# Supplementary material for: The gut microbiota modulates host amino acid and glutathione metabolism in mice
Source: Mol Syst Biol. 2015 Oct 16;11(10):834. doi: 10.15252/msb.20156487 (PMC4631205; doi:10.15252/msb.20156487)
Supplement: Supplementary file 2 — Dataset EV1 [file msb0011-0834-sd2.xls]

## Sheet: DatasetEV1
		LIVER TISSUE						SUBCUTANEOUS FAT TISSUE						DUODENUM TISSUE						JEJUNUM TISSUE						ILEUM TISSUE						COLON TISSUE
ProbesetID	Q value	log2FC	GENES	MMR Genes		ProbesetID	Q value	log2FC	GENES	MMR Genes		ProbesetID	Q value	log2FC	GENES	MMR Genes		ProbesetID	Q value	log2FC	GENES	MMR Genes		ProbesetID	Q value	log2FC	GENES	MMR Genes		ProbesetID	adj.P.Val	logFC	GENES	MMR genes
10349431	0.0467953	-0.88828	Acmsd	Acmsd		10412394	0.0126989	0.823369	Nnt	Nnt		10433445	0.0182346	-0.840651	Abat	Abat		10433445	0.0192885	-0.400998	Abat	Abat		10599581	0.00110924	0.606348	2610018G03Rik	2610018G03Rik		10433445	0.0473968	-0.472965	Abat	Abat
10537306	0.0264801	-0.859941	Akr1d1	Akr1d1		10416199	0.0403017	-0.743086	Entpd4	Entpd4		10389894	0.0183586	0.725718	Abcc3	Abcc3		10389894	0.00297621	0.733509	Abcc3	Abcc3		10571353	0.0186043	-0.21515	6430573F11Rik	6430573F11Rik		10481114	0.0454255	0.775058	Abo	Abo
10596454	0.0303951	-1.37756	Alas1	Alas1		10418210	0.0034855	-1.35194	Tmem254b			10412607	0.0218748	-0.658115	Abhd6	Abhd6		10412607	0.0480609	-0.31586	Abhd6	Abhd6		10525893	0.0170495	-0.372759	Aacs	Aacs		10538163	0.00963812	-0.641976	Abp1	Abp1
10582287	0.0303951	-0.562819	Car5a	Car5a		10512327	0.0034855	-1.38258	Gm3893			10456699	0.00743143	-0.729477	Acaa2	Acaa2		10456699	0.0224951	-0.549035	Acaa2	Acaa2		10492300	2.45411e-06	-3.17534	Aadac	Aadac		10603066	4.17772e-05	-3.43101	Ace2	Ace2
10460221	0.0123468	0.880933	Chka	Chka		10504148	0.0034855	-2.15391	Gm3893			10355246	0.0250452	-0.678476	Acadl	Acadl		10355246	0.0417595	0.445086	Acadl	Acadl		10433445	0.000409309	-0.506319	Abat	Abat		10390032	0.00103575	0.641916	Acsf2	Acsf2
10432939	0.000238178	1.8753	Csad	Csad		10504178	0.0034855	-2.10436	Gm3893			10381962	0.0388046	-1.03558	Ace	Ace		10596465	0.0139671	-0.418359	Acy1	Acy1		10355742	3.17036e-05	-0.770617	Abcb6	Abcb6		10492426	0.00416453	0.634063	Acsf2	Acsf2
10445308	0.0105369	1.39041	Cyp39a1	Cyp39a1		10418205	0.0034855	-1.27118	Plac9b			10397145	0.0273475	-0.651775	Acot2	Acot2		10496425	0.0310282	-0.390445	Adh7	Adh7		10463308	6.23738e-05	-1.70337	Abcc2	Abcc2		10347748	0.0162485	0.399265	Acsl3	Acsl3
10511375	0.0163155	-1.00122	Cyp7a1	Cyp7a1		10573865	0.435804	0.564107				10464045	0.0264027	-0.442706	Acsl5	Acsl5		10360506	0.0181482	0.440969	Akt3	Akt3		10389894	0.0171421	0.426033	Abcc3	Abcc3		10460263	0.0184408	-0.415583	Acy3	Acy3
10539295	0.0211263	-0.635915	Dqx1	Dqx1		10512030	0.435804	0.569965				10376096	0.00587342	-1.05283	Acsl6	Acsl6		10461979	0.0127172	-0.610463	Aldh1a1	Aldh1a1		10438478	0.00508781	-0.540291	Abcc5	Abcc5		10489391	0.00416453	-1.07991	Ada	Ada
10463551	0.00044005	1.442	Elovl3	Elovl3		10461587	0.435804	0.920805				10596465	0.045786	-0.541112	Acy1	Acy1		10401473	0.00732571	-0.556882	Aldh6a1	Aldh6a1		10590452	0.00674545	-0.271403	Abhd5	Abhd5		10537146	0.00338387	1.09792	Akr1b8	Akr1b8
10416199	0.0310563	-0.64672	Entpd4	Entpd4		10373702	0.435804	0.617675				10496438	0.0117104	-0.634608	Adh1	Adh1		10379153	0.00346977	-0.471048	Aldoc	Aldoc		10412607	0.000164571	-0.569185	Abhd6	Abhd6		10461979	0.0445623	-0.424273	Aldh1a1	Aldh1a1
10487945	0.000975985	-1.0883	Gpcpd1	Gpcpd1		10448307	0.435804	0.453695				10496475	0.042889	-0.36728	Adh5	Adh5		10538459	0.000705226	-1.01845	Aqp1	Aqp1		10471201	0.00274919	-0.235634	Abl1	Abl1		10540034	0.031539	-0.786527	Aldh1l1	Aldh1l1
10403911	0.00044005	-1.7806	Gpx6	Gpx6		10585068	0.435804	-0.46939				10523547	0.0212206	-0.500221	Agpat9	Agpat9		10512156	0.00491355	-0.616388	Aqp3	Aqp3		10538163	0.000505733	-0.438558	Abp1	Abp1		10351414	0.0313505	-0.353797	Aldh9a1	Aldh9a1
10464586	0.0467953	0.660954	Gstp1	Gstp1		10355974	0.463599	0.407821				10585467	0.0114098	-0.648989	Agphd1	Agphd1		10457614	0.0401092	-0.457225	Aqp4	Aqp4		10590137	0.035671	-0.26476	Acaa1a	Acaa1a		10512904	0.000483296	-1.09829	Aldob	Aldob
10411373	0.00800206	-0.889151	Hexb	Hexb		10542592	0.463599	0.39622				10488816	0.0334254	-0.58227	Ahcy	Ahcy		10511779	0.0342667	0.297726	Atp6v0d2	Atp6v0d2		10456699	0.001363	-0.736569	Acaa2	Acaa2		10356367	0.0117631	-1.3039	Alpi	Alpi
10411332	0.040003	-1.15868	Hmgcr	Hmgcr		10524631	0.541177	0.693033				10360506	0.0382645	0.557823	Akt3	Akt3		10499666	0.0479652	0.282079	Atp8b2	Atp8b2		10394538	0.0151654	-0.596833	Acaca	Acaca		10396831	0.00569073	1.17804	Arg2	Arg2
10412394	0.00044005	1.15798	Nnt	Nnt		10504172	0.541177	-0.512053				10351414	0.00588896	-0.686508	Aldh9a1	Aldh9a1		10437191	0.0106105	1.13403	B3galt5	B3galt5		10379820	0.0248204	-0.724161	Acaca	Acaca		10388254	0.0404048	-0.670207	Aspa	Aspa
10496110	0.013056	-0.832889	Papss1	Papss1		10524079	0.541177	-0.630677				10556302	0.0129222	0.49851	Ampd3	Ampd3		10435724	0.0338789	0.417335	B4galt4	B4galt4		10502951	0.00116203	-0.299482	Acadm	Acadm		10359689	0.0498389	-0.294895	Atp1b1	Atp1b1
10586347	0.049212	-0.581855	Parp16	Parp16		10355464	0.541177	-0.426789				10538459	0.0355276	-0.796362	Aqp1	Aqp1		10498710	0.0431695	-0.498143	Bche	Bche		10387768	0.039972	-0.217712	Acadvl	Acadvl		10366004	0.00636448	0.523766	Atp2b1	Atp2b1
10367066	0.00421878	0.922284	Sdr9c7	Sdr9c7		10467768	0.582312	0.348437				10457614	0.0156752	-0.433823	Aqp4	Aqp4		10384064	0.00245066	0.549905	Camk2b	Camk2b		10381962	0.0365816	-0.384043	Ace	Ace		10547471	0.0124309	-0.599213	B4galnt3	B4galnt3
10467153	0.007478	-0.771579	Slc16a12	Slc16a12		10487238	0.616476	0.464312				10396831	0.0456354	-0.493745	Arg2	Arg2		10379866	0.0300999	-0.484845	Car4	Car4		10603066	0.00663569	-0.243637	Ace2	Ace2		10498710	0.0403901	-0.719606	Bche	Bche
10507594	0.0285617	-0.602296	Slc2a1	Slc2a1		10496727	0.616476	0.534324				10493347	0.0285488	0.409759	Ash1l	Ash1l		10481435	0.0139671	-0.793417	Ccbl1	Ccbl1		10452202	0.00139888	-0.54109	Acer1	Acer1		10551347	0.0184408	0.402765	Blvrb	Blvrb
10531087	0.0274473	-0.895479	Sult1b1	Sult1b1		10413152	0.616476	-0.843017				10428763	0.0391077	0.39374	Atad2	Atad2		10521678	0.00460581	0.721965	Cd38	Cd38		10505779	0.01882	-0.363924	Acer2	Acer2		10379866	0.0486173	-0.522214	Car4	Car4
10531111	0.0123468	-1.70202	Sult1e1	Sult1e1		10585286	0.616476	0.549326				10604799	0.0283017	0.680832	Atp11c	Atp11c		10501629	0.000757326	0.575125	Cdc14a	Cdc14a		10503966	9.2815e-06	-0.679976	Aco1	Aco1		10436978	0.00695387	1.06246	Cbr3	Cbr3
10431546	0.00800206	0.992469	Tymp	Tymp		10537062	0.616476	1.8959				10366004	0.0258464	0.567548	Atp2b1	Atp2b1		10580635	0.0122926	-0.645405	Ces1d	Ces1d		10397153	0.00146683	-0.612198	Acot4	Acot4		10481435	0.0063404	-0.873109	Ccbl1	Ccbl1
10480714	0.0471268	0.526591	Uap1l1	Uap1l1		10586390	0.616476	-0.603435				10357833	0.0387012	0.672017	Atp2b4	Atp2b4		10580678	0.00103315	-0.594888	Ces1g	Ces1g		10510687	0.0135605	0.341706	Acot7	Acot7		10400748	0.0157831	-0.610897	Cdkl1	Cdkl1
10472199	0.0153254	-1.59034	Upp2	Upp2		10475941	0.616476	-0.446683				10515519	0.0428453	-0.347281	Atp6v0b	Atp6v0b		10536563	0.0441531	0.322742	Cftr	Cftr		10393177	0.0130735	-0.269424	Acox1	Acox1		10580678	0.0206879	0.69489	Ces1g	Ces1g
10584634	0.0311907	-1.44681	Usp2	Usp2		10583870	0.616476	0.630759				10437191	0.022935	1.54067	B3galt5	B3galt5		10564573	0.0465609	0.495252	Chd2	Chd2		10417544	3.17036e-05	-1.63661	Acox2	Acox2		10460085	0.00103575	-0.904373	Cndp2	Cndp2
10556266	0.00538666	-1.55714	Wee1	Wee1		10441511	0.616476	0.338723				10485700	0.0382645	-1.13956	Bbox1	Bbox1		10460157	0.014247	0.39825	Cpt1a	Cpt1a		10494551	0.000878427	-0.346621	Acp6	Acp6		10494271	0.0173557	-0.438728	Ctss	Ctss
10535704	0.000238178	1.372	Cyp3a11			10504194	0.616476	-0.731876				10498710	0.0459455	-0.897683	Bche	Bche		10503023	0.00134191	-0.550414	Cth	Cth		10595840	0.000353173	-0.463719	Acpl2	Acpl2		10490212	0.0240003	0.452412	Ctsz	Ctsz
10353450	0.00044005	-1.4509	Gm4956			10576391	0.717863	0.37699				10557816	0.0385355	-0.319808	Bckdk	Bckdk		10420730	0.0431695	-0.635434	Ctsb	Ctsb		10596303	0.0159756	0.330204	Acpp	Acpp		10463005	0.00288861	1.01874	Cyp2c55	Cyp2c55
10355974	0.00044005	1.04795	Wdfy1			10434778	0.754696	0.680362				10474769	0.0236647	0.35845	Bub1b	Bub1b		10554789	0.0433546	0.444965	Ctsc	Ctsc		10593723	0.0292488	0.249071	Acsbg1	Acsbg1		10430851	0.00143114	0.754932	Cyp2d22	Cyp2d22
10418210	0.00044005	-1.10113	Tmem254b			10602307	0.763551	0.596577				10384064	0.0145851	0.377394	Camk2b	Camk2b		10585794	0.0166508	-0.450541	Cyp11a1	Cyp11a1		10492426	0.0413943	-0.334788	Acsf2	Acsf2		10515201	0.000320534	-1.08986	Cyp4b1	Cyp4b1
10535683	0.00044005	1.17224	Cyp3a41b			10574023	0.763551	1.44801				10379866	0.0106593	-1.64687	Car4	Car4		10468239	0.0139138	-0.680769	Cyp17a1	Cyp17a1		10571657	0.0053963	-0.935152	Acsl1	Acsl1		10449940	1.34422e-05	-1.05324	Cyp4f14	Cyp4f14
10535669	0.00192977	1.04828	Cyp3a41b			10502890	0.769139	-0.341189				10592734	0.0394549	0.55629	Cbl	Cbl		10347481	0.00699799	-0.741164	Cyp27a1	Cyp27a1		10556769	2.62196e-05	-0.939782	Acsm3	Acsm3		10466008	0.0403923	-0.389849	Dak	Dak
10586368	0.00221961	0.9801	Clpx			10374777	0.769139	0.463141				10436967	0.0417595	-0.572269	Cbr1	Cbr1		10558673	0.00327102	-0.761054	Cyp2e1	Cyp2e1		10477649	0.000850269	-0.585828	Acss2	Acss2		10429926	0.0121452	-0.550465	Dgat1	Dgat1
10500272	0.0031754	-1.98672	Ciart			10453166	0.783749	0.325954				10527940	0.0394549	0.331837	Cdk14	Cdk14		10514510	0.000504376	-0.779035	Cyp2j6	Cyp2j6		10482824	0.0018062	-0.338432	Acvr1	Acvr1		10576235	0.0240003	-0.555049	Dpep1	Dpep1
10429588	0.00421878	-1.20607	9030619P08Rik			10558673	0.783749	-0.621582				10569972	0.0495699	-0.467836	Cers4	Cers4		10515201	9.7518e-05	-1.18979	Cyp4b1	Cyp4b1		10427015	0.0203471	-0.280171	Acvr1b	Acvr1b		10495625	0.00738227	-0.617936	Dpyd	Dpyd
10458046	0.00421878	-1.24622	Nrep			10533198	0.818649	0.85636				10580635	0.0495699	-0.745251	Ces1d	Ces1d		10466008	0.0272118	0.520038	Dak	Dak		10482814	0.0336345	-0.352006	Acvr1c	Acvr1c		10486956	0.00236331	1.08944	Duox2	Duox2
10504148	0.00421878	-1.95866	Gm3893			10535759	0.819431	-0.315432				10541803	0.0455893	0.387234	Chd4	Chd4		10586491	0.00553346	0.445925	Dapk2	Dapk2		10471953	0.000632724	-0.320341	Acvr2a	Acvr2a		10416199	0.0338328	-0.416249	Entpd4	Entpd4
10549536	0.00421878	-0.848327	Amn1			10478949	0.839291	0.349054				10489266	0.00743143	0.598133	Chd6	Chd6		10393926	0.0381507	-0.484715	Dcxr	Dcxr		10596465	0.0274023	-0.275027	Acy1	Acy1		10420935	0.00386635	-0.890891	Ephx2	Ephx2
10425040	0.00555389	-0.95616	Gm8221			10360377	0.843068	0.53837				10365290	0.0385355	0.388684	Chst11	Chst11		10506571	0.0251556	-0.634791	Dhcr24	Dhcr24		10460263	0.000165324	-0.855596	Acy3	Acy3		10465895	0.0454255	-0.666348	Fads2	Fads2
10454113	0.00873777	-1.45651	Dsg1b			10495781	0.843068	-0.423361				10437332	0.0466469	0.571994	Crebbp	Crebbp		10559312	0.00868485	-0.486427	Dhcr7	Dhcr7		10435388	0.0104111	-0.314537	Adcy5	Adcy5		10417605	0.0492787	-0.367727	Fhit	Fhit
10373452	0.0123468	-2.1803	Gm129			10348902	0.864738	-0.370905				10456071	0.0385355	0.549259	Csf1r	Csf1r		10486956	0.000839008	2.23809	Duox2	Duox2		10573747	0.000302633	0.402394	Adcy7	Adcy7		10466521	0.028377	-0.537719	Gcnt1	Gcnt1
10453738	0.0123468	-0.781706	Fzd8			10384448	0.864738	0.409736				10367544	0.023944	0.598406	Ctdsp2	Ctdsp2		10439798	0.0141087	0.460676	Dzip3	Dzip3		10496438	0.000115966	-0.654006	Adh1	Adh1		10406777	0.0486173	-0.601081	Gcnt4	Gcnt4
10535841	0.0123468	-0.834662	Slc46a3			10355984	0.864738	0.536621				10503023	0.0125709	-0.615055	Cth	Cth		10416199	0.0432206	-0.450322	Entpd4	Entpd4		10413086	0.000466353	-0.530158	Adk	Adk		10406270	0.0184408	-0.596142	Glrx	Glrx
10556076	0.0123468	-0.802228	Olfml1			10344879	0.864738	-0.514973				10603551	0.0218452	0.685364	Cybb	Cybb		10428579	0.0469211	0.413555	Ext1	Ext1		10464704	0.0276622	0.179011	Adrbk1	Adrbk1		10408531	0.028377	0.377352	Gmds	Gmds
10556463	0.0123468	0.818034	Arntl			10510221	0.864738	0.592466				10585749	0.0257321	-2.27355	Cyp1a1	Cyp1a1		10515220	0.035485	-0.401262	Faah	Faah		10360522	0.000185218	-0.501848	Adss	Adss		10587315	0.0403901	0.482875	Gsta4	Gsta4
10425049	0.0135189	-0.792102	Apol9a			10524082	0.864738	-0.788563				10514510	0.0207728	-1.3324	Cyp2j6	Cyp2j6		10410007	0.0371721	0.618322	Fbp1	Fbp1		10370471	0.00846073	-0.332053	Agpat3	Agpat3		10537712	0.00356868	0.725694	Gstk1	Gstk1
10518781	0.0135189	-0.845534	Per3			10345065	0.864738	-0.818399				10507163	0.0388619	-1.45529	Cyp4a10	Cyp4a10		10499483	0.0493696	-0.500074	Fdps	Fdps		10441740	0.00437554	0.361779	Agpat4	Agpat4		10361152	0.0115928	0.473677	Gstp1	Gstp1
10357280	0.013607	0.762887	Insig2			10489246	0.864738	0.443256				10515201	0.0050832	-1.64493	Cyp4b1	Cyp4b1		10381387	0.000107623	2.54737	G6pc	G6pc		10585467	0.000155462	-0.804504	Agphd1	Agphd1		10464586	0.0492787	0.476838	Gstp1	Gstp1
10346298	0.0160067	-0.989057	Coq10b			10584561	0.864738	-0.462645				10449225	0.0217976	-0.490568	Decr2	Decr2		10470555	0.023193	0.538598	Gbgt1	Gbgt1		10473024	0.00575591	0.324813	Agps	Agps		10370000	0.00909487	0.361298	Gstt1	Gstt1
10553092	0.0160067	-1.0479	Dbp			10361906	0.864738	-0.933989				10429926	0.0451607	-0.25515	Dgat1	Dgat1		10587266	0.00245066	-0.745879	Gclc	Gclc		10375864	0.0182101	-0.222379	Agxt2l2	Agxt2l2		10412466	0.0449249	-0.434239	Hmgcs1	Hmgcs1
10356406	0.0163155	-1.01637	Ngef			10461439	0.864738	-0.646244				10565775	0.0284526	-0.682456	Dgat2	Dgat2		10587988	0.0128943	-0.543558	Gk5	Gk5		10488816	0.0109954	-0.212247	Ahcy	Ahcy		10359917	0.0404048	-0.344235	Hsd17b7	Hsd17b7
10535698	0.0163155	1.28331	Cyp3a44			10567564	0.864738	0.46196				10559312	0.0348797	-0.406558	Dhcr7	Dhcr7		10372410	0.0112723	0.760758	Glipr1	Glipr1		10541507	0.00474268	0.923595	Aicda	Aicda		10482762	0.00966811	-0.543512	Idi1	Idi1
10566767	0.0163155	0.794324	St5			10593449	0.864738	0.51684				10406581	0.0463449	-0.449532	Dhfr	Dhfr		10414093	0.0068148	-0.453193	Glud1	Glud1		10509635	0.00267525	-0.295075	Akr7a5	Akr7a5		10574427	0.00569073	1.73758	Impdh2	Impdh2
10430166	0.016574	-0.727319	Apol7a			10607412	0.864738	0.921741				10573566	0.0272481	-0.364395	Dhps	Dhps		10374453	0.0333065	-0.415883	Glul	Glul		10360506	0.0018472	0.427234	Akt3	Akt3		10520612	0.00432965	-0.406875	Khk	Khk
10466304	0.0189478	0.651655	Dtx4			10600122	0.864738	-1.36761				10415176	0.0398226	-0.563481	Dhrs4	Dhrs4		10587339	0.00330612	-0.912944	Gm3776	Gm3776		10461979	2.76551e-06	-1.20226	Aldh1a1	Aldh1a1		10583732	0.0493082	-0.332246	Ldlr	Ldlr
10545372	0.0228194	0.949016	Atoh8			10559878	0.864738	-0.380103				10591369	0.0272481	0.486424	Dnmt1	Dnmt1		10587331	0.0273492	-1.10731	Gm3776	Gm3776		10504606	0.00198298	-0.274646	Aldh1b1	Aldh1b1		10474526	0.0240003	0.672888	Lpcat4	Lpcat4
10499529	0.0236564	-0.717849	Slc50a1			10600093	0.864738	-0.560938				10576235	0.0385355	-0.79799	Dpep1	Dpep1		10408531	0.0206405	0.587261	Gmds	Gmds		10533345	0.00128971	-0.375774	Aldh2	Aldh2		10389639	0.0203167	0.798769	Lpo	Lpo
10404152	0.0261473	-0.80377	Fam65b			10566161	0.864738	-0.292523				10486956	0.00743143	1.27388	Duox2	Duox2		10467842	0.0439441	-0.38446	Got1	Got1		10386652	0.00394087	-0.335071	Aldh3a2	Aldh3a2		10537509	0.040961	-0.289695	Mgam	Mgam
10408557	0.0264801	-0.848389	Serpinb1a			10497079	0.864738	-0.839328				10366043	0.0212206	-0.711255	Dusp6	Dusp6		10401109	0.0273492	0.552657	Gpx2	Gpx2		10401473	0.00283281	-0.472548	Aldh6a1	Aldh6a1		10469637	0.028377	0.460997	Myo3a	Myo3a
10454105	0.0264801	-1.66333	Dsg1c			10418193	0.864738	-0.95582				10416199	0.0218452	-0.489324	Entpd4	Entpd4		10504504	0.00833332	-0.439819	Grhpr	Grhpr		10351414	0.000308219	-0.457912	Aldh9a1	Aldh9a1		10410508	0.00987643	-0.383533	Ndufs6	Ndufs6
10373702	0.0274473	0.647739	Pisd-ps1			10474700	0.864738	0.887264				10392183	0.0272668	0.652172	Ern1	Ern1		10571274	0.0251556	0.490208	Gsr	Gsr		10379153	0.00544532	-0.44935	Aldoc	Aldoc		10412394	0.000152506	0.894334	Nnt	Nnt
10443463	0.0274473	0.961834	Cdkn1a			10578504	0.864738	-0.33162				10515220	0.0207728	-0.963101	Faah	Faah		10595148	0.00489437	-1.02158	Gsta2	Gsta2		10356367	0.000682253	-0.75352	Alpi	Alpi		10345675	0.0294159	0.5717	Npas2	Npas2
10445347	0.0274473	-0.611812	Clic5			10439651	0.867101	-0.37046				10359561	0.0463449	-0.500014	Fmo4	Fmo4		10587315	0.013115	-0.834792	Gsta4	Gsta4		10448441	0.015572	-0.264788	Amdhd2	Amdhd2		10600082	0.0422681	-0.461889	Nsdhl	Nsdhl
10500547	0.0274473	-1.10618	Hsd3b2			10603208	0.867101	0.3077				10362596	0.0494252	0.479556	Fyn	Fyn		10490632	0.00410967	0.681372	Helz2	Helz2		10580704	0.0179529	-0.208012	Amfr	Amfr		10356968	0.0162485	-0.362964	Pam	Pam
10500555	0.0311907	-0.719944	Hsd3b3			10469786	0.867101	0.793151				10393047	0.00797797	-0.564185	Galk1	Galk1		10411373	0.000871473	-0.552348	Hexb	Hexb		10450038	0.000651328	-1.28984	Angptl4	Angptl4		10543017	0.0133001	1.02733	Pdk4	Pdk4
10593483	0.032055	-0.645881	Fdx1			10460251	0.890186	-0.614121				10413813	0.0466469	0.292001	Galnt15	Galnt15		10463200	0.0224523	-0.365795	Hoga1	Hoga1		10403871	0.00517181	0.447192	Aoah	Aoah		10575328	0.0449423	-0.617723	Phlpp2	Phlpp2
10371396	0.0325982	-0.614112	Mterfd3			10546054	0.890186	0.561978				10470555	0.0227734	0.683301	Gbgt1	Gbgt1		10355214	0.0323354	-0.395049	Idh1	Idh1		10585005	0.000474156	-0.511662	Apoa1	Apoa1		10597575	0.00832319	-0.486405	Plcd1	Plcd1
10458555	0.0325982	-0.92515	Spry4			10440522	0.890186	0.62505				10539773	0.0441726	0.624004	Gfpt1	Gfpt1		10585417	0.0458497	-0.319615	Idh3a	Idh3a		10538459	0.00288626	-0.630808	Aqp1	Aqp1		10588043	0.0216362	-0.813912	Rbp2	Rbp2
10558880	0.0325982	0.597478	B230206H07Rik			10502655	0.890186	0.734946				10372410	0.00561868	1.34387	Glipr1	Glipr1		10364194	0.0147089	-0.60503	Lss	Lss		10512156	0.00568462	-0.943842	Aqp3	Aqp3		10467319	0.0492787	0.351997	Rbp4	Rbp4
10598403	0.0325982	0.578109	Praf2			10492448	0.890186	0.795662				10414093	0.00743143	-1.0857	Glud1	Glud1		10603746	0.0160845	-0.601196	Maob	Maob		10512145	1.75223e-05	-1.80725	Aqp7	Aqp7		10357003	0.0112253	-0.834324	Rnf152	Rnf152
10545231	0.0328718	-1.42439	Igk-V28			10410931	0.890186	1.06641				10424979	0.044086	-0.483686	Gpt	Gpt		10594988	0.00158407	-0.681191	Mapk6	Mapk6		10401172	0.000670442	-0.366526	Arg2	Arg2		10481186	0.00741858	-0.505923	Sardh	Sardh
10578207	0.0338161	-0.831576	Lonrf1			10372139	0.890186	0.604524				10364675	0.0371565	-0.635835	Gpx4	Gpx4		10497773	0.000834038	-0.68428	Mccc1	Mccc1		10396831	0.0407221	-0.535759	Arg2	Arg2		10578916	0.011693	-0.438427	Sc4mol	Sc4mol
10494023	0.0350206	-0.703738	Rorc			10345752	0.890186	0.342265				10504504	0.029567	-0.610532	Grhpr	Grhpr		10405753	0.00210559	0.687996	Me1	Me1		10463704	0.0100641	-0.353478	As3mt	As3mt		10592585	0.0129574	-0.39067	Sc5d	Sc5d
10352548	0.0358988	0.90512	Slc30a10			10495891	0.890186	0.323174				10571274	0.0282596	0.688075	Gsr	Gsr		10595480	0.0119774	0.742369	Me1	Me1		10578361	0.011249	0.248104	Asah1	Asah1		10463355	0.00518224	-0.737701	Scd2	Scd2
10492689	0.0358988	0.749323	Pdgfc			10447848	0.890186	0.287531				10418747	0.0200366	-0.453411	Hacl1	Hacl1		10366144	0.0325766	1.46484	Mgat4c	Mgat4c		10467041	0.000329984	1.96277	Asah2	Asah2		10498659	0.00056879	-2.46077	Sis	Sis
10498210	0.0358988	0.646693	Nbea			10436945	0.890186	0.481895				10442616	0.0250276	-0.609433	Hagh	Hagh		10524555	0.0124999	-0.480614	Mvk	Mvk		10534120	0.0192177	-0.246765	Asl	Asl		10432573	0.0391191	-0.302332	Slc11a2	Slc11a2
10563344	0.0358988	0.830736	Fgf21			10380381	0.890186	0.364178				10586505	0.0217976	0.637045	Herc1	Herc1		10433219	0.044458	-0.292202	Naa60	Naa60		10543067	0.0103867	0.683151	Asns	Asns		10543411	0.00432965	-1.30055	Slc13a1	Slc13a1
10595404	0.0358988	0.51236	Fam46a			10493831	0.890186	0.936449				10411373	0.0392548	-0.670634	Hexb	Hexb		10399265	0.0465609	0.333529	Ncoa1	Ncoa1		10375265	0.00187971	0.412016	Atp10b	Atp10b		10422412	0.000182398	-2.66472	Slc15a1	Slc15a1
10402368	0.0399697	-0.711658	Serpina6			10412909	0.890186	-0.684979				10544114	0.0106795	0.664615	Hipk2	Hipk2		10471844	0.0355614	-0.359897	Nek6	Nek6		10522335	0.0279554	0.318865	Atp10d	Atp10d		10395201	0.00844234	-0.70742	Slc26a3	Slc26a3
10467385	0.040559	-0.727671	Cyp2c68			10497203	0.890186	-0.299002				10545101	0.0332074	0.463802	Hpgds	Hpgds		10412394	8.55012e-05	0.765962	Nnt	Nnt		10604799	0.00080398	0.335675	Atp11c	Atp11c		10475653	0.0332165	-0.917527	Slc27a2	Slc27a2
10501586	0.0462768	0.660943	S1pr1			10491952	0.890186	-0.379236				10602501	0.0211096	0.533245	Huwe1	Huwe1		10379228	0.0123405	2.16659	Nos2	Nos2		10500685	0.00779293	-0.191175	Atp1a1	Atp1a1		10510516	0.00500164	-0.636658	Slc2a5	Slc2a5
10401667	0.0467953	-0.578446	0610007P14Rik			10389786	0.890186	-0.538674				10405094	0.0385355	0.422336	Iars	Iars		10390381	0.0418731	0.3183	Npepps	Npepps		10366004	0.0157499	-0.506038	Atp2b1	Atp2b1		10529671	0.01522	-0.524763	Slc2a9	Slc2a9
10524327	0.0467953	0.531034	Mn1			10447294	0.890186	-0.426938				10355214	0.0495392	-0.639404	Idh1	Idh1		10581538	0.035843	-0.348501	Nqo1	Nqo1		10357833	0.0145509	-0.251788	Atp2b4	Atp2b4		10521892	0.0171389	-0.981775	Slc34a2	Slc34a2
10593473	0.0467953	-0.572277	1810046K07Rik			10420730	0.890186	-0.630525				10577655	0.0234619	0.938544	Ido1	Ido1		10600082	0.0417897	-0.440238	Nsdhl	Nsdhl		10538082	0.0014711	-0.531184	Atp6v0e2	Atp6v0e2		10447264	0.00119562	-1.2146	Slc3a1	Slc3a1
10608648	0.0467953	1.44938	Raet1b			10473444	0.890186	-0.420954				10402283	0.0438034	0.409592	Itpk1	Itpk1		10582295	0.0120699	-0.510812	Odc1	Odc1		10547521	0.0100689	-0.23975	Atp6v1e1	Atp6v1e1		10521038	0.00240748	-0.69266	Slc5a1	Slc5a1
10353991	0.0471268	0.754836	Rpl12			10531274	0.890186	0.448602				10520612	0.0398016	-0.407336	Khk	Khk		10394770	0.0148024	-0.412839	Odc1	Odc1		10344637	0.0127041	-0.215085	Atp6v1h	Atp6v1h		10410530	1.34422e-05	-2.83539	Slc6a19	Slc6a19
10433702	0.0471268	-0.618427	Mpv17l			10351131	0.890186	0.497081				10592942	0.0399562	0.758576	Kmt2a	Kmt2a		10496110	0.0022914	-0.706627	Papss1	Papss1		10530319	0.00250446	0.530364	Atp8a1	Atp8a1		10597960	0.0270033	-1.08355	Slc6a20a	Slc6a20a
10473496	0.0494113	0.613366	Olfr1036			10436487	0.890186	0.633821				10528723	0.0385355	0.540959	Kmt2c	Kmt2c		10462507	0.0431695	-0.341525	Papss2	Papss2		10499666	0.000367673	0.546951	Atp8b2	Atp8b2		10378816	0.0317454	-0.928188	Slc6a4	Slc6a4
10544573	0.0494113	-0.544477	Lrrc61			10493688	0.890186	0.293706				10432298	0.0100052	0.80736	Kmt2d	Kmt2d		10363455	0.0489123	-0.327185	Pcbd1	Pcbd1		10489985	0.00786574	-0.241562	Atp9a	Atp9a		10600210	0.0051686	-0.69449	Slc6a8	Slc6a8
10580324	0.0494113	0.991756	Zfp791			10447951	0.890186	0.504031				10432294	0.0140903	0.537503	Kmt2d	Kmt2d		10480035	0.0476454	-0.696498	Pfkfb3	Pfkfb3		10490104	0.0013056	0.438079	Aurka	Aurka		10419854	0.0404048	-0.442232	Slc7a8	Slc7a8
10369993	0.0498234	-0.732786	Gstt3			10487823	0.890186	0.48704				10605113	0.0394549	0.259368	L1cam	L1cam		10550509	0.00843136	0.643187	Pglyrp1	Pglyrp1		10472436	0.0396841	-0.260107	B3galt1	B3galt1		10552193	0.000248593	-2.0911	Slc7a9	Slc7a9
10389214	0.0555809	-0.809189				10379228	0.890186	-0.453779				10598771	0.0123809	-0.583433	Maoa	Maoa		10399924	0.0111448	0.440369	Pik3cg	Pik3cg		10437191	0.00275655	1.20014	B3galt5	B3galt5		10345855	0.03242	-0.294215	Slc9a2	Slc9a2
10568001	0.0582873	-0.739734				10554729	0.890186	-0.281011				10603746	0.00588896	-1.86565	Maob	Maob		10493382	0.0376259	0.340972	Pklr	Pklr		10527694	0.0153861	0.259471	B3galtl	B3galtl		10475437	0.0111385	-0.557365	Sord	Sord
10496251	0.059027	-0.836238				10497958	0.890186	0.265132				10361926	0.0183586	0.71567	Map3k5	Map3k5		10517655	0.0199883	0.516727	Pla2g5	Pla2g5		10579602	0.00743171	0.259417	B3gnt3	B3gnt3		10424349	0.0206879	-0.549166	Sqle	Sqle
10379044	0.0618732	0.51175				10433114	0.890186	0.439601				10594988	0.0272481	-0.464497	Mapk6	Mapk6		10464328	0.00750457	-0.648348	Pnliprp2	Pnliprp2		10434291	0.00014572	0.992709	B3gnt5	B3gnt5		10452854	0.0240003	-1.4161	Srd5a2	Srd5a2
10395259	0.0618732	-0.640747				10351880	0.890186	-0.609433				10431030	0.0459455	-0.281006	Mcat	Mcat		10469867	0.0273492	0.367626	Pnpla7	Pnpla7		10565709	0.00610465	-0.413243	B3gnt6	B3gnt6		10592084	0.0206879	-0.768592	St3gal4	St3gal4
10369989	0.0623545	-0.482476				10423024	0.890186	0.333821				10497773	0.0398016	-0.614639	Mccc1	Mccc1		10542993	0.0148024	0.427045	Pon3	Pon3		10348062	0.000369577	0.847813	B3gnt7	B3gnt7		10507347	0.00266476	-0.608184	Tesk2	Tesk2
10454944	0.0631778	-0.871248				10501164	0.89179	0.331549				10537509	0.0394549	0.33425	Mgam	Mgam		10421293	0.0148024	0.654287	Ppp3cc	Ppp3cc		10366848	0.0429236	-0.22162	B4galnt1	B4galnt1		10522819	0.0420507	-0.470637	Ugt2b35	Ugt2b35
10361680	0.0638191	-0.847995				10425421	0.89179	0.30556				10366144	0.0348797	0.560391	Mgat4c	Mgat4c		10507784	0.0268434	0.453396	Ppt1	Ppt1		10547471	0.0181976	-0.218258	B4galnt3	B4galnt3		10374236	0.0354929	-0.664635	Upp1	Upp1
10495035	0.0670777	0.951171				10413265	0.89179	-0.383308				10581813	0.0356842	0.521415	Mlkl	Mlkl		10490611	0.0068148	0.889206	Ptk6	Ptk6		10558773	0.00151823	-0.514529	B4galnt4	B4galnt4		10572271	0.00321796	-1.01045	Tm6sf2	Tm6sf2
10428619	0.0673014	-0.627928				10360382	0.899388	0.597254				10575867	0.0387012	-0.345966	Mlycd	Mlycd		10529895	0.00852034	-0.390119	Qdpr	Qdpr		10512129	0.00260035	0.335244	B4galt1	B4galt1		10396421	0.0462196	-0.388734	Hif1a
10565609	0.0673014	-1.51529				10430319	0.899388	-0.806933				10565786	0.0280577	-0.403629	Mogat2	Mogat2		10557211	0.0376226	0.382272	Rbbp6	Rbbp6		10457733	9.85998e-06	-0.770644	B4galt6	B4galt6		10418210	9.03761e-06	-1.44914	Tmem254b
10386473	0.0678185	-0.857978				10521574	0.899388	0.505657				10545877	0.0217976	-1.16542	Nat8	Nat8		10373330	0.001917	-1.38329	Rdh7	Rdh7		10512895	0.00273534	-0.984577	Baat	Baat		10563611	2.24411e-05	-2.3286	Saa2
10366266	0.0687651	0.497801				10533213	0.899388	0.54836				10399265	0.0388619	0.525305	Ncoa1	Ncoa1		10539179	0.00275856	3.17372	Reg3b	Reg3b		10498710	0.000285641	-1.41758	Bche	Bche		10355974	2.65128e-05	1.13586	Wdfy1
10579054	0.0687651	-1.58378				10582069	0.899388	-0.340088				10443007	0.0267155	0.436697	Neurl1b	Neurl1b		10358038	0.0326338	0.337082	Rnpep	Rnpep		10595633	4.3906e-05	0.831713	Bcl2a1d	Bcl2a1d		10438405	4.17772e-05	2.78436	Iglv1
10378549	0.0694947	0.709832				10363563	0.899388	-0.396069				10440037	0.0216747	-0.647649	Nit2	Nit2		10481186	0.0054412	-0.644788	Sardh	Sardh		10575750	0.000197916	-1.52116	Bcmo1	Bcmo1		10403015	0.000125712	2.91047	Ighg3
10497337	0.0720287	-0.772076				10389222	0.899388	0.615806				10412394	0.00898378	0.595857	Nnt	Nnt		10463355	0.000160573	-1.16268	Scd2	Scd2		10363983	0.000992737	-0.499041	Bcr	Bcr		10545187	0.000148934	2.21958	Igkv4-59
10525374	0.0722138	-0.649885				10560242	0.899388	0.552658				10405400	0.0204819	0.529424	Nsd1	Nsd1		10344750	0.00665705	-0.533609	Sgk3	Sgk3		10457114	0.00380942	0.971771	Bhmt	Bhmt		10460746	0.00018388	-1.81814	Naaladl1
10572282	0.0747193	1.15375				10509790	0.899388	-0.378652				10422608	0.0207777	0.514482	Oxct1	Oxct1		10543411	0.00589288	-1.79864	Slc13a1	Slc13a1		10411142	0.0318264	0.369199	Bhmt	Bhmt		10483046	0.000189627	-1.15993	Dpp4
10386427	0.0754078	0.533198				10603583	0.899388	0.36231				10393823	0.0277381	-0.392603	P4hb	P4hb		10459866	0.0389934	-0.650901	Slc14a1	Slc14a1		10511886	4.40376e-05	1.39554	Bhmt2	Bhmt2		10430909	0.000248593	-1.49623	Cyp2d26
10441361	0.0754078	0.535726				10496425	0.899388	0.319933				10416037	0.0346526	-0.275163	Pbk	Pbk		10422412	0.0425748	-0.309027	Slc15a1	Slc15a1		10420758	0.00164113	1.08047	Blk	Blk		10435075	0.000248593	-0.945053	Tfrc
10456254	0.0754078	0.947209				10586971	0.899388	0.270159				10596053	0.0388619	-0.495359	Pccb	Pccb		10392440	0.00689633	0.950644	Slc16a6	Slc16a6		10475708	0.0399996	-0.139838	Blvra	Blvra		10454212	0.000248593	-0.895246	Mep1b
10500362	0.0754078	-0.504018				10516823	0.899388	-0.259342				10479047	0.0424372	-1.01531	Pck1	Pck1		10475990	0.0269974	-0.461739	Slc20a1	Slc20a1		10421361	9.70304e-06	-1.13339	Bmp1	Bmp1		10545198	0.00027106	2.7319	Igkv4-59
10530733	0.0754078	0.740989				10440174	0.899388	0.356858				10601390	0.028425	-0.4072	Pgk1	Pgk1		10458262	0.0103509	-0.797666	Slc23a1	Slc23a1		10346651	0.0441003	-0.1395	Bmpr2	Bmpr2		10403054	0.000279058	1.61148	Ighg
10570201	0.0754078	1.5236				10525893	0.899388	-0.568865				10349834	0.0226597	0.662881	Pik3c2b	Pik3c2b		10487906	0.0453517	-0.474388	Slc23a2	Slc23a2		10537179	0.0108249	0.230433	Bpgm	Bpgm		10499899	0.000279058	1.7564	Sprr1a
10591773	0.0754078	-0.48129				10376555	0.899488	0.363902				10399924	0.0156752	0.620964	Pik3cg	Pik3cg		10529671	0.00804424	-0.478568	Slc2a9	Slc2a9		10352503	0.0383105	-0.231279	Bpnt1	Bpnt1		10386197	0.000325611	1.14865	2210407C18Rik
10367728	0.0766717	0.606956				10462623	0.910669	0.827813				10388718	0.0217976	-0.441468	Pipox	Pipox		10465772	0.0254496	-0.338461	Slc3a2	Slc3a2		10389395	0.0392738	0.21589	Brip1	Brip1		10483074	0.000325611	-1.07996	Gcg
10390860	0.0766717	-1.25711				10513739	0.910669	0.705401				10421293	0.0187387	0.659999	Ppp3cc	Ppp3cc		10354374	0.00133418	1.14644	Slc40a1	Slc40a1		10413803	0.0171385	-0.374354	Btd	Btd		10425763	0.000378587	-1.0117	Cyp2d9
10438769	0.0766717	0.480876				10349661	0.910669	0.47355				10490611	0.00830012	1.316	Ptk6	Ptk6		10444554	0.0317514	0.638984	Slc44a4	Slc44a4		10606694	0.000699875	0.990102	Btk	Btk		10607705	0.000391294	1.84815	S100g
10453318	0.0766717	-0.693458				10379636	0.910703	1.84317				10358224	0.00555608	0.617733	Ptprc	Ptprc		10386683	0.00330612	-0.958533	Slc47a1	Slc47a1		10487480	0.0116931	0.311764	Bub1	Bub1		10538882	0.000419493	3.47051	Igkv9-120
10554938	0.0766717	0.857108				10578922	0.93127	-0.485798				10484894	0.00588896	0.743785	Ptprj	Ptprj		10557262	0.0224757	-0.498286	Slc5a11	Slc5a11		10474769	0.0157576	0.383615	Bub1b	Bub1b		10384423	0.000562664	-0.734497	Cobl
10451559	0.0779518	-0.46972				10407057	0.95647	-0.301398				10484888	0.0277381	0.618348	Ptprj	Ptprj		10365640	0.0389934	0.613807	Slc5a8	Slc5a8		10536369	0.031859	0.241334	C1galt1	C1galt1		10531126	0.000640928	2.17531	Igj
10546685	0.0779518	-0.61204				10370259	0.95647	0.440662				10529895	0.00539291	-0.572774	Qdpr	Qdpr		10378816	0.0239095	-0.345915	Slc6a4	Slc6a4		10479852	0.000265641	-0.486367	Camk1d	Camk1d		10403079	0.00070535	1.90257	Igh-VJ558
10519949	0.0857146	0.523737				10482448	0.95647	0.365827				10373330	0.0132598	-1.57196	Rdh7	Rdh7		10419854	0.0201444	-0.575214	Slc7a8	Slc7a8		10384064	0.013668	0.351613	Camk2b	Camk2b		10394394	0.000879278	-1.26903	Apob
10347910	0.0877328	-0.55223				10494551	0.95647	-0.380917				10590597	0.0258685	-0.485481	Sacm1l	Sacm1l		10406176	0.0120699	0.51234	Slc9a3	Slc9a3		10393580	0.0207033	-0.176981	Cant1	Cant1		10477935	0.000879278	-0.954319	Tldc2
10372682	0.0893729	0.771637				10592044	0.95647	1.38885				10481186	0.0382645	-0.277484	Sardh	Sardh		10476301	0.0326025	0.546132	Smox	Smox		10586591	0.000408187	-0.645139	Car12	Car12		10366994	0.00102121	-0.562057	Myo1a
10569458	0.0904132	0.660316				10422348	0.95647	0.303144				10578916	0.0356842	-0.473946	Sc4mol	Sc4mol		10475437	0.00657174	-0.511944	Sord	Sord		10569458	0.013411	0.424606	Cars	Cars		10367691	0.00131071	-0.918734	Iyd
10551218	0.0945357	-1.67158				10501402	0.95647	0.345455				10348558	0.0398016	-0.364548	Scly	Scly		10410452	0.00143552	-0.5999	Srd5a1	Srd5a1		10603708	0.00475937	-0.212283	Cask	Cask		10545886	0.00151194	-0.870981	1700019G17Rik
10360415	0.0946009	-0.827025				10459866	0.95647	-0.402375				10584334	0.0376571	-0.578964	Siae	Siae		10452854	0.00124867	-0.976038	Srd5a2	Srd5a2		10485466	1.49974e-05	-1.08096	Cat	Cat		10403060	0.00173371	1.76545	Ighv1-72
10425601	0.0946009	-0.630106				10497372	0.95647	0.906868				10459866	0.0358477	-0.635172	Slc14a1	Slc14a1		10378833	0.0168317	0.403683	Ssh2	Ssh2		10436209	0.000654077	0.331321	Cblb	Cblb		10498992	0.00194563	0.621442	Tlr2
10507551	0.0946009	-0.434547				10591763	0.95647	-0.347836				10422412	0.0357638	-0.553356	Slc15a1	Slc15a1		10434758	0.00210559	1.09265	St6gal1	St6gal1		10436967	2.62196e-05	-0.888708	Cbr1	Cbr1		10398455	0.00236331	-0.725	Ppp2r5c
10576386	0.0946009	0.634925				10606369	0.95647	0.382169				10579023	0.0388619	-0.746207	Slc18a1	Slc18a1		10449527	0.0273492	0.419995	Stk38	Stk38		10481435	0.000911363	-0.776387	Ccbl1	Ccbl1		10430883	0.00236331	-1.49961	Cyp2d13
10545450	0.0948018	0.484081				10366951	0.95647	-0.429324				10351259	0.0247605	-0.564803	Slc19a2	Slc19a2		10405216	0.0431695	0.363795	Syk	Syk		10496605	0.00572069	-0.386986	Ccbl2	Ccbl2		10597817	0.00236331	-1.19602	Cck
10467842	0.0959309	-0.77263				10583732	0.95647	-0.262507				10447786	0.00588896	-0.666815	Slc22a1	Slc22a1		10524844	0.0438553	0.380426	Taok3	Taok3		10521678	1.1129e-05	0.890717	Cd38	Cd38		10365127	0.00240077	-0.832298	2210404O07Rik
10418205	0.0971962	-0.520205				10585778	0.95647	-0.317438				10385893	0.0348797	-0.506657	Slc22a4	Slc22a4		10563570	0.00281293	-0.525153	Tph1	Tph1		10517609	0.000503186	-1.42822	Cda	Cda		10403018	0.00241826	2.80448	Ighg3
10603627	0.0971962	0.551653				10608407	0.95647	-0.475774				10458262	0.0214413	-1.02158	Slc23a1	Slc23a1		10605051	0.0246481	-0.37384	Trex2	Trex2		10501629	0.0285565	-0.351667	Cdc14a	Cdc14a		10378793	0.00266476	-0.808013	Tmigd1
10512327	0.101646	-0.535023				10559708	0.95647	-0.305744				10387922	0.0234619	-0.327297	Slc25a11	Slc25a11		10495574	0.0224757	0.541114	Trmt13	Trmt13		10410099	0.0245267	-0.270692	Cdc14b	Cdc14b		10487321	0.00266476	0.408133	Sppl2a
10533929	0.101646	-0.507955				10440534	0.95647	0.555492				10577517	0.0182998	-0.548482	Slc25a15	Slc25a15		10350614	0.0205187	0.394582	Trmt1l	Trmt1l		10589420	0.00389479	0.41447	Cdc25a	Cdc25a		10498653	0.00266476	0.862519	Sptssb
10542112	0.101646	-1.11751				10413951	0.95647	0.246793				10475653	0.0218452	-0.783125	Slc27a2	Slc27a2		10552276	0.0368231	0.409779	Ube2h	Ube2h		10458195	0.0118738	0.478852	Cdc25c	Cdc25c		10405587	0.00286078	-0.668963	Tgfbi
10494114	0.104336	-0.534572				10379535	0.95647	1.08806				10446804	0.0472346	-0.401061	Slc30a6	Slc30a6		10522819	0.00732571	-0.931516	Ugt2b35	Ugt2b35		10352194	0.00689025	-0.298575	Cdc42bpa	Cdc42bpa		10438423	0.00286078	-1.41304	Olfr165
10525495	0.104367	0.469011				10395293	0.95647	-0.277268				10584741	0.0050832	-0.607736	Slc37a4	Slc37a4		10584634	0.00631932	-0.661632	Usp2	Usp2		10460841	0.0182299	-0.231029	Cdc42bpg	Cdc42bpg		10494023	0.00286078	-1.06144	Rorc
10445251	0.104988	-1.05191				10501456	0.95647	0.395524				10465772	0.0248491	-0.398443	Slc3a2	Slc3a2		10606235	0.0431695	0.43856	Zdhhc15	Zdhhc15		10557560	0.000465455	-0.424145	Cdipt	Cdipt		10586118	0.00286078	-0.571243	Calml4
10479221	0.111562	-0.875474				10565456	0.969617	0.596794				10444554	0.0353313	0.589938	Slc44a4	Slc44a4		10571399	0.00327102	0.658745	Zdhhc2	Zdhhc2		10511113	0.0333969	-0.24366	Cdk11b	Cdk11b		10403038	0.00288641	2.02424	Igh-VJ558
10583386	0.111562	-0.480393				10519686	0.969617	0.256975				10386683	0.024348	-0.98987	Slc47a1	Slc47a1		10545569	2.1665e-06	2.0364	Reg3g			10365729	0.0027436	0.382747	Cdk17	Cdk17		10603425	0.00291118	-0.547548	Glod5
10373588	0.11771	-0.488482				10373751	0.969617	-0.242289				10557262	0.0146198	-0.731341	Slc5a11	Slc5a11		10403312	2.26494e-06	-2.28651	Akr1c19			10371959	0.0411693	0.210078	Cdk17	Cdk17		10601484	0.0030551	-2.84829	2010106E10Rik
10469110	0.11771	0.621713				10578916	0.969617	-0.487145				10529052	0.0146401	-0.541861	Slc5a6	Slc5a6		10403303	5.19709e-06	-1.32492	Akr1c13			10519324	0.000372531	-0.429592	Cdk6	Cdk6		10538921	0.00326393	2.20526	Igkv1-117
10544932	0.11771	-0.81974				10407387	0.969617	-0.611531				10597960	0.0481948	-0.754697	Slc6a20a	Slc6a20a		10403060	6.44912e-06	2.5921	Ighv1-72			10400748	0.000415153	-0.750788	Cdkl1	Cdkl1		10344924	0.00335289	-0.643145	Xkr9
10548030	0.11771	0.520544				10389214	0.969617	0.72845				10406050	0.0156752	-0.506789	Slc6a3	Slc6a3		10545196	1.17919e-05	2.16175	Igkv4-68			10531304	0.0429512	-0.193566	Cdkl2	Cdkl2		10476395	0.00335289	-1.01315	Bmp2
10550931	0.11771	0.563414				10435094	0.969617	-0.248188				10419744	0.0146949	-0.718178	Slc7a7	Slc7a7		10531126	2.24245e-05	2.69961	Igj			10523563	0.0440733	-0.17071	Cds1	Cds1		10502081	0.00356868	-1.76371	Enpep
10363773	0.118398	-0.588836				10598638	0.969617	-0.231501				10419854	0.0175989	-0.531847	Slc7a8	Slc7a8		10403038	2.7125e-05	3.74569	Igh-VJ558			10501051	0.00167956	0.314065	Cept1	Cept1		10401128	0.00386635	-0.468831	Max
10379176	0.118398	0.651754				10592535	0.969617	-0.298011				10406176	0.0266274	0.84298	Slc9a3	Slc9a3		10403048	2.7125e-05	2.65055	Ighv1-72			10431266	0.0113623	0.314507	Cerk	Cerk		10418205	0.00386635	-1.11663	Plac9b
10442057	0.118838	-0.630413				10587554	0.969617	0.41692				10463803	0.0394549	0.621348	Slk	Slk		10403079	2.7125e-05	2.44379	Igh-VJ558			10494227	0.000780879	-0.387945	Cers2	Cers2		10408647	0.00416453	-0.520191	Eci3
10568785	0.118838	-0.61842				10558454	0.969617	-0.36204				10567229	0.0398016	0.352114	Smg1	Smg1		10492174	2.7125e-05	-1.63245	Tm4sf4			10432527	0.046425	-0.235822	Cers5	Cers5		10409876	0.00416453	-1.82667	Ctla2a
10414269	0.122959	-0.565675				10398362	0.969617	0.393552				10475437	0.0131884	-1.04062	Sord	Sord		10558159	3.29211e-05	1.19598	Dmbt1			10472501	0.0479806	-0.175632	Cers6	Cers6		10464030	0.00416453	0.516753	Adra2a
10464425	0.12371	0.500494				10569280	0.969617	0.264368				10401781	0.0272481	0.498269	Sptlc2	Sptlc2		10358879	3.59748e-05	-1.38736	Npl			10580678	0.00015521	-2.0091	Ces1g	Ces1g		10458704	0.00427506	-1.84198	Spink3
10550197	0.123848	0.60291				10555787	0.969617	0.328695				10378833	0.0114098	0.718635	Ssh2	Ssh2		10355974	3.90844e-05	0.990391	Wdfy1			10536563	0.000343359	-0.724585	Cftr	Cftr		10430866	0.00432965	-1.14785	Cyp2d10
10375002	0.12437	0.711394				10525989	0.969617	0.426394				10434758	0.00872739	1.80912	St6gal1	St6gal1		10403015	4.0541e-05	3.15228	Ighg3			10573823	0.0312587	0.175899	Chd9	Chd9		10457475	0.00432965	0.928972	Abhd3
10442256	0.12437	-0.70938				10546272	0.969617	-0.35563				10554693	0.0212206	-0.447377	Stard5	Stard5		10468898	4.24335e-05	1.13435	Lax1			10413517	0.0230354	-0.187158	Chdh	Chdh		10545210	0.00432965	1.80184	Igkv4-55
10509063	0.12437	0.824002				10368486	0.969617	-0.322507				10375083	0.0123809	0.581592	Stk10	Stk10		10545198	4.24335e-05	2.62867	Igkv4-59			10371616	0.0016586	-0.496963	Chpt1	Chpt1		10593225	0.0044908	-0.738351	Zbtb16
10511779	0.12437	-0.903213				10574027	0.969617	0.593972				10354588	0.0156752	-0.537249	Stk17b	Stk17b		10356082	4.91548e-05	-0.904086	Plscr1			10369301	0.0203716	0.74845	Chst3	Chst3		10538880	0.00455731	3.71953	Igk-V1
10524555	0.12437	-0.534774				10540034	0.969617	-0.489845				10425430	0.0313162	0.516967	Tnrc6b	Tnrc6b		10403054	5.27094e-05	2.70758	Ighg			10467921	0.00763887	-0.229396	Chuk	Chuk		10450325	0.0048866	-0.709273	Cfb
10562905	0.12437	0.644096				10457040	0.969617	0.221445				10480224	0.0417595	-0.872058	Trdmt1	Trdmt1		10538882	5.28603e-05	3.95995	Igkv9-120			10375820	0.00979413	0.210392	Clk4	Clk4		10467385	0.0048866	-1.97313	Cyp2c68
10361152	0.124628	0.524312				10379511	0.969617	0.898811				10495574	0.0359763	0.466535	Trmt13	Trmt13		10545187	5.28603e-05	2.71587	Igkv4-59			10460072	0.000145149	-1.16014	Cndp1	Cndp1		10395365	0.00507525	0.66284	Agr2
10408321	0.124628	-0.616348				10535841	0.969617	-0.280125				10431546	0.0358477	0.724194	Tymp	Tymp		10403291	5.89975e-05	-1.80388	Akr1c14			10460085	0.000497303	-0.437589	Cndp2	Cndp2		10475448	0.00507525	1.80399	Duoxa2
10433274	0.124628	0.448993				10351551	0.969617	0.394213				10480714	0.0432816	-0.347281	Uap1l1	Uap1l1		10435112	7.96665e-05	1.15618	Muc4			10381154	0.000372531	0.495521	Cnp	Cnp		10586176	0.00535938	-0.430716	Snapc5
10527649	0.124628	-0.416016				10596454	0.969617	-0.419622				10552276	0.0436123	0.581626	Ube2h	Ube2h		10364093	8.47266e-05	0.936518	Derl3			10490989	0.000941543	0.816253	Cp	Cp		10373702	0.00544093	0.697071	Pisd-ps1
10366707	0.125433	0.534375				10464754	0.969617	-0.291126				10473356	0.0144333	-0.475757	Ube2l6	Ube2l6		10418210	8.55012e-05	-1.00042	Tmem254b			10481474	3.34229e-05	-0.662677	Crat	Crat		10395414	0.00544093	-0.938587	Agmo
10476314	0.129672	-0.529234				10523134	0.969617	0.436645				10451495	0.0394549	0.533255	Ubr2	Ubr2		10407445	9.7518e-05	-0.860666	Akr1c12			10420372	0.00471349	-0.436191	Cryl1	Cryl1		10373452	0.00569073	-1.40671	Gm129
10554118	0.129672	-0.593178				10543369	0.969617	-0.435419				10428238	0.0265488	0.66483	Ubr5	Ubr5		10438405	9.7518e-05	2.52763	Iglv1			10456071	0.00011014	0.726409	Csf1r	Csf1r		10403073	0.00569073	1.69372	Ighg
10417798	0.129902	-0.761792				10376507	0.969617	-0.265611				10446074	0.0432816	0.414916	Uhrf1	Uhrf1		10475517	0.000133934	1.68533	AA467197			10455769	0.0037691	-0.215192	Csnk1g3	Csnk1g3		10428814	0.00569073	-0.654694	Anxa13
10514510	0.129902	-0.48425				10567335	0.969617	-0.449258				10547436	0.0267155	0.741622	Wnk1	Wnk1		10495186	0.000133934	0.992907	AI504432			10477073	0.012197	-0.21877	Csnk2a1	Csnk2a1		10403063	0.0059471	2.34866	Igha
10608661	0.129902	0.98131				10461782	0.969617	-0.25013				10590149	0.0392007	-0.454339	Xylb	Xylb		10425049	0.000146211	-1.22427	Apol9a			10350819	0.0341165	-0.233373	Csnk2a1	Csnk2a1		10535841	0.0059471	-0.525467	Slc46a3
10526363	0.130695	-0.616233				10566934	0.969617	0.396536				10506786	0.0277381	0.722302	Zcchc11	Zcchc11		10587792	0.000149545	-0.77734	Plscr1			10347351	0.0205351	-0.222786	Ctdsp1	Ctdsp1		10352548	0.00618871	1.73221	Slc30a10
10388254	0.132733	-0.554894				10511580	0.969617	0.28041				10531126	0.000134127	3.5694	Igj			10403034	0.000236202	2.43945	Igha			10590060	0.0035998	-0.32551	Ctdspl	Ctdspl		10443869	0.00618871	-0.7237	Cyp4f16
10502655	0.132733	0.51448				10500335	0.969617	0.909983				10418210	0.000665397	-1.19688	Tmem254b			10495967	0.000350336	1.43613	Tifa			10475394	0.0477817	-0.190975	Ctdspl2	Ctdspl2		10592752	0.00618871	-0.484018	Pdzd3
10481186	0.136746	-0.51451				10397633	0.969617	0.447772				10458278	0.000665397	1.60887	Mzb1			10502052	0.000372362	1.34041	Alpk1			10503023	1.45955e-05	-0.814672	Cth	Cth		10504002	0.0063404	0.844032	Spink4
10404412	0.143366	0.457262				10350146	0.969617	-0.471171				10467372	0.000665397	-1.96575	Cyp2c38			10346260	0.00039179	-0.623176	Osgepl1			10603026	0.0110244	0.245162	Ctps2	Ctps2		10376376	0.00707332	0.391959	1810065E05Rik
10422822	0.14413	-0.428817				10466130	0.969617	0.258551				10468898	0.000665397	1.17697	Lax1			10402864	0.000398966	1.59725	Ighv14-2			10415844	0.0255652	0.145883	Ctsb	Ctsb		10379731	0.00714899	1.24966	Wfdc18
10464583	0.14413	0.480258				10592802	0.969617	-0.377779				10538903	0.000665397	2.15631	Igkv6-23			10367582	0.00040338	0.708067	Vip			10554789	6.23738e-05	0.526739	Ctsc	Ctsc		10585186	0.00752352	0.83949	1600029D21Rik
10492330	0.14413	-0.551528				10472050	0.969617	0.410462				10545187	0.000665397	4.19407	Igkv4-59			10538921	0.000423632	1.77337	Igkv1-117			10349648	3.98751e-05	0.989207	Ctse	Ctse		10382462	0.00788149	-0.435062	Slc9a3r1
10544660	0.14413	-0.428409				10466606	0.969617	0.387723				10545198	0.000665397	4.20887	Igkv4-59			10496001	0.000466819	1.19443	Cfi			10465059	0.00865738	0.562268	Ctsw	Ctsw		10389222	0.00788149	0.510338	Ccl6
10564262	0.14413	-0.465473				10492021	0.969617	0.488524				10587792	0.000665397	-1.28164	Plscr1			10440246	0.00049476	-0.819395	Arl13b			10490212	0.000295952	0.363074	Ctsz	Ctsz		10458098	0.00788149	-0.584498	Fam13b
10571399	0.14413	0.443791				10442625	0.969617	-0.602313				10403054	0.000749858	4.1653	Ighg			10382321	0.000512678	-0.828003	Kcnj2			10603551	2.79526e-05	1.33421	Cybb	Cybb		10444312	0.00832319	-0.672661	Btnl2
10461909	0.145053	-0.938213				10424349	0.969617	-0.294997				10356082	0.000864297	-1.39858	Plscr1			10502050	0.000512678	1.5247	Alpk1			10430956	0.0339556	-0.275411	Cyb5r3	Cyb5r3		10503109	0.00832319	-0.41151	Chchd7
10589654	0.145053	0.440114				10408937	0.969617	-0.250399				10403060	0.000881624	3.68973	Ighv1-72			10357660	0.00058796	1.15948	Mfsd4			10573803	0.0177286	0.239594	Cyld	Cyld		10549594	0.00832319	0.577836	Ttyh1
10433114	0.148409	0.647871				10466410	0.969617	-0.314117				10554938	0.0011291	-1.77528	Rab30			10403073	0.000633326	2.18129	Ighg			10468239	0.00159344	-0.904981	Cyp17a1	Cyp17a1		10448743	0.00872254	-0.758517	Fahd1
10467390	0.152371	-0.426324				10460253	0.969617	-0.709029				10404389	0.00113764	1.75401	Irf4			10545215	0.000699618	3.53334	Igk-V28			10585749	0.000474156	-2.61717	Cyp1a1	Cyp1a1		10403048	0.00875554	1.89568	Ighv1-72
10545417	0.152761	0.436714				10363762	0.969617	0.327115				10435112	0.00119203	1.69548	Muc4			10397528	0.000705226	-1.80876	Rpl21			10347481	0.000185475	-0.720808	Cyp27a1	Cyp27a1		10397882	0.00895404	0.667206	Chga
10578123	0.152761	0.473536				10401330	0.969617	-0.269116				10500610	0.0016581	1.3953	Fam46c			10428960	0.000705226	1.46652	Gsdmc2			10463016	0.00524638	-0.94777	Cyp2c65	Cyp2c65		10500140	0.00900531	0.977283	Anxa9
10454782	0.158196	-0.899055				10404330	0.969617	0.248366				10502565	0.00175495	0.886491	Clca2			10525989	0.000705226	-0.839435	Gpr133			10430851	0.0140778	-0.518349	Cyp2d22	Cyp2d22		10552451	0.00961823	-0.635115	Ceacam18
10514309	0.158196	-0.551383				10590479	0.969617	-0.260513				10357660	0.00214569	1.18161	Mfsd4			10545210	0.000705226	2.34305	Igkv4-55			10558673	0.0360218	-1.7697	Cyp2e1	Cyp2e1		10430873	0.00966811	-0.678319	Cyp2d34
10594404	0.158515	0.567207				10402066	0.969617	-0.210825				10545569	0.00214569	2.78901	Reg3g			10563085	0.000705226	0.662867	Fcgrt			10514510	5.73496e-06	-0.922948	Cyp2j6	Cyp2j6		10402864	0.00998383	0.598053	Ighv14-2
10578916	0.161938	-0.760704				10550805	0.969617	0.885115				10403048	0.00242178	3.35578	Ighv1-72			10585381	0.000705226	0.872109	Slc35f2			10561128	0.00517272	-0.388115	Cyp2s1	Cyp2s1		10403303	0.00998383	-0.357286	Akr1c13
10589420	0.163786	0.584244				10554752	0.969617	0.563236				10403079	0.0026687	3.25272	Igh-VJ558			10351959	0.000731965	0.815121	Mptx1			10502214	0.000402671	-1.02756	Cyp2u1	Cyp2u1		10485170	0.00998383	-0.440118	Cry2
10593174	0.163786	0.610738				10430311	0.969617	0.239124				10580649	0.00318559	-1.13498	Ces1e			10367055	0.000731965	-0.606371	Rdh19			10515201	0.000298325	-1.98363	Cyp4b1	Cyp4b1		10545184	0.00998383	1.48963	Igkc
10389775	0.164741	-0.697407				10359571	0.969617	-0.433225				10545215	0.0034004	4.7472	Igk-V28			10403028	0.000731965	2.89739	Igh-VJ558			10449955	0.000936736	-0.425186	Cyp4f13	Cyp4f13		10469353	0.01051	-0.524637	Tmem236
10465342	0.164741	-0.397607				10345203	0.969617	-0.391653				10556456	0.0034004	0.872168	Tead1			10580649	0.000731965	-0.822378	Ces1e			10449940	0.000453303	-0.447327	Cyp4f14	Cyp4f14		10544648	0.01053	-0.577352	Dfna5
10407876	0.164962	-0.661996				10393851	0.969617	-0.289679				10587085	0.00353064	0.740556	Fam214a			10545175	0.000757052	3.14068	Igkv10-96			10443898	0.0428971	-0.27626	Cyp4f15	Cyp4f15		10574023	0.01053	-1.23874	Mt2
10479811	0.164962	-0.440183				10436100	0.969617	0.244646				10545173	0.00391921	3.62611	Igkv10-96			10403069	0.000757326	3.02085	Ighm			10579636	0.000445766	0.581408	Cyp4f18	Cyp4f18		10574027	0.0110017	-0.755911	Mt1
10556381	0.164962	0.377495				10455439	0.969617	-0.235126				10438405	0.00393737	3.73494	Iglv1			10404389	0.000757326	1.43063	Irf4			10443885	0.000902567	-0.253994	Cyp4f40	Cyp4f40		10605938	0.0112253	-0.549009	P2ry4
10389581	0.165334	0.551058				10478415	0.969617	0.287114				10557591	0.00402719	0.818307	Itgal			10428955	0.000757326	1.48699	Gsdmc2			10578448	0.0106295	-0.737399	Cyp4v3	Cyp4v3		10479463	0.0113254	0.50566	Slc17a9
10458090	0.165334	0.444897				10605007	0.969617	-0.617046				10402864	0.00483299	1.44906	Ighv14-2			10508961	0.000757326	-0.716361	Slc30a2			10586491	0.00414086	0.330334	Dapk2	Dapk2		10550994	0.0113254	0.756989	Ceacam10
10584941	0.165334	0.584933				10530201	0.969617	0.451135				10402560	0.0050832	0.6339	A130014H13Rik			10538871	0.000757326	2.07146	Igkv1-135			10393926	0.0125791	-0.494829	Dcxr	Dcxr		10582303	0.0113864	0.500199	Cyba
10407420	0.166799	0.485446				10568873	0.969617	0.478363				10404132	0.0050832	1.00277	Cmah			10403018	0.000861249	2.77225	Ighg3			10384378	0.00139685	-0.663585	Ddc	Ddc		10355343	0.0115202	0.847635	Abca12
10470175	0.166799	0.841449				10542355	0.969617	0.70999				10503259	0.0050832	1.56381	Trp53inp1			10493850	0.00101305	0.778776	Sprr2a2			10509542	0.0048923	0.290343	Ddost	Ddost		10403291	0.0115202	-0.85076	Akr1c14
10525744	0.166799	0.73787				10360848	0.969617	-0.328829				10435769	0.00555608	0.67707	Zbtb20			10530615	0.00104808	1.03458	Ociad2			10450579	0.0380303	-0.199167	Ddr1	Ddr1		10391561	0.0117318	-0.735529	Pyy
10393431	0.168499	-0.638718				10525839	0.969617	0.251341				10403015	0.00588896	4.85352	Ighg3			10438415	0.00106961	1.80092	LOC433053			10593508	0.0064434	-0.389258	Ddx10	Ddx10		10560719	0.0136525	0.464855	Igsf23
10463005	0.168499	0.730433				10392970	0.969617	-0.279101				10403028	0.00588896	5.02783	Igh-VJ558			10564011	0.00114302	2.96309	Snord115			10449225	0.00839889	-0.277036	Decr2	Decr2		10403034	0.0141153	1.80113	Igha
10524082	0.168499	-0.899295				10552030	0.969617	-0.242003				10531931	0.00588896	0.810166	Sparcl1			10458278	0.00120256	1.07745	Mzb1			10402575	8.81733e-05	-0.4011	Degs2	Degs2		10377841	0.0144144	-0.450202	Tm4sf5
10439282	0.169566	-0.484127				10499861	0.969617	0.649201				10561008	0.00588896	0.783135	Ceacam1			10429140	0.00121985	-0.824348	Ndrg1			10429926	0.0302807	-0.339491	Dgat1	Dgat1		10420165	0.0144144	-0.588084	Cideb
10514221	0.169566	0.493092				10527963	0.969617	0.494831				10590620	0.00588896	0.872106	Ccr9			10503259	0.00134355	0.972656	Trp53inp1			10565775	0.022018	-0.413667	Dgat2	Dgat2		10451016	0.0161839	-0.588229	Mep1a
10407387	0.169659	-0.673956				10431962	0.969617	0.248932				10360173	0.00593845	1.11276	Slamf7			10580663	0.00134404	-0.739388	Ces1f			10373542	0.0108851	-0.298138	Dgka	Dgka		10587746	0.0162485	-0.415192	Tmem41b
10509071	0.169659	0.752687				10492426	0.969617	-0.292818				10606016	0.00593845	0.796977	Il2rg			10545242	0.00135145	1.76943	Igkv6-20			10438639	0.0327377	-0.208976	Dgkg	Dgkg		10353844	0.0166456	-0.334684	Neurl3
10504178	0.170167	-0.697685				10598569	0.969617	0.493802				10369792	0.00743143	0.6809	Arid5b			10403021	0.00158407	3.65644	Ighg3			10532216	0.0214336	-0.292251	Dgkq	Dgkq		10522661	0.0167921	-0.407646	C530008M17Rik
10535776	0.171237	-0.703142				10522503	0.969617	0.312615				10429140	0.00743143	-0.984384	Ndrg1			10425287	0.00158407	0.753254	Kdelr3			10485081	0.00324613	-0.284471	Dgkz	Dgkz		10538373	0.0170533	-0.803091	Prr15
10569823	0.171237	-0.518955				10350592	0.969617	0.328625				10514520	0.00743143	-1.03895	Cyp2j9			10560608	0.00158861	0.953072	Apoc2			10506571	0.000319517	-0.773939	Dhcr24	Dhcr24		10364385	0.0184446	-0.33747	Ilvbl
10406646	0.171818	-0.394833				10528008	0.969617	0.436566				10585276	0.00743143	0.933689	Pou2af1			10566254	0.00158861	1.19081	Hbb-bt			10559312	0.00103425	-0.594781	Dhcr7	Dhcr7		10514708	0.0184836	-1.94551	Insl5
10425161	0.171818	0.696164				10440164	0.969617	0.266859				10403312	0.00780247	-1.86995	Akr1c19			10502042	0.00160332	1.51998	Alpk1			10406581	0.0170912	-0.260846	Dhfr	Dhfr		10471599	0.0187518	-0.497134	D730039F16Rik
10447239	0.171818	-0.642935				10521068	0.969617	-0.290209				10570963	0.00804089	-0.605576	Zmat4			10428973	0.00163688	1.76023	Gsdmc2			10415176	0.000719434	-0.378012	Dhrs4	Dhrs4		10553274	0.0189181	-0.802906	Saa2
10495820	0.171818	-0.693039				10364712	0.969617	-0.250191				10502780	0.00836476	0.717409	Lphn2			10553092	0.00191054	-1.05077	Dbp			10397311	0.00680412	-0.205963	Dlst	Dlst		10563527	0.019022	-0.347027	Ush1c
10519879	0.171818	-0.383406				10493245	0.969617	0.214336				10565873	0.00836476	-1.34814	Ppme1			10356299	0.00191951	0.564083	Gpr55			10550574	0.0469657	-0.220512	Dmpk	Dmpk		10357345	0.0192708	-0.591673	Nckap5
10571891	0.171818	-0.446458				10379518	0.969617	0.920559				10566168	0.00836476	-0.494066	Olfr33			10462473	0.00207677	-1.46019	Mbl2			10481453	0.0252455	-0.256367	Dolk	Dolk		10467115	0.0192708	-0.630734	Ankrd22
10587266	0.171818	0.486319				10463164	0.969617	-0.263901				10353438	0.00872739	0.890615	Tram2			10538880	0.00210559	2.78934	Igk-V1			10576235	9.49545e-05	-0.688201	Dpep1	Dpep1		10361906	0.0206879	-0.568243	Il22ra2
10385893	0.173543	-0.427661				10460259	0.969617	-0.586936				10361065	0.00872739	-1.18725	Mfsd7b			10519527	0.0022914	-0.602436	Abcb1a			10495625	3.30581e-05	-0.700292	Dpyd	Dpyd		10412211	0.0206879	0.498986	Gzma
10413260	0.173543	-0.667095				10607841	0.969617	-0.256838				10403034	0.00872739	2.48891	Igha			10493858	0.00231299	0.860644	Sprr2a1			10486956	1.82101e-06	2.54206	Duox2	Duox2		10467390	0.0206879	-1.74411	Cyp2c69
10498710	0.173543	-0.499497				10581479	0.969617	-0.326057				10508992	0.00876307	-0.935256	Paqr7			10531910	0.00245066	-1.00902	Hsd17b13			10360003	1.10529e-05	-1.11881	Dusp12	Dusp12		10500412	0.0206879	-0.525724	Gpr89
10503363	0.173543	0.524121				10359948	0.969617	0.297001				10568361	0.00876307	-0.603328	Yipf5			10545217	0.00245066	3.4181	Igkv5-43			10351502	0.0462636	-0.273424	Dusp12	Dusp12		10538903	0.0206879	1.16514	Igkv6-23
10504234	0.173543	0.517645				10379176	0.969617	-0.532662				10349904	0.00898378	-0.507192	Golt1a			10587085	0.00245066	0.547558	Fam214a			10373810	0.00819805	-0.366119	Dusp18	Dusp18		10408689	0.0207562	-0.827876	Nrn1
10534253	0.173543	0.732458				10533246	0.969617	0.742435				10545891	0.00908277	-1.05722	Cml1			10358717	0.00257004	-0.473125	1700025G04Rik			10366043	0.000141207	1.17466	Dusp6	Dusp6		10574498	0.020893	1.27509	Ces2a
10572432	0.173543	0.485495				10545111	0.969617	0.260081				10367843	0.00929316	0.787168	Utrn			10350742	0.00257965	0.652111	Rnasel			10439798	0.0118277	0.493538	Dzip3	Dzip3		10550476	0.0222173	0.895204	Ceacam12
10572527	0.173543	-0.608729				10398060	0.969617	-0.579674				10545886	0.00929316	-0.59681	1700019G17Rik			10360173	0.00257965	0.763237	Slamf7			10568939	0.0119851	-0.192144	Echs1	Echs1		10446553	0.022683	-0.459263	Epb4.1l3
10577361	0.173543	-0.391137				10524310	0.969617	-0.315529				10545196	0.00935768	3.14771	Igkv4-68			10587107	0.00275901	0.674745	Myo5a			10442445	0.00528798	-0.254222	Eci1	Eci1		10476355	0.0227275	0.48611	Chgb
10582809	0.173543	-0.604025				10475544	0.969617	0.307682				10587107	0.00959159	0.754526	Myo5a			10415431	0.00281293	1.17587	Mcpt1			10364990	0.00977238	-0.176836	Eef2	Eef2		10572928	0.0227275	-0.589767	Rasd2
10449657	0.175592	-0.5429				10593198	0.969617	-0.339818				10494957	0.00962835	-0.580507	Ap4b1			10582303	0.00300286	0.730177	Cyba			10374348	0.0457365	-0.228666	Eef2	Eef2		10459236	0.023629	0.370858	Grpel2
10410452	0.17742	-0.41337				10435497	0.969617	0.336885				10378793	0.010188	-0.650796	Tmigd1			10564507	0.0032149	0.838518	Arrdc4			10554629	0.000247369	-0.372607	Eftud1	Eftud1		10445347	0.0238076	-0.495421	Clic5
10410959	0.17742	-0.4069				10372421	0.969617	-0.606166				10404774	0.0102922	0.698179	Hivep1			10438423	0.00330612	-0.698024	Olfr165			10438575	0.00517181	-0.471895	Ehhadh	Ehhadh		10408557	0.0239262	-0.479971	Serpinb1a
10420730	0.17742	-0.790341				10512892	0.969617	0.220751				10373223	0.0106795	0.69234	Lrp1			10545874	0.00338449	-0.849849	Cml3			10527252	0.0455423	-0.204243	Eif2ak1	Eif2ak1		10395925	0.0240003	-0.507404	Mia2
10447264	0.17742	1.42767				10493820	0.969617	0.536304				10530145	0.0106795	0.836344	Tlr1			10606792	0.00351921	0.939224	Nxf7			10587284	0.00729588	-0.312328	Elovl5	Elovl5		10424922	0.0240003	-0.471289	Slc52a2
10449142	0.17742	-0.424595				10423836	0.969617	0.507758				10545175	0.0106795	4.57543	Igkv10-96			10356267	0.00363977	0.55899	A530032D15Rik			10407072	0.0145833	0.218613	Elovl7	Elovl7		10458278	0.0240003	0.5128	Mzb1
10458033	0.17742	-0.541123				10453260	0.969617	-0.40488				10562576	0.0106795	-0.545889	Plekhf1			10593473	0.0039332	-0.566178	1810046K07Rik			10547758	0.0347815	0.220695	Emg1	Emg1		10497944	0.0240003	-0.381842	Mfsd8
10487823	0.17742	0.416908				10572730	0.969617	-0.266641				10458314	0.0111562	0.768901	Tmem173			10538903	0.00400349	1.43157	Igkv6-23			10523518	0.0116878	-0.283228	Enoph1	Enoph1		10415693	0.0241837	0.352409	Shisa2
10583485	0.17742	0.435209				10464761	0.969617	-0.628807				10496204	0.0111562	1.03415	Cenpe			10373452	0.00422679	-1.45108	Gm129			10368289	0.0209283	0.323321	Enpp1	Enpp1		10545175	0.0245797	2.491	Igkv10-96
10601595	0.17742	-1.03779				10371321	0.969617	0.400027				10498210	0.0111562	0.545247	Nbea			10430174	0.0043131	-0.780983	Apol9a			10463070	0.0356329	0.261096	Entpd1	Entpd1		10531910	0.0255238	-0.542767	Hsd17b13
10569830	0.180704	0.497259				10354598	0.969617	-0.3512				10430174	0.011921	-0.779702	Apol9a			10399365	0.00460581	-0.610968	Slc7a15			10416199	0.000198018	-0.535995	Entpd4	Entpd4		10389300	0.025588	-0.471855	Dhrs11
10355205	0.181356	-0.382174				10593918	0.969617	-0.290019				10448402	0.0120495	1.34324	Prss30			10585194	0.00460581	0.699414	Il18			10401454	5.25732e-05	-0.839521	Entpd5	Entpd5		10438980	0.0266396	-0.33999	Acap2
10525942	0.181356	-0.554282				10519747	0.969617	0.338716				10501063	0.0121413	0.783801	Cd53			10595211	0.00460581	0.525779	Col12a1			10476952	0.0284085	-0.209837	Entpd6	Entpd6		10545874	0.026959	-0.738572	Cml3
10380566	0.181681	0.519603				10401114	0.969617	0.21251				10587818	0.0121413	-0.905816	Plscr4			10404132	0.00470174	1.15172	Cmah			10469923	0.0302807	0.267643	Entpd8	Entpd8		10420308	0.0270606	0.642024	Gzmb
10508887	0.182439	-0.455534				10422436	0.969617	-0.4941				10482030	0.0121614	0.765442	Stom			10418205	0.00470174	-0.595981	Plac9b			10544417	8.23187e-05	-0.586977	Epha1	Epha1		10603289	0.0271513	-0.43235	Clcn5
10548817	0.182439	-0.406462				10475981	0.969617	-0.332347				10403018	0.0123809	4.54677	Ighg3			10574027	0.00470174	-0.995257	Mt1			10420935	9.30608e-05	-1.48048	Ephx2	Ephx2		10435112	0.0274356	0.537411	Muc4
10379489	0.18442	-0.465621				10475946	0.969617	-0.456318				10585381	0.0125709	0.493422	Slc35f2			10557591	0.00473122	0.546649	Itgal			10520483	0.0304741	-0.160458	Ept1	Ept1		10444320	0.028377	-0.459117	Btnl1
10426891	0.18442	-0.554227				10586744	0.969617	0.554047				10550316	0.012607	-0.491611	Tmem160			10514520	0.00496221	-0.609876	Cyp2j9			10373467	0.0299411	-0.256555	Erbb3	Erbb3		10537298	0.028377	-0.441145	Chrm2
10595402	0.18442	0.700406				10360418	0.969617	-0.452571				10465244	0.0129222	1.13454	Malat1			10391746	0.0049632	0.625809	Gpatch8			10454564	0.0114921	-0.243241	Ercc3	Ercc3		10570963	0.0290732	-0.379152	Zmat4
10551626	0.184609	0.466221				10606083	0.969617	0.323671				10545247	0.0129222	3.24593	Igkv6-14			10478633	0.00502928	0.864658	Mmp9			10392183	0.00172045	0.332275	Ern1	Ern1		10425601	0.0307448	-0.588684	Tef
10356084	0.185534	0.43446				10556297	0.969617	0.265017				10545869	0.0129222	-1.08233	Gm11128			10574023	0.00502928	-1.79706	Mt2			10416411	0.000347261	-0.311095	Esd	Esd		10403028	0.0311538	1.91399	Igh-VJ558
10479938	0.185609	-0.412677				10517568	0.969617	0.318773				10601312	0.0129222	0.979507	Chic1			10598863	0.00502928	-0.52436	Rgn			10417273	0.00435426	-0.401053	Esd	Esd		10532124	0.0318115	0.41774	Gfi1
10488797	0.185609	0.520004				10408066	0.969617	0.404435				10458340	0.0130291	-0.6586	Hbegf			10494428	0.00518693	0.897215	Txnip			10552418	0.00559951	-0.244821	Etfb	Etfb		10508069	0.03242	0.340192	Mir692-1
10554569	0.185609	1.21635				10478048	0.969617	0.714904				10595327	0.013045	0.631337	Phip			10500610	0.00518693	0.745218	Fam46c			10542677	0.0192177	-0.25236	Etnk1	Etnk1		10571167	0.0326665	0.577778	Tex24
10398299	0.191746	0.477015				10426650	0.969617	0.27912				10556442	0.013049	0.682105	Tead1			10403063	0.00543623	2.74424	Igha			10428579	0.0197735	0.543592	Ext1	Ext1		10451893	0.0331767	-0.293042	Stap2
10556113	0.191746	-0.580479				10437224	0.969617	0.694887				10473125	0.0132815	0.853146	Itga4			10389786	0.00550211	-0.929612	Hlf			10485225	0.047347	-0.221919	Ext2	Ext2		10533213	0.0338328	0.489046	Oas3
10574545	0.191853	0.498493				10400967	0.969617	0.315012				10392318	0.0133813	0.761211	Bptf			10582997	0.00624974	0.795138	Casp4			10495539	0.0289224	-0.207092	Extl2	Extl2		10399005	0.0339748	-0.385728	Crip1
10538356	0.192696	-0.407519				10465089	0.969617	-0.283639				10446334	0.0138726	0.782209	Glcci1			10362767	0.00628773	0.440451	Mical1			10515220	5.24192e-05	-0.895585	Faah	Faah		10497079	0.034054	-0.484326	Ptger3
10476349	0.193141	-0.527518				10378068	0.969617	0.329969				10403584	0.0140293	0.745823	Nid1			10487748	0.00631932	0.62651	4930402H24Rik			10495820	0.00252093	-0.611746	Fabp2	Fabp2		10462683	0.0340582	-0.346966	Pcgf5
10351473	0.194151	-0.424479				10393449	0.969617	0.38041				10408741	0.0140903	0.807036	Txndc5			10446965	0.00657174	0.577119	Rasgrp3			10565315	0.032232	-0.410261	Fah	Fah		10347216	0.036177	-0.416534	Rpl21
10376142	0.194151	0.51628				10562260	0.969617	-0.240883				10548892	0.0140903	0.640225	Arhgdib			10379636	0.00662222	0.810659	Slfn4			10359190	0.000687473	-0.29802	Fam20b	Fam20b		10518356	0.036177	-0.68308	Rpl29
10390271	0.194151	0.480494				10474619	0.969617	0.21576				10358816	0.0144333	0.740011	Lamc1			10520362	0.00662222	-0.626869	Insig1			10519052	0.0051784	-0.414676	Fam213b	Fam213b		10529977	0.0366464	-0.544993	Ppargc1a
10395978	0.194151	0.652865				10566595	0.969617	0.298349				10396608	0.0145409	0.596005	Syne2			10585778	0.00662222	-0.638706	Sema7a			10556491	0.00173717	0.573693	Far1	Far1		10500272	0.0383898	-0.722255	Ciart
10427744	0.194151	0.476878				10406519	0.969617	0.259222				10545881	0.0145851	-1.66269	Cml2			10478523	0.0068148	1.12626	2310007H11Rik			10542857	0.000315726	-0.456667	Far2	Far2		10444802	0.0398706	0.406068	H2-Q2
10453857	0.194151	0.422454				10423243	0.969617	0.233999				10438415	0.0146198	3.45468	LOC433053			10518781	0.0068148	-0.586923	Per3			10462603	0.0102039	0.485907	Fas	Fas		10560886	0.0398706	0.689964	Cd177
10557992	0.194151	0.708456				10556076	0.969617	-0.396364				10487040	0.0146198	0.76562	Fbn1			10498117	0.00689633	-0.874899	Rpl29			10393970	0.0292279	-0.703625	Fasn	Fasn		10499358	0.0402332	0.436905	Bglap2
10517070	0.196825	0.389198				10536818	0.969617	0.269307				10605256	0.0149687	0.573004	Flna			10397882	0.00697783	-0.464578	Chga			10410007	7.88094e-05	-1.22409	Fbp1	Fbp1		10537722	0.0402332	0.468937	Tmem139
10352133	0.197338	-0.438169				10583071	0.969617	0.857923				10551025	0.0150719	1.23811	Cd79a			10608711	0.00697783	0.717917	Erdr1			10409999	1.9339e-05	-0.497368	Fbp2	Fbp2		10472970	0.0403901	0.495951	Hoxd4
10352178	0.197338	-0.381642				10436304	0.969617	0.3027				10516103	0.0154349	0.763063	Macf1			10402991	0.00713644	1.72018	Igh-VX24			10521111	0.0459452	-0.255914	Fgfr3	Fgfr3		10499891	0.0403901	0.529341	Sprr1b
10361234	0.197338	-0.348189				10356172	0.969617	0.331688				10545217	0.0154349	4.6474	Igkv5-43			10428814	0.00732571	-0.541305	Anxa13			10405380	0.002817	-0.397709	Fgfr4	Fgfr4		10555280	0.0403901	-1.05095	Chrdl2
10409592	0.197338	-0.437419				10468292	0.969617	-0.291264				10598203	0.0154349	0.831942	Ccl28			10428302	0.00750457	0.688036	Klf10			10508772	0.0257663	0.338042	Fgr	Fgr		10555438	0.0403901	-0.414042	Fchsd2
10466676	0.197338	-0.516181				10500656	0.969617	0.20325				10356520	0.0156752	0.704914	Col6a3			10531057	0.00754946	-0.769972	Ugt2b5			10417605	0.000994853	-0.490105	Fhit	Fhit		10427052	0.0404048	0.434356	Krt7
10591556	0.197338	-0.416335				10505445	0.969617	-0.670714				10368970	0.0156752	0.664997	Prdm1			10537157	0.00763652	0.51153	Akr1b10			10354247	0.00821476	-0.28139	Fhl2	Fhl2		10466441	0.0404048	-0.442962	Vps13a
10408610	0.199274	0.847637				10578986	0.969617	0.289243				10384448	0.0156752	0.587992	Sec61g			10500911	0.00804424	0.558078	Mov10			10368782	0.0452901	-0.153048	Fig4	Fig4		10587818	0.0404048	-0.526284	Plscr4
10356601	0.204734	-0.481839				10382438	0.969617	0.25947				10385391	0.0156752	0.637974	Cyfip2			10386197	0.00806618	1.23139	2210407C18Rik			10572408	0.0242116	-0.187827	Fkbp8	Fkbp8		10385926	0.040961	-0.438574	Cdc42se2
10392856	0.204734	-0.379088				10346882	0.969617	0.329307				10414548	0.0156752	0.499887	Rnase6			10577838	0.00832015	0.482733	Ddhd2			10359561	0.0146859	-0.376267	Fmo4	Fmo4		10584325	0.040961	0.757947	Vsig2
10365545	0.206767	-0.404793				10359561	0.969617	-0.395087				10417526	0.0156752	0.752145	Dnase1l3			10601303	0.00843136	0.764127	Chic1			10494565	9.19043e-05	-0.900944	Fmo5	Fmo5		10397476	0.0411325	-0.325253	2310044G17Rik
10367436	0.206767	0.560833				10552613	0.969617	0.258316				10433584	0.0156752	0.732602	Tnfrsf17			10467744	0.00855714	-0.520463	Sfrp5			10481654	0.00169367	-0.391501	Fpgs	Fpgs		10484987	0.0413328	-0.54071	Nr1h3
10424979	0.206767	-0.390208				10459772	0.969617	0.347589				10491603	0.0156752	0.650054	4932438A13Rik			10527732	0.00855714	0.579504	Fry			10362499	0.000918688	-0.284578	Frk	Frk		10482929	0.0425753	-0.317116	Ly75
10456046	0.206767	0.471335				10414065	0.969617	-0.820243				10501903	0.0156752	0.601824	Synpo2			10450733	0.00868485	-0.640385	Gm11127			10443561	0.023767	0.241804	Ftsjd2	Ftsjd2		10574598	0.0427735	-1.21201	Ces3a
10464128	0.206767	-0.416103				10601659	0.969617	0.508781				10417734	0.0157202	-0.621556	Nr1d2			10450344	0.00880533	0.681463	C2			10509127	0.00975871	0.195723	Fuca1	Fuca1		10466624	0.0428649	-0.506247	Aldh1a7
10511429	0.206767	-0.556876				10523128	0.969617	0.694204				10457357	0.0157202	-0.674137	Mpp7			10565689	0.0089536	0.525233	Capn5			10563350	0.00321058	1.09483	Fut2	Fut2		10560304	0.0437743	-0.301101	Calm3
10532339	0.206767	-0.414703				10484863	0.969617	0.208007				10562856	0.0157815	0.640766	Myh14			10445803	0.0094685	0.569901	Unc5cl			10396712	0.00666917	0.249783	Fut8	Fut8		10407387	0.0442895	-0.89107	Gm7120
10596465	0.206767	-0.493859				10583159	0.969617	0.301528				10430645	0.0159423	0.942914	D730005E14Rik			10545247	0.00948522	3.12651	Igkv6-14			10362596	0.000244192	0.613406	Fyn	Fyn		10565434	0.0442895	-0.707705	Rps13
10367041	0.206789	-0.571168				10533929	0.969617	-0.383517				10502776	0.0162456	0.518635	Lphn2			10482030	0.0103509	0.671617	Stom			10447084	0.000777644	-0.457743	Galm	Galm		10560575	0.045022	-0.466528	Relb
10398578	0.208005	0.422768				10411958	0.969617	0.241245				10411229	0.0172012	0.348587	F2r			10394674	0.011019	0.416433	Socs2			10520288	0.00347504	-0.271733	Galnt11	Galnt11		10411459	0.0454255	0.391373	Tmem171
10383289	0.208541	0.597283				10375503	0.969617	-0.342898				10430201	0.0172012	0.725603	Myh9			10349051	0.0120476	0.543256	Tnfrsf11a			10432661	0.00137536	-0.373788	Galnt6	Galnt6		10550274	0.0456716	0.276916	Meis3
10360053	0.208971	0.524945				10592585	0.969617	-0.421171				10538921	0.0172012	2.63277	Igkv1-117			10355050	0.0123258	0.414551	Raph1			10370766	0.00383391	-0.329708	Gamt	Gamt		10488655	0.0462196	-0.245123	Bcl2l1
10489701	0.209568	0.44101				10430649	0.969617	-0.211508				10538882	0.0172466	5.26971	Igkv9-120			10442357	0.0123405	0.517539	Prss32			10487011	0.00271447	0.471924	Gatm	Gatm		10514421	0.0462196	-0.553792	Lrrc19
10516576	0.209568	-0.390996				10518781	0.969617	-0.570161				10392300	0.0175989	0.53946	Bptf			10577792	0.0123405	0.471321	Plekha2			10493435	0.0334201	0.185377	Gba	Gba		10381445	0.0463694	-0.229863	Tmem106a
10573160	0.209568	-0.420969				10501903	0.969617	0.286228				10471298	0.0175989	0.654228	Prrc2b			10423498	0.0123925	-0.560445	Dap			10436500	4.34617e-05	-0.917871	Gbe1	Gbe1		10428981	0.0463694	0.616402	Gsdmc2
10385022	0.210916	-0.428777				10552546	0.969617	0.281827				10490384	0.0175989	0.452167	Lama5			10582862	0.0123925	0.609393	Sp140			10470555	0.000347261	0.581408	Gbgt1	Gbgt1		10530615	0.0463694	-0.370549	Ociad2
10396278	0.210916	-0.487408				10504230	0.969617	0.244465				10515935	0.0175989	-0.825314	Guca2b			10424929	0.012433	-0.562551	Adck5			10419288	0.0041159	0.738728	Gch1	Gch1		10553092	0.0463694	-0.650164	Dbp
10397541	0.210916	0.551017				10478854	0.969617	-0.20427				10409579	0.0176523	0.583982	Cxcl14			10418905	0.0127172	-0.626229	Fam35a			10587266	5.43101e-07	-1.42453	Gclc	Gclc		10479639	0.0468519	-0.267607	Dnajc5
10439762	0.210916	-0.454919				10569017	0.969617	0.349935				10418434	0.0176523	-0.414187	Itih3			10531051	0.0127172	-0.6031	Ugt2b36			10495763	0.00104664	-0.461179	Gclm	Gclm		10428955	0.0473968	0.835242	Gsdmc2
10459604	0.210916	-0.448325				10352133	0.969617	-0.278833				10545874	0.0176523	-1.15699	Cml3			10461723	0.0131622	0.488863	Fam111a			10466521	0.000106944	1.24773	Gcnt1	Gcnt1		10490150	0.0486173	0.350077	Zbp1
10491615	0.210916	0.857173				10360684	0.969617	-0.367009				10585988	0.0176523	0.654055	Myo9a			10438730	0.0133358	-0.46398	Sst			10594758	7.87443e-06	-0.957794	Gcnt3	Gcnt3		10523506	0.0492787	-0.354649	Bmp3
10494386	0.210916	-0.559176				10527920	0.969617	-0.530399				10467897	0.0179349	-0.908065	Cyp2c44			10528090	0.0139037	-0.595537	Rundc3b			10466659	0.000202192	0.771376	Gda	Gda		10540472	0.0495485	-0.451299	Bhlhe40
10518743	0.210916	0.42469				10605055	0.969617	-0.312053				10403021	0.0179622	4.50423	Ighg3			10376366	0.0139671	0.41421	Lypd8			10567335	4.07215e-05	-0.637997	Gde1	Gde1		10395659	0.0497812	-0.365596	Coch
10551226	0.210916	-0.778972				10518147	0.969617	0.56169				10415332	0.0179622	-0.638635	Rec8			10448402	0.0139671	0.699764	Prss30			10601044	0.0281987	-0.429373	Gdpd2	Gdpd2		10447602	0.0502069	-0.348179
10591118	0.210916	-0.35232				10434668	0.969617	-0.250436				10355403	0.0182346	0.75533	Fn1			10570018	0.0139671	0.423117	Tnfsf13b			10544906	0.0319751	-0.231999	Ggct	Ggct		10350630	0.051506	-0.402178
10580183	0.211755	-0.347717				10483410	0.969617	0.327695				10414269	0.0182346	-0.878116	Bnip3			10371770	0.0140545	-0.644402	Gas2l3			10364056	7.09339e-05	-0.490664	Ggt1	Ggt1		10494643	0.051506	0.298573
10473491	0.212946	0.735274				10369792	0.969617	-0.25769				10437885	0.0182346	0.868514	Myh11			10411633	0.014247	0.701572	Naip1			10589889	0.00260035	-0.219113	Glb1	Glb1		10506058	0.0518482	-0.252389
10382300	0.213855	-0.963842				10466779	0.969617	-0.421223				10389680	0.0183643	0.386061	Msi2			10536273	0.0147089	0.490474	Casd1			10372410	1.77512e-05	1.33893	Glipr1	Glipr1		10345037	0.0523356	0.457873
10563407	0.215297	0.49869				10558614	0.969617	0.214889				10438730	0.0184867	-0.843846	Sst			10349580	0.0147842	0.428211	Pigr			10449644	0.0463701	-0.264559	Glo1	Glo1		10423030	0.0524251	-0.585679
10543859	0.215724	-0.36871				10345791	0.969617	0.509623				10400072	0.0185287	-0.874776	Scin			10385926	0.0148024	-0.481616	Cdc42se2			10354472	0.00648392	-0.561528	Gls	Gls		10444788	0.0529467	0.417649
10462309	0.216116	0.59599				10379615	0.969617	0.317205				10446928	0.0185287	0.473731	Ltbp1			10407387	0.0148024	-0.950525	Gm7120			10414093	0.00309071	-0.595868	Glud1	Glud1		10529979	0.0529467	-0.406643
10376414	0.216816	-0.36326				10527649	0.969617	0.559146				10501048	0.0185539	0.589022	Dennd2d			10439936	0.0148024	0.659736	Nfkbiz			10350753	0.0152985	-0.283351	Glul	Glul		10437191	0.0536542	0.641695
10585395	0.216816	-0.403885				10491962	0.969617	-0.277501				10606792	0.0187834	0.482066	Nxf7			10446334	0.0148024	0.386229	Glcci1			10582778	0.0305974	-0.257847	Gm17296	Gm17296		10496494	0.0539912	-0.265462
10404113	0.22028	0.48741				10487040	0.969617	0.332644				10492310	0.0194841	0.443688	Mbnl1			10460767	0.0148024	0.410237	Batf2			10376208	0.000185218	0.561554	Gm2a	Gm2a		10403021	0.0541574	2.19411
10428310	0.22028	-0.453761				10492964	0.969617	1.5446				10428192	0.0200366	0.476402	Pabpc1			10479217	0.0148024	0.46365	Gm14431			10587339	0.00168464	-0.876196	Gm3776	Gm3776		10456904	0.0541574	-0.52598
10442549	0.22028	0.377998				10570855	0.969617	0.316747				10568714	0.0200366	0.784462	Mki67			10565156	0.0148024	-0.517968	Homer2			10587331	0.00266185	-1.48348	Gm3776	Gm3776		10368947	0.054686	-0.325516
10521927	0.230105	-0.47929				10542824	0.969617	-0.254851				10596664	0.0200366	-0.380439	Cyb561d2			10565627	0.0148024	-0.370921	Aqp11			10408531	9.74244e-05	0.600443	Gmds	Gmds		10578521	0.0551564	-0.399325
10531100	0.230105	-0.863752				10544573	0.969617	0.457413				10448925	0.0202226	0.542205	Cacna1h			10374842	0.0149189	0.464718	Ccdc88a			10460108	0.046425	0.160576	Gnpnat1	Gnpnat1		10505568	0.0559416	-0.84473
10545394	0.231058	-0.3463				10555009	0.969617	0.374558				10553092	0.0206891	-1.08604	Dbp			10549154	0.0149189	-0.820343	Gm766			10580969	0.0113623	0.174304	Got2	Got2		10377439	0.0571975	-0.604527
10573865	0.231634	1.4999				10520782	0.969617	-0.207883				10447904	0.0207405	-0.658923	Gm9992			10544629	0.0149682	0.423941	Tra2a			10426812	7.98546e-05	-0.584449	Gpd1	Gpd1		10438415	0.0571975	1.73033
10588037	0.232148	-0.577522				10388880	0.969617	-0.311609				10438423	0.0207728	-1.72505	Olfr165			10495285	0.0150033	0.482519	Sort1			10424979	0.0210509	-0.305475	Gpt	Gpt		10507394	0.0571975	-0.263516
10603208	0.232148	0.632873				10429754	0.969617	-0.527015				10446965	0.0207728	0.776615	Rasgrp3			10566580	0.0150602	0.700006	Gm4759			10401109	1.4238e-05	0.743723	Gpx2	Gpx2		10538842	0.0571975	-0.224538
10364130	0.232476	0.451984				10441400	0.969617	-0.201208				10491605	0.0207728	0.860567	4932438A13Rik			10530145	0.0151828	0.611806	Tlr1			10363000	8.11475e-05	-0.602653	Gpx4	Gpx4		10584634	0.0571975	-0.309867
10376507	0.232476	-0.397879				10359929	0.969617	0.35031				10545239	0.0207728	3.89539	LOC637260			10354418	0.0153942	0.451927	Nabp1			10364675	0.000247369	-0.53652	Gpx4	Gpx4		10459510	0.0572775	0.267226
10389627	0.232476	0.478576				10355403	0.969617	0.358469				10555235	0.0207728	0.71775	Arrb1			10601312	0.0153942	0.831373	Chic1			10504504	0.00287466	-0.485355	Grhpr	Grhpr		10388065	0.0573499	-0.440155
10607169	0.232476	-0.49847				10575993	0.969617	0.243618				10361509	0.0208758	0.484624	Syne1			10469951	0.01587	-0.470984	Rnf208			10405464	0.0015545	0.398026	Grk6	Grk6		10407876	0.0573499	-0.378813
10356593	0.234349	-0.431181				10510212	0.969617	0.358824				10369615	0.0211096	0.64205	Srgn			10419416	0.0159327	-0.757808	3632451O06Rik			10571274	2.06052e-05	0.573686	Gsr	Gsr		10516994	0.0573499	-0.360349
10448016	0.234349	1.22009				10430794	0.969617	-0.506414				10482059	0.0211096	0.434705	Ggta1			10367691	0.0161262	-0.54527	Iyd			10488879	0.0018457	-0.486652	Gss	Gss		10538658	0.0573499	-0.36546
10511803	0.234349	-0.479717				10473356	0.969617	0.287041				10507874	0.0211453	0.409763	Rhbdl2			10377847	0.0161262	-0.373042	Gltpd2			10595148	0.000679352	-1.07153	Gsta2	Gsta2		10594907	0.0577978	-0.401366
10512886	0.234349	1.30092				10582545	0.969617	0.478326				10534303	0.0211453	0.353314	Lat2			10397476	0.0161262	-0.488293	2310044G17Rik			10345065	0.0282363	-0.502595	Gsta3	Gsta3		10414269	0.0578197	-0.721483
10536499	0.234349	-0.809264				10601778	0.969617	0.24249				10385926	0.0212206	-0.48349	Cdc42se2			10475448	0.0161262	1.66309	Duoxa2			10587315	0.000185475	-1.03053	Gsta4	Gsta4		10501811	0.0578197	-0.303013
10558134	0.234349	0.646531				10462618	0.969617	0.682375				10412298	0.0212206	0.607409	Itga1			10529824	0.0161262	0.518551	Prom1			10537712	0.0310611	-0.342299	Gstk1	Gstk1		10585068	0.058621	-0.726706
10559883	0.234349	-0.944409				10458828	0.969617	-0.436988				10491625	0.0212206	0.718357	4932438A13Rik			10550740	0.0164039	0.557465	Ceacam20			10501222	0.0270726	-0.292734	Gstm2	Gstm2		10601044	0.058621	-0.57314
10563110	0.234349	0.822338				10599951	0.969617	-0.429347				10497648	0.0212206	0.545855	Phc3			10545180	0.0165534	2.74141	Igkv4-91			10495243	0.0358528	0.25214	Gstm5	Gstm5		10423049	0.0592368	-0.661302
10363786	0.234908	-0.543404				10455572	0.969617	0.253523				10525210	0.0212206	0.5231	Gm15800			10458314	0.0178164	0.540806	Tmem173			10463836	0.00886688	-0.233111	Gsto1	Gsto1		10504148	0.0592368	-1.35452
10405280	0.234908	0.432807				10451886	0.969617	-0.252734				10595211	0.0214328	0.776218	Col12a1			10604713	0.0179533	0.547018	Arhgef6			10464583	0.000557952	-0.345391	Gstp1	Gstp1		10498978	0.0601612	-0.630546
10412909	0.234908	-0.84443				10418355	0.969617	0.257371				10423293	0.0214475	0.818579	Myo10			10401937	0.018159	0.631383	Env			10361152	0.0017029	-0.361432	Gstp1	Gstp1		10499354	0.0607401	0.438134
10478048	0.234908	1.06621				10576757	0.969617	-0.418359				10389214	0.0216747	-0.71703	Ccl9			10545233	0.0185519	1.21697	Igkv8-30			10464586	0.00584626	-0.335328	Gstp1	Gstp1		10394068	0.0608671	0.473489
10494085	0.234908	-0.510384				10548785	0.969617	0.247045				10438753	0.0217072	0.37773	Leprel1			10402406	0.0185591	-0.692645	Serpina1c			10370000	0.0365822	-0.26299	Gstt1	Gstt1		10349694	0.061279	-0.792543
10498273	0.234908	-0.461629				10419158	0.969617	0.266604				10345241	0.0217976	0.585172	Dst			10542632	0.0185689	-0.507351	Iapp			10548829	0.00162843	-0.292234	Gucy2c	Gucy2c		10445496	0.061279	0.294547
10510221	0.234908	1.3072				10524621	0.969617	0.701729				10375145	0.0217976	0.387607	Lcp2			10463263	0.0185912	0.394182	Lztfl1			10386359	0.0116221	0.310177	Guk1	Guk1		10561702	0.0634815	0.569263
10523021	0.234908	0.647835				10408610	0.969617	0.37965				10403038	0.0217976	4.92135	Igh-VJ558			10496204	0.0185912	0.574043	Cenpe			10534102	0.00631922	0.473692	Gusb	Gusb		10585467	0.0634815	-0.459963
10463155	0.236129	0.433931				10479672	0.969617	-0.262429				10456005	0.0217976	1.45918	Cd74			10515935	0.0185912	-0.362508	Guca2b			10605571	0.00208136	-0.503778	Gyk	Gyk		10588357	0.0634815	-0.397657
10488060	0.236541	0.477586				10472923	0.969617	0.234176				10530592	0.0217976	0.843194	Fryl			10395356	0.0186471	-0.534978	Agr3			10552945	0.00909262	-0.26474	Gys1	Gys1		10412537	0.0636132	-0.740635
10348702	0.236555	-0.342103				10542267	0.969617	-0.261982				10397081	0.0218115	0.836854	Rbm25			10376755	0.0186666	0.613661	Tnfrsf13b			10450103	0.0129944	-0.238764	H2-Ke6	H2-Ke6		10564818	0.0639203	-2.26169
10561031	0.236555	-0.371513				10400155	0.969617	0.374528				10488195	0.0218115	0.721293	Rrbp1			10585331	0.0186666	0.453929	Exph5			10453260	0.0236472	0.377935	Haao	Haao		10362294	0.0640499	-0.395176
10605938	0.236555	-0.681286				10460891	0.969617	-0.299113				10396485	0.0218452	0.61901	Syne2			10370054	0.0195155	-0.728778	Slc5a4b			10418747	0.000450631	-0.474853	Hacl1	Hacl1		10436500	0.0640499	-0.467557
10551282	0.236984	-0.71095				10465278	0.969617	0.264507				10491564	0.0218452	0.64161	4932438A13Rik			10592023	0.0195155	0.40233	Aplp2			10502205	0.00451454	-0.304267	Hadh	Hadh		10537227	0.0640499	0.612605
10397975	0.237137	0.45784				10442651	0.969617	-0.232675				10503107	0.0218748	1.09884	6330407A03Rik			10501199	0.0195978	-0.511366	Gstm7			10442616	0.00149587	-0.419147	Hagh	Hagh		10438730	0.0641684	0.47424
10478590	0.237137	0.520165				10440238	0.969617	-0.290433				10540408	0.0218748	0.535438	Itpr1			10435948	0.019723	0.467938	Ccdc80			10607933	0.0303313	-0.178563	Hccs	Hccs		10578952	0.0641684	-0.397764
10372421	0.239983	-0.429235				10433578	0.969617	-0.223427				10543306	0.0220875	-0.763987	Tspan12			10492815	0.0198785	0.456571	Tmem154			10540075	0.0460115	-0.272486	Hdac11	Hdac11		10437210	0.064193	0.430106
10440037	0.2409	-0.375713				10375065	0.969617	0.282105				10527965	0.0229881	-0.539776	Cldn12			10403031	0.0199204	3.06003	V165-D-J-C mu			10399973	0.00626509	0.360042	Hdac9	Hdac9		10455784	0.064193	0.43185
10583519	0.2409	0.598767				10370497	0.969617	-0.293098				10495285	0.0233587	0.463552	Sort1			10451004	0.0199883	0.417432	Cd2ap			10507394	0.00455658	-0.293139	Hectd3	Hectd3		10428973	0.0648542	0.974506
10361760	0.242474	-0.406732				10392241	0.969617	-0.212739				10401244	0.0234619	0.53834	Actn1			10546685	0.0205187	0.376053	Eif4e3			10490632	0.00192588	0.48043	Helz2	Helz2		10570201	0.0648542	0.367716
10390103	0.242474	-0.429471				10401753	0.969617	-0.224138				10418205	0.0234619	-0.660239	Plac9b			10500272	0.0207057	-0.868198	Ciart			10600857	0.0313559	-0.145812	Heph	Heph		10458828	0.0652296	-0.382874
10437765	0.242474	-0.332763				10433163	0.969617	-0.436354				10458583	0.0234619	-0.582828	Yipf5			10411156	0.0212365	0.394658	Scamp1			10411373	0.00012072	-0.804313	Hexb	Hexb		10404702	0.065681	-0.344196
10445241	0.242474	0.546373				10428004	0.969617	0.231646				10478523	0.0234619	0.988881	2310007H11Rik			10502791	0.0212811	1.54976	Ifi44			10383518	0.0191863	-0.192141	Hexdc	Hexdc		10493382	0.0658508	-0.314604
10462507	0.242474	-0.632993				10447885	0.969617	-0.622682				10491611	0.0234619	0.738907	4932438A13Rik			10545173	0.0212811	2.7258	Igkv10-96			10394082	0.0288891	-0.329215	Hexdc	Hexdc		10514732	0.0658508	0.377925
10474481	0.242474	-0.336643				10464391	0.969617	0.328904				10580033	0.0235654	0.495409	Cd97			10501048	0.0214284	0.419447	Dennd2d			10577882	0.000461466	-0.538605	Hgsnat	Hgsnat		10524079	0.0658508	-0.547824
10606146	0.242474	-0.88461				10349593	0.969617	-0.48411				10353221	0.023944	-0.348224	Trpa1			10598586	0.0215143	0.54592	Xk			10405287	0.00196493	-0.278405	Higd2a	Higd2a		10569962	0.0658508	-1.12415
10533483	0.243521	0.660379				10431463	0.969617	-0.220777				10403303	0.023944	-1.24464	Akr1c13			10510221	0.0219562	0.909513	Gm3579			10544114	0.00870672	-0.295998	Hipk2	Hipk2		10591022	0.0659004	0.491356
10569168	0.243521	0.433638				10494781	0.969617	0.2435				10418868	0.023944	0.553037	Wdfy4			10411454	0.0221546	0.544773	Sec61b			10545588	0.000315726	1.14121	Hk2	Hk2		10548817	0.0661275	-0.541001
10516427	0.244016	0.386712				10551319	0.969617	-0.246224				10440186	0.023944	0.798693	Crybg3			10365983	0.0223318	0.509927	Lum			10369567	0.000183606	-0.462935	Hkdc1	Hkdc1		10448402	0.0666479	-0.384104
10393866	0.244741	-0.320481				10471387	0.969617	-0.18033				10495186	0.023944	1.06271	AI504432			10425601	0.0223318	-0.577448	Tef			10463200	0.00181541	-0.552792	Hoga1	Hoga1		10349773	0.066698	0.30514
10560131	0.244741	-0.359999				10473754	0.969617	-0.210609				10496373	0.023944	-0.523514	Ddit4l			10542378	0.0224523	0.456644	Atf7ip			10533612	0.0401027	0.329195	Hpd	Hpd		10575750	0.0669817	-0.346088
10369806	0.245054	-0.453602				10505517	0.969617	0.321819				10593473	0.0241653	-0.787903	1810046K07Rik			10356403	0.0231196	1.50953	Kcnj13			10571840	1.27976e-05	-0.974504	Hpgd	Hpgd		10439936	0.068228	0.494226
10381588	0.245054	0.529491				10593799	0.969617	-0.249773				10420023	0.0244124	-0.719361	Emc9			10473125	0.023193	0.506845	Itga4			10545101	0.0286054	0.393791	Hpgds	Hpgds		10529052	0.068228	-0.396691
10416290	0.245054	0.329634				10418604	0.969617	-0.275731				10516266	0.0244304	0.724096	Zc3h12a			10436196	0.0234284	0.45268	Cd47			10531737	0.0138196	0.278063	Hpse	Hpse		10406229	0.0683144	0.386198
10506335	0.245054	-0.39083				10523717	0.969617	0.402544				10590031	0.0246551	0.558824	Itga9			10439895	0.0234284	0.35886	Alcam			10574780	0.00149686	-0.777645	Hsd11b2	Hsd11b2		10444578	0.0684709	-0.37558
10565627	0.245296	-0.371265				10441233	0.969617	0.744428				10428534	0.0248491	0.460002	Trps1			10502770	0.0234284	0.476641	Lphn2			10602592	0.0176445	-0.187324	Hsd17b10	Hsd17b10		10379153	0.0694532	-0.468805
10424781	0.245932	0.333188				10425601	0.969617	-0.363929				10456522	0.0248491	0.625844	Tcf4			10507671	0.0235705	-0.573406	Guca2a			10531919	0.000204189	-0.404479	Hsd17b11	Hsd17b11		10405303	0.0700662	-0.276185
10461558	0.246107	0.508928				10548905	0.969617	0.302148				10530612	0.0248491	0.829341	Fryl			10599463	0.0235705	-0.547577	Xpnpep2			10575833	0.009139	-0.426242	Hsd17b2	Hsd17b2		10552618	0.0700662	0.302918
10584710	0.246107	0.443245				10457920	0.969617	-0.311931				10558992	0.0248491	0.536125	Muc2			10400072	0.0239608	-0.361442	Scin			10455656	3.48292e-05	-0.805343	Hsd17b4	Hsd17b4		10412517	0.0718064	-0.807437
10372807	0.246742	0.539353				10581505	0.969617	0.484535				10568099	0.0248491	-0.447953	Tmem219			10522127	0.0239608	-0.421121	Klb			10373334	0.00990149	1.81282	Hsd17b6	Hsd17b6		10534945	0.0718064	-0.541041
10390691	0.247166	0.463414				10388306	0.969617	0.22557				10531910	0.0250276	-1.3231	Hsd17b13			10508887	0.0240337	-0.497085	Nr0b2			10557782	0.00900331	-0.266311	Hsd3b7	Hsd3b7		10539143	0.0718064	0.306422
10423505	0.247283	-0.403145				10580139	0.969617	0.190825				10373950	0.0250452	-0.533145	Nipsnap1			10477475	0.0241724	-0.34123	Bpifa1			10553403	0.0252455	-0.239652	Htatip2	Htatip2		10542445	0.0718064	-0.225239
10459262	0.247283	0.501343				10605370	0.969617	-0.26639				10408629	0.0252781	-0.610112	Pxdc1			10360454	0.0246481	-0.374366	Opn3			10436788	0.00664411	-0.44199	Hunk	Hunk		10548905	0.0718064	-0.31888
10499108	0.247283	0.405279				10568962	0.969617	0.219723				10554118	0.0257321	-0.734907	Fam169b			10556456	0.0246481	0.670076	Tead1			10507520	0.00571642	-0.365749	Hyi	Hyi		10552546	0.0718064	0.268177
10366229	0.2479	-0.431127				10453256	0.969617	-0.259565				10538126	0.0258464	0.593473	Gimap4			10356269	0.0246861	0.610911	Sp140			10587299	0.00329584	-0.20439	Ick	Ick		10560608	0.0718064	-0.657716
10422892	0.2479	0.403435				10590628	0.969617	0.267804				10547553	0.0258464	0.514274	Mical3			10473580	0.0246861	-0.321423	Olfr1158			10355214	2.62196e-05	-0.676774	Idh1	Idh1		10500685	0.0726442	-0.257614
10440467	0.2479	1.31961				10489484	0.969617	0.461099				10371676	0.0264027	0.496918	Utp20			10602068	0.0251556	0.33196	Mid2			10564857	0.0199892	-0.242626	Idh2	Idh2		10351801	0.0727333	-0.377555
10533367	0.2479	-0.371877				10513320	0.969617	0.23166				10349051	0.0264474	0.693413	Tnfrsf11a			10402195	0.0254779	0.513602	Tc2n			10585417	0.0153357	-0.24404	Idh3a	Idh3a		10403285	0.0731918	-0.455187
10579774	0.2479	-0.370743				10544263	0.969617	0.245506				10502050	0.0264474	1.64404	Alpk1			10356601	0.0258315	-0.417422	9830107B12Rik			10403413	0.00882903	-0.718232	Idi1	Idi1		10567995	0.073523	0.578621
10607116	0.248984	0.518401				10352267	0.969617	-0.286221				10354897	0.0265304	0.405726	Trak2			10386086	0.0259461	0.461593	Nmur2			10482762	0.0449918	-0.444188	Idi1	Idi1		10501218	0.0749144	0.359418
10414612	0.249907	0.363011				10395659	0.969617	0.312148				10357239	0.0265304	-0.701313	Tmem37			10371846	0.0264095	0.478457	Apaf1			10577655	0.000381921	1.41789	Ido1	Ido1		10396440	0.0753081	0.360145
10492306	0.249907	-0.860624				10595211	0.969617	0.309248				10502081	0.0265304	-0.751587	Enpep			10452316	0.0264095	0.644476	C3			10604906	0.00698728	-0.277696	Ids	Ids		10384961	0.0754237	0.423494
10566205	0.249907	-1.11573				10433274	0.969617	0.337227				10586240	0.0265304	0.423373	Dennd4a			10357488	0.0266753	0.740701	Cd55			10524034	0.0340103	-0.211434	Idua	Idua		10404928	0.0758283	-0.272133
10385239	0.250436	-0.382764				10588263	0.969617	0.819987				10599696	0.0265304	0.508387	Ddx26b			10490150	0.0268434	0.990905	Zbp1			10566050	0.000465638	1.08335	Il18bp	Il18bp		10464045	0.0758283	-0.312419
10368845	0.251547	-0.403375				10538640	0.969617	-0.304655				10360542	0.0267155	0.856129	AI503316			10355227	0.0273492	0.432214	Kansl1l			10552743	0.00971724	0.558083	Il4i1	Il4i1		10473058	0.0758283	-0.423267
10405566	0.251547	-0.410779				10449955	0.969617	-0.280556				10369171	0.0267155	0.740988	9530009G21Rik			10372497	0.0273492	0.443477	Thap2			10556005	0.00067069	-0.32786	Ilk	Ilk		10523563	0.0758283	-0.34651
10566170	0.251547	-0.595569				10381962	0.969617	0.308343				10376755	0.0267155	0.522895	Tnfrsf13b			10438603	0.0273492	0.418015	Igf2bp2			10497285	0.031929	-0.165472	Impa1	Impa1		10447294	0.0759899	-0.250059
10585417	0.251547	-0.4044				10408094	0.969617	0.470705				10390640	0.0267155	0.70169	Ikzf3			10457475	0.0273492	0.54135	Abhd3			10573082	0.000424672	0.431711	Inpp4b	Inpp4b		10507137	0.0759899	-0.451078
10449940	0.252729	-0.396763				10372342	0.969617	0.253475				10439854	0.0267155	0.496139	Bbx			10488382	0.0273492	0.597284	Cd93			10558515	0.0216042	-0.278988	Inpp5a	Inpp5a		10438358	0.0759916	-0.358744
10546929	0.253734	0.400564				10376208	0.969617	-0.290797				10489444	0.0267155	-0.447881	Wfdc15b			10510574	0.0273492	-0.700132	Errfi1			10348244	8.55154e-05	0.846907	Inpp5d	Inpp5d		10366346	0.0760814	-0.482811
10503023	0.253784	-0.436974				10381226	0.969617	-0.420444				10419261	0.0271381	0.558963	Bmp4			10542156	0.0273492	0.531454	Clec2d			10572693	0.000165076	0.449251	Insl3	Insl3		10545215	0.0762151	2.16215
10590060	0.253784	0.352493				10402750	0.969617	-0.361227				10358535	0.0272481	0.580816	Hmcn1			10495042	0.0276817	-0.645443	Ppm1j			10576696	0.000103572	-0.472061	Insr	Insr		10592044	0.0766654	-0.338013
10426894	0.253918	-0.494005				10357878	0.969617	-0.493977				10362767	0.0272481	0.603231	Mical1			10449893	0.0281854	0.366273	A530088E08Rik			10576692	0.000210131	-0.549759	Insr	Insr		10496110	0.0771415	-0.268414
10608711	0.253918	0.447146				10565379	0.969617	0.269579				10435271	0.0272481	0.653859	Heg1			10351603	0.0288962	0.434047	Arhgap30			10363894	0.00682991	-0.325941	Ipmk	Ipmk		10418251	0.0804156	0.305429
10553299	0.256378	0.501831				10357698	0.969617	0.242914				10481540	0.0272481	0.57098	Fnbp1			10505517	0.0289067	0.456741	Tlr4			10585444	0.0105138	-0.224137	Ireb2	Ireb2		10464583	0.0804156	0.316682
10574607	0.258456	-0.306328				10370013	0.969617	-0.392979				10484987	0.0272481	-0.640167	Nr1h3			10593347	0.0290602	0.409941	Tex12			10385428	0.000313065	0.852964	Itk	Itk		10466573	0.0804156	-0.291811
10567589	0.258508	0.623395				10455428	0.969617	0.253279				10494428	0.0272481	0.825212	Txnip			10430909	0.0298552	-0.427653	Cyp2d26			10475019	0.0235842	0.227617	Itpka	Itpka		10491551	0.0804156	-0.265691
10392440	0.261003	0.675711				10469358	0.969617	0.313834				10526502	0.0272481	0.671024	Rabl5			10514791	0.0299104	-0.43536	Pcsk9			10462363	0.0030977	-0.297707	Jak2	Jak2		10595768	0.0804156	-0.340513
10345423	0.262485	0.417135				10576799	0.969617	0.324411				10528090	0.0272481	-0.729381	Rundc3b			10369792	0.0300999	0.428659	Arid5b			10439138	0.0393761	-0.184018	Kalrn	Kalrn		10577882	0.0813472	-0.219798
10371796	0.262485	0.765095				10345926	0.969617	0.223062				10557655	0.0272481	0.609681	Srcap			10531610	0.0308022	-0.558152	Rasgef1b			10581940	0.0125269	0.256403	Kars	Kars		10414065	0.0821388	-0.953409
10378341	0.262485	-0.42366				10485388	0.969617	-0.298516				10592023	0.0272481	0.536001	Aplp2			10526502	0.0308478	0.443055	Rabl5			10520612	0.00909262	-0.740888	Khk	Khk		10545569	0.0821388	2.2445
10401831	0.262485	-0.561691				10608711	0.969617	0.442901				10567702	0.0272668	0.384231	Arhgap17			10445112	0.0309996	2.13313	Ubd			10352000	0.000253036	0.774054	Kmo	Kmo		10596377	0.082282	0.293939
10410508	0.262485	-0.409376				10560709	0.969617	0.364448				10544583	0.027659	0.637385	Gimap6			10344803	0.0310282	0.536806	Cspp1			10592942	0.0171296	0.183424	Kmt2a	Kmt2a		10493900	0.0831484	-0.39948
10434224	0.262485	0.419958				10397002	0.969617	-0.220612				10565437	0.0277381	-0.410285	Tmem135			10558992	0.0310282	0.484186	Muc2			10471912	0.000269455	0.67556	Kynu	Kynu		10556266	0.0836936	-0.364482
10490755	0.262485	-0.443616				10458355	0.969617	-0.248524				10352499	0.0278569	0.551025	Mir194-1			10397346	0.0317514	-0.648709	Fos			10608676	0.000209046	-0.782348	L2hgdh	L2hgdh		10583992	0.0855579	0.329184
10509204	0.262485	-0.399839				10414360	0.969617	0.483138				10370127	0.0278569	0.385802	Pcnt			10415052	0.0319865	0.471762	Mmp14			10400742	0.046425	-0.78676	L2hgdh	L2hgdh		10592471	0.0855716	-0.463839
10568115	0.262485	0.570725				10553015	0.969617	-0.442657				10474064	0.0278569	0.637789	Trp53i11			10569344	0.0323354	-0.561015	Igf2			10420413	0.00354423	-0.301817	Lats2	Lats2		10499560	0.0879476	0.314173
10576973	0.262485	0.364308				10397984	0.969617	-0.473687				10537184	0.0278569	0.529201	Cald1			10358525	0.0325766	0.558138	Hmcn1			10516620	7.90651e-05	1.1422	Lck	Lck		10602221	0.0885153	0.67964
10601588	0.262485	-0.569608				10496494	0.969617	0.290004				10544638	0.0278569	0.910738	Tra2a			10502279	0.0325766	0.33107	Arhgef38			10446771	0.0065274	-0.26602	Lclat1	Lclat1		10358999	0.0894824	-0.292818
10403413	0.265022	-0.639446				10482500	0.969617	0.305049				10547740	0.0278569	0.521297	C1s			10508217	0.0325766	0.416585	Sfpq			10581865	0.0206462	-0.217196	Ldhd	Ldhd		10361282	0.0894824	-0.261233
10482762	0.267982	-0.75115				10518524	0.969617	-0.20048				10379262	0.0280577	0.387671	Nf1			10554118	0.0326338	-0.65455	Fam169b			10583732	0.0424085	-0.418304	Ldlr	Ldlr		10416800	0.0894824	-0.360128
10496621	0.267982	0.353589				10593953	0.969617	0.288433				10400405	0.0280577	0.549517	Nfkbia			10372324	0.0327796	0.402178	Syt1			10558265	0.0171619	-0.243452	Lhpp	Lhpp		10468533	0.0894824	-0.332041
10401829	0.26801	0.608483				10448064	0.969617	-0.257142				10426284	0.0280577	-0.313558	Acr			10454881	0.0333065	-0.312288	Cystm1			10467139	0.0103684	-0.331893	Lipa	Lipa		10406417	0.0903388	-0.208814
10450367	0.268819	0.426583				10469979	0.969617	0.250713				10427336	0.0280577	0.518103	Nckap1l			10544732	0.0333891	0.34769	Skap2			10555293	0.0457158	-0.220885	Lipt2	Lipt2		10495820	0.0908619	-0.482237
10590438	0.268819	0.422144				10435043	0.969617	0.347348				10435288	0.0280577	0.415358	Muc13			10434302	0.0353034	0.385606	Klhl24			10416215	0.000805384	-0.397653	Loxl2	Loxl2		10384102	0.0911313	-0.913132
10572024	0.268837	-0.395279				10413059	0.969617	0.293849				10460317	0.0280577	0.362679	Pitpnm1			10516266	0.0353034	0.611237	Zc3h12a			10421184	0.0307797	-0.315137	Loxl2	Loxl2		10543369	0.0911313	-0.420124
10467784	0.271436	0.474218				10557831	0.969617	-0.235022				10557895	0.0280577	0.45182	Itgax			10545194	0.035419	2.32749	Igkv4-59			10406031	0.00129897	0.308291	Lpcat1	Lpcat1		10398326	0.091637	0.493944
10473494	0.271777	0.881289				10465895	0.969617	-0.267698				10563820	0.0280577	-0.365639	Svip			10542445	0.0355614	-0.322676	Strap			10573939	0.000209793	0.737183	Lpcat2	Lpcat2		10577517	0.091637	-0.322716
10433445	0.271973	-0.378394				10367400	0.969617	0.687519				10594251	0.0280577	0.45508	Kif23			10605143	0.0355614	0.374226	Arhgap4			10478258	0.0105052	-0.339857	Lpin3	Lpin3		10427075	0.0935929	0.395869
10579331	0.273232	0.370541				10572897	0.969617	0.691633				10403031	0.0280983	4.33391	V165-D-J-C mu			10555438	0.0356067	-0.405982	Fchsd2			10498978	1.49974e-05	-1.2997	Lrat	Lrat		10438815	0.0935929	-0.306178
10608638	0.273232	-0.461096				10375909	0.969617	-0.254982				10539143	0.0281299	-0.977778	Retsat			10483000	0.0356412	0.61461	Itgb6			10426315	0.0141356	0.468842	Lrrk2	Lrrk2		10474411	0.0935929	-0.241576
10394862	0.273664	0.424543				10354309	0.969617	0.455417				10380739	0.0281679	0.284758	Osbpl7			10590909	0.0356412	0.532216	Endod1			10364194	0.00269826	-0.915139	Lss	Lss		10527920	0.0935929	-0.463129
10542953	0.273664	0.349453				10437384	0.969617	-0.211261				10509820	0.0281679	0.476829	Rcc2			10358027	0.0371721	0.470121	Elf3			10503098	7.35342e-06	0.968669	Lyn	Lyn		10572282	0.0935929	0.445707
10563770	0.273664	-0.304219				10541307	0.969617	0.414192				10491621	0.0282461	0.673857	4932438A13Rik			10353438	0.0374191	0.476072	Tram2			10496302	0.0165605	-0.21995	Manba	Manba		10482517	0.093881	-0.371561
10579341	0.273664	-0.343885				10566571	0.969617	0.428567				10413185	0.028425	0.459357	Zmiz1			10362245	0.0376226	0.376517	Epb4.1l2			10598771	9.46475e-05	-0.92438	Maoa	Maoa		10578300	0.093881	-0.305192
10405236	0.273742	-0.436634				10437483	0.969617	-0.236072				10415052	0.028425	0.464677	Mmp14			10488322	0.0376259	0.47167	Ralgapa2			10603746	4.8444e-05	-1.6874	Maob	Maob		10390103	0.0945874	-0.296294
10550810	0.274424	-0.480335				10345869	0.969617	0.363481				10491629	0.0284526	0.524745	4932438A13Rik			10527423	0.0376259	0.443231	Trrap			10364971	0.0307615	-0.206494	Map2k2	Map2k2		10421361	0.0945874	-0.368669
10430006	0.275603	0.404903				10458816	0.969617	0.210433				10362245	0.0286708	0.43346	Epb4.1l2			10490159	0.0376612	0.385122	Pmepa1			10434629	0.00405017	-0.560356	Map3k13	Map3k13		10514466	0.0945874	0.402814
10515702	0.276825	0.341568				10357261	0.969617	0.628999				10512195	0.0286708	0.41689	Ubap2			10586246	0.0376612	0.579269	Dennd4a			10454546	0.00566529	-0.352061	Map3k2	Map3k2		10545196	0.0945874	1.32741
10385814	0.279522	0.654176				10345762	0.969617	0.279577				10545210	0.0286708	3.54065	Igkv4-55			10589350	0.0376612	0.37858	Shisa5			10508829	0.0268423	-0.404314	Map3k6	Map3k6		10502732	0.0947522	-0.473072
10426812	0.279522	0.42816				10427895	0.969617	0.298466				10542445	0.0290581	-0.37509	Strap			10488697	0.0379507	0.350869	Plagl2			10457225	0.00221835	0.347054	Map3k8	Map3k8		10570437	0.0950144	-0.310844
10491091	0.279736	-0.539955				10568247	0.969617	-0.18635				10600586	0.0292434	-0.357182	Fam47c			10424676	0.0381507	0.489408	Ly6e			10551666	0.000238517	1.09054	Map4k1	Map4k1		10506470	0.0951761	0.549726
10464084	0.28082	0.430515				10584500	0.969617	0.262101				10554166	0.029534	0.615061	Akap13			10534395	0.0381507	0.702322	Cldn4			10460891	0.0216959	0.361185	Map4k2	Map4k2		10345666	0.0953356	-0.26815
10484261	0.28082	0.375269				10549222	0.969617	0.476443				10503723	0.029567	0.466955	Mdn1			10540028	0.0381507	-0.503921	Klf15			10453178	0.00322259	-0.321757	Map4k3	Map4k3		10357516	0.0953356	-0.448367
10436892	0.281364	0.49924				10488409	0.969617	0.27772				10383532	0.029768	-0.425641	Narf			10409278	0.0390819	0.410075	Nfil3			10345715	0.0466451	-0.187364	Map4k4	Map4k4		10392936	0.0953356	-0.237006
10562169	0.281364	0.484795				10493995	0.969617	0.295603				10500911	0.029768	0.684361	Mov10			10382115	0.0394785	0.334925	Cep95			10400762	0.00383341	-0.318835	Map4k5	Map4k5		10395889	0.0953356	-0.327837
10607886	0.281364	-0.502018				10384797	0.969617	-0.457966				10510221	0.0298746	1.29404	Gm3579			10550749	0.0394785	0.993923	Nlrp9b			10443408	0.0117417	0.250417	Mapk13	Mapk13		10449452	0.0953356	-0.278444
10427772	0.281957	0.632721				10422822	0.969617	-0.296715				10491623	0.0299007	0.678546	4932438A13Rik			10379030	0.0397517	-0.413037	Fam222b			10443391	0.048385	0.180831	Mapk14	Mapk14		10457508	0.0953356	0.245553
10539119	0.282608	0.429365				10414885	0.969617	-0.275419				10500021	0.0299007	0.498828	Cgn			10439960	0.0401092	0.301624	Cep97			10557459	0.0361647	-0.146926	Mapk3	Mapk3		10522749	0.0953356	-0.318657
10556206	0.282608	1.04907				10449258	0.969617	0.280334				10530563	0.0299007	0.861628	Fryl			10513722	0.0404822	-0.381341	Tnfsf15			10459747	0.0051784	-0.608981	Mapk4	Mapk4		10545180	0.0953356	1.76094
10397763	0.28291	-0.363359				10443949	0.969617	-0.233422				10517090	0.0300185	0.506364	Arid1a			10436182	0.0406408	0.322472	Cd47			10594988	0.00596204	-0.423994	Mapk6	Mapk6		10545194	0.0953356	1.12176
10517948	0.28291	0.405428				10599598	0.969617	0.203646				10358577	0.0302222	0.497242	Hmcn1			10439583	0.0406408	0.452378	Sidt1			10596637	0.0240987	0.190496	Mapkapk3	Mapkapk3		10552587	0.0953356	0.27296
10536294	0.28291	0.559653				10449071	0.969617	-0.21364				10384885	0.0303333	0.399426	Sptbn1			10574498	0.0407071	-0.425634	Ces2a			10533327	0.0028121	-0.251886	Mapkapk5	Mapkapk5		10557009	0.0953356	-0.242144
10559270	0.28291	0.394983				10438708	0.969617	-0.269274				10502042	0.0303333	1.18565	Alpk1			10358597	0.0411993	0.540716	Hmcn1			10572050	0.00172045	0.597537	March1	March1		10578045	0.0953356	-0.487475
10521907	0.285703	-0.343444				10569102	0.969617	0.549018				10607395	0.0313162	0.309011	Mageh1			10477854	0.0411993	0.332322	Epb4.1l1			10428020	0.0255067	-0.245333	March6	March6		10595840	0.0953356	-0.259168
10362091	0.286613	0.909095				10363498	0.969617	-0.4518				10592655	0.0314548	0.586836	Arhgef12			10545184	0.0411993	1.65371	Igkc			10541049	0.0148222	-0.193039	March8	March8		10600857	0.0953356	-0.395217
10474619	0.28878	-0.391632				10540952	0.969617	0.234163				10417869	0.0322386	-0.445584	Anxa7			10412267	0.0412248	0.517624	Itga2			10465649	0.0186635	-0.292201	Mark2	Mark2		10604974	0.0953356	-0.361534
10359561	0.289052	-0.402184				10570749	0.969617	0.191362				10580624	0.0322386	-0.60645	Ces1c			10474915	0.0412248	-0.347372	Gchfr			10465651	0.0498944	-0.164297	Mark2	Mark2		10536563	0.0959101	-0.311755
10426169	0.289052	-0.362282				10574087	0.969617	-0.237096				10462918	0.0329356	-0.511626	Slc35g1			10479979	0.0417176	0.461951	Slc25a36			10497773	3.63191e-06	-0.758893	Mccc1	Mccc1		10539179	0.0959101	2.45964
10457007	0.289052	0.457362				10368527	0.969617	-0.225009				10606658	0.0329356	-0.394007	Trmt2b			10491564	0.0417176	0.476961	4932438A13Rik			10411532	0.0415246	-0.221873	Mccc2	Mccc2		10441815	0.0962573	-0.223287
10462140	0.289052	-0.614441				10563077	0.969617	0.337031				10467907	0.0332074	-0.405135	Erlin1			10525555	0.0417176	0.39687	Mlxip			10554819	1.49974e-05	-1.23564	Me3	Me3		10411373	0.0967335	-0.764457
10492195	0.289052	0.403329				10418921	0.969617	0.61521				10428827	0.0337625	-0.667968	Tmem65			10359754	0.0417595	0.380746	Mpzl1			10475890	0.000111828	-0.491179	Mertk	Mertk		10550986	0.0968247	0.381807
10492755	0.289052	0.78977				10459655	0.969617	-0.261045				10442341	0.0337625	0.593571	Srrm2			10414527	0.0417595	0.346371	Pnp2			10426891	0.00022828	-0.654086	Mettl7a1	Mettl7a1		10407481	0.096995	-0.312647
10510159	0.289052	-0.585827				10492294	0.969617	-0.228849				10347933	0.0339693	1.0449	C130026I21Rik			10594679	0.0417595	0.320781	Tln2			10373600	0.0223248	-0.619531	Mettl7b	Mettl7b		10432540	0.096995	-0.256852
10561140	0.289052	-0.370068				10402268	0.969617	0.505303				10359525	0.0339693	0.636109	Prrc2c			10576386	0.0417897	-0.356208	Rhou			10516064	0.0495388	0.438812	Mfsd2a	Mfsd2a		10559644	0.097447	-0.339666
10399710	0.293814	0.503775				10354529	0.969617	-0.40322				10473384	0.0340648	0.51682	Slc43a3			10535559	0.0418918	0.518106	Baiap2l1			10425354	0.027085	-0.327072	Mgat3	Mgat3		10478962	0.0983528	-0.271904
10522335	0.295812	-0.333763				10448737	0.969617	-0.279855				10494595	0.0340648	0.518002	Notch2			10543785	0.0418918	0.456472	AB041803			10349404	0.000185218	-0.569061	Mgat5	Mgat5		10487441	0.0983619	0.601554
10496417	0.295814	0.515838				10473525	0.969617	0.271518				10495967	0.0342244	1.85468	Tifa			10491629	0.0425839	0.584224	4932438A13Rik			10359861	0.000303153	-0.361405	Mgst3	Mgst3		10359754	0.0985777	0.247575
10571840	0.296912	-0.678252				10486102	0.969617	0.289824				10546967	0.0345028	-0.280652	Sec13			10545869	0.0426346	-0.409563	Gm11128			10603208	0.0481006	0.268972	Mid1	Mid1		10405236	0.0985777	-0.3964
10448307	0.299828	0.420293				10484754	0.969617	0.40943				10525365	0.0347255	0.607975	Tctn1			10542885	0.0426435	0.347083	2810474O19Rik			10561806	0.00571759	0.349475	Mif	Mif		10565962	0.0986176	-0.452702
10398751	0.300034	-0.404439				10466266	0.969617	0.227682				10352918	0.0348797	1.29118	Mir29c			10351880	0.0428006	-0.44977	Pydc3			10590972	0.00920879	0.328179	Mif	Mif		10380823	0.0989208	-0.246725
10503643	0.300034	-0.415936				10585381	0.969617	0.247593				10358533	0.0348797	0.581825	Hmcn1			10354085	0.0428584	-0.383706	Eif5b			10377889	0.00138236	-0.324533	Mink1	Mink1		10535231	0.0989208	-0.247246
10382136	0.300796	-0.486044				10469300	0.969617	-0.186108				10359446	0.0348797	-0.561412	Suco			10523376	0.0431695	-0.466051	Fras1			10581813	5.69735e-05	0.934931	Mlkl	Mlkl		10350819	0.098922	-0.315137
10500545	0.300796	-0.405827				10553788	0.969617	0.310806				10367059	0.0348797	-1.09883	BC089597			10545239	0.0431695	2.20602	LOC637260			10579852	0.0237526	-0.212966	Mmaa	Mmaa		10421172	0.0989889	-0.509526
10351414	0.300857	-0.294991				10450369	0.969617	0.248129				10385118	0.0348797	0.541367	Dock2			10574598	0.0431695	-0.508594	Ces3a			10407307	0.00262516	-0.383832	Mocs2	Mocs2		10492890	0.0991747	-0.264958
10438328	0.300857	-0.362082				10502791	0.969617	0.617063				10392142	0.0348797	0.734433	Cd79b			10598839	0.0439441	0.34877	Rp2h			10565786	0.0438115	-0.231547	Mogat2	Mogat2		10552406	0.099226	0.28319
10546056	0.300857	-0.352275				10572635	0.969617	-0.262132				10419082	0.0348797	-0.893999	Fam213a			10475544	0.0439831	0.559104	Sema6d			10402648	0.001986	-0.356318	Mpc1	Mpc1		10598505	0.099226	0.581647
10510225	0.31159	-0.821582				10421917	0.969617	0.421207				10456566	0.0348797	0.358515	Mbd2			10344789	0.0442355	0.427478	Cspp1			10351304	0.0497456	-0.19321	Mpc2	Mpc2		10564805	0.100453	-0.406637
10347277	0.313882	-0.815167				10608586	0.969617	-0.77106				10471814	0.0348797	0.523013	Gpr21			10403046	0.0442355	2.65127	Ighg3			10425078	0.00526827	-0.923499	Mpst	Mpst		10344624	0.10218	-0.310563
10349932	0.313882	-0.417851				10467859	0.969617	-0.206779				10473399	0.0348797	0.589348	Prg2			10467979	0.0442355	0.798892	Scd1			10420811	0.00137686	-0.412056	Msra	Msra		10408861	0.10218	-0.337711
10352119	0.313882	0.406197				10574471	0.969617	0.244952				10499309	0.0348797	-0.417624	Apoa1bp			10488256	0.0442377	0.357901	Ovol2			10578300	0.00011014	-0.535989	Mtmr7	Mtmr7		10472538	0.10218	0.786222
10364601	0.313882	0.352415				10533462	0.969617	-0.412029				10526106	0.0348797	-0.71427	Vkorc1l1			10369655	0.0450393	-0.309466	Stox1			10445214	0.00470517	-0.235511	Mut	Mut		10504763	0.10218	0.393091
10419744	0.313882	0.846713				10549615	0.969617	-0.258777				10538880	0.0348797	3.89804	Igk-V1			10472350	0.0451129	-0.330312	Gca			10524555	0.00584081	-0.423983	Mvk	Mvk		10523359	0.10218	-0.606049
10455533	0.313882	0.57439				10500808	0.969617	0.420507				10573027	0.0348797	0.495955	Otud4			10417734	0.0457132	-0.360134	Nr1d2			10422075	0.0126233	0.166481	Mycbp2	Mycbp2		10544487	0.10218	-0.38269
10488944	0.313882	-0.361397				10597592	0.969617	-0.569045				10592067	0.0348797	0.452729	Fli1			10406434	0.0458497	0.449914	Mef2c			10511084	0.00453146	-0.339446	Nadk	Nadk		10579609	0.10218	0.388768
10492102	0.313882	0.711292				10416393	0.969617	0.247689				10356248	0.0351072	0.340698	C130026I21Rik			10551531	0.0458497	-0.307203	Sycn			10569545	0.00797406	-0.233459	Nadsyn1	Nadsyn1		10447517	0.102874	0.470406
10577164	0.313882	0.418261				10443221	0.969617	-0.307986				10402659	0.0351713	-0.36847	Ankrd9			10346783	0.0465609	0.402257	Cd28			10381528	0.00285942	-0.251788	Nags	Nags		10401109	0.104192	0.385109
10585010	0.313882	0.594307				10401937	0.969617	-0.41058				10442565	0.0353313	0.373496	Noxo1			10556616	0.0465609	0.302726	Tmc5			10488550	0.028542	-0.204315	Nanp	Nanp		10475324	0.104192	-0.340726
10384956	0.313984	-0.350711				10414807	0.969617	-0.482511				10461721	0.0353899	0.547789	Mpeg1			10578493	0.0465609	0.357312	Tlr3			10429641	0.00291511	-0.438357	Naprt1	Naprt1		10569113	0.105353	-0.275296
10549497	0.314554	0.388793				10427125	0.969617	0.338184				10452087	0.0355266	0.343402	Safb2			10587194	0.0467135	-0.459644	Gnb5			10552697	0.0268585	0.574571	Napsa	Napsa		10591668	0.10667	0.305806
10450069	0.318335	0.439836				10592084	0.969617	-0.284829				10500434	0.0355266	0.60367	Bcl9			10476538	0.0469211	-0.41699	Btbd3			10545877	0.000103572	-1.03405	Nat8	Nat8		10410124	0.107256	0.320909
10582069	0.318386	-0.349449				10427679	0.969617	0.284302				10358555	0.0355276	0.301695	Hmcn1			10515378	0.0469211	-0.367747	Hpdl			10478718	0.0361614	0.16225	Ncoa3	Ncoa3		10407803	0.107734	-0.579718
10571444	0.318678	-0.587516				10465209	0.969617	-0.356859				10405063	0.0355276	0.954171	Ogn			10464999	0.0469683	0.441709	Cst6			10386850	0.00571759	-0.189696	Ncor1	Ncor1		10475211	0.107773	-0.378431
10504002	0.319321	-0.364212				10473515	0.969617	0.2715				10419825	0.0355276	0.433508	Acin1			10404270	0.0470301	-0.4085	Prl3d3			10410508	0.00417765	-0.359678	Ndufs6	Ndufs6		10510221	0.107773	0.932372
10492598	0.320315	-0.435415				10481634	0.969617	0.309204				10500272	0.0355276	-0.712818	Ciart			10508734	0.0470842	0.399738	Ptafr			10352767	0.0107141	0.37528	Nek2	Nek2		10419274	0.108914	-0.257062
10365408	0.322226	0.406588				10538087	0.969617	-0.235761				10522368	0.0355276	-0.778969	Nipal1			10405576	0.0473858	-0.317284	Fbxl21			10577492	0.0416675	-0.281248	Nek3	Nek3		10485466	0.109432	-0.30771
10398601	0.324094	0.487192				10491091	0.969617	-0.359545				10560174	0.0355276	-0.561338	Sepw1			10412549	0.04753	-1.05923	Gm8050			10471844	0.000347261	-0.45845	Nek6	Nek6		10545217	0.110292	0.680223
10347216	0.324281	-0.757258				10595059	0.969617	-0.365004				10585992	0.0355276	0.631055	Myo9a			10450675	0.0475635	0.598876	H2-T24			10358259	0.033934	0.252798	Nek7	Nek7		10557165	0.110292	-0.462373
10467410	0.324281	-0.328653				10606770	0.969617	-0.309715				10442357	0.0356688	0.337042	Prss32			10385391	0.0479652	0.440338	Cyfip2			10444578	0.00910889	-0.642976	Neu1	Neu1		10463836	0.111509	-0.223936
10426479	0.324766	0.544437				10568668	0.969617	0.345948				10427310	0.0356842	0.495912	Gm10052			10362472	0.0486906	-0.362917	Rsph4a			10348234	0.0386676	-0.256441	Neu2	Neu2		10557069	0.111608	-0.232422
10574023	0.324766	2.36366				10585905	0.969617	-0.251872				10490845	0.0358477	0.327312	Chmp4c			10363231	0.0486906	0.438343	Smpdl3a			10443007	0.000552698	-0.481601	Neurl1b	Neurl1b		10563377	0.1119	-0.311794
10380260	0.326819	0.519113				10533256	0.969617	0.372038				10508961	0.03589	-0.435409	Slc30a2			10456522	0.0486906	0.406103	Tcf4			10443000	0.0027914	-0.516851	Neurl1b	Neurl1b		10467508	0.112048	-0.384113
10428576	0.327905	1.04138				10474004	0.969617	0.219379				10437765	0.0359763	-0.318689	Cpped1			10491605	0.0486906	0.571325	4932438A13Rik			10440037	0.0245532	-0.207644	Nit2	Nit2		10539933	0.112048	-0.38207
10463200	0.328703	-0.331603				10523880	0.969617	-0.241907				10502774	0.0359763	0.572081	Lphn2			10421180	0.0487744	-0.344223	Synb			10590389	0.0214336	0.191138	Nktr	Nktr		10546829	0.112186	0.329589
10474485	0.328922	-0.327866				10468533	0.969617	-0.457539				10426479	0.0362805	-0.819631	Ano6			10592336	0.0489123	-0.351953	Spa17			10351277	0.0143057	0.288067	Nme7	Nme7		10356601	0.113283	-0.391638
10556297	0.328992	0.413297				10593478	0.969617	0.224609				10552125	0.0362805	-0.458392	Pepd			10471586	0.0490441	-0.317297	Hspa5			10412394	0.000201589	0.518189	Nnt	Nnt		10457007	0.113283	0.295907
10591620	0.330376	-0.296955				10483163	0.969617	0.45959				10537375	0.0363131	0.501716	Ubn2			10576784	0.0491824	-0.411206	Cd209a			10379228	4.64372e-07	3.14657	Nos2	Nos2		10490350	0.113283	0.284873
10583242	0.33166	-0.432044				10422219	0.969617	0.272921				10507671	0.0366508	-1.03406	Guca2a			10589654	0.0491824	0.336214	Als2cl			10606640	0.0126225	1.23345	Nox1	Nox1		10496438	0.113283	-0.865694
10385426	0.331905	-0.35868				10412624	0.969617	-0.291159				10577190	0.0366508	0.442399	Rasa3			10480775	0.0491951	-0.304195	Mamdc4			10390381	0.0313559	0.187448	Npepps	Npepps		10416290	0.113299	0.227505
10417708	0.331905	-0.415261				10578989	0.969617	0.221153				10586250	0.0367692	0.759957	Dennd4a			10491613	0.0493149	0.552783	4932438A13Rik			10581538	0.00321058	-0.484203	Nqo1	Nqo1		10488806	0.11432	-0.3511
10558265	0.333182	-0.333729				10572038	0.969617	-0.266678				10400057	0.0371509	-0.358832	Arl4a			10496494	0.0493149	-0.369398	Tspan5			10390691	9.45693e-05	-0.906833	Nr1d1	Nr1d1		10398362	0.114454	0.497074
10435075	0.334731	-0.800068				10494500	0.969617	0.194957				10587012	0.0371565	0.426329	Ccpg1			10549869	0.049664	-0.363361	Olfr1336			10381006	0.00728699	-0.39791	Nr1d1	Nr1d1		10403031	0.114509	1.95323
10367305	0.335625	0.429788				10462237	0.969617	-0.192592				10592342	0.0373611	-0.404946	Tbrg1			10434668	0.049915	-0.454132	Tmem97			10600082	0.000896134	-0.487425	Nsdhl	Nsdhl		10513544	0.115114	-0.509216
10511588	0.335625	0.548149				10458340	0.969617	0.230702				10364093	0.0377554	1.24247	Derl3			10502780	0.049915	0.455403	Lphn2			10440238	0.0340452	-0.233779	Nsun3	Nsun3		10462587	0.116782	-0.377774
10382985	0.337119	-0.401636				10481401	0.969617	-0.194468				10369932	0.0377554	-1.21549	Susd2			10569020	0.049915	-0.433055	Ifitm6			10392936	0.00343457	-0.27419	Nt5c	Nt5c		10516765	0.117328	0.377505
10364222	0.338875	-0.291587				10459084	0.969617	0.280171				10373702	0.0377554	0.674144	Pisd-ps1			10535894	0.0502134	0.436674				10349782	0.00333011	0.426228	Nuak2	Nuak2		10430794	0.117521	0.303859
10507105	0.338875	-0.378626				10453939	0.969617	-0.223523				10516966	0.0377554	0.415499	Themis2			10496438	0.0507021	-0.993999				10603266	0.0338882	-0.394299	Nudt10	Nudt10		10504178	0.117521	-1.05382
10516305	0.338875	0.343383				10580056	0.969617	-0.302666				10344807	0.0382645	0.489244	Cspp1			10447649	0.0507169	0.288298				10452404	0.00681072	-0.330323	Nudt12	Nudt12		10442357	0.117693	-0.267737
10519951	0.338875	-0.514155				10487506	0.969617	0.360071				10352501	0.0382645	0.925687	Mir215			10581813	0.0507169	0.558065				10402835	0.000328935	-0.321099	Nudt14	Nudt14		10560431	0.118085	0.335343
10565910	0.338875	0.364832				10348896	0.969617	-0.357751				10450675	0.0382645	0.303332	H2-T24			10397083	0.0507797	0.52195				10372082	0.00678887	-0.368753	Nudt4	Nudt4		10400515	0.118301	-0.294674
10569014	0.338875	0.581118				10356520	0.969617	0.57606				10456439	0.0382645	0.337607	Cep192			10465342	0.0507797	-0.51328				10469070	0.038323	1.03822	Nudt5	Nudt5		10417415	0.118301	-1.20592
10425364	0.339354	0.369792				10475019	0.969617	-0.329751				10512514	0.0382645	0.514521	Tln1			10560709	0.0507797	-0.308324				10546294	0.0053918	0.299935	Nup210	Nup210		10422244	0.118301	0.370095
10537146	0.340458	0.409607				10560181	0.969617	-0.204308				10402991	0.0383394	1.9517	Igh-VX24			10587503	0.0507797	0.552005				10568568	0.0013072	-0.374988	Oat	Oat		10495223	0.119674	-0.225764
10514590	0.341576	0.440269				10445774	0.969617	0.31916				10600836	0.0383394	0.580707	Msn			10510150	0.0510367	0.489091				10429859	0.000247369	-0.653446	Oplah	Oplah		10545237	0.120198	1.5711
10473367	0.342335	-0.470243				10408600	0.969617	0.32557				10395163	0.0384583	0.737963	Lamb1			10424252	0.0510845	0.364541				10417708	0.00104664	-0.543813	Oxsm	Oxsm		10492341	0.120609	-0.243358
10352767	0.343061	0.414746				10484518	0.969617	-0.208564				10403273	0.0384583	-0.393972	Asb13			10349711	0.0514157	0.369132				10356968	0.00158186	-0.37408	Pam	Pam		10532888	0.121548	0.241533
10459236	0.343061	0.389957				10423030	0.969617	-0.247037				10441919	0.0385355	-0.336791	1600012H06Rik			10403584	0.0516151	0.507543				10467162	0.0289119	-0.232536	Pank1	Pank1		10531437	0.121566	0.269109
10553274	0.343061	3.48578				10404702	0.969617	0.289207				10473483	0.0385355	-0.541335	Olfr1029			10392318	0.0519624	0.462328				10375216	0.0010876	-0.398217	Pank3	Pank3		10417689	0.121746	-0.390816
10354085	0.344585	-0.420662				10588696	0.969617	-0.265456				10516994	0.0385355	-0.373294	Fam76a			10464084	0.0519624	0.290216				10496110	1.14093e-05	-0.93242	Papss1	Papss1		10478196	0.121746	-0.247594
10395039	0.344585	0.366489				10464949	0.969617	-0.168995				10543118	0.0385355	0.346457	Glcci1			10497372	0.0519624	0.509412				10462507	0.000101564	-0.644109	Papss2	Papss2		10492798	0.121746	-0.581703
10428763	0.345032	0.404422				10561702	0.969617	0.222722				10545974	0.0385355	0.28362	Antxr1			10501971	0.0519624	0.28046				10542040	0.0466681	0.306564	Parp11	Parp11		10554156	0.121746	0.333086
10504619	0.345032	-0.329092				10595871	0.969617	-0.377888				10586252	0.0385355	0.557778	Dennd4a			10524082	0.0519624	-0.542291				10439249	0.0018457	1.05821	Parp14	Parp14		10574545	0.121746	-0.334443
10536931	0.345032	0.652296				10521337	0.969617	-0.180668				10553324	0.0388619	-0.755346	Tmem86a			10525365	0.0519624	0.555579				10596492	0.0053384	0.376434	Parp3	Parp3		10585005	0.121746	-1.97637
10502770	0.348841	0.47949				10424667	0.969617	-0.203626				10582474	0.0388619	-0.328612	Chmp1a			10538138	0.0519624	0.356349				10412345	8.05992e-05	0.631635	Parp8	Parp8		10589695	0.121746	-0.32139
10542965	0.349903	0.517029				10563611	0.969617	0.308272				10386211	0.0391077	-0.488563	Fam183b			10439346	0.0520329	0.367048				10439268	0.00247517	0.845674	Parp9	Parp9		10608501	0.121746	-1.1642
10450957	0.349933	-0.333115				10427199	0.969617	-0.198893				10392010	0.0391077	0.98774	Kansl1			10360370	0.0521085	0.500253				10435457	0.0047756	0.616226	Parp9	Parp9		10378053	0.122285	0.241918
10493382	0.349933	0.632615				10519488	0.969617	0.28505				10488322	0.0391077	0.70765	Ralgapa2			10398039	0.0521085	0.660101				10363455	0.000185581	-0.564911	Pcbd1	Pcbd1		10434778	0.122285	0.335566
10564805	0.349933	0.411888				10461614	0.969617	0.495274				10504761	0.0391077	1.45626	Env			10423333	0.0521085	-0.718151				10596053	0.00744986	-0.281235	Pccb	Pccb		10507874	0.123134	-0.396426
10603182	0.349933	-0.479328				10434229	0.969617	0.40164				10515694	0.0391077	0.513403	Szt2			10506188	0.0521085	-0.324275				10479047	0.000375256	-1.64893	Pck1	Pck1		10465521	0.124155	-0.214716
10503410	0.350104	0.353151				10367252	0.969617	-0.202442				10584142	0.0391077	0.427509	Ets1			10565994	0.0525794	0.594353				10389775	0.00573324	-0.379999	Pctp	Pctp		10466735	0.124155	-0.237099
10500335	0.350939	0.381174				10449977	0.969617	0.254821				10604832	0.0391077	0.347849	Mir505			10431558	0.0527358	-0.462165				10460400	0.0118603	-0.67707	Pcx	Pcx		10565727	0.124155	0.338447
10464754	0.351089	0.314806				10502451	0.969617	0.235651				10412882	0.0392007	-0.424155	Thrb			10555870	0.0527358	-0.319392				10393851	0.000529742	-0.450666	Pcyt2	Pcyt2		10447084	0.124755	-0.385192
10346607	0.353357	0.557764				10504611	0.969617	0.342275				10459905	0.0392007	0.524446	Setbp1			10410931	0.05288	0.28854				10483828	0.000164785	0.741668	Pde11a	Pde11a		10536949	0.124755	0.435849
10367744	0.353357	0.583843				10384145	0.969617	-0.232356				10400137	0.0392548	-0.469778	Dnajb9			10536390	0.05288	0.297385				10427369	0.0246343	0.258105	Pde1b	Pde1b		10423825	0.124903	-0.285844
10529979	0.353357	-0.650264				10516101	0.969617	0.292086				10430245	0.0392548	0.347414	Myh9			10556833	0.0538006	-0.305578				10407097	0.0323726	-0.214464	Pde4d	Pde4d		10380250	0.125182	0.319403
10590467	0.353357	-0.372231				10364784	0.969617	-0.346345				10469322	0.0392548	0.60407	Vim			10457780	0.0539765	-0.627275				10411171	0.0335462	0.358219	Pde8b	Pde8b		10458033	0.125182	-0.233866
10368058	0.35514	-0.354086				10448278	0.969617	0.177523				10545194	0.0392548	3.11205	Igkv4-59			10493860	0.0539765	0.605559				10443786	0.0392361	0.330813	Pde9a	Pde9a		10524082	0.125182	-0.546491
10539111	0.355854	-0.303433				10511901	0.969617	0.240568				10563260	0.0392548	0.451855	Snrnp70			10497222	0.0539765	0.31687				10475335	0.0319666	0.252532	Pdia3	Pdia3		10396778	0.125803	-0.232924
10398996	0.356711	0.339288				10369453	0.969617	-0.304422				10592535	0.0392548	0.539406	Sorl1			10376950	0.0541666	-0.404124				10544525	0.0163911	0.421069	Pdia4	Pdia4		10531274	0.126198	-0.257718
10545742	0.356711	-0.340671				10511952	0.969617	-0.201714				10370054	0.0393369	-1.38843	Slc5a4b			10539200	0.0542352	1.05676				10390103	0.00264118	-0.599074	Pdk2	Pdk2		10552613	0.126617	0.247634
10574498	0.356711	0.350811				10530130	0.969617	-0.225735				10358654	0.0394549	0.500733	Hmcn1			10448369	0.0543881	-0.305125				10469712	0.0328988	-0.199328	Pdss1	Pdss1		10470412	0.126655	0.427592
10467470	0.356826	0.70296				10487508	0.969617	0.192605				10359082	0.0394549	0.471534	Cep350			10550131	0.0543881	0.739715				10370497	1.71713e-05	-0.835153	Pdxk	Pdxk		10516277	0.126655	-0.38758
10517250	0.356826	0.386744				10571321	0.969617	-0.27331				10369661	0.0394549	0.435446	Ccar1			10458382	0.0544577	0.386057				10357535	0.0194442	-0.272209	Pfkfb2	Pfkfb2		10379820	0.126858	-0.523369
10538093	0.360031	-0.396485				10358585	0.969617	-0.299474				10382152	0.0394549	0.387867	Helz			10498620	0.0547553	0.380145				10480035	0.00481487	0.578832	Pfkfb3	Pfkfb3		10386359	0.126858	0.276101
10599422	0.360078	-0.347031				10578264	0.969617	0.65118				10403352	0.0394549	-0.340904	Klf6			10359086	0.054793	0.3809				10370376	0.0497841	-0.292372	Pfkl	Pfkl		10408266	0.126858	0.332498
10556160	0.360553	-0.437437				10593169	0.969617	-0.551089				10409314	0.0394549	-0.280892	Msx2			10402473	0.054793	0.443249				10550509	0.000140978	0.445149	Pglyrp1	Pglyrp1		10490632	0.126858	0.298956
10584580	0.360734	0.891265				10597420	0.969617	0.279981				10445803	0.0394549	0.611607	Unc5cl			10408251	0.054793	0.47127				10522009	0.00235475	-0.469618	Pgm1	Pgm1		10531057	0.126858	-0.526054
10381939	0.3612	0.373576				10374083	0.969617	0.29003				10452516	0.0394549	0.455436	Ankrd12			10436978	0.054793	-0.357512				10506188	2.83589e-05	-0.821384	Pgm2	Pgm2		10544805	0.126858	-0.543361
10419854	0.3612	0.462721				10564290	0.969617	-0.223749				10454741	0.0394549	0.310581	Kdm3b			10456545	0.054793	0.43594				10575328	0.0151097	-0.359097	Phlpp2	Phlpp2		10552594	0.126858	0.319051
10430974	0.3612	0.605764				10481499	0.969617	0.343785				10491613	0.0394549	0.749865	4932438A13Rik			10590245	0.054793	-0.263961				10380566	0.000162437	-0.690531	Phospho1	Phospho1		10494395	0.1274	0.637135
10431339	0.3612	0.379302				10591614	0.969617	-0.444604				10508676	0.0394549	-0.459833	Matn1			10599028	0.054793	-0.345461				10438112	0.0115102	-0.203944	Pi4ka	Pi4ka		10355742	0.129881	0.31214
10503723	0.3612	0.54851				10524460	0.969617	-0.507145				10409240	0.0395467	0.398682	Sema4d			10560886	0.0548727	0.563469				10351788	0.042078	-0.273385	Pigm	Pigm		10425772	0.129881	-0.939385
10519644	0.3612	-0.35818				10365983	0.969617	0.470479				10545231	0.0395467	3.77801	Igk-V28			10394971	0.0550443	0.277708				10439049	0.0497841	-0.204268	Pigx	Pigx		10509410	0.129881	0.387118
10521626	0.3612	-0.281332				10402835	0.969617	-0.22217				10360454	0.0397819	-1.03585	Opn3			10354979	0.0552616	0.426062				10518686	0.00110374	0.646053	Pik3cd	Pik3cd		10608606	0.130937	-1.67448
10525069	0.3612	-0.362623				10578413	0.969617	0.246476				10491627	0.0397819	0.863321	4932438A13Rik			10566430	0.0555275	-0.340876				10399924	2.39234e-05	1.04189	Pik3cg	Pik3cg		10354979	0.131257	-0.293643
10529264	0.3612	0.42232				10425822	0.969617	-0.493268				10348493	0.0398016	0.396704	Lrrfip1			10528332	0.056161	0.488084				10579356	0.017401	-0.243001	Pik3r2	Pik3r2		10454192	0.131257	-0.532271
10538617	0.3612	-0.357231				10539220	0.969617	-0.251818				10397364	0.0398016	-0.576952	Mfsd7c			10589329	0.056161	0.367227				10598467	0.0104111	0.39184	Pim2	Pim2		10557793	0.131257	-0.204334
10542791	0.3612	0.434233				10499927	0.969617	-0.252346				10411853	0.0398016	0.452204	Erbb2ip			10410508	0.0570252	-0.335714				10601272	0.045559	-0.255081	Pin4	Pin4		10584741	0.131257	-0.308005
10572085	0.3612	-0.330928				10374151	0.969617	-0.194009				10418982	0.0398016	-0.310675	4930596D02Rik			10495223	0.0572296	-0.307032				10517600	0.0126122	-0.428324	Pink1	Pink1		10494306	0.131378	-0.253837
10586240	0.3612	0.432394				10379190	0.969617	-0.311016				10477311	0.0398016	0.277863	Asxl1			10371387	0.0575912	0.404861				10480347	0.000244192	0.526461	Pip4k2a	Pip4k2a		10467380	0.131413	-0.965831
10347335	0.36238	0.319217				10498952	0.969617	-0.285512				10496580	0.0398016	0.45964	Gbp3			10444674	0.0578332	-0.413937				10529239	0.0462636	-0.171861	Pisd	Pisd		10578203	0.131413	0.297254
10349744	0.36238	0.46688				10539981	0.969617	0.277908				10531980	0.0398016	0.614249	Gbp9			10576235	0.0578332	-0.350648				10605919	0.0061623	-0.209976	Pja1	Pja1		10353346	0.131951	-0.270256
10354389	0.36238	0.897061				10428698	0.969617	-0.375954				10424676	0.0398226	0.889456	Ly6e			10408331	0.0579684	-0.331904				10502484	0.0137842	-0.190668	Pkn2	Pkn2		10580649	0.131951	-0.323838
10375145	0.36238	0.358187				10404612	0.969617	-0.219983				10466110	0.0398226	-1.09463	Ms4a10			10360391	0.0579697	0.580076				10461093	0.00147339	0.923218	Pla2g16	Pla2g16		10354085	0.131975	-0.383553
10376366	0.36238	0.287514				10370587	0.969617	0.211546				10530163	0.0398226	0.365215	Rfc1			10404359	0.0579697	1.14112				10509584	0.000301595	1.01721	Pla2g2a	Pla2g2a		10411226	0.131975	-0.26673
10404429	0.36238	-0.364392				10369586	0.969617	-0.203742				10590909	0.0398226	0.950771	Endod1			10594053	0.0579697	0.304108				10509577	0.00281404	0.691642	Pla2g2d	Pla2g2d		10595033	0.131975	-0.262597
10410929	0.36238	-0.379854				10363676	0.969617	0.253717				10400095	0.0399562	-0.851522	Ifrd1			10595856	0.0579697	0.424728				10517646	0.00700375	0.574738	Pla2g2f	Pla2g2f		10388545	0.132013	-0.272238
10433735	0.36238	0.297626				10375614	0.969617	0.321388				10491595	0.0400434	0.936292	4932438A13Rik			10386652	0.0584257	-0.293346				10550131	0.00509218	2.84698	Pla2g4c	Pla2g4c		10394735	0.132013	0.375834
10464504	0.36238	0.408131				10398824	0.969617	-0.534319				10459193	0.0402785	0.473481	Ppargc1b			10529239	0.0584257	-0.327783				10517655	0.000204854	1.01139	Pla2g5	Pla2g5		10518833	0.132013	0.311625
10488816	0.36238	-0.322602				10410508	0.969617	-0.269558				10563447	0.0402785	-0.582429	Abcc6			10454015	0.0586145	-0.49338				10445293	0.000118002	0.833662	Pla2g7	Pla2g7		10590343	0.132013	-0.224377
10497754	0.36238	-0.309734				10379981	0.969617	-0.24065				10416503	0.0403027	0.367423	Snora31			10472688	0.0586145	-0.343301				10486119	0.0138089	0.286233	Plcb2	Plcb2		10445891	0.132755	0.375731
10510197	0.36238	0.453904				10502766	0.969617	-0.271998				10585823	0.0403027	-0.570257	1600029O15Rik			10488973	0.0586145	-0.312139				10597575	0.00340192	-0.555836	Plcd1	Plcd1		10413265	0.132912	-0.451459
10535956	0.36238	0.617845				10373610	0.969617	0.457612				10549984	0.0404882	-0.337579	Vmn1r74			10491601	0.0586145	0.691709				10462922	0.0124321	-0.361281	Plce1	Plce1		10462363	0.133274	-0.324955
10587799	0.36238	-0.511149				10463123	0.969617	0.232225				10579341	0.0404882	-0.323502	Mpv17l2			10517609	0.0586145	-0.403828				10575799	0.0119555	0.335377	Plcg2	Plcg2		10449510	0.133593	0.29648
10592289	0.36238	-0.318687				10392796	0.969617	0.406612				10351658	0.0405593	0.419684	Cd48			10546238	0.0586145	-0.427054				10491106	0.00405033	-0.281889	Pld1	Pld1		10506424	0.134459	-0.189822
10605007	0.36238	-0.763325				10487597	0.969617	0.848477				10359084	0.0405598	0.644407	Cep350			10552125	0.0586145	-0.299004				10561306	0.0186919	0.19679	Pld3	Pld3		10395259	0.134715	-0.277903
10601915	0.364548	0.34913				10552604	0.969617	0.241353				10545242	0.0405598	2.5224	Igkv6-20			10565738	0.0586145	0.309697				10398907	0.000173903	0.646992	Pld4	Pld4		10379652	0.135958	0.355531
10460018	0.365343	0.383207				10444332	0.969617	-0.192187				10594404	0.0405598	0.329286	Smad3			10586250	0.0586145	0.607353				10514221	0.0314244	-0.176292	Plin2	Plin2		10408741	0.135958	0.335474
10471745	0.366459	-0.344859				10461832	0.969617	0.203955				10514590	0.0410707	0.541892	Dock7			10604799	0.0586145	0.399999				10557156	0.0118434	0.42721	Plk1	Plk1		10435251	0.135958	0.398474
10392943	0.367009	0.434722				10526961	0.969617	0.203113				10573549	0.0410707	-0.479207	Fbxw9			10351867	0.0587042	0.476389				10407126	0.0040468	-0.476197	Plk2	Plk2		10545271	0.135958	-0.287739
10581450	0.367009	0.374541				10608606	0.969617	-0.475278				10385297	0.0411978	-0.359207	Gabra1			10430319	0.0587042	-0.344897				10515399	0.0209215	-0.47983	Plk3	Plk3		10525665	0.136	-0.235639
10489372	0.368236	-0.362395				10361680	0.969617	-0.317707				10555892	0.0411978	-0.396096	Twf1			10491597	0.0587042	0.554472				10491805	0.0432611	0.246875	Plk4	Plk4		10422598	0.136168	-0.421742
10372831	0.369648	-0.586949				10596637	0.969617	-0.276262				10354979	0.0412855	0.476839	Mpp4			10352548	0.059217	0.518471				10587829	0.0003973	-1.00472	Plod2	Plod2		10348791	0.1369	0.355518
10435626	0.369694	-0.315766				10417208	0.969617	0.19928				10360406	0.0414831	0.564414	Ifi205			10531952	0.0594027	0.424021				10489569	0.00848524	0.313641	Pltp	Pltp		10495675	0.138016	-0.285291
10467400	0.369694	-0.422266				10523138	0.969617	0.286414				10472374	0.0415616	-0.269046	Scn9a			10556491	0.0594027	0.45908				10464313	5.11434e-05	-0.618898	Pnliprp1	Pnliprp1		10584368	0.138016	-0.278788
10481056	0.369694	0.345302				10488748	0.969617	0.283968				10479217	0.0415616	0.634221	Gm14431			10568217	0.0594027	-0.316799				10464328	0.000573792	-0.658588	Pnliprp2	Pnliprp2		10345065	0.138236	0.368035
10498871	0.369694	-0.299142				10459844	0.969617	-0.260283				10367746	0.04162	0.447395	Sash1			10368970	0.0595097	0.534767				10414514	0.048492	0.300789	Pnp	Pnp		10360053	0.138236	-0.293594
10517980	0.369694	0.316832				10504203	0.969617	0.515198				10418848	0.0417595	0.276719	Wdfy4			10484579	0.0595097	-0.443597				10558921	0.0443269	-0.245319	Pnpla2	Pnpla2		10420372	0.138236	-0.33722
10377763	0.371262	-0.282777				10394990	0.969617	-0.429186				10419140	0.0417595	-0.359848	Gm10375			10399478	0.0597731	0.365241				10569786	0.000476514	-0.292972	Pnpla6	Pnpla6		10422707	0.138236	0.375247
10501164	0.374208	0.336774				10484307	0.969617	0.35411				10476207	0.0417595	0.434507	Atrn			10453939	0.0604308	0.878627				10469867	0.00881603	0.491231	Pnpla7	Pnpla7		10429772	0.138236	-0.274948
10413492	0.374713	-0.38028				10450206	0.969617	-0.253765				10470834	0.0417935	0.467267	Sptan1			10600836	0.0604308	0.320881				10390299	0.0024699	-0.416622	Pnpo	Pnpo		10441436	0.138236	-0.264355
10417326	0.374713	-0.351424				10546855	0.969617	-0.234869				10439483	0.0417976	0.444963	Arhgap31			10344815	0.0608316	0.30503				10465282	0.0471325	-0.221245	Pola2	Pola2		10539135	0.138236	0.669073
10543879	0.374713	0.317241				10598093	0.969617	0.22083				10565738	0.0418578	0.348441	2210018M11Rik			10491595	0.0609479	0.615225				10565862	0.0246693	0.287583	Pold3	Pold3		10578810	0.138236	-0.19665
10577973	0.374713	-0.395586				10357220	0.969617	-0.27696				10586254	0.0418578	0.584253	Dennd4a			10492582	0.0609479	0.487066				10400649	0.0391709	0.319678	Pole2	Pole2		10518781	0.138868	-0.409907
10581910	0.374947	0.32176				10461869	0.969617	-0.293045				10376950	0.0418669	-1.07588	Pmp22			10537146	0.0609479	0.547455				10451225	0.0228682	0.289468	Polh	Polh		10523845	0.140035	0.402527
10349580	0.374967	-0.381667				10514865	0.969617	0.265814				10408975	0.0423209	0.522765	Kif13a			10367744	0.0610135	0.49796				10459655	0.044174	0.204362	Poli	Poli		10506968	0.14092	0.359187
10581737	0.376017	0.328579				10548669	0.969617	0.245177				10507177	0.0423209	-1.42337	Cyp4a32			10358567	0.061614	0.41182				10529344	0.0102569	0.274846	Poln	Poln		10538617	0.141929	-0.241142
10346235	0.37618	-0.318509				10417708	0.969617	-0.317277				10450622	0.0423657	0.36116	Atat1			10384622	0.061614	-0.355874				10435581	0.0323141	0.248379	Polq	Polq		10496387	0.141942	-0.300992
10349904	0.376213	-0.352255				10607868	0.969617	0.509937				10347521	0.0424372	-0.277585	Zfand2b			10497648	0.0616552	0.321379				10500388	0.028787	-0.182417	Polr3c	Polr3c		10522127	0.141942	-0.523664
10562500	0.376213	0.449072				10373890	0.969617	0.171814				10391301	0.0424372	0.433355	Stat3			10549420	0.0617915	0.401364				10410877	0.00429168	-0.470406	Polr3g	Polr3g		10596428	0.142825	-0.495407
10352914	0.381237	0.452844				10539702	0.969617	-0.303438				10421046	0.0424372	0.461988	Dock5			10419288	0.0619127	0.557855				10542993	0.0210793	0.305723	Pon3	Pon3		10344817	0.143741	-0.525477
10419288	0.381237	-0.298728				10448034	0.969617	0.235448				10501608	0.0424372	0.476264	Vcam1			10596303	0.0619127	0.345757				10526363	0.000917034	-0.556645	Por	Por		10468691	0.144074	0.299123
10445325	0.381737	-0.397969				10461822	0.969617	0.218772				10598863	0.0424372	-0.837856	Rgn			10502359	0.0621715	0.442359				10496169	0.0388216	-0.175548	Ppa2	Ppa2		10563350	0.144074	0.437593
10475532	0.381737	-0.32949				10419977	0.969617	-0.203871				10429520	0.0424591	0.791611	Ly6d			10377841	0.0630384	-0.271668				10407211	0.0478492	-0.369309	Ppap2a	Ppap2a		10512327	0.144211	-0.45556
10374764	0.382336	-0.740402				10445746	0.969617	0.290266				10528257	0.0424591	0.266887	Rsbn1l			10448224	0.0630384	-0.370197				10462330	0.02498	-0.218645	Ppapdc2	Ppapdc2		10378059	0.145747	-0.29968
10384572	0.382336	0.314334				10408647	0.969617	-0.378772				10595070	0.042752	-0.60193	Fam83b			10454828	0.0630384	0.660285				10425987	0.000311891	-0.532697	Ppara	Ppara		10447141	0.145747	-0.22656
10428809	0.382336	-0.343373				10518428	0.969617	-0.174918				10535095	0.0428453	-0.525148	Zfand2a			10495596	0.0630384	0.427761				10515920	0.0069738	-0.320551	Ppcs	Ppcs		10459084	0.145747	-0.225668
10439063	0.382336	0.539467				10579532	0.969617	0.332461				10425037	0.0429851	1.5005	Apol10a			10547177	0.0630384	0.44977				10586477	0.0464532	0.133493	Ppib	Ppib		10472514	0.145747	-0.35241
10444895	0.382336	0.310411				10362154	0.969617	0.285832				10423498	0.0434231	-0.328342	Dap			10557855	0.0630384	0.402013				10362794	0.0226476	-0.46703	Ppil6	Ppil6		10538993	0.145747	0.366195
10459084	0.382336	0.41278				10379633	0.969617	0.620478				10550994	0.0434231	0.813385	Ceacam10			10482052	0.0632386	-0.262706				10356936	0.0100641	-0.292058	Ppip5k2	Ppip5k2		10574143	0.145747	0.407709
10461022	0.382336	0.31229				10430389	0.969617	-0.396479				10524621	0.043495	0.525818	Oasl2			10463803	0.0633682	0.381317				10396358	0.0186043	-0.221551	Ppm1a	Ppm1a		10544638	0.145981	0.362985
10478698	0.382336	-0.417902				10394699	0.969617	0.248029				10434782	0.043669	0.551606	Lpp			10344939	0.0634652	0.393581				10492590	0.0360218	-0.223516	Ppm1l	Ppm1l		10604337	0.147843	0.22527
10492682	0.382336	0.350318				10373618	0.969617	0.23494				10446109	0.0437879	0.491644	Safb			10436456	0.0636979	-0.386844				10496338	0.00761218	-0.227809	Ppp3ca	Ppp3ca		10349295	0.147955	-0.273398
10544171	0.382336	0.447015				10585932	0.969617	0.293655				10375893	0.0438034	-0.604031	Sar1b			10350753	0.0640008	0.377081				10421293	0.000217578	0.898729	Ppp3cc	Ppp3cc		10477022	0.147955	0.274019
10581813	0.383281	0.574997				10579307	0.969617	-0.229134				10377841	0.0438034	-0.516573	Tm4sf5			10570732	0.0644997	0.337057				10507784	0.00110924	0.501444	Ppt1	Ppt1		10495967	0.147955	0.603872
10447602	0.385883	0.328211				10544307	0.969617	0.205206				10423333	0.0438034	-0.645491	Fam134b			10541683	0.0645101	0.385612				10359422	0.032417	0.247337	Prdx6	Prdx6		10538420	0.147955	0.209779
10505445	0.385883	-0.741744				10447891	0.969617	-0.308682				10484588	0.0438034	-0.268512	Olfr1055			10492180	0.0650271	-0.37203				10607475	0.000777666	0.296855	Prdx4	Prdx4		10552574	0.147955	0.308437
10590808	0.385911	0.352813				10584407	0.969617	0.3069				10590004	0.0438034	0.686894	Golga4			10569458	0.0650271	0.519846				10514779	0.0151447	-0.624038	Prkaa2	Prkaa2		10395672	0.148253	-0.300584
10598612	0.386361	-0.305449				10466210	0.969617	0.870929				10601616	0.0438034	0.460271	Diap2			10585980	0.0650271	0.327351				10502732	0.00198298	0.297242	Prkacb	Prkacb		10447891	0.148253	-0.30093
10411680	0.386667	0.350793				10369989	0.969617	-0.41482				10433639	0.0440914	0.479678	Mkl2			10411459	0.0652194	0.325607				10557177	0.000247369	0.802327	Prkcb	Prkcb		10515399	0.148253	-0.324098
10440711	0.386667	-0.32126				10572580	0.969617	-0.180068				10561055	0.0441726	0.284922	Ceacam2			10504178	0.0652408	-0.816288				10447294	0.0246693	-0.269593	Prkce	Prkce		10567680	0.148253	0.286841
10512352	0.386667	0.299172				10500042	0.969617	-0.186843				10519420	0.0443806	0.549019	Akap9			10473024	0.0655556	0.324399				10396402	0.00126867	0.639217	Prkch	Prkch		10384725	0.148609	-0.368053
10602307	0.386667	-1.41743				10485624	0.969617	-0.24797				10481056	0.0444952	0.404094	Notch1			10601778	0.0655556	0.339977				10396419	0.0311005	0.478735	Prkch	Prkch		10545130	0.148828	-0.271447
10426689	0.388769	0.408137				10546031	0.969617	-0.206292				10428814	0.0447069	-0.856103	Anxa13			10531407	0.0658288	0.687827				10561335	0.00709654	-0.311705	Prkcz	Prkcz		10460400	0.149683	-0.497212
10419073	0.389071	0.351538				10563747	0.969617	0.273885				10379389	0.0447336	0.467479	Adap2			10346298	0.0659295	-0.338213				10519117	0.028787	-0.322104	Prkcz	Prkcz		10447239	0.149901	-0.380605
10514520	0.389515	0.484846				10435948	0.969617	0.298649				10416437	0.0449597	0.361301	Lcp1			10358224	0.0659295	0.407951				10550365	0.0195563	0.326934	Prkd2	Prkd2		10495285	0.149901	-0.210733
10526410	0.389515	0.664256				10558580	0.969617	0.234628				10491597	0.0449597	0.572971	4932438A13Rik			10358787	0.0659295	0.372157				10531588	5.59568e-05	-1.10765	Prkg2	Prkg2		10575349	0.149901	0.393289
10501358	0.390384	0.303304				10546152	0.969617	0.186164				10525555	0.0450874	0.577936	Mlxip			10451016	0.0659295	-0.602383				10523511	0.0118285	-0.431541	Prkg2	Prkg2		10367822	0.15032	-0.283666
10568311	0.390384	0.347615				10437243	0.969617	0.286293				10520638	0.0451371	-0.277649	Atraid			10514971	0.0659295	0.387703				10605465	0.00104464	-0.407617	Prkx	Prkx		10434758	0.15032	0.379843
10597477	0.390384	-0.365321				10541507	0.969617	0.298488				10420155	0.0451507	-0.704545	Dhrs1			10531437	0.0659295	0.367004				10500133	0.00684227	-0.349557	Prune	Prune		10440344	0.150952	-0.266121
10409526	0.390763	0.27534				10484791	0.969617	0.248604				10601303	0.0451552	0.79464	Chic1			10361366	0.0668737	0.283984				10420957	0.0353505	0.1993	Ptk2b	Ptk2b		10562480	0.15102	-0.230888
10393904	0.391243	0.371879				10588357	0.969617	-0.486029				10411519	0.0451607	0.569153	Map1b			10405063	0.0668737	0.325674				10490611	2.62196e-05	0.888841	Ptk6	Ptk6		10412607	0.151093	0.301059
10467380	0.391243	-0.378639				10412385	0.969617	-0.202695				10429772	0.0452567	0.461556	Eppk1			10441003	0.0668737	0.316961				10478897	0.0302458	0.238525	Ptpn1	Ptpn1		10565456	0.151093	-0.2975
10572949	0.391243	-0.533849				10543145	0.969617	0.214656				10589940	0.0452567	0.258478	Osbpl10			10497646	0.0668737	0.52456				10528268	0.0331001	0.219137	Ptpn12	Ptpn12		10509063	0.151497	-0.262045
10602367	0.391243	-0.374948				10522530	0.969617	-0.322607				10444459	0.0452702	0.387856	Tnxb			10534303	0.067435	0.319236				10459602	0.0450836	0.299556	Ptpn2	Ptpn2		10584827	0.151497	-0.318107
10349821	0.391497	0.29161				10444991	0.969617	0.350197				10357630	0.0455893	0.479769	Srgap2			10476207	0.0675725	0.425927				10401997	0.00727669	-0.272822	Ptpn21	Ptpn21		10578683	0.151592	-0.314917
10361869	0.391497	0.364839				10525887	0.969617	-0.197827				10348194	0.0456354	-0.369792	Efhd1			10363007	0.0676146	0.343522				10494978	0.000420437	0.667418	Ptpn22	Ptpn22		10367091	0.154758	-0.25791
10373054	0.391497	-0.39568				10379889	0.969617	-0.206168				10358583	0.0456354	0.508774	Hmcn1			10531420	0.0677213	-0.343699				10513166	0.000465455	-0.301766	Ptpn3	Ptpn3		10382532	0.154758	-0.405516
10386604	0.391497	-0.377092				10528480	0.969617	0.26734				10390939	0.0456354	0.446164	Gm11554			10427035	0.0677538	-0.431693				10513152	0.000504151	-0.407488	Ptpn3	Ptpn3		10384064	0.154758	0.230607
10401737	0.391497	0.356263				10507479	0.969617	-0.310153				10402360	0.0456354	-0.388508	Serpina10			10439483	0.0677538	0.395286				10513158	0.00271561	-0.32411	Ptpn3	Ptpn3		10431558	0.154758	-0.606528
10405033	0.391497	-0.31447				10510413	0.969617	0.224253				10416375	0.0456354	-0.387405	Med4			10467897	0.0677538	-0.440619				10513160	0.00454114	-0.311695	Ptpn3	Ptpn3		10432243	0.154758	0.281144
10406581	0.391497	-0.316676				10540122	0.969617	-0.26173				10565689	0.0456684	0.433385	Capn5			10567564	0.0677538	-0.326154				10513156	0.0071901	-0.242828	Ptpn3	Ptpn3		10443408	0.154758	0.393272
10413609	0.391497	0.386121				10386020	0.969617	-0.474747				10407387	0.045786	-0.842382	Gm7120			10585988	0.0677538	0.320241				10513145	0.0129079	-0.242985	Ptpn3	Ptpn3		10464471	0.154758	-0.411269
10418410	0.391497	0.285615				10584578	0.969617	0.266047				10443332	0.045786	0.645746	Ppard			10439249	0.0677689	0.51901				10513143	0.0135588	-0.253346	Ptpn3	Ptpn3		10516596	0.154758	0.371028
10423333	0.391497	-0.49813				10371770	0.969617	0.310296				10411199	0.0459455	0.469578	Aggf1			10514158	0.0678369	0.334668				10513162	0.0145975	-0.19309	Ptpn3	Ptpn3		10529034	0.154758	0.34659
10424756	0.391497	0.330841				10543067	0.969617	-0.453655				10425321	0.0459455	0.701515	Apobec3			10519196	0.0678369	-0.515478				10513164	0.016053	-0.340873	Ptpn3	Ptpn3		10542129	0.154758	0.215426
10436282	0.391497	-0.296754				10518751	0.969617	0.199539				10465388	0.0459455	-0.295657	Arl2			10427885	0.0680827	0.268475				10513141	0.0311005	-0.363586	Ptpn3	Ptpn3		10563295	0.154758	0.310447
10436442	0.391497	0.545571				10445531	0.969617	-0.322077				10477935	0.0459455	-0.454007	Tldc2			10463027	0.0680827	-1.44372				10513154	0.0334526	-0.246469	Ptpn3	Ptpn3		10353707	0.156681	0.307573
10436760	0.391497	-0.396748				10566249	0.969617	-0.215462				10517948	0.0459455	0.495518	Spen			10503109	0.0684538	-0.321752				10547769	0.000618246	0.383298	Ptpn6	Ptpn6		10380415	0.156681	0.301433
10442125	0.391497	-0.516294				10592408	0.969617	0.227457				10589350	0.0459455	0.414337	Shisa5			10349065	0.0690251	0.424473				10350102	0.046174	0.335334	Ptpn7	Ptpn7		10445241	0.156681	-0.21851
10442184	0.391497	-0.311259				10588505	0.969617	-0.389655				10491599	0.0463449	0.852415	4932438A13Rik			10501622	0.0692592	-0.346623				10585610	0.00290251	-0.275893	Ptpn9	Ptpn9		10499854	0.156681	-0.272955
10447510	0.391497	-0.335336				10495120	0.969617	-0.225656				10350247	0.0466469	0.393765	Kif21b			10450242	0.0693552	0.547153				10366476	0.0148222	-0.37626	Ptprb	Ptprb		10404389	0.156699	0.432854
10452525	0.391497	-0.276531				10593130	0.969617	-0.228833				10396511	0.0466469	0.433071	Syne2			10467887	0.0693954	-0.320706				10358224	2.10251e-05	1.50052	Ptprc	Ptprc		10583870	0.158176	-0.248496
10456904	0.391497	-0.579036				10519815	0.969617	0.680025				10404848	0.0466469	0.380886	Jarid2			10470412	0.0693954	0.322795				10412667	0.00666306	-0.481778	Ptprg	Ptprg		10373756	0.15864	0.251645
10459405	0.391497	0.472823				10407431	0.969617	0.295643				10443131	0.0466469	0.502349	Itpr3			10567316	0.0698424	-0.425462				10529895	0.000285011	-0.958767	Qdpr	Qdpr		10379436	0.158963	0.266505
10463112	0.391497	0.328037				10510090	0.969617	0.256701				10368703	0.0467343	-0.329652	BC021785			10352918	0.0700497	0.621345				10588043	0.00880573	-0.76441	Rbp2	Rbp2		10349081	0.160066	-0.321589
10466008	0.391497	0.474403				10575476	0.969617	-0.204529				10474479	0.0470406	-0.263211	Olfr1276			10509584	0.0700497	0.60066				10401181	0.0232391	-0.418217	Rdh11	Rdh11		10420811	0.160207	-0.268249
10474307	0.391497	-0.367101				10585484	0.969617	0.50745				10523260	0.0472346	0.533179	Shroom3			10440186	0.0705015	0.464581				10396840	0.0270726	0.264407	Rdh12	Rdh12		10371321	0.160241	-0.237297
10474700	0.391497	0.311649				10526277	0.969617	-0.447175				10585509	0.0472346	-0.402909	Fbxo22			10496605	0.0705015	-0.305503				10394555	0.0145374	-0.283542	Rdh14	Rdh14		10542214	0.160241	0.260264
10479550	0.391497	-0.324377				10351293	0.969617	0.373364				10409099	0.0472598	0.49018	Fam120a			10377235	0.0705417	-0.385839				10373588	0.033722	-0.233618	Rdh5	Rdh5		10523021	0.161066	-0.242058
10491977	0.391497	0.289296				10414325	0.969617	-0.284203				10502575	0.0472598	0.763482	Clca4			10473505	0.0706392	0.373024				10373330	4.85417e-06	-2.07957	Rdh7	Rdh7		10600301	0.161066	0.253041
10501608	0.391497	0.426881				10368638	0.969617	0.16798				10439960	0.0476056	0.31231	Cep97			10367544	0.0708595	0.375354				10539179	0.00110924	0.669715	Reg3b	Reg3b		10594519	0.16168	-0.413041
10507394	0.391497	-0.262908				10439442	0.969617	0.290837				10557009	0.0476224	0.335579	Eef2k			10566767	0.0712769	0.480777				10499329	0.000250704	-0.443197	Rhbg	Rhbg		10599463	0.161733	-0.714139
10508651	0.391497	0.376976				10368875	0.969617	0.219149				10574598	0.0477429	-0.708933	Ces3a			10600688	0.0712769	0.330066				10453900	0.000704782	-0.295383	Riok3	Riok3		10457205	0.161992	-0.265177
10516765	0.391497	0.352761				10571984	0.969617	0.379585				10590245	0.0477429	-0.375876	Slc25a38			10361926	0.0713696	0.460649				10420198	0.0113157	0.467672	Ripk3	Ripk3		10509246	0.162476	-0.312886
10517336	0.391497	0.348012				10529264	0.969617	0.403683				10399540	0.0481703	0.409165	Pqlc3			10502778	0.0713696	0.538888				10441270	0.011962	-0.440809	Ripk4	Ripk4		10415176	0.162772	-0.27285
10539981	0.391497	-0.304692				10607497	0.969617	-0.274833				10356299	0.0481948	0.954695	Gpr55			10554502	0.0713696	-0.732332				10539002	0.0171983	-0.369731	Rnf103	Rnf103		10465701	0.162772	0.315751
10544644	0.391497	0.397917				10401743	0.969617	-0.374981				10415911	0.0481948	0.568096	Kif13b			10578649	0.0715612	0.354634				10454198	0.000944765	0.67529	Rnf125	Rnf125		10555118	0.162772	-0.339337
10550915	0.391497	0.445241				10411782	0.969617	-0.325014				10440491	0.0481948	0.329295	App			10357630	0.0717427	0.323284				10492180	0.00323553	-0.38604	Rnf13	Rnf13		10366951	0.163226	0.282921
10551120	0.391497	0.299705				10370242	0.969617	0.228882				10496023	0.0481948	-0.375649	Casp6			10376163	0.0717427	0.276071				10404965	0.00591256	-0.26559	Rnf144b	Rnf144b		10571653	0.163691	-0.189487
10553967	0.391497	0.393153				10466888	0.969617	0.261772				10525989	0.0481948	-0.483202	Gpr133			10533320	0.0717427	-0.299061				10377927	0.0487164	-0.320598	Rnf167	Rnf167		10477649	0.164481	-0.33048
10555894	0.391497	-0.490501				10517791	0.969617	0.216372				10545940	0.0481948	-0.312196	Gmcl1			10370000	0.0718698	-0.391411				10508392	0.000581147	0.584178	Rnf19b	Rnf19b		10571705	0.164481	-0.25487
10566934	0.391497	0.703563				10348000	0.969617	-0.334547				10566709	0.0481948	-0.418839	Nlrp10			10490903	0.0718698	-0.300986				10415293	0.0325804	0.168252	Rnf31	Rnf31		10602166	0.164481	-0.313366
10570002	0.391497	0.324518				10587695	0.969617	-0.177193				10576598	0.0481948	-0.320269	Coa6			10534102	0.0718698	0.388333				10358038	0.00648721	0.291207	Rnpep	Rnpep		10425695	0.164632	-0.24451
10576090	0.391497	0.387484				10490950	0.969617	0.217997				10491609	0.048239	0.659163	4932438A13Rik			10595094	0.0718698	-0.297807				10545255	0.00141281	0.292552	Rpia	Rpia		10474207	0.164632	-0.272661
10593492	0.391497	0.489669				10415737	0.969617	-0.379268				10370721	0.048486	0.319188	Sbno2			10389143	0.0719505	0.278705				10539861	0.0114666	0.302294	Rpn1	Rpn1		10575153	0.164632	-0.274198
10600082	0.391497	-0.58667				10583163	0.969617	0.216157				10492815	0.048486	0.778424	Tmem154			10392183	0.0719505	0.437856				10477946	0.0209792	0.190596	Rpn2	Rpn2		10347364	0.165143	-0.246827
10370497	0.391662	-0.390054				10532504	0.969617	-0.210495				10411552	0.0485929	0.40517	Bdp1			10438340	0.0719505	-0.310274				10465427	0.0320951	-0.2023	Rps6ka4	Rps6ka4		10458052	0.165143	-0.385168
10377859	0.392237	0.294444				10566237	0.969617	0.274043				10358191	0.0487028	0.446766	Camsap2			10486191	0.0719505	0.413598				10460371	0.00179497	0.562215	Rps6kb2	Rps6kb2		10458960	0.165143	0.170261
10491613	0.39337	0.529728				10494085	0.969617	-0.440907				10367122	0.0487028	0.366491	Baz2a			10602756	0.0719505	-0.346371				10501649	0.00132969	-0.405446	Rtca	Rtca		10477250	0.165143	0.223676
10446074	0.395374	0.370218				10598976	0.969617	1.18413				10399897	0.0487028	-0.313381	Cog5			10359770	0.0719639	0.319696				10470446	0.000777666	-0.357241	Rxra	Rxra		10538871	0.165143	1.3908
10545024	0.396076	-0.373239				10473576	0.969617	-0.216715				10527732	0.0487028	0.459648	Fry			10376060	0.0719639	0.423318				10588243	0.00140826	-0.428668	Ryk	Ryk		10411332	0.16671	-0.207693
10398966	0.396134	-0.313601				10401841	0.969617	0.350156				10531051	0.0487028	-1.38045	Ugt2b36			10404700	0.0719639	-0.326116				10590597	3.69408e-05	-0.487875	Sacm1l	Sacm1l		10460591	0.16671	-0.28137
10348410	0.397077	-0.359795				10517312	0.969617	-0.204999				10543785	0.0487028	0.653762	AB041803			10422244	0.0719639	0.701363				10481186	7.09625e-05	-0.877337	Sardh	Sardh		10466622	0.16671	-0.304884
10493876	0.397077	-0.351844				10513145	0.969617	0.250771				10546184	0.0487028	0.358386	Plxna1			10457205	0.0719639	-0.287155				10592585	0.000179423	-0.328598	Sc5d	Sc5d		10497399	0.16671	-0.414247
10551162	0.397077	-0.32815				10370210	0.969617	0.377431				10603791	0.0487028	-0.306154	Gm5073			10523175	0.0719639	-0.575239				10463355	0.0128539	-0.614092	Scd2	Scd2		10514510	0.16671	-0.395138
10364518	0.397513	0.399815				10582330	0.969617	-0.184386				10398483	0.0487422	0.567327	Dync1h1			10550994	0.0719639	1.01297				10456346	0.000222201	0.595489	Sec11c	Sec11c		10571657	0.16671	-0.651647
10415725	0.397513	0.541974				10576088	0.969617	0.222704				10434029	0.0490229	-0.431783	Lztr1			10422760	0.0723059	0.429718				10568221	0.0303576	-0.300932	Sephs2	Sephs2		10419471	0.167848	-0.423913
10540401	0.397513	-0.306471				10562117	0.969617	0.288957				10514158	0.049083	0.396348	Psip1			10348321	0.0727404	0.308042				10420503	0.0387352	0.159825	Setdb2	Setdb2		10434291	0.167884	-0.689811
10551405	0.399392	0.340819				10453252	0.969617	0.443213				10503109	0.0491072	-0.465464	Chchd7			10585992	0.0727404	0.411406				10362073	0.0266442	-0.913274	Sgk1	Sgk1		10506170	0.167884	0.471859
10557742	0.399411	0.314955				10404487	0.969617	0.220418				10488697	0.0492635	0.702025	Plagl2			10502622	0.0727572	0.360888				10478326	0.0111659	-0.528764	Sgk2	Sgk2		10569972	0.167884	-0.349434
10572097	0.399919	-0.504523				10379646	0.969617	0.31596				10478145	0.0493295	0.353804	Ppp1r16b			10544648	0.0727572	-0.593085				10502224	0.000143308	-0.472938	Sgms2	Sgms2		10574204	0.167884	-0.209397
10424750	0.400709	0.341513				10371387	0.969617	0.286399				10420668	0.0494252	0.607327	Mir15a			10570744	0.0728119	-0.329564				10455299	0.0020298	-0.50819	Sh3rf2	Sh3rf2		10543067	0.168605	0.45692
10477187	0.400709	0.272433				10546801	0.969617	-0.232533				10528008	0.0494252	0.441978	Steap2			10585972	0.0728119	0.493585				10373202	0.00687345	0.302003	Shmt2	Shmt2		10384378	0.168952	-0.37111
10561994	0.400709	0.328492				10594855	0.969617	-0.323097				10431352	0.0495699	0.264628	Tubgcp6			10599120	0.0735324	0.275082				10378341	0.00122334	-0.362577	Shpk	Shpk		10407766	0.168952	-0.209627
10472162	0.401697	0.554842				10499914	0.969617	-0.417536				10521731	0.0495699	0.369916	Ncapg			10403842	0.0735902	0.303788				10584334	0.0270304	-0.397642	Siae	Siae		10419575	0.168952	1.20057
10577645	0.401697	-0.43557				10510507	0.969617	-0.20046				10529957	0.0495699	0.39003	Gpr125			10429520	0.0735902	0.848721				10498659	0.0482928	-0.325794	Sis	Sis		10566926	0.168952	-0.244248
10360479	0.402507	0.441108				10491877	0.969617	-0.240819				10417708	0.0500291	-0.582557				10389882	0.0737637	0.282818				10576901	0.00584081	-0.432044	Slc10a2	Slc10a2		10557111	0.170226	-0.773323
10381697	0.402507	0.465924				10422164	0.969617	0.352147				10491617	0.0500291	0.574864				10410530	0.0737995	-0.305269				10455873	0.00213899	-0.289735	Slc12a2	Slc12a2		10351206	0.170461	0.525754
10402648	0.402507	-0.288995				10582231	0.969617	-0.43533				10547469	0.0500291	0.585755				10406581	0.0739642	-0.347221				10543411	0.0081424	-0.437196	Slc13a1	Slc13a1		10569542	0.170461	0.314197
10417689	0.402507	-0.266316				10551421	0.969617	-0.378283				10548817	0.0500291	-0.425453				10391742	0.0741996	0.367006				10388834	0.00384924	-0.534243	Slc13a2	Slc13a2		10373515	0.170832	-0.578476
10423068	0.402507	0.483509				10427083	0.969617	-0.19831				10570875	0.0500291	0.520146				10485466	0.0741996	-0.367197				10422412	0.000943306	-0.909403	Slc15a1	Slc15a1		10489065	0.170832	-0.249837
10399874	0.402801	-0.316187				10541636	0.969617	0.258572				10345442	0.0501273	0.280406				10407467	0.0751084	-0.357943				10368720	0.0040181	-0.781514	Slc16a10	Slc16a10		10494500	0.170832	0.414661
10408331	0.402801	-0.315752				10518372	0.969617	-0.258111				10391746	0.0502819	1.13564				10491609	0.0753142	0.587307				10387791	0.00406818	-0.41679	Slc16a13	Slc16a13		10535714	0.170832	0.54854
10492699	0.402801	-0.322726				10602009	0.969617	0.319465				10447634	0.0502819	-0.434802				10401181	0.0754048	-0.268109				10383502	0.034547	0.470233	Slc16a3	Slc16a3		10605986	0.170832	0.323986
10504621	0.402801	-0.322242				10368577	0.969617	-0.364296				10515696	0.0502819	0.269742				10538135	0.0754126	0.40756				10382532	0.000173903	-0.711582	Slc16a5	Slc16a5		10373542	0.17119	-0.299997
10475946	0.402815	-0.375682				10455970	0.969617	0.907246				10385583	0.0503132	-0.854384				10352178	0.0768387	0.295338				10392440	0.0464532	0.228386	Slc16a6	Slc16a6		10378216	0.17119	0.28099
10573457	0.402846	-0.374392				10519945	0.969617	-0.26376				10509280	0.0503132	0.50754				10478048	0.0770362	0.386309				10408251	0.039255	-0.333472	Slc17a4	Slc17a4		10392701	0.17119	0.247698
10580765	0.402846	0.335853				10409779	0.969617	0.246854				10523766	0.0503132	0.379813				10490736	0.0775589	0.267034				10595189	0.00781691	-0.360868	Slc17a5	Slc17a5		10399046	0.17119	0.32228
10515590	0.403045	0.405284				10353117	0.969617	0.269775				10458641	0.0503769	-1.13802				10540034	0.0775589	-0.365266				10371796	0.0222086	-0.417863	Slc17a8	Slc17a8		10404521	0.17119	-0.287591
10364712	0.403619	-0.363992				10456400	0.969617	0.486729				10363372	0.0504022	-0.480646				10362138	0.0776456	0.405127				10579023	0.0109908	-0.284416	Slc18a1	Slc18a1		10409866	0.17119	-0.322922
10382462	0.403619	-0.305329				10598654	0.969617	-0.362844				10510809	0.0504022	-0.427726				10586244	0.0776456	0.5377				10351259	0.0337772	-0.30912	Slc19a2	Slc19a2		10416850	0.17119	-0.374078
10445875	0.403619	0.55526				10547531	0.969617	-0.191418				10459602	0.0505254	0.385226				10607116	0.0776456	0.336748				10475990	0.000396879	-0.907969	Slc20a1	Slc20a1		10428336	0.17119	0.29379
10468275	0.403619	0.531941				10490159	0.969617	-0.546631				10364262	0.0506617	0.501186				10365344	0.0776646	0.381648				10447786	0.000253036	-0.445107	Slc22a1	Slc22a1		10441361	0.17119	-0.303471
10474950	0.403619	0.322708				10450876	0.969617	0.241319				10442986	0.0507543	0.321165				10436209	0.0779742	0.290668				10559297	0.0174901	-0.305015	Slc22a18	Slc22a18		10450733	0.17119	-0.350564
10492582	0.403619	-0.430558				10356267	0.969617	-0.309796				10490150	0.0507543	1.06542				10463070	0.078091	0.357761				10447773	0.00728878	-0.605362	Slc22a3	Slc22a3		10463308	0.17119	-0.496802
10576873	0.403619	0.331622				10457733	0.969617	0.33982				10557560	0.0507543	-0.317591				10502565	0.0785851	0.457524				10385893	0.00416753	-0.807722	Slc22a4	Slc22a4		10491915	0.17119	-0.242974
10605465	0.403619	0.417081				10432636	0.969617	-0.186421				10585982	0.0507543	0.891697				10491627	0.0788842	0.600144				10385872	0.0401734	-0.192147	Slc22a5	Slc22a5		10492586	0.17119	0.281854
10436734	0.407964	-0.432383				10484547	0.969617	0.216154				10393970	0.0507776	0.39004				10436967	0.0795227	-0.447567				10487906	0.000648559	-0.60445	Slc23a2	Slc23a2		10506415	0.17119	0.243446
10474207	0.407964	-0.365114				10434815	0.969617	-0.211137				10582180	0.0509967	-0.292373				10577922	0.0795521	0.350708				10438262	0.049133	-0.267587	Slc25a1	Slc25a1		10523758	0.17119	-0.367124
10375261	0.408663	-0.33493				10373606	0.969617	0.257728				10468828	0.0511079	0.56206				10575799	0.0796478	0.358083				10383395	0.00321058	-0.37713	Slc25a10	Slc25a10		10545707	0.17119	-0.219495
10392970	0.408663	0.369699				10448202	0.969617	0.332872				10422760	0.0511236	0.627492				10378848	0.0797537	0.537967				10387922	0.0302445	-0.162036	Slc25a11	Slc25a11		10567297	0.17119	-0.432015
10447891	0.408663	-0.256387				10550217	0.969617	0.345361				10453233	0.0511236	0.428998				10415074	0.0797537	-0.352107				10543031	0.00861477	-0.364689	Slc25a13	Slc25a13		10569102	0.17119	0.390282
10356293	0.410307	-0.363382				10579649	0.969617	0.237248				10477929	0.0511236	-0.390456				10588028	0.0806518	-0.306969				10363563	0.0442846	-0.212528	Slc25a16	Slc25a16		10594840	0.17119	-0.286087
10368229	0.410744	0.37167				10386219	0.969617	-0.25519				10526319	0.0511236	0.354245				10412844	0.0807482	0.386743				10430711	0.00261514	-0.418354	Slc25a17	Slc25a17		10406250	0.171455	-0.269365
10402020	0.41088	0.265664				10494114	0.969617	-0.487548				10374842	0.0511801	0.413252				10490989	0.0807482	0.481078				10569168	0.0234492	0.327672	Slc25a22	Slc25a22		10388834	0.171536	-0.447037
10548761	0.41088	-0.303859				10576661	0.969617	0.189682				10589438	0.0512326	0.33099				10545974	0.0807482	0.286233				10421172	2.80169e-05	-0.806505	Slc25a37	Slc25a37		10603573	0.173009	-0.264525
10370000	0.411511	-0.304835				10539640	0.969617	-0.174764				10478718	0.0514233	0.436911				10568792	0.0807482	0.250099				10578539	0.000699875	-0.723424	Slc25a4	Slc25a4		10514956	0.174561	-0.282275
10521136	0.411783	0.358262				10368981	0.969617	0.184588				10495820	0.0514691	-0.819153				10500656	0.0808711	-0.279402				10355996	0.0193332	-0.287916	Slc25a5	Slc25a5		10428755	0.174989	-0.363735
10460392	0.415599	-0.316146				10583056	0.969617	0.97585				10422067	0.0515242	-0.324025				10552546	0.0808711	0.497023				10383133	0.0102878	-0.398759	Slc26a11	Slc26a11		10544732	0.174989	-0.326051
10369932	0.415973	0.354195				10512315	0.969617	-0.327944				10520048	0.0515242	0.689008				10584496	0.0808711	-0.37666				10589166	0.00157244	-0.400306	Slc26a6	Slc26a6		10554599	0.174989	-0.264388
10383756	0.417555	0.548818				10507433	0.969617	-0.26964				10500412	0.0516117	-0.407989				10586252	0.0808711	0.467225				10572647	0.0157209	-0.715054	Slc27a1	Slc27a1		10456161	0.175097	-0.395992
10432923	0.417555	0.27661				10485645	0.969617	0.251678				10515378	0.0516117	-0.4442				10544638	0.0817615	0.715974				10470751	0.0138433	-0.283164	Slc27a4	Slc27a4		10467842	0.175275	-0.29647
10508115	0.417555	0.575424				10590433	0.969617	0.292966				10510552	0.0516577	0.415077				10586240	0.0817615	0.402253				10554502	0.000936736	-0.922465	Slc28a1	Slc28a1		10485213	0.175275	-0.253481
10599514	0.417555	0.306539				10412562	0.969617	0.207545				10350630	0.0518095	0.338609				10366391	0.0823405	-0.285096				10475487	7.33027e-05	1.44562	Slc28a2	Slc28a2		10550509	0.175275	0.231705
10476441	0.41756	1.63766				10484463	0.969617	0.187459				10502375	0.0518095	-0.419366				10413243	0.0823405	-0.517477				10409713	1.08116e-05	0.948669	Slc28a3	Slc28a3		10512499	0.175321	-0.262379
10495201	0.421557	-0.331537				10422728	0.969617	0.382142				10431124	0.051858	-0.365647				10426479	0.0823405	-0.266969				10547641	0.00486865	0.34047	Slc2a3	Slc2a3		10548011	0.177124	-0.377055
10551803	0.42194	0.401478				10519346	0.969617	-0.260023				10382797	0.0519324	-0.323374				10462454	0.0823405	0.316631				10529671	0.0289119	-0.547588	Slc2a9	Slc2a9		10606386	0.177365	0.268759
10573733	0.42194	0.361177				10569733	0.969617	-0.211804				10524071	0.0519324	-0.311095				10491780	0.0823405	0.418266				10352777	0.000445766	0.668105	Slc30a1	Slc30a1		10403312	0.177687	-0.260413
10463023	0.422032	-0.296601				10412126	0.969617	0.658132				10422075	0.0519842	0.535458				10565152	0.0823405	-0.592509				10505276	0.0124321	-0.200199	Slc31a1	Slc31a1		10389207	0.17779	0.476038
10462102	0.423015	0.3555				10358399	0.969617	0.384114				10509645	0.0520264	0.545077				10599696	0.0823405	0.323652				10598474	0.0460115	0.247864	Slc35a2	Slc35a2		10508444	0.178535	-0.28552
10470959	0.423496	-0.297326				10523853	0.969617	0.228768				10580331	0.0520387	-0.362616				10601786	0.0823405	-0.344301				10514732	0.0192197	-0.363592	Slc35d1	Slc35d1		10608711	0.179368	0.43717
10419596	0.425828	0.362312				10479154	0.969617	0.201974				10608711	0.0520387	0.493427				10458340	0.0830373	-0.770362				10410078	0.00678887	-0.383887	Slc35d2	Slc35d2		10531919	0.179561	-0.25656
10365769	0.427093	-0.34553				10451838	0.969617	0.425353				10454105	0.0521378	-0.282974				10427454	0.0830407	0.255906				10583326	0.0216135	-0.326284	Slc36a4	Slc36a4		10354649	0.180528	-0.281714
10571036	0.427093	0.500363				10522430	0.969617	-0.24128				10510574	0.0521378	-0.675427				10479550	0.0830736	-0.295097				10584741	0.000247369	-0.805137	Slc37a4	Slc37a4		10390196	0.180528	0.277339
10572897	0.427608	0.554954				10593325	0.969617	-0.24946				10397085	0.052139	0.546482				10503359	0.083138	0.509542				10596718	0.0336957	-0.191196	Slc38a3	Slc38a3		10400023	0.180528	0.353411
10393926	0.429427	-0.33819				10442649	0.969617	0.241495				10585286	0.052139	0.308615				10545237	0.083138	2.18753				10373374	0.00280578	-0.222586	Slc39a5	Slc39a5		10401667	0.180528	-0.263173
10409345	0.429427	0.298456				10520126	0.969617	-0.416903				10597949	0.052194	-0.751638				10580324	0.083138	0.480007				10496324	0.0458659	0.338597	Slc39a8	Slc39a8		10407792	0.180528	-0.666059
10430174	0.429427	-0.293924				10431410	0.969617	-0.274156				10460070	0.0522838	0.339676				10484888	0.0836136	0.310347				10447264	0.00188042	-0.299362	Slc3a1	Slc3a1		10522889	0.180528	0.239642
10499861	0.429427	0.366077				10527051	0.969617	0.251857				10497548	0.0522838	0.653332				10588203	0.0837614	-0.34761				10465772	0.00694208	-0.276738	Slc3a2	Slc3a2		10598198	0.180528	0.294592
10589640	0.429427	-0.378336				10543959	0.969617	0.202454				10571214	0.0522838	0.339587				10382257	0.0839103	0.237911				10354374	0.000716479	1.31258	Slc40a1	Slc40a1		10429573	0.181075	0.299259
10445147	0.430257	-0.852472				10601848	0.969617	0.506047				10349733	0.0523647	0.339163				10375360	0.0839827	0.411885				10349711	0.0101252	0.380503	Slc41a1	Slc41a1		10565612	0.181075	-0.270001
10349793	0.431644	0.295131				10458195	0.969617	0.228481				10389507	0.052399	-0.376972				10489018	0.0839827	0.284649				10583586	0.00126867	0.366525	Slc44a2	Slc44a2		10573803	0.181075	-0.231126
10425999	0.431963	-0.29884				10601603	0.969617	0.194727				10392522	0.052399	0.410937				10591614	0.0839827	0.432106				10501811	0.00275655	-0.340749	Slc44a3	Slc44a3		10519607	0.181207	-0.466609
10481654	0.432038	0.328678				10568696	0.969617	0.213266				10402063	0.052399	0.519876				10429859	0.08413	-0.405141				10386683	2.45411e-06	-1.5986	Slc47a1	Slc47a1		10501485	0.182911	-0.37012
10404975	0.432472	0.348807				10426503	0.969617	0.18779				10456248	0.052399	0.505428				10358457	0.0843118	-0.659326				10520187	0.000408063	-0.55445	Slc4a2	Slc4a2		10435514	0.183686	0.240327
10544629	0.432472	0.46273				10541063	0.969617	0.232768				10471953	0.052399	-0.398318				10449225	0.0849125	-0.252229				10439068	0.0160734	-0.263198	Slc51a	Slc51a		10346348	0.183922	-0.353168
10356498	0.433009	-0.400697				10397788	0.969617	0.258336				10474028	0.052399	-0.272286				10368030	0.0850294	0.279205				10557262	0.000860123	-1.25602	Slc5a11	Slc5a11		10367717	0.184345	-0.312174
10423593	0.433318	0.240546				10531191	0.969617	0.22551				10589466	0.052399	0.283526				10547521	0.0852434	-0.250072				10529052	6.05883e-05	-0.893618	Slc5a6	Slc5a6		10417371	0.184345	-0.472986
10350473	0.434443	-0.322054				10358529	0.969617	-0.255843				10603508	0.0524199	-0.227698				10504230	0.0852993	-0.327172				10365640	0.0103959	0.246713	Slc5a8	Slc5a8		10586017	0.184345	-0.25686
10354979	0.434443	0.612076				10510923	0.969617	0.18604				10456046	0.0525694	0.458721				10591630	0.0852993	0.38617				10410513	0.00322259	-0.503567	Slc6a18	Slc6a18		10411235	0.184482	-0.248438
10360373	0.434443	0.402398				10361191	0.969617	-0.210931				10605571	0.0525694	-0.524554				10401454	0.0854476	-0.290918				10410530	0.000113659	-0.656879	Slc6a19	Slc6a19		10422608	0.185566	-0.362055
10366346	0.434443	-0.646592				10585543	0.969617	-0.234191				10397153	0.0526516	-0.935219				10463930	0.0854476	0.293199				10597960	0.000260953	-1.22612	Slc6a20a	Slc6a20a		10556381	0.18588	-0.253524
10367224	0.434443	0.48471				10414333	0.969617	0.247559				10460544	0.0526516	-0.437209				10435031	0.0858618	0.265143				10378816	0.000194906	-0.931201	Slc6a4	Slc6a4		10358583	0.186302	-0.53812
10372324	0.434443	-0.538115				10559312	0.969617	-0.225944				10390336	0.05333	-0.311159				10540408	0.0858618	0.342182				10553430	0.0422256	0.153568	Slc6a5	Slc6a5		10412624	0.186302	-0.275847
10377001	0.434443	-0.302603				10576152	0.969617	-0.1953				10495625	0.05333	-0.291615				10603551	0.0858618	0.438139				10540122	0.000440634	-0.525476	Slc6a6	Slc6a6		10527332	0.186431	0.293724
10384145	0.434443	-0.30326				10568311	0.969617	-0.162796				10410931	0.0536426	0.548923				10607189	0.0858618	0.300341				10459138	0.0024337	-0.327941	Slc6a7	Slc6a7		10523175	0.187511	-0.372429
10403038	0.434443	-0.35027				10539321	0.969617	-0.181694				10368101	0.0538283	0.532637				10439268	0.0859543	0.415608				10600210	0.0162352	-0.216704	Slc6a8	Slc6a8		10434089	0.187948	0.257883
10409216	0.434443	0.250641				10360563	0.969617	-0.234378				10355536	0.0539379	0.585822				10533844	0.0859669	0.283838				10498024	9.90019e-05	1.34612	Slc7a11	Slc7a11		10436561	0.187948	-0.214953
10410617	0.434443	-0.29144				10557705	0.969617	-0.217416				10365344	0.0539379	0.35403				10477649	0.0864073	-0.284218				10574985	0.0452472	0.243869	Slc7a6	Slc7a6		10442616	0.187948	-0.294654
10412038	0.434443	0.32107				10346000	0.969617	-0.287131				10385814	0.0539379	-1.00134				10494085	0.086675	-0.263457				10419854	0.002817	-1.16202	Slc7a8	Slc7a8		10499529	0.187948	0.316117
10412549	0.434443	-1.04851				10371356	0.969617	-0.298559				10434806	0.0539379	0.556814				10416777	0.0873801	0.251049				10453233	0.00259693	-0.389578	Slc8a1	Slc8a1		10537169	0.187948	0.414175
10415438	0.434443	-0.294028				10498978	0.969617	0.330676				10449839	0.0539379	0.348127				10381474	0.0874138	-0.358078				10453231	0.0108675	-0.28108	Slc8a1	Slc8a1		10549917	0.187948	-1.01426
10420216	0.434443	-0.374645				10591214	0.969617	0.180309				10529824	0.0539498	0.702382				10501208	0.0874138	-0.638227				10406176	0.00463121	1.47765	Slc9a3	Slc9a3		10605571	0.187948	-0.478292
10421723	0.434443	-0.269774				10400023	0.969617	-0.206915				10568785	0.0539498	-0.584505				10378572	0.0876743	0.360039				10603814	0.000107364	0.832734	Slc9a7	Slc9a7		10384776	0.188084	0.356356
10428672	0.434443	-0.330071				10545009	0.969617	-0.242207				10605195	0.0539498	0.507837				10395293	0.0876743	0.304008				10587854	0.0026059	0.387702	Slc9a9	Slc9a9		10582074	0.188318	-0.294006
10434733	0.434443	-0.336448				10533320	0.969617	0.226498				10564573	0.0541652	0.430173				10471608	0.0877031	0.340491				10588263	0.0404584	0.176605	Slco2a1	Slco2a1		10571840	0.188376	-0.313366
10450374	0.434443	0.400121				10364361	0.969617	-0.254612				10458461	0.0542872	-0.275347				10360479	0.0877464	0.294397				10607524	0.0189389	0.215231	Sms	Sms		10393970	0.189416	-0.316384
10460631	0.434443	0.335791				10514466	0.969617	0.356745				10448307	0.0543206	-0.422325				10368380	0.0878652	0.291988				10359161	0.0420422	0.177901	Soat1	Soat1		10394538	0.189416	-0.36417
10463043	0.434443	-0.508027				10545561	0.969617	0.18134				10512892	0.0543206	-0.470387				10373313	0.0880785	-0.387664				10436783	0.0014874	-0.400326	Sod1	Sod1		10515797	0.189416	-0.211087
10466521	0.434443	-0.356736				10394819	0.969617	0.185093				10538206	0.0543206	-0.483352				10412909	0.0880785	-0.624518				10538855	0.00442278	-0.304469	Sod1	Sod1		10408475	0.190772	-0.294031
10467578	0.434443	0.583057				10545096	0.969617	-0.49199				10445071	0.0543565	0.243434				10563390	0.0880785	-0.281488				10441815	0.0499993	-0.157491	Sod2	Sod2		10466800	0.190772	-0.255368
10468639	0.434443	-0.363735				10578557	0.969617	-0.24455				10367982	0.0543965	0.276764				10576829	0.0880785	-0.283751				10475437	6.26893e-05	-0.952163	Sord	Sord		10507692	0.190772	-0.39412
10472400	0.434443	-0.297677				10602772	0.969617	0.233961				10376579	0.0543965	-0.240702				10601360	0.0880785	0.300303				10565846	0.0029597	0.363211	Spcs2	Spcs2		10475990	0.191934	-0.624405
10478389	0.434443	0.345501				10424082	0.969617	-0.182395				10406530	0.0544389	-0.459187				10353844	0.0881165	-0.259992				10563362	0.00112272	-0.389196	Sphk2	Sphk2		10529567	0.191934	-0.300949
10493798	0.434443	-0.267372				10540822	0.969617	0.201501				10439642	0.0544389	-0.359763				10565501	0.0881165	-0.281279				10545807	0.0204962	-0.294244	Spr	Spr		10577655	0.191934	0.612992
10499839	0.434443	-0.289913				10541711	0.969617	-0.212265				10460085	0.0544389	-0.491628				10502214	0.0884277	0.384816				10401781	0.000372531	0.382023	Sptlc2	Sptlc2		10582874	0.191934	-0.394883
10511353	0.434443	-0.383657				10553917	0.969617	0.215689				10529671	0.0544389	-0.568136				10355706	0.0885917	-0.378167				10410452	0.00634115	-0.335995	Srd5a1	Srd5a1		10415446	0.192426	-2.83488
10518341	0.434443	0.453297				10574572	0.969617	0.233264				10538890	0.0544389	0.912858				10486061	0.0890273	0.398635				10452854	0.000143054	-1.45283	Srd5a2	Srd5a2		10372488	0.192563	-0.335091
10525076	0.434443	-0.479808				10418506	0.969617	0.270899				10586484	0.0544389	-0.354565				10409099	0.0892499	0.281082				10386473	0.0139406	-0.316141	Srebf1	Srebf1		10392839	0.192563	0.214615
10533612	0.434443	-0.27571				10464999	0.969617	-0.275728				10546294	0.0547219	0.400263				10450808	0.0892499	0.373701				10388377	0.000361846	-0.34897	Srr	Srr		10532576	0.192563	0.214575
10540333	0.434443	-0.331513				10513608	0.969617	-0.301422				10355974	0.0547768	0.614741				10553831	0.0892499	-0.317398				10378833	0.00145136	0.431284	Ssh2	Ssh2		10369647	0.192838	-0.253192
10541089	0.434443	0.394673				10546088	0.969617	-0.276714				10537157	0.054779	0.410051				10460706	0.0896242	-0.25966				10600301	0.00046831	0.32967	Ssr4	Ssr4		10507961	0.192838	-0.175247
10541318	0.434443	0.310395				10519855	0.969617	0.717047				10402066	0.0548799	0.39255				10358434	0.0897507	0.336029				10434758	1.87737e-05	1.12247	St6gal1	St6gal1		10493537	0.193186	-0.210367
10542677	0.434443	0.423441				10608642	0.969617	0.238335				10351603	0.0549435	0.580901				10441361	0.089789	0.386766				10393166	0.013003	-0.388999	St6galnac2	St6galnac2		10417373	0.193583	-0.874771
10544252	0.434443	0.329784				10476189	0.969617	-0.215968				10514779	0.0549435	-0.421037				10363887	0.090033	-0.282961				10555460	0.0316166	-0.147409	Stard10	Stard10		10474972	0.193583	0.329175
10551770	0.434443	0.293217				10450363	0.969617	0.210599				10535559	0.0549435	0.483622				10364650	0.090033	0.285612				10535956	0.00382037	-0.379112	Stard13	Stard13		10568361	0.193583	-0.214825
10558441	0.434443	-0.268739				10388954	0.969617	0.163247				10538871	0.0549435	2.67672				10380289	0.090033	-0.346319				10380871	0.0288661	-0.202175	Stard3	Stard3		10478258	0.193993	-0.247721
10560685	0.434443	0.44454				10419416	0.969617	0.26637				10545184	0.0549435	3.07971				10474921	0.090033	-0.260627				10458033	0.000539489	-0.395136	Stard4	Stard4		10586184	0.194116	-0.340151
10575993	0.434443	0.327671				10388532	0.969617	0.244104				10593483	0.0549435	-0.352635				10488806	0.090033	0.410892				10428103	0.00704033	-0.200568	Stk3	Stk3		10396795	0.194231	-0.335258
10577096	0.434443	0.334816				10519983	0.969617	0.465196				10366238	0.0549736	0.436534				10491607	0.090033	0.579177				10449527	0.00340115	0.400125	Stk38	Stk38		10568221	0.194231	-0.363575
10586722	0.434443	-0.424647				10416006	0.969617	0.234512				10522819	0.0549736	-0.920228				10551025	0.090033	1.25587				10449051	0.0368033	-0.211081	Stub1	Stub1		10583291	0.194231	0.494266
10595480	0.434443	0.485421				10369993	0.969617	-0.218255				10359086	0.0550083	0.535568				10554094	0.090033	0.484668				10416379	0.0148222	-0.200056	Sucla2	Sucla2		10356406	0.19462	-0.264187
10600741	0.434443	-0.439886				10518726	0.969617	-0.293085				10467842	0.0550083	-0.311574				10559606	0.090033	-0.410799				10546538	0.0110244	-0.232192	Suclg2	Suclg2		10428211	0.195669	-0.237023
10549079	0.434754	-0.416546				10389627	0.969617	-0.295915				10514500	0.0550083	-0.551595				10598798	0.0901419	0.303975				10563377	0.00459294	-0.300164	Sult2b1	Sult2b1		10593169	0.195669	-0.526498
10461758	0.435012	-0.356732				10549827	0.969617	0.249956				10568078	0.0550083	0.321667				10462535	0.0902317	0.52392				10603431	0.00180927	0.314468	Suv39h1	Suv39h1		10414576	0.195744	-0.386155
10574027	0.435012	1.53196				10471844	0.969617	0.393395				10569962	0.0550128	-0.349893				10389395	0.0904403	0.299779				10405216	0.0201047	0.331059	Syk	Syk		10347948	0.196036	-0.38605
10385572	0.435163	0.312598				10462507	0.969617	-0.365964				10358849	0.0551187	0.286036				10462632	0.0908243	0.341868				10558903	0.0292182	-0.278906	Taldo1	Taldo1		10412882	0.196036	-0.299294
10409021	0.435163	-0.318908				10387855	0.969617	-0.277303				10484816	0.0551626	-0.313172				10474419	0.0909954	0.3348				10575349	2.62196e-05	2.51884	Tat	Tat		10414325	0.196036	-0.387659
10554745	0.435163	-0.286251				10468795	0.969617	-0.1895				10356353	0.0551758	-0.254488				10545168	0.0911545	-0.365272				10537410	0.0024337	0.392606	Tbxas1	Tbxas1		10416215	0.196036	-0.35203
10592154	0.43517	0.299492				10524396	0.969617	0.289197				10389300	0.0554767	-0.330052				10457359	0.0916748	-0.361826				10464529	0.00383391	0.365763	Tcirg1	Tcirg1		10428353	0.196036	0.251884
10371111	0.436227	0.252357				10451893	0.969617	-0.214481				10506213	0.0554767	-0.272547				10466606	0.0916748	0.343849				10530536	0.0186769	0.276096	Tec	Tec		10541785	0.196036	0.239684
10401128	0.436227	0.418318				10455065	0.969617	0.209017				10418991	0.0558058	-0.279057				10545891	0.0916748	-0.26954				10579996	0.00461666	-0.247457	Tecr	Tecr		10573490	0.196036	-0.176195
10418247	0.436227	0.462519				10389099	0.969617	-0.27086				10344801	0.0558773	0.445954				10574545	0.0917424	-0.253314				10427095	0.000538673	-0.456153	Tenc1	Tenc1		10585778	0.196036	0.287189
10427070	0.436227	0.442957				10471358	0.969617	-0.167271				10364134	0.0559695	-0.964704				10356248	0.0917467	0.39854				10507347	0.000998194	-0.637272	Tesk2	Tesk2		10595723	0.196036	-0.243386
10427148	0.436227	0.429772				10401181	0.969617	-0.25053				10494122	0.0559695	0.310471				10361055	0.0925727	-0.312328				10489204	0.000452154	0.617234	Tgm2	Tgm2		10598771	0.196036	-0.244759
10442616	0.436227	-0.257177				10344990	0.969617	-0.350742				10523297	0.0559695	-0.276836				10344897	0.092825	0.290422				10441361	0.0219651	-0.318376	Tiam2	Tiam2		10599736	0.196036	-0.296464
10458098	0.436227	0.331304				10566358	0.969617	0.583865				10554502	0.0559695	-1.078				10397172	0.092825	0.235454				10413542	0.00153877	-0.305508	Tkt	Tkt		10354883	0.196112	-0.322902
10465336	0.436227	-0.288882				10427280	0.969617	-0.295591				10555389	0.0559695	-0.498484				10435802	0.092825	0.351625				10465342	0.00139749	-0.515369	Tm7sf2	Tm7sf2		10502214	0.196112	-0.290633
10491603	0.436227	0.416929				10521168	0.969617	-0.432355				10590383	0.0559695	-0.277251				10491611	0.092825	0.516991				10445241	0.00225851	-0.795233	Tnfrsf21	Tnfrsf21		10390022	0.196621	0.264316
10492341	0.436227	-0.381856				10487447	0.969617	0.271823				10606609	0.0559695	-0.372931				10544689	0.092825	-0.272684				10387668	0.0216135	-0.227891	Tnk1	Tnk1		10428960	0.196621	0.554291
10503109	0.436227	-0.269584				10381736	0.969617	0.259851				10511382	0.0559982	0.48751				10563602	0.092825	-0.388145				10563570	0.0303195	-0.550656	Tph1	Tph1		10597564	0.196621	-0.249145
10507095	0.436227	-0.322233				10578582	0.969617	-0.171698				10451004	0.0560857	0.467663				10591622	0.092825	0.239847				10544487	0.0441375	-0.201296	Tpk1	Tpk1		10545173	0.196662	1.66438
10509858	0.436227	-0.260061				10482004	0.969617	-0.251203				10454015	0.0560857	-0.700111				10592067	0.092825	0.292088				10480224	0.000247369	-0.942568	Trdmt1	Trdmt1		10358621	0.196721	-0.324007
10536297	0.436227	0.275184				10595171	0.969617	0.209136				10496592	0.0560857	0.781778				10416057	0.0934622	0.731842				10584787	3.46628e-06	-1.28837	Treh	Treh		10443885	0.1975	-0.262152
10537712	0.436227	-0.30004				10388749	0.969617	-0.231961				10505489	0.0560857	0.380219				10475890	0.0934622	-0.381452				10566333	0.00423436	0.500442	Trim5	Trim5		10370497	0.198007	-0.325718
10566300	0.436227	-0.265761				10491820	0.969617	-0.230862				10507784	0.0560857	0.331446				10480224	0.0934622	-0.404789				10495574	0.000505733	0.585856	Trmt13	Trmt13		10570827	0.199451	-0.301042
10572235	0.436227	0.307455				10458894	0.969617	0.449378				10547701	0.0560857	-0.335402				10485170	0.0934622	-0.420969				10350614	0.00978517	0.326123	Trmt1l	Trmt1l		10375893	0.199515	-0.269391
10574976	0.436227	-0.306711				10545672	0.969617	0.273237				10589420	0.0560857	0.295741				10530612	0.0934622	0.429071				10540391	0.0257241	-0.170218	Trnt1	Trnt1		10418193	0.199515	-0.798592
10575598	0.436227	0.375403				10378341	0.969617	-0.285247				10601011	0.0560857	0.408134				10536593	0.0934622	0.680361				10370339	0.0273798	0.256022	Trpm2	Trpm2		10467139	0.199515	0.298481
10594835	0.436227	-0.26677				10419854	0.969617	0.300087				10413216	0.0561194	0.321577				10579799	0.0934622	0.311344				10461934	0.00607499	-1.01108	Trpm6	Trpm6		10502951	0.199515	-0.203057
10462632	0.437508	0.270761				10403291	0.969617	-0.391266				10363522	0.0564372	-0.33035				10587419	0.0934622	0.350267				10487277	0.0452901	-0.194364	Trpm7	Trpm7		10531034	0.199515	-0.22754
10579799	0.437508	-0.447344				10382774	0.969617	-0.216646				10570957	0.0564392	0.579062				10354521	0.0937083	0.290877				10430319	2.77592e-06	-1.05344	Tst	Tst		10563570	0.199515	0.629465
10458560	0.438273	-0.313956				10448124	0.969617	0.467209				10410362	0.0564428	0.386834				10380566	0.0937207	-0.38917				10429674	0.0410097	-0.176494	Tsta3	Tsta3		10596931	0.199515	-0.237637
10392983	0.440074	0.375609				10432281	0.969617	-0.210445				10529577	0.0564428	-0.216289				10344966	0.0941364	0.47042				10475957	0.0358941	-0.185473	Ttl	Ttl		10433219	0.202289	-0.244548
10460108	0.440074	-0.408734				10423894	0.969617	0.276457				10547943	0.0567478	0.29008				10478196	0.0941364	0.313936				10530516	0.0303312	0.338253	Txk	Txk		10358928	0.202318	-0.202311
10469322	0.440074	0.343237				10585588	0.969617	-0.393849				10439346	0.0568173	0.504783				10521892	0.0941364	0.665803				10539933	0.00905715	-0.416363	Txnrd3	Txnrd3		10493990	0.202318	0.333438
10488378	0.440074	-0.328112				10589535	0.969617	0.332739				10536273	0.056892	0.366504				10543319	0.0941364	0.325628				10431546	0.000123278	-0.545121	Tymp	Tymp		10577340	0.202318	0.434852
10497300	0.440074	-0.320726				10547936	0.969617	0.212228				10569057	0.057035	-0.256872				10573082	0.0941364	0.390369				10480714	0.00331797	-0.465616	Uap1l1	Uap1l1		10355864	0.202482	0.213376
10503359	0.440074	0.786025				10469322	0.969617	0.198645				10548248	0.0572426	1.85851				10585982	0.0941364	0.465348				10588786	0.00233438	0.270586	Uba7	Uba7		10568709	0.202482	-0.221434
10378385	0.441212	0.486174				10445796	0.969617	-0.211				10444291	0.0577678	1.09017				10515282	0.0942821	0.613157				10552276	0.000250704	0.40669	Ube2h	Ube2h		10591624	0.202587	0.238269
10428827	0.441212	0.330597				10592983	0.969617	-0.284741				10461810	0.0577678	-0.265537				10566583	0.0942965	0.343214				10543686	0.00182965	0.486106	Ube2h	Ube2h		10357280	0.202728	0.194383
10524079	0.441212	-0.66323				10368670	0.969617	0.801778				10529758	0.057921	0.413237				10423293	0.0946231	0.434313				10503845	0.00455899	0.26343	Ube2j1	Ube2j1		10478447	0.203503	-0.271442
10556082	0.441212	0.474648				10590860	0.969617	0.270121				10567219	0.0582303	-0.255007				10578916	0.0946716	-0.506401				10473356	0.023071	0.494645	Ube2l6	Ube2l6		10421557	0.203651	-0.184428
10583080	0.441212	-0.277577				10569152	0.969617	-0.186154				10431051	0.0585571	0.391552				10579532	0.0946716	0.272574				10493585	0.00464643	-0.20642	Ube2q1	Ube2q1		10465625	0.203765	-0.315571
10603237	0.441212	-0.33232				10541678	0.969617	0.280014				10518805	0.0585571	-0.433807				10456566	0.0946787	0.309289				10585586	0.031627	0.297073	Ube2s	Ube2s		10512709	0.203765	-0.19155
10494016	0.4418	-0.326183				10516852	0.969617	0.234343				10383423	0.058625	-0.292941				10428698	0.0947804	0.274534				10520419	0.0160044	-0.206365	Ube3c	Ube3c		10531189	0.203765	0.255433
10480891	0.442419	-0.340988				10425999	0.969617	-0.219663				10376726	0.0590094	-0.382046				10594251	0.0950323	0.368739				10518642	0.0261438	-0.210874	Ube4b	Ube4b		10556828	0.203765	-0.227196
10448459	0.443081	0.388749				10380303	0.969617	0.167728				10492598	0.0590094	-0.415976				10512847	0.095061	-0.318993				10555389	0.00187971	-0.259113	Ucp2	Ucp2		10578771	0.203765	0.257233
10608667	0.4448	0.593071				10388902	0.969617	0.226769				10563068	0.0592138	-0.300291				10577326	0.095061	-0.276538				10505187	0.00950685	-0.242757	Ugcg	Ugcg		10374464	0.204366	-0.248893
10548286	0.445323	-0.315492				10608263	0.969617	-0.544309				10383819	0.0594022	-0.504962				10490946	0.0952222	0.418923				10530201	0.000614029	-0.721611	Ugdh	Ugdh		10530045	0.204366	-0.187179
10474522	0.446159	-0.330873				10431625	0.969617	0.327905				10603289	0.0594022	-0.379425				10560481	0.0955647	-0.498446				10384579	0.0294806	-0.247095	Ugp2	Ugp2		10524460	0.204997	0.34899
10579335	0.446159	-0.294117				10476401	0.969617	-0.28125				10370180	0.0596087	0.37826				10547436	0.0956802	0.365293				10348354	0.000729737	-0.439312	Ugt1a1	Ugt1a1		10553080	0.205261	0.281849
10434758	0.448213	0.645993				10401616	0.969617	-0.229092				10419674	0.0596087	0.377185				10514317	0.0957531	-0.372625				10531034	0.0018457	-0.425217	Ugt2b34	Ugt2b34		10550978	0.20536	0.229526
10354141	0.448738	-0.366673				10504504	0.969617	-0.272962				10475718	0.0596087	0.43258				10359084	0.0962984	0.431037				10522819	7.10943e-05	-0.796424	Ugt2b35	Ugt2b35		10593767	0.207068	0.315396
10423005	0.448901	-0.37003				10381272	0.969617	-0.311517				10461369	0.05971	0.365919				10399540	0.0962984	0.456675				10531073	0.0198422	-0.627536	Ugt2b38	Ugt2b38		10417869	0.207215	-0.230853
10368356	0.449182	-0.291105				10401834	0.969617	-0.221257				10534120	0.05971	-0.352619				10409240	0.0962984	0.287864				10374236	1.98269e-06	1.96432	Upp1	Upp1		10587942	0.207215	-0.300085
10396108	0.449182	0.378808				10473602	0.969617	0.185601				10531407	0.0597692	1.00118				10425655	0.0962984	-0.309042				10601328	0.000904493	-0.375779	Uprt	Uprt		10375216	0.208334	-0.256369
10424676	0.449182	0.493064				10599855	0.969617	0.234029				10459510	0.0597743	0.429904				10592942	0.0962984	0.466477				10601326	0.00347331	-0.287718	Uprt	Uprt		10390913	0.208581	-0.547415
10463599	0.449182	0.464244				10454172	0.969617	-0.259827				10494003	0.0598082	-1.57113				10366767	0.0972996	0.402988				10515385	0.00999369	-0.20688	Urod	Urod		10451039	0.208581	0.224049
10473363	0.449182	-0.335869				10578207	0.969617	-0.173838				10363173	0.0606851	0.466881				10413482	0.0972996	0.300906				10436708	0.0468325	0.261652	Usp16	Usp16		10443009	0.209236	0.254852
10474497	0.449182	-0.311538				10460376	0.969617	-0.174389				10389331	0.0608279	-0.299888				10424979	0.0972996	-0.346038				10541307	0.00931727	1.25975	Usp18	Usp18		10439790	0.209306	0.192194
10502791	0.449182	0.506111				10471525	0.969617	0.20416				10356999	0.0611844	-0.305392				10570356	0.0972996	0.345733				10389339	0.023255	-0.174473	Usp32	Usp32		10441497	0.209306	-0.236883
10508382	0.449182	-0.30167				10398240	0.969617	0.222186				10383133	0.0611844	-0.267772				10421774	0.0975412	0.310318				10496919	0.0273304	-0.187267	Usp33	Usp33		10480849	0.209306	0.276092
10518726	0.449182	0.359563				10578829	0.969617	0.281897				10593981	0.0611844	-1.08202				10449955	0.0975412	-0.254859				10452470	0.0116511	-0.222775	Vapa	Vapa		10530215	0.209678	0.24267
10541260	0.449182	0.505406				10490535	0.969617	0.214914				10456653	0.0612635	0.395059				10452496	0.0975412	0.257155				10479077	0.0167174	-0.185811	Vapb	Vapb		10346838	0.21056	-0.333189
10376007	0.449565	0.438902				10580622	0.969617	-0.19329				10484463	0.0612635	0.72492				10471761	0.0975412	-0.322827				10444605	0.0365358	0.21106	Vars	Vars		10400304	0.210808	-0.382052
10415052	0.449779	0.564944				10498210	0.969617	0.269437				10598612	0.0612635	-0.328947				10416950	0.0984993	0.4079				10424252	0.0108634	0.273743	Wdyhv1	Wdyhv1		10514658	0.210808	-0.246015
10434668	0.449779	-0.333188				10500434	0.969617	-0.165766				10557213	0.0613625	0.388699				10592535	0.0988873	0.349954				10578071	0.0481668	0.154724	Wrn	Wrn		10504891	0.21115	0.346417
10438603	0.449779	0.274768				10594973	0.969617	0.213166				10355312	0.061421	0.283469				10558961	0.0996355	-0.30154				10511755	0.0160734	-0.232728	Wwp1	Wwp1		10437928	0.211444	-0.249639
10486112	0.449779	-0.391674				10526693	0.969617	-0.191848				10476021	0.061421	0.277365				10350392	0.0998092	0.302684				10452815	0.00758341	0.464785	Xdh	Xdh		10585932	0.211444	-0.222631
10524647	0.449779	0.325732				10460085	0.969617	0.238806				10435802	0.0614431	0.36307				10397081	0.0999938	0.436359				10457054	0.0111179	-0.256817	Zadh2	Zadh2		10487000	0.21168	0.259093
10578615	0.449779	0.31812				10579165	0.969617	0.221915				10502748	0.0614431	0.280103				10590597	0.0999938	-0.304398				10345509	0.00744094	0.433598	Zap70	Zap70		10603746	0.211941	-0.330577
10597162	0.450044	0.362059				10409200	0.969617	0.299868				10409502	0.0615746	0.313271				10344805	0.100252	0.338858				10544089	0.0260632	0.201453	Zc3hav1	Zc3hav1		10586865	0.211966	-0.46607
10410244	0.450812	-0.514355				10469816	0.969617	0.352997				10466682	0.0615746	0.520368				10449000	0.100252	-0.316929				10506786	0.00480466	0.404762	Zcchc11	Zcchc11		10606792	0.21255	0.265067
10357579	0.45087	0.311321				10498802	0.969617	-0.20238				10487748	0.0615746	0.324926				10518585	0.100252	0.366176				10553336	0.0452901	0.254906	Zdhhc13	Zdhhc13		10407445	0.213111	-0.277277
10381608	0.45087	-0.339467				10495405	0.969617	0.24984				10509267	0.0615746	-0.331453				10562595	0.100252	-0.255885				10606235	0.00582134	0.438329	Zdhhc15	Zdhhc15		10348096	0.213252	-0.290597
10398147	0.450922	0.370548				10562480	0.969617	-0.213319				10578619	0.0615746	-0.28619				10465244	0.10043	0.534797				10571399	0.000223328	0.774694	Zdhhc2	Zdhhc2		10368243	0.213513	0.173609
10454580	0.450922	0.276574				10362363	0.969617	0.190888				10464825	0.0616948	-0.335192				10429564	0.100453	0.464932				10480155	0.000188201	-1.12403	Cubn			10587554	0.213522	-0.34916
10555720	0.451301	-0.27964				10558694	0.969617	0.195734				10351852	0.0617089	-0.406445				10595327	0.100538	0.330924				10550994	1.33289e-07	3.4086	Ceacam10			10416566	0.21452	-0.284377
10498146	0.453287	0.414669				10420811	0.969617	-0.325041				10353773	0.0617089	0.442136				10500434	0.100641	0.417864				10475448	4.91851e-07	3.3311	Duoxa2			10562439	0.21452	-0.279202
10518019	0.453287	0.369898				10593225	0.969617	-0.476303				10599120	0.0617089	0.367602				10351533	0.100656	-0.451931				10364262	1.52488e-06	1.25682	Itgb2			10469046	0.215192	-0.234234
10411306	0.453729	0.349128				10407876	0.969617	-0.519185				10531057	0.0618329	-1.04131				10378038	0.100656	-0.341582				10403015	1.82101e-06	3.88953	Ighg3			10386344	0.215414	0.262303
10561017	0.453729	0.362092				10433480	0.969617	0.176978				10502791	0.0619271	0.64798				10501229	0.100656	-0.315776				10438405	1.82101e-06	3.29292	Iglv1			10417461	0.215414	-0.381241
10437292	0.453813	0.291641				10438272	0.969617	-0.388516				10381588	0.0620507	0.291682				10475378	0.100878	0.268199				10403054	1.98269e-06	3.18052	Ighg			10589654	0.215574	0.231672
10551025	0.454136	-0.377693				10585097	0.969617	-0.420262				10460732	0.0620826	-0.31605				10582310	0.100878	-0.369001				10427336	1.98269e-06	1.12261	Nckap1l			10432032	0.215746	-0.242287
10490047	0.454864	-0.327041				10373810	0.969617	-0.279259				10469083	0.0620992	0.54902				10593526	0.100878	0.37739				10439936	1.98269e-06	1.23706	Nfkbiz			10495781	0.216268	-0.243641
10368062	0.456693	-0.514678				10476969	0.969617	-0.358384				10352838	0.0622672	-0.568833				10390780	0.101353	0.300696				10545198	1.98269e-06	3.19531	Igkv4-59			10512637	0.216568	0.310815
10367045	0.45762	-0.593768				10454881	0.969617	0.338638				10544629	0.0622672	0.508314				10388834	0.101777	-0.420832				10458314	2.45411e-06	1.29104	Tmem173			10585749	0.218108	-0.804016
10394358	0.45762	0.276755				10563114	0.969617	-0.352261				10367305	0.0624072	0.409014				10409767	0.101777	0.317431				10503259	2.45411e-06	0.920958	Trp53inp1			10498802	0.218391	-0.241784
10464370	0.45762	-0.337665				10435930	0.969617	-0.21684				10497886	0.0624072	-0.247112				10503643	0.101777	-0.277061				10531126	2.76551e-06	3.02194	Igj			10575702	0.218391	0.331567
10516507	0.45762	0.277137				10478962	0.969617	-0.283054				10515716	0.0624072	0.294519				10494114	0.101915	-0.266913				10424676	2.8389e-06	1.04484	Ly6e			10426827	0.218518	-0.293402
10359793	0.45765	-0.292569				10378319	0.969617	-0.211423				10422962	0.0624799	-0.421791				10417568	0.101919	0.337433				10545187	2.8389e-06	3.54697	Igkv4-59			10469151	0.219233	-0.367787
10492748	0.45765	0.380475				10376832	0.969617	0.234745				10359770	0.0625867	0.34405				10494643	0.101919	0.791088				10412211	2.84829e-06	2.3519	Gzma			10510167	0.219233	-0.522192
10562064	0.45765	-0.40518				10569024	0.969617	-0.194092				10446833	0.0626414	0.38263				10498210	0.101919	0.388289				10364093	3.27271e-06	1.32833	Derl3			10517967	0.219233	-0.225279
10351043	0.45906	0.316943				10572070	0.969617	-0.491165				10387797	0.0626683	-0.314381				10518019	0.101919	0.339517				10458278	3.46628e-06	2.12281	Mzb1			10452639	0.219731	-0.226849
10362876	0.45906	0.381548				10596442	0.969617	-0.30172				10602033	0.0626683	0.79983				10392261	0.102014	0.276244				10530145	3.89703e-06	1.26639	Tlr1			10394954	0.219966	0.304687
10409265	0.45906	-0.301842				10357381	0.969617	-0.273536				10485813	0.0628515	-0.373427				10420811	0.102014	-0.253876				10360158	3.97472e-06	1.02243	Ly9			10349782	0.221153	0.205222
10529468	0.45906	0.275974				10608330	0.969617	0.228985				10389143	0.0628523	0.770361				10606016	0.102014	0.553284				10404389	3.97472e-06	1.82244	Irf4			10582823	0.221153	-0.211009
10596925	0.45906	-0.265168				10432139	0.969617	0.18037				10566207	0.063088	-0.347961				10603543	0.102072	-0.299117				10435112	4.21851e-06	0.972505	Muc4			10545247	0.221543	1.56042
10347310	0.46188	0.243461				10369932	0.969617	-0.245421				10373902	0.0631011	-0.288471				10455912	0.102201	-0.224883				10386197	4.38361e-06	2.03568	2210407C18Rik			10550383	0.221543	0.333459
10390473	0.462967	0.325407				10425287	0.969617	0.375883				10388786	0.0631011	0.371774				10545231	0.103042	2.26753				10538882	4.85417e-06	5.28998	Igkv9-120			10558992	0.221543	0.229244
10438555	0.462967	0.380316				10438907	0.969617	0.224056				10391742	0.0631011	0.469445				10349442	0.103095	0.26874				10559373	4.85417e-06	2.45115	Fgf15			10568328	0.221543	0.233291
10463224	0.462967	-0.333989				10407211	0.969617	0.248027				10394173	0.0631011	0.357386				10376033	0.103095	0.359205				10351658	6.72315e-06	1.52587	Cd48			10347734	0.22213	-0.225328
10527455	0.462967	0.282882				10502613	0.969617	-0.282933				10439547	0.0631011	-0.736523				10392936	0.103095	-0.320317				10369615	7.68006e-06	1.48479	Srgn			10546402	0.223029	-0.32025
10587683	0.462967	-0.481441				10425695	0.969617	-0.235543				10461214	0.0631011	-0.346536				10586254	0.103095	0.280758				10490150	7.69375e-06	2.33396	Zbp1			10503966	0.223522	-0.191562
10369890	0.463995	-0.251093				10523156	0.969617	0.353218				10549569	0.0631011	0.34852				10491599	0.103325	0.55863				10582303	7.78416e-06	0.845742	Cyba			10387559	0.223926	-0.237056
10378024	0.463995	0.425412				10569962	0.969617	-0.202553				10553521	0.0631011	-0.52736				10554375	0.104071	0.24716				10360173	8.00448e-06	1.44231	Slamf7			10435697	0.223984	-0.353233
10387903	0.463995	0.264134				10426891	0.969617	-0.405443				10566583	0.0631011	0.774097				10385297	0.104365	-0.313108				10516266	8.00448e-06	1.21377	Zc3h12a			10455769	0.224209	-0.260298
10391567	0.463995	0.300411				10529977	0.969617	0.251444				10567524	0.0631011	-0.416956				10537624	0.104671	-0.38354				10351603	8.71225e-06	1.06293	Arhgap30			10608608	0.224855	-1.40595
10403291	0.463995	-0.340262				10547740	0.969617	0.225917				10567564	0.0631544	-0.513604				10568805	0.104671	-0.313012				10439744	9.77987e-06	1.59294	Cd96			10443876	0.224978	-0.242943
10406423	0.463995	-0.331049				10428376	0.969617	-0.299524				10433633	0.063211	0.526452				10349648	0.104772	0.394451				10460237	9.85998e-06	0.820263	Unc93b1			10598603	0.225926	-0.362904
10422227	0.463995	0.235829				10415857	0.969617	-0.22279				10450733	0.063211	-0.537899				10518735	0.105504	0.284458				10450154	1.03731e-05	1.80539	H2-Aa			10350473	0.22687	0.531046
10429607	0.463995	0.354328				10453231	0.969617	0.332657				10492300	0.063211	-1.03304				10385118	0.105626	0.360926				10468898	1.03731e-05	1.92233	Lax1			10413243	0.22687	-0.377518
10461365	0.463995	0.429146				10460603	0.969617	0.298527				10546661	0.063211	0.341257				10603814	0.10615	0.489502				10545175	1.07861e-05	3.95341	Igkv10-96			10455687	0.22687	0.203923
10466000	0.463995	0.265279				10428857	0.969617	-0.195659				10510025	0.0633569	-0.363912				10492748	0.106164	-0.415734				10604713	1.08116e-05	0.94979	Arhgef6			10502469	0.22687	-0.229015
10491564	0.463995	0.527164				10457235	0.969617	-0.229023				10347193	0.0633719	0.25552				10603208	0.106878	0.249362				10403048	1.14093e-05	2.79096	Ighv1-72			10357155	0.227344	0.325879
10514763	0.463995	0.315627				10474335	0.969617	-0.209964				10379630	0.0633719	0.619825				10520527	0.106903	-0.319833				10560886	1.14093e-05	2.20852	Cd177			10423941	0.227344	-0.346728
10520483	0.463995	0.278898				10386473	0.969617	-0.355098				10504132	0.0633719	1.42791				10445729	0.107375	-0.290761				10582874	1.14093e-05	1.25999	Sp110			10452613	0.227344	-0.234098
10531415	0.463995	0.507428				10368281	0.969617	-0.148519				10569296	0.0633719	0.308481				10450968	0.107375	-0.296876				10582997	1.14093e-05	0.931063	Casp4			10465553	0.227344	0.205055
10556769	0.463995	-0.343675				10497349	0.969617	0.54641				10430929	0.0634521	0.750255				10457063	0.107375	-0.310343				10444291	1.27976e-05	1.88564	H2-Ab1			10587446	0.227344	-0.218305
10557326	0.463995	0.262333				10410766	0.969617	0.17249				10448459	0.0634521	-0.253428				10458183	0.107375	-0.311824				10444298	1.33685e-05	1.66678	H2-Eb1			10374315	0.22843	0.259169
10566502	0.463995	0.383876				10497364	0.969617	0.626103				10506058	0.0635552	0.375792				10483381	0.10756	-0.245547				10500610	1.4238e-05	1.00206	Fam46c			10473531	0.22843	0.215196
10572456	0.463995	0.337678				10530029	0.969617	0.243248				10595680	0.0636117	0.5417				10535714	0.107606	0.617787				10503107	1.4238e-05	0.887522	6330407A03Rik			10351880	0.228793	-0.307048
10577190	0.463995	-0.277015				10551841	0.969617	-0.201403				10599776	0.0636117	-0.278648				10540401	0.107606	-0.340973				10403060	1.45955e-05	3.1531	Ighv1-72			10468419	0.228793	0.537455
10601778	0.463995	0.555051				10566403	0.969617	0.163129				10606393	0.0636117	0.632625				10478145	0.107635	0.262466				10508663	1.45955e-05	1.32062	Laptm5			10476538	0.228793	-0.273427
10602592	0.463995	-0.311188				10488378	0.969617	0.278334				10452110	0.0637194	-0.462951				10545001	0.107635	0.278279				10358027	1.49974e-05	0.558509	Elf3			10489305	0.228793	0.300688
10364153	0.464477	0.342473				10554800	0.969617	-0.244903				10499666	0.0640263	0.478216				10460237	0.107847	0.336809				10450145	1.49974e-05	1.3328	Psmb9			10507529	0.228793	-0.248103
10530201	0.464477	0.306372				10483110	0.969617	0.260779				10424140	0.0640484	0.549131				10360463	0.108071	-0.246162				10574137	1.49974e-05	1.11734	Nlrc5			10529824	0.228793	0.184888
10348879	0.464799	-0.241068				10394429	0.969617	-0.297426				10568328	0.0640484	-0.471438				10454782	0.108071	-0.273663				10585381	1.49974e-05	1.23687	Slc35f2			10536114	0.228793	0.284153
10369885	0.464799	-0.376842				10434248	0.969617	-0.177306				10436372	0.0640678	0.389945				10512065	0.108071	-0.394118				10606016	1.49974e-05	1.67137	Il2rg			10598169	0.228793	-0.31028
10430289	0.464799	-0.295441				10354649	0.969617	-0.344264				10489204	0.0640678	0.619008				10539135	0.108071	0.532113				10585276	1.62249e-05	1.41815	Pou2af1			10393851	0.229294	-0.301535
10430319	0.464799	-0.269117				10408335	0.969617	-0.329757				10566067	0.0640678	-0.290127				10598178	0.108071	0.257071				10402864	1.68013e-05	2.07497	Ighv14-2			10359561	0.229325	-0.381049
10438338	0.464799	0.326674				10495625	0.969617	-0.621303				10581772	0.0640678	0.409137				10356020	0.108127	0.362416				10569646	1.68135e-05	0.795716	Ccnd1			10371616	0.229325	-0.252807
10443898	0.464799	-0.353675				10455721	0.969617	-0.302054				10585325	0.0640678	-0.304659				10435288	0.108127	0.247027				10444258	1.70795e-05	1.67457	Psmb8			10379489	0.229325	-0.257956
10446109	0.464799	0.431972				10540269	0.969617	0.26899				10436783	0.0640988	-0.389199				10475532	0.10821	-0.267788				10501608	1.71898e-05	0.794174	Vcam1			10398459	0.229325	-0.366897
10447188	0.464799	0.340844				10418702	0.969617	-0.165389				10522503	0.0640988	0.651309				10376239	0.108541	0.339641				10593015	1.74872e-05	1.90986	Cd3g			10454202	0.229325	-0.206192
10463704	0.464799	-0.378131				10469243	0.969617	0.190847				10392894	0.0645364	-0.365876				10463005	0.108541	1.21791				10432640	1.77512e-05	0.832144	Bin2			10512774	0.229325	-0.235
10465726	0.464799	-0.354626				10587683	0.969617	-0.408726				10484624	0.0645364	-0.226778				10489912	0.108541	0.251078				10538135	1.82206e-05	1.49746	Gimap7			10516266	0.229325	0.31862
10505090	0.464799	-0.370029				10587829	0.969617	0.221605				10495596	0.0645364	0.364548				10457798	0.108606	-0.277404				10349580	1.85046e-05	0.822658	Pigr			10528102	0.229325	-0.205862
10519655	0.464799	-0.441743				10568651	0.969617	-0.260194				10535898	0.0645364	-0.473025				10601421	0.10866	0.337827				10416437	1.85046e-05	1.11333	Lcp1			10559207	0.229325	-0.349854
10541333	0.464799	-0.286219				10496359	0.969617	-0.442257				10438603	0.0646528	0.55026				10351293	0.108702	0.277374				10425053	1.85046e-05	0.654356	Ncf4			10598723	0.229325	-0.180664
10568939	0.464799	-0.288425				10366043	0.969617	0.270145				10506452	0.0646528	0.4853				10467372	0.108825	-0.503087				10376060	2.05532e-05	1.0479	Irf1			10566870	0.230269	-0.28779
10581073	0.464799	0.347486				10425354	0.969617	0.171167				10566194	0.0647713	-0.248691				10500204	0.10898	-0.370609				10439955	2.06052e-05	1.12882	Nxpe3			10454546	0.230623	-0.355226
10587023	0.464799	-0.268333				10439895	0.969617	-0.230637				10369474	0.0649712	0.490704				10507203	0.109161	-0.266068				10461622	2.10251e-05	1.25479	Ms4a6b			10467102	0.230623	-0.240956
10358050	0.46632	-0.278644				10358563	0.969617	-0.146065				10355325	0.0649874	0.229578				10591626	0.109161	0.262606				10444236	2.10709e-05	2.04924	H2-DMb2			10508465	0.230825	-0.362289
10346374	0.466337	0.414979				10438815	0.969617	0.173809				10371482	0.0649874	0.425761				10405853	0.109322	0.341824				10579532	2.10709e-05	0.681015	Bst2			10375570	0.231143	0.340952
10371942	0.466337	-0.233913				10544932	0.969617	-0.780812				10385526	0.0649874	0.99329				10441919	0.109322	-0.279551				10551009	2.24933e-05	0.676253	Tmsb10			10594758	0.232244	0.264098
10392183	0.466337	0.446658				10415030	0.969617	-0.199564				10394593	0.0649874	0.510149				10425321	0.109393	0.429938				10445112	2.39234e-05	3.3632	Ubd			10596303	0.232244	-0.268694
10533085	0.466337	0.330721				10475804	0.969617	0.168368				10439268	0.0649874	0.741652				10548817	0.10951	-0.238889				10582879	2.39234e-05	0.906484	Gm7609			10437590	0.234052	0.350463
10544199	0.466337	-0.254434				10578222	0.969617	0.395954				10515159	0.0649874	-0.376382				10441539	0.110074	0.403465				10375145	2.42063e-05	1.00014	Lcp2			10375137	0.234693	-0.29103
10396936	0.466655	0.45358				10490169	0.969617	-0.166191				10539186	0.0649874	-0.975514				10458894	0.110074	0.280845				10605143	2.50771e-05	1.33031	Arhgap4			10391837	0.234693	0.32558
10401181	0.466655	-0.462544				10483626	0.969617	0.218751				10542470	0.0649874	-0.787188				10563099	0.110074	0.356429				10545215	2.59297e-05	4.57867	Igk-V28			10374746	0.23532	-0.297012
10411359	0.466655	-0.575771				10476633	0.969617	0.164951				10543697	0.0649874	-0.258462				10363350	0.110382	0.397085				10368970	2.62196e-05	0.934761	Prdm1			10508115	0.23584	-0.211793
10418895	0.466655	0.366006				10384780	0.969617	-0.233033				10556463	0.0649874	0.425787				10567702	0.110382	0.231695				10389207	2.62196e-05	1.87063	Ccl5			10404578	0.23612	-0.168753
10513884	0.466655	-0.352558				10453394	0.969617	0.260796				10573675	0.0649874	-0.327293				10382846	0.11041	0.55306				10403034	2.62196e-05	3.05012	Igha			10413813	0.23612	0.402671
10575763	0.466655	0.323551				10543835	0.969617	-0.231511				10593205	0.0649874	0.390322				10566138	0.110892	-0.346161				10422496	2.62196e-05	0.956965	Gpr183			10441254	0.23612	-0.287351
10435453	0.466802	-0.263406				10603738	0.969617	0.226889				10383502	0.0654217	-0.266486				10478718	0.110901	0.290888				10425037	2.62196e-05	1.49854	Apol10a			10545372	0.237003	0.232551
10560803	0.466802	-0.301475				10387922	0.969617	-0.183374				10455656	0.0654217	-0.411572				10491623	0.110964	0.491317				10456005	2.62196e-05	1.90119	Cd74			10584334	0.237003	-0.231447
10515692	0.466997	0.347852				10525365	0.969617	-0.385213				10451481	0.0655708	0.328867				10425527	0.110979	0.368309				10557591	2.62196e-05	1.33677	Itgal			10407420	0.23701	-0.232935
10346255	0.46751	-0.390319				10573008	0.969617	-0.186719				10429802	0.0655796	0.482126				10436304	0.111023	0.368736				10574149	2.62196e-05	2.03888	Nlrc5			10407307	0.237365	-0.25622
10351035	0.46751	0.754757				10565609	0.969617	-0.333576				10469772	0.0655796	-0.263004				10435057	0.1111	0.275936				10574159	2.69372e-05	1.10593	Nlrc5			10408087	0.237365	0.292628
10360070	0.46751	0.304742				10435907	0.969617	0.421411				10460263	0.0656012	-0.589399				10391061	0.111108	-0.328863				10347933	2.83589e-05	1.30271	C130026I21Rik			10449018	0.237365	-0.191915
10364287	0.46751	0.314104				10548043	0.969617	-0.480008				10481368	0.0657701	-0.277064				10388718	0.111121	-0.360716				10430372	2.83589e-05	1.13707	Rac2			10462313	0.237365	-0.381083
10374560	0.46751	0.383374				10580733	0.969617	-0.250489				10541711	0.0657743	-0.217254				10390075	0.111121	0.27656				10501063	2.83589e-05	1.90134	Cd53			10466947	0.237365	0.269743
10398297	0.46751	0.344793				10567626	0.969617	-0.166053				10456237	0.0658551	-0.23064				10462613	0.111121	0.386945				10538921	2.83589e-05	2.41167	Igkv1-117			10470751	0.237365	-0.27264
10407792	0.46751	0.463555				10598833	0.969617	0.194494				10519324	0.0658731	0.397014				10501218	0.111121	-0.454948				10444229	2.8663e-05	1.55494	H2-DMa			10490903	0.237365	0.273055
10408928	0.46751	0.656153				10587818	0.969617	-0.296391				10423663	0.065947	0.326303				10557560	0.11114	-0.233293				10538880	2.88812e-05	3.09268	Igk-V1			10494402	0.237365	0.480117
10420899	0.46751	-0.254053				10450938	0.969617	0.201102				10384138	0.0659791	-0.34883				10542557	0.111211	0.265767				10473125	3.02884e-05	1.11131	Itga4			10551966	0.237365	-0.407168
10426098	0.46751	0.930041				10367919	0.969617	0.184251				10362676	0.0660718	0.252384				10451495	0.111395	0.354513				10531972	3.06611e-05	1.99394	Gbp8			10570587	0.237365	0.288457
10459912	0.46751	0.303341				10377215	0.969617	0.223275				10502071	0.0660718	0.268304				10386844	0.112079	-0.234519				10376366	3.07539e-05	0.482947	Lypd8			10380637	0.238355	0.246555
10461723	0.46751	0.492814				10420302	0.969617	0.163136				10433656	0.0660764	0.573029				10392560	0.112079	0.309589				10403018	3.11344e-05	3.28965	Ighg3			10349834	0.238699	-0.206741
10461802	0.46751	-0.402065				10358658	0.969617	-0.274154				10500103	0.0660764	0.430676				10573342	0.112414	0.299746				10356020	3.25284e-05	1.00751	Dock10			10363498	0.238699	-0.378859
10462853	0.46751	-1.3675				10589061	0.969617	-0.229547				10566452	0.0663077	0.539834				10344813	0.112712	0.307912				10607870	3.27111e-05	0.717277	Tlr7			10406334	0.238699	0.364677
10495549	0.46751	-0.338886				10381260	0.969617	-0.181313				10420532	0.0664475	0.248898				10383345	0.112749	-0.321419				10433507	3.30581e-05	1.44239	Ciita			10416044	0.238699	-0.256332
10510516	0.46751	-0.243477				10429564	0.969617	0.241517				10439249	0.0664475	0.658747				10484894	0.112749	0.287418				10558159	3.30581e-05	1.49989	Dmbt1			10417245	0.238699	-0.825459
10517090	0.46751	0.39176				10603425	0.969617	0.219342				10470665	0.0664475	0.433004				10560862	0.112749	-0.318155				10539135	3.33943e-05	1.33542	Capg			10439239	0.238699	0.224881
10517116	0.46751	0.296849				10531177	0.969617	0.212289				10481525	0.0664475	-0.299414				10578771	0.112749	0.350322				10403558	3.34229e-05	0.913535	Ero1lb			10460102	0.238699	0.489896
10536114	0.46751	-0.412341				10401428	0.969617	-0.177729				10516852	0.0664475	-0.431958				10600777	0.112778	-0.287658				10574102	3.34229e-05	1.38708	Nlrc5			10485027	0.238699	0.220867
10545877	0.46751	0.302248				10542241	0.969617	0.202676				10573490	0.0665022	-0.265302				10542253	0.112959	-0.276935				10574163	3.34229e-05	0.936734	Nlrc5			10546454	0.238699	-0.449117
10552363	0.46751	-0.290735				10585599	0.969617	-0.175072				10355534	0.0666319	0.604396				10586724	0.113095	0.298384				10429520	3.45111e-05	1.81562	Ly6d			10550840	0.238699	0.377961
10556119	0.46751	-0.252306				10453254	0.969617	-0.188869				10499348	0.0666319	-0.213557				10491300	0.11318	0.411625				10432957	3.47641e-05	1.26179	Itgb7			10576901	0.238699	-0.516918
10556456	0.46751	0.438042				10450926	0.969617	-0.264776				10375343	0.0666324	0.358053				10494636	0.113501	-0.700595				10446253	3.48292e-05	0.850613	Vav1			10579532	0.238699	0.241171
10556701	0.46751	-0.268657				10363118	0.969617	-0.237827				10429564	0.0666324	0.634862				10556266	0.113611	-0.382563				10404132	3.4866e-05	1.74727	Cmah			10598004	0.238699	-0.30749
10560908	0.46751	-0.28648				10366519	0.969617	-0.158616				10503647	0.0666324	-0.305814				10587633	0.113611	-0.293108				10403038	3.55617e-05	4.06339	Igh-VJ558			10506050	0.239775	-0.221244
10585956	0.46751	0.605658				10364511	0.969617	0.210604				10549420	0.0666324	0.350237				10391732	0.113655	0.410443				10356880	3.68733e-05	0.695114	St8sia4			10386705	0.240231	0.2673
10586816	0.46751	0.54987				10448916	0.969617	0.198458				10460196	0.0667159	-0.282362				10401781	0.113655	0.27755				10346799	3.95125e-05	1.04499	Icos			10380614	0.240381	-1.32561
10357676	0.468084	-0.301622				10582669	0.969617	-0.160614				10515385	0.0667286	-0.319232				10407337	0.113655	-0.296667				10517517	3.95125e-05	0.747085	C1qa			10399265	0.240381	-0.263075
10363669	0.468084	0.689232				10606689	0.969617	-0.244005				10538163	0.0667286	-0.514595				10483199	0.113655	-0.393504				10444824	4.07215e-05	1.53162	H2-Q6			10433971	0.240381	0.30619
10375735	0.468084	0.363733				10494548	0.969617	0.194639				10496251	0.0674243	-0.357658				10542181	0.113949	0.38876				10574104	4.07215e-05	1.29418	Nlrc5			10476042	0.240381	-1.88562
10395684	0.468084	0.347852				10509560	0.969617	0.327646				10436304	0.0674449	0.316506				10578300	0.113949	-0.283139				10583145	4.07215e-05	0.589115	Tmem123			10506254	0.240381	-0.298474
10403015	0.468084	-0.314128				10443463	0.969617	0.399225				10387638	0.067499	0.198474				10601416	0.113949	0.447118				10444780	4.23579e-05	0.654246	H2-D1			10560752	0.240381	-0.861656
10445338	0.468084	-0.292327				10584435	0.969617	0.185745				10433034	0.067499	0.429651				10606069	0.114392	0.439076				10538126	4.23579e-05	1.52105	Gimap4			10600936	0.240381	-0.233924
10445434	0.468084	-0.231727				10491732	0.969617	-0.257383				10495042	0.067499	-0.681166				10390748	0.114684	0.338227				10516966	4.27236e-05	0.760163	Themis2			10420295	0.240811	0.205913
10447566	0.468084	-0.388355				10529052	0.969617	-0.316196				10488550	0.0675716	-0.404308				10349834	0.1148	0.462865				10446965	4.51009e-05	1.03353	Rasgrp3			10504672	0.241158	-0.230497
10461439	0.468084	-0.324104				10346015	0.969617	0.435447				10558159	0.0675716	0.607567				10408741	0.1148	0.369312				10534202	4.64147e-05	0.674858	Ncf1			10518805	0.241158	-0.180888
10497309	0.468084	0.265592				10356968	0.969617	0.215967				10600169	0.0675716	0.602232				10389639	0.114898	-0.373839				10355974	4.80212e-05	0.903355	Wdfy1			10546180	0.241158	0.314508
10501235	0.468084	0.364746				10555744	0.969617	-0.191117				10586933	0.0676175	0.459325				10592705	0.115049	-0.249539				10438415	4.80212e-05	2.78425	LOC433053			10598612	0.241158	-0.421558
10521950	0.468084	-0.366997				10389134	0.969617	0.334257				10365286	0.0678647	0.938294				10418480	0.115086	-0.255005				10451763	4.80212e-05	0.872361	Satb1			10472820	0.241354	-0.208275
10529410	0.468084	0.276223				10425040	0.969617	0.267513				10507171	0.0678647	-1.21973				10523758	0.115146	-0.355915				10577792	4.85677e-05	0.637652	Plekha2			10363860	0.241421	0.208586
10531274	0.468084	0.283934				10587284	0.969617	-0.284103				10359624	0.0679843	-0.636217				10354555	0.115157	-0.299217				10576034	4.91831e-05	0.98199	Irf8			10515113	0.241421	-0.510296
10532720	0.468084	0.275892				10394471	0.969617	0.26472				10410625	0.0679843	0.248847				10399973	0.115157	0.250725				10461721	5.06785e-05	0.949107	Mpeg1			10581654	0.241421	0.334661
10550574	0.468084	0.286395				10592790	0.969617	-0.182				10462005	0.0679843	0.510911				10409737	0.115157	0.322265				10548892	5.09263e-05	1.52566	Arhgdib			10412909	0.24163	-0.280464
10552945	0.468084	0.308208				10347073	0.969617	0.218306				10349580	0.0680996	0.275285				10440427	0.115157	0.285567				10583519	5.10547e-05	0.509856	Icam1			10602772	0.24163	-0.270307
10567446	0.468084	-0.292298				10471505	0.969617	-0.163783				10516296	0.0682905	0.232318				10485607	0.115157	0.299316				10378286	5.20502e-05	1.14989	Itgae			10408600	0.241876	-0.275254
10577604	0.468084	-0.331391				10389738	0.969617	-0.224089				10435075	0.0683122	-0.614901				10514779	0.115157	-0.263525				10385391	5.24192e-05	1.04414	Cyfip2			10559420	0.241876	-0.158245
10578427	0.468084	-0.325091				10528015	0.969617	0.213949				10447708	0.0683122	0.569703				10603051	0.115157	0.314249				10461614	5.24192e-05	0.956474	Ms4a6c			10372917	0.242677	-0.180864
10582310	0.468084	-0.408009				10373680	0.969617	0.167926				10358589	0.068576	0.326293				10395414	0.115554	-0.358432				10608719	5.24192e-05	0.814126	Plekhn1			10435784	0.242677	-0.229612
10598598	0.468084	-0.282379				10368654	0.969617	-0.172549				10518585	0.0686056	0.379684				10468810	0.115678	-0.352896				10363231	5.4778e-05	0.782924	Smpdl3a			10505643	0.242993	-0.37141
10599420	0.468084	0.260919				10540795	0.969617	-0.192553				10431874	0.0686373	0.419949				10469108	0.115678	-0.225736				10440918	5.59568e-05	0.621063	Tmem50b			10511870	0.242993	-0.41195
10353549	0.468164	0.363997				10351182	0.969617	0.23717				10439881	0.0686373	0.400435				10462132	0.116472	0.42953				10444244	5.5968e-05	1.49766	Tap1			10560063	0.242993	-0.216341
10383532	0.468164	-0.357329				10569618	0.969617	-0.508864				10506569	0.0686373	0.301533				10459481	0.116802	-0.280503				10387699	5.86448e-05	1.1278	Acap1			10531191	0.243659	0.265628
10416800	0.468164	-0.398447				10447594	0.969617	0.168831				10563829	0.0686373	-0.435503				10364419	0.117078	-0.266721				10475517	5.9384e-05	1.30212	AA467197			10534395	0.243659	0.49745
10439701	0.468164	-0.320071				10451481	0.969617	-0.192109				10451736	0.0686535	-0.29224				10401160	0.117078	0.243612				10589350	5.9384e-05	0.457496	Shisa5			10381666	0.244579	0.250202
10532937	0.468164	0.276717				10382115	0.969617	-0.249931				10371054	0.0688481	-0.402554				10412066	0.117249	0.303366				10353010	6.13743e-05	0.957958	Mybl1			10473367	0.244579	0.297603
10572070	0.468164	-0.37				10465342	0.969617	-0.224125				10403073	0.0690466	2.62908				10414618	0.117249	-0.356183				10471929	6.16017e-05	1.25398	Arhgap15			10364194	0.244611	-0.418807
10587534	0.468164	-0.290158				10400607	0.969617	0.184245				10503249	0.0690787	2.46106				10425078	0.117249	-0.334804				10414548	6.39333e-05	1.00492	Rnase6			10498800	0.244611	-0.162848
10605475	0.468164	-0.410646				10368243	0.969617	0.328733				10512391	0.0690808	0.256833				10550365	0.117249	0.277632				10516956	6.39333e-05	1.25024	Smpdl3b			10358459	0.244882	-0.280336
10439960	0.468182	0.34279				10591620	0.969617	-0.36988				10532865	0.0690808	0.354593				10562576	0.117249	-0.617808				10534303	6.39333e-05	1.13349	Lat2			10533327	0.244882	-0.23359
10579532	0.468182	0.308799				10478469	0.969617	0.18868				10560709	0.0690808	-0.510725				10430132	0.117622	-0.273601				10388958	6.53069e-05	0.973127	Evi2a-evi2b			10378341	0.246758	-0.313383
10586781	0.468182	0.555756				10406423	0.969617	-0.292513				10531191	0.0691164	0.25808				10392135	0.117712	-0.360579				10545196	6.54703e-05	3.10617	Igkv4-68			10393887	0.246758	0.29514
10589695	0.468182	0.60355				10537184	0.969617	0.283462				10572757	0.0691164	-0.271156				10506470	0.118147	0.354731				10590623	6.68369e-05	0.952691	Cxcr6			10413185	0.246758	-0.259266
10590781	0.468182	-0.309951				10354374	0.969617	0.607724				10367945	0.0692066	0.560437				10428619	0.118511	0.308118				10598203	6.68369e-05	0.857653	Ccl28			10511113	0.246758	-0.191536
10594965	0.468182	0.307271				10395932	0.969617	-0.164763				10438328	0.0692066	-0.494446				10544906	0.118511	-0.258422				10429564	6.70409e-05	1.21679	Ly6a			10565709	0.246758	0.448275
10598791	0.468182	-0.431636				10414156	0.969617	0.223829				10450034	0.0692066	0.326189				10538318	0.118649	0.267525				10444814	6.70409e-05	1.12581	H2-Q5			10580286	0.24729	-0.889601
10410341	0.468392	0.414105				10544563	0.969617	-0.218934				10566281	0.0692066	-0.469997				10582874	0.118805	0.46589				10495967	6.97632e-05	1.0303	Tifa			10362899	0.247987	0.26586
10496447	0.468392	-0.302098				10599893	0.969617	0.385861				10459405	0.0693118	0.286291				10601390	0.118805	-0.221114				10496001	6.97632e-05	1.60573	Cfi			10501555	0.250111	-0.48146
10352916	0.471004	0.401749				10566597	0.969617	-0.233218				10526687	0.0693891	-0.463876				10585276	0.118862	0.541983				10488693	6.98225e-05	0.467177	Tspyl3			10350335	0.250406	0.256365
10481435	0.471004	-0.245302				10366528	0.969617	0.269716				10601099	0.0695211	0.437694				10347933	0.119018	0.624404				10385518	6.98587e-05	2.15511	Tgtp2			10579313	0.250406	0.276187
10360684	0.471465	0.311264				10523766	0.969617	-0.187217				10362538	0.0697825	0.451391				10418868	0.119018	0.33353				10482059	7.08089e-05	0.702381	Ggta1			10601390	0.250406	-0.223165
10475293	0.471465	0.418983				10410709	0.969617	-0.219008				10382935	0.0697825	0.498035				10460259	0.119018	-0.283958				10401160	7.09339e-05	0.663319	Tmem229b			10443589	0.251231	-0.210198
10602341	0.471465	-1.02556				10579812	0.969617	-0.355645				10391732	0.0697825	0.364831				10518743	0.119147	0.289671				10570356	7.09339e-05	0.501761	Tmco3			10537690	0.251231	-2.07357
10531428	0.472197	0.491128				10475314	0.969617	0.186336				10392936	0.0697825	-0.472143				10359050	0.119842	0.397801				10404606	7.09625e-05	1.20215	Ly86			10401172	0.251687	-0.227774
10554808	0.473429	-0.36787				10606026	0.969617	-0.187829				10402519	0.0697825	0.325119				10471929	0.119842	0.367721				10363161	7.18153e-05	0.800497	Tmem229b			10512791	0.251687	-0.210565
10419731	0.473475	0.314978				10352242	0.969617	-0.169183				10403069	0.0697825	3.69379				10512129	0.119842	0.259344				10425321	7.18153e-05	1.11585	Apobec3			10568165	0.251687	-0.209793
10352562	0.473841	0.286765				10472846	0.969617	-0.21347				10418506	0.0697825	0.488395				10530592	0.119842	0.461227				10557862	7.23833e-05	1.07292	Itgam			10601360	0.251687	-0.219627
10372730	0.473841	0.427163				10381250	0.969617	-0.234854				10435791	0.0697825	0.502597				10484463	0.119943	0.331002				10590620	7.3198e-05	1.36267	Ccr9			10466182	0.252485	0.615437
10378420	0.473841	-0.382373				10423049	0.969617	-0.417258				10491601	0.0697825	0.978176				10358583	0.11999	0.460638				10574157	7.42269e-05	1.51355	Nlrc5			10396177	0.252501	-0.201687
10413018	0.473841	0.349895				10492442	0.969617	0.15993				10506767	0.0697825	-0.249848				10359422	0.11999	0.307175				10397645	7.66245e-05	1.18089	Gpr65			10357363	0.252546	-0.379943
10414514	0.473841	0.358462				10462521	0.969617	-0.154205				10508663	0.0697825	0.498614				10474064	0.11999	0.417667				10545569	7.66245e-05	0.650213	Reg3g			10467921	0.252546	-0.253364
10433709	0.473841	-0.33892				10419779	0.969617	-0.219211				10511258	0.0697825	-0.272472				10527323	0.11999	0.368213				10574135	7.73838e-05	1.96755	Nlrc5			10572975	0.252546	0.200699
10450779	0.473841	-0.361989				10398693	0.969617	-0.252524				10513082	0.0697825	0.373625				10540579	0.11999	-0.251457				10532744	7.89909e-05	0.930418	Selplg			10365037	0.25315	0.256464
10460344	0.473841	-0.279609				10432652	0.969617	0.208327				10542959	0.0697825	-0.553527				10394018	0.120271	-0.256833				10444658	7.90651e-05	0.609088	Clic1			10552125	0.254203	-0.400427
10463282	0.473841	0.392824				10372652	0.969617	-0.40909				10562005	0.0697825	0.475807				10577449	0.120314	-0.355124				10403821	7.92416e-05	1.14628	Tcrg-V6			10371396	0.254601	-0.265516
10466920	0.473841	0.422386				10497590	0.969617	-0.258725				10562096	0.0697825	-0.284526				10372385	0.120854	0.340071				10379630	8.05992e-05	1.54105	Slfn2			10583318	0.254601	0.270964
10477649	0.473841	-0.437274				10351206	0.969617	0.352494				10576335	0.0697825	-0.362707				10506786	0.120854	0.391324				10476021	8.05992e-05	0.496977	Sirpa			10460255	0.254849	0.356356
10490232	0.473841	-0.266542				10441933	0.969617	0.203008				10585970	0.0697825	0.489045				10389177	0.120878	0.257746				10601385	8.05992e-05	0.514157	Tlr13			10566595	0.254849	-0.208799
10515080	0.473841	-0.452052				10587339	0.969617	0.205711				10403063	0.0699259	3.42655				10449266	0.120878	0.249388				10538903	8.09263e-05	1.87447	Igkv6-23			10450808	0.256274	0.308832
10525016	0.473841	0.609198				10605651	0.969617	0.221339				10403911	0.0699259	-0.616662				10529605	0.120878	-0.263927				10544583	8.09263e-05	1.30334	Gimap6			10426704	0.257438	0.290749
10556938	0.473841	-0.298095				10466659	0.969617	0.329017				10419223	0.0699259	0.356052				10582403	0.120878	0.266426				10559207	8.11475e-05	0.60983	Lsp1			10566258	0.257438	0.503637
10568568	0.473841	-0.37303				10390032	0.969617	-0.227129				10489723	0.0699259	0.458046				10518059	0.121852	-0.248619				10574098	8.11475e-05	1.31115	Nlrc5			10397189	0.257932	-0.208451
10576417	0.473841	0.288915				10608681	0.969617	0.456433				10503570	0.0699259	0.391155				10358577	0.122034	0.38019				10462632	8.13871e-05	0.408672	Kif20b			10480145	0.258087	-0.288978
10584506	0.473841	-0.642846				10451287	0.969617	0.307872				10524844	0.0699259	0.59113				10360382	0.122034	0.293123				10406434	8.23187e-05	0.764054	Mef2c			10370914	0.25814	0.267275
10419049	0.474847	-0.411606				10391444	0.969617	0.437956				10573865	0.0699259	0.667723				10515115	0.122034	-0.263917				10557855	8.23643e-05	0.54709	Trim72			10443598	0.258324	-0.295263
10543442	0.474847	-0.258152				10466728	0.969617	0.175711				10582376	0.0699259	0.285289				10543686	0.122034	0.341547				10420308	8.41723e-05	2.12201	Gzmb			10406598	0.258629	-0.182387
10570957	0.474847	-0.301248				10577385	0.969617	0.167386				10346764	0.0699393	0.249403				10574572	0.122104	-0.62034				10486061	8.55526e-05	1.00409	Rasgrp1			10425852	0.258629	0.244157
10526508	0.475336	-0.298765				10537204	0.969617	-0.229858				10417544	0.0699393	-0.683716				10377439	0.123201	-0.678899				10450808	8.7301e-05	0.787262	Trim40			10477353	0.258629	-0.234799
10442643	0.475994	-0.256789				10383615	0.969617	0.273968				10527340	0.0699393	0.326913				10569767	0.123936	-0.261255				10407940	9.2823e-05	1.61103	Trgv2			10479807	0.258629	0.166352
10459389	0.475994	-0.407786				10478692	0.969617	0.168469				10558673	0.0699393	-0.657313				10481272	0.124054	-0.310788				10403816	9.35419e-05	1.01167	Tcrg-V6			10596409	0.258629	0.319201
10479217	0.476631	-0.444157				10502052	0.969617	-0.188874				10503966	0.0699804	-0.287075				10556302	0.124054	0.319645				10364593	9.36541e-05	0.488745	Cnn2			10603702	0.258629	-0.185583
10350425	0.476809	-0.288199				10575211	0.969617	-0.171785				10399663	0.0700412	-0.220828				10422194	0.124559	0.270191				10360028	9.45038e-05	0.712273	Fcgr2b			10375515	0.258644	0.341071
10409076	0.476809	0.304472				10502131	0.969617	0.183304				10514221	0.0700715	-0.642837				10371784	0.125029	0.417064				10566574	9.45038e-05	0.881862	Gm4070			10476775	0.258943	-0.237799
10437210	0.476809	-0.297978				10541605	0.969617	1.08729				10581674	0.0700715	0.2318				10473349	0.125201	-0.274338				10346168	9.45693e-05	1.4558	Stat4			10582712	0.259148	-0.191305
10450280	0.476809	0.498076				10514590	0.969617	0.233614				10491331	0.0701577	0.382586				10428943	0.125813	0.278689				10518300	9.4595e-05	0.539688	Tnfrsf1b			10420730	0.259343	-0.267895
10493640	0.476809	-0.25133				10537349	0.969617	0.65443				10508089	0.070239	-0.257652				10374333	0.125991	0.342844				10565994	9.46475e-05	1.4573	Art2b			10581151	0.259343	0.205147
10494735	0.476809	0.455589				10406614	0.969617	-0.158209				10464107	0.0703543	0.483282				10418817	0.126108	-0.236957				10425410	9.68502e-05	1.02802	Grap2			10592618	0.259343	-0.220229
10497548	0.476809	0.939238				10510127	0.969617	-0.350746				10401181	0.0704783	-0.376939				10451110	0.126108	0.287519				10495186	9.77817e-05	1.66286	AI504432			10594418	0.259343	0.227441
10526113	0.476809	-0.286269				10555749	0.969617	0.203521				10441987	0.0704783	0.419499				10357239	0.126228	-0.31685				10594645	9.95977e-05	0.572176	Rab8b			10603708	0.259343	-0.25005
10537882	0.476809	0.336022				10415890	0.969617	0.182741				10444824	0.0704783	0.716932				10408162	0.126228	0.32392				10568355	0.00010197	0.507861	Pycard			10356764	0.25969	-0.245715
10573519	0.476809	0.291941				10508465	0.969617	0.263467				10472893	0.0704783	0.205373				10434094	0.126228	0.313599				10546010	0.000102228	1.18963	Arhgap25			10413047	0.25969	-0.331084
10587419	0.476809	0.401986				10506591	0.969617	-0.165583				10345141	0.0706229	-0.493536				10607356	0.126715	-0.261265				10385526	0.000103572	1.37791	9930111J21Rik1			10417773	0.25969	-0.320383
10522562	0.477105	0.285436				10348558	0.969617	-0.195921				10369040	0.0706229	0.843637				10591620	0.126886	0.302863				10568202	0.000103572	0.816051	37135			10439854	0.25969	-0.308092
10570639	0.477105	0.433876				10573626	0.969617	-0.37301				10352234	0.0707445	0.45935				10407072	0.127016	0.310858				10492971	0.000104044	1.058	Fcrl1			10462091	0.25969	-0.197133
10441270	0.477317	-0.22459				10350090	0.969617	0.174107				10356020	0.0707445	0.554728				10431124	0.127016	-0.330826				10526502	0.000104044	0.875161	Rabl5			10463704	0.25969	-0.220296
10426477	0.478221	0.307969				10542470	0.969617	-0.302313				10378216	0.0707445	0.59283				10523518	0.127016	-0.260036				10406928	0.000105904	1.04403	Cd180			10481262	0.25969	0.301216
10606689	0.478221	-0.280038				10468722	0.969617	0.25241				10400210	0.0707445	0.466055				10473058	0.127182	-0.275328				10356299	0.000106447	1.08884	Gpr55			10515943	0.25969	-0.307841
10380670	0.479649	-0.366421				10534862	0.969617	0.324234				10461439	0.0707445	0.235483				10491615	0.127711	0.613854				10416006	0.000106944	0.849113	Nuggc			10521616	0.25969	-0.37373
10427685	0.479649	-0.261262				10497345	0.969617	0.405135				10475517	0.0707445	0.83943				10571467	0.128183	-0.270062				10570018	0.000106944	0.899925	Tnfsf13b			10547153	0.25969	0.172742
10492355	0.479649	-0.369746				10542953	0.969617	0.362652				10490755	0.0707445	-0.279697				10382341	0.12879	-0.322914				10577437	0.000107076	0.920287	AY761184			10550865	0.25969	0.196513
10496485	0.479649	-0.289921				10390507	0.969617	-0.259128				10584827	0.0707445	-0.274106				10417002	0.12879	-0.249811				10403031	0.000108615	3.88237	V165-D-J-C mu			10395932	0.260167	-0.276828
10437257	0.479804	0.283574				10406280	0.969617	-0.211601				10595702	0.0707445	-0.57265				10366546	0.128892	-0.278347				10430179	0.00011014	0.806313	Gm8221			10484203	0.260167	0.266014
10353252	0.480847	-0.298134				10387689	0.969617	0.191079				10597518	0.0707445	0.235235				10493394	0.128892	0.277841				10479950	0.00011014	0.445353	Celf2			10534120	0.260887	-0.252774
10402347	0.480847	0.334505				10594404	0.969617	0.195917				10528207	0.0708154	-0.878488				10510176	0.128892	0.224172				10346191	0.000112331	1.14338	Stat1			10402444	0.261049	-0.243669
10413229	0.480847	-0.225484				10462346	0.969617	-0.244526				10490989	0.070965	0.668836				10595109	0.128892	0.335075				10435288	0.000112331	0.357557	Muc13			10544629	0.261049	0.303691
10450126	0.480847	0.360765				10506870	0.969617	-0.153163				10485445	0.0711447	0.862228				10559558	0.129162	-0.211697				10531407	0.000113003	1.78044	Cxcl9			10538640	0.261223	-0.245588
10488465	0.480847	-0.377385				10458663	0.969617	0.243304				10431802	0.0711536	-0.487835				10549382	0.129671	-0.295942				10439527	0.000115176	0.86911	Tigit			10504759	0.261297	0.436816
10566050	0.480847	0.254602				10472514	0.969617	-0.239467				10541089	0.0711536	0.354781				10596769	0.129671	0.215647				10581378	0.000115176	0.602503	Psmb10			10462357	0.261407	0.24246
10593332	0.480847	-0.413854				10412549	0.969617	0.211449				10347335	0.0713425	0.303879				10402648	0.129712	-0.271363				10356262	0.000117699	1.09791	Csprs			10514347	0.261407	-0.230715
10596318	0.480847	-0.274097				10514313	0.969617	0.276842				10347781	0.0713425	-0.213856				10401987	0.129896	0.216957				10538993	0.000117699	1.32459	Cd8a			10385747	0.261721	-0.210003
10603266	0.480847	-0.711264				10357870	0.969617	0.362797				10485963	0.0713425	0.51565				10409643	0.129896	0.255323				10403825	0.000120533	1.11514	Tcrg-V1			10403000	0.261721	0.304214
10393573	0.480863	0.308494				10510447	0.969617	0.222338				10567879	0.0713425	-0.211503				10409713	0.129896	0.301676				10455961	0.000120683	1.97029	Iigp1b			10405751	0.261721	0.407723
10501218	0.481225	0.407183				10590365	0.969617	0.171531				10585956	0.0713425	0.731974				10538640	0.129896	0.27747				10496580	0.00012072	0.834543	Gbp3			10406423	0.261721	-0.258297
10604292	0.481347	0.31027				10597076	0.969617	0.214254				10404277	0.071428	-0.201914				10379615	0.130058	0.466389				10582862	0.00012072	1.06713	Sp140			10410209	0.261721	0.207293
10359754	0.482589	0.338873				10421128	0.969617	-0.196235				10435832	0.071428	0.471605				10447349	0.130058	-0.279432				10360018	0.000124154	1.36178	Fcrla			10478461	0.261721	-0.410926
10361882	0.482589	0.335819				10419563	0.969617	0.224783				10442445	0.0714318	-0.270648				10451291	0.130058	-0.396363				10522182	0.000129242	0.851324	Rhoh			10490502	0.261721	0.247831
10386844	0.482589	-0.303813				10539933	0.969617	-0.261769				10422436	0.0717373	0.480615				10488195	0.130058	0.4718				10599487	0.000133084	0.890095	Sash3			10493484	0.261721	0.227266
10389300	0.482589	-0.247762				10574276	0.969617	0.183281				10376208	0.0718673	0.528747				10560851	0.130058	-0.300471				10598013	0.000133898	0.959438	Ccr5			10530319	0.261721	-0.256692
10391301	0.482589	0.658727				10392983	0.969617	-0.390316				10388705	0.0718673	0.233548				10571680	0.130058	0.264689				10563611	0.000136504	5.09	Saa2			10555510	0.261721	0.317682
10414493	0.482589	0.312145				10355550	0.969617	0.177438				10414807	0.0718673	0.482898				10577190	0.130058	0.254005				10586242	0.000136696	0.566604	Dennd4a			10560015	0.261721	-0.21881
10419240	0.482589	0.460727				10474229	0.969617	0.375058				10480238	0.0718673	1.01873				10586227	0.130058	0.35511				10403079	0.000138443	2.75377	Igh-VJ558			10574899	0.261721	0.261049
10445214	0.482589	-0.251047				10405464	0.969617	-0.198983				10564527	0.0719195	0.334573				10608719	0.130058	0.378392				10439960	0.000140978	0.425526	Cep97			10458251	0.262345	0.255843
10445430	0.482589	-0.238694				10462442	0.969617	0.921243				10362186	0.0720728	0.308595				10360985	0.130153	0.275423				10523359	0.000140978	1.39556	Cxcl13			10428008	0.262539	0.249878
10451851	0.482589	0.990194				10591281	0.969617	0.412189				10542275	0.0721258	0.431603				10442807	0.130153	-0.215202				10385118	0.000141207	1.21621	Dock2			10514939	0.262539	-0.230922
10481540	0.482589	0.254067				10537146	0.969617	0.315142				10346523	0.072143	-0.259388				10442986	0.130153	0.296342				10409240	0.000143054	0.749413	Sema4d			10560481	0.262911	-0.362905
10493530	0.482589	0.319795				10497622	0.969617	-0.146696				10367471	0.072143	-0.347371				10417526	0.130638	0.34264				10425092	0.000144883	0.646366	Cyth4			10355312	0.263217	0.336358
10512892	0.482589	0.411117				10384064	0.969617	0.211145				10527233	0.072143	0.284068				10430645	0.130638	0.443238				10538590	0.000145149	2.0513	Herc6			10359034	0.263217	0.267971
10526133	0.482589	0.248793				10384266	0.969617	0.198409				10530692	0.072143	0.626255				10453555	0.130638	0.296771				10429128	0.00015126	1.0549	Sla			10368144	0.263217	-0.359058
10527920	0.482589	-0.494176				10450669	0.969617	-0.170091				10545865	0.072143	-0.864038				10457331	0.130638	-0.281475				10356269	0.00015143	1.18634	Sp140			10382049	0.263217	-0.203441
10533213	0.482589	0.308612				10516640	0.969617	-0.211932				10546079	0.072143	-0.279755				10489266	0.130638	0.323352				10557342	0.00015521	1.17476	Il21r			10398446	0.263217	0.256296
10539441	0.482589	-0.319135				10535637	0.969617	-0.233578				10403716	0.0722912	-0.217595				10507273	0.130638	0.26503				10469695	0.000162321	0.62569	Apbb1ip			10423333	0.263217	-0.282793
10539702	0.482589	-0.372023				10558257	0.969617	0.269222				10523955	0.0722912	-0.206335				10530563	0.130638	0.489365				10567825	0.000162321	1.0299	Lat			10464128	0.263217	-0.228676
10381172	0.483038	0.320888				10485800	0.969617	-0.184705				10358553	0.0723847	0.529113				10566281	0.130638	-0.278888				10385533	0.000162552	1.90739	Tgtp2			10512061	0.263217	-0.259253
10539342	0.483038	0.255475				10579331	0.969617	0.222409				10508217	0.0723847	0.496482				10605386	0.130638	0.248391				10545210	0.000162685	2.75662	Igkv4-55			10523341	0.263217	-0.771625
10461782	0.484414	-0.262848				10524436	0.969617	-0.239085				10558265	0.0723847	-0.493608				10400137	0.131249	-0.375804				10403021	0.000162701	4.48455	Ighg3			10526508	0.263217	-0.239011
10608641	0.484414	-0.313426				10463789	0.969617	0.247614				10513630	0.0724136	-0.763826				10398635	0.131754	-0.354367				10475502	0.000164436	0.920369	Gm14085			10574166	0.263217	0.237103
10484681	0.484444	-0.314408				10421932	0.969617	0.189791				10578123	0.0725197	0.293182				10540897	0.131754	-0.346752				10438445	0.000165076	1.62806	Klhl6			10482880	0.263288	-0.245816
10563362	0.484444	0.303833				10541524	0.969617	0.217967				10348244	0.0726586	0.428401				10568714	0.132312	0.328907				10441003	0.000165324	0.465047	Runx1			10434932	0.263561	0.489178
10387922	0.484897	-0.261785				10518174	0.969617	0.170082				10386652	0.0726586	-0.574921				10461878	0.133134	0.256618				10491564	0.000166302	0.61269	4932438A13Rik			10608630	0.264425	-1.0886
10463661	0.484897	0.40513				10531203	0.969617	0.188315				10569227	0.0726586	1.98646				10536056	0.133134	-1.65232				10394054	0.000171312	1.28066	Cd7			10564539	0.264598	-0.312548
10498383	0.484897	0.328455				10478219	0.969617	-0.23454				10450006	0.0727499	0.405531				10359917	0.133296	-0.413406				10574139	0.000175041	1.2048	Nlrc5			10570356	0.264835	0.252796
10559745	0.484897	-0.240143				10394892	0.969617	-0.170504				10432509	0.0729814	-0.445332				10428981	0.13355	0.764104				10574145	0.000177291	1.65182	Nlrc5			10462442	0.265161	-0.421118
10550332	0.485229	0.374062				10468970	0.969617	0.161157				10380560	0.0730434	0.401798				10470305	0.133818	0.316378				10374333	0.000178451	0.895714	Ikzf1			10353102	0.265417	-0.249581
10427471	0.485366	0.374821				10442057	0.969617	-0.201927				10562784	0.0732722	-0.395282				10367708	0.134189	-0.215786				10435565	0.000178451	0.875815	Hcls1			10368175	0.265417	-0.327809
10583056	0.485366	0.373336				10408616	0.969617	-0.299576				10397068	0.0734619	0.625612				10442638	0.134189	-0.217094				10492815	0.000182203	0.819855	Tmem154			10440143	0.265417	-0.195003
10384985	0.486476	0.258667				10550509	0.969617	-0.238592				10458122	0.0734619	-0.233484				10491625	0.134189	0.494298				10384154	0.000183746	0.88084	Myo1g			10443007	0.265417	-0.200604
10409881	0.486476	-0.368704				10399677	0.969617	-0.209589				10364650	0.0735212	0.315653				10518346	0.134189	0.278017				10562192	0.000184072	0.796382	Fxyd5			10490942	0.265417	0.229993
10451943	0.486476	0.438911				10345777	0.969617	0.264838				10488382	0.0735212	0.749762				10566207	0.134189	-0.271812				10461558	0.000184758	0.730991	Slc15a3			10537428	0.265417	-0.24904
10469056	0.486476	-0.295093				10504206	0.969617	0.175179				10502052	0.0735212	0.917032				10491617	0.135188	0.481632				10387536	0.000185218	0.650424	Cd68			10593842	0.265417	0.229054
10475800	0.486476	0.339503				10533367	0.969617	-0.365553				10564805	0.0735212	-0.366684				10493626	0.135188	0.362329				10429114	0.000185218	0.779932	Tmem71			10392845	0.266032	0.326533
10480224	0.486476	-0.476955				10567591	0.969617	0.183657				10408531	0.0735909	0.675204				10538590	0.135188	0.741351				10466127	0.000185218	0.749392	AW112010			10411722	0.266032	-0.210091
10485183	0.486476	0.493949				10532511	0.969617	0.26167				10443000	0.0736844	0.321296				10404195	0.135667	-0.289321				10360391	0.000186717	1.22798	Ifi203			10428796	0.266032	0.292691
10499045	0.486476	0.453141				10454015	0.969617	-0.169647				10572533	0.0736844	0.345292				10437765	0.135667	-0.308206				10474064	0.000187125	0.683454	Trp53i11			10500333	0.266032	0.256306
10529671	0.486476	-0.370893				10433996	0.969617	-0.217687				10359961	0.073723	0.444037				10521731	0.135667	0.287794				10545173	0.000190596	3.22304	Igkv10-96			10527528	0.266032	-0.212191
10544638	0.486476	0.280846				10419594	0.969617	0.200177				10379075	0.073723	0.387076				10598603	0.135667	0.308978				10398039	0.000192826	1.38081	Serpina3f			10570612	0.266032	-0.30675
10576391	0.486476	0.303025				10481092	0.969617	-0.356521				10433721	0.073723	0.216696				10608667	0.135667	0.298611				10351644	0.000196159	0.619029	LOC677008			10582020	0.266032	-0.477095
10585713	0.486476	-0.243043				10374197	0.969617	0.19762				10464728	0.073723	0.325507				10596796	0.135783	0.313624				10517513	0.000198018	0.760176	C1qc			10585699	0.266032	-0.308813
10592856	0.486476	0.227842				10563436	0.969617	0.155142				10542378	0.073723	0.416721				10379489	0.135825	-0.235485				10552406	0.000198695	1.25283	Nkg7			10463997	0.266188	-0.263543
10390505	0.487093	0.60736				10608608	0.969617	-0.252823				10555303	0.073723	0.246502				10431845	0.135825	-0.298726				10418868	0.000201655	0.898981	Wdfy4			10416931	0.266372	0.357555
10431637	0.487093	1.24919				10462613	0.969617	0.369643				10571114	0.073723	-0.261744				10417759	0.13583	-0.269001				10409278	0.000209046	1.34535	Nfil3			10397752	0.266406	-0.154523
10529584	0.487093	0.27806				10435525	0.969617	-0.256117				10490903	0.0738093	-0.271164				10583145	0.13583	0.360544				10557326	0.000210131	0.472773	Il4ra			10477946	0.266406	0.181374
10577528	0.487105	-0.264058				10414265	0.969617	-0.236032				10386844	0.0741294	-0.545915				10594519	0.135977	0.423828				10461723	0.000215359	0.614258	Fam111a			10518526	0.266406	-0.83195
10349661	0.487397	0.259178				10475435	0.969617	-0.271985				10473919	0.0741294	0.431748				10430956	0.136192	-0.257688				10570693	0.000217081	0.644105	Gm15315			10436734	0.26648	-0.169782
10442954	0.487561	0.259099				10562709	0.969617	-0.182682				10357917	0.0741386	-0.232583				10450948	0.136192	0.371191				10531994	0.000217583	2.05866	Gbp11			10389590	0.26662	-0.218148
10445373	0.487561	0.392438				10425781	0.969617	-0.214565				10401109	0.0742808	0.745803				10465474	0.136192	-0.220088				10501048	0.0002205	0.538571	Dennd2d			10406939	0.267044	-0.247263
10503602	0.487561	-0.290414				10584405	0.969617	0.19443				10576973	0.0742808	0.359514				10558698	0.136192	-0.289924				10449893	0.000222025	0.981258	A530088E08Rik			10419125	0.26762	-0.452997
10459930	0.487691	0.276446				10467653	0.969617	0.181833				10547830	0.0744404	-0.215269				10560030	0.136192	-0.347432				10547894	0.000222025	0.912338	Cd4			10484201	0.26762	0.315146
10461999	0.487691	-0.343973				10510462	0.969617	-0.238845				10354677	0.0747284	0.482966				10356406	0.136298	-0.226744				10593024	0.000222043	0.880019	Cd3e			10514902	0.267719	0.251876
10465011	0.487691	0.435752				10481845	0.969617	-0.195144				10360720	0.0747284	0.516871				10381445	0.136298	-0.236607				10560624	0.000223591	0.626046	Apoe			10388194	0.267742	0.161111
10468089	0.488256	0.339283				10464448	0.969617	-0.225603				10382653	0.0747284	0.389959				10387316	0.136298	0.399725				10592888	0.000223591	1.34278	Cxcr5			10552090	0.268216	0.199856
10420295	0.488663	-0.344326				10568278	0.969617	-0.167976				10494092	0.0747284	0.236729				10448811	0.136298	0.313764				10364650	0.000227011	1.08071	Hmha1			10368199	0.268713	-0.221285
10475941	0.488663	-0.320136				10427796	0.969617	0.711504				10538617	0.0747284	-0.381286				10517646	0.136298	0.37152				10379636	0.00023064	0.88043	Slfn4			10369604	0.268713	-0.24107
10384032	0.489095	-0.271566				10539211	0.969617	0.158964				10593430	0.0747284	0.285433				10525419	0.136298	0.237465				10586240	0.00023064	0.682592	Dennd4a			10508727	0.268713	-0.180006
10424331	0.489095	0.467666				10423733	0.969617	0.19353				10373313	0.0751073	-0.370266				10492824	0.136298	0.259117				10402325	0.000238517	0.47507	Asb2			10519905	0.268713	0.550936
10436636	0.489095	-0.449481				10399965	0.969617	0.173467				10527970	0.0751073	-0.543171				10397085	0.136356	0.367314				10439583	0.000238517	0.623352	Sidt1			10593421	0.268713	-0.35289
10459071	0.489095	0.248278				10506488	0.969617	0.236974				10531274	0.0751073	-0.360526				10429568	0.136356	0.299784				10439312	0.000241146	0.804499	Cd86			10596671	0.268713	-0.255804
10525751	0.489095	0.24039				10491691	0.969617	-0.187421				10565627	0.0751073	-0.545317				10563820	0.136356	-0.295436				10384044	0.000244192	0.921992	Myl7			10564161	0.268883	-1.28602
10529330	0.489095	0.275098				10391277	0.969617	-0.162427				10435543	0.0753146	0.547221				10362454	0.136518	-0.279499				10491300	0.000247369	0.679487	Skil			10364093	0.268981	0.306547
10565391	0.489095	-0.301074				10466843	0.969617	0.26591				10368162	0.0753434	-0.323466				10346943	0.136565	0.229885				10534909	0.000247369	0.682057	Sp110			10476301	0.268981	0.28546
10570711	0.489095	-0.274889				10455092	0.969617	-0.225585				10438340	0.0753434	-0.266472				10418848	0.136658	0.260646				10376324	0.000250704	2.45722	Gm12250			10603485	0.269246	-0.215296
10499329	0.489299	-0.387374				10577517	0.969617	-0.152346				10486403	0.0753434	-0.292447				10360806	0.136864	0.334369				10420030	0.0002514	0.468943	Psme2			10484510	0.269605	-0.269152
10365845	0.489962	0.323821				10400971	0.969617	0.255297				10383758	0.0753676	0.44433				10489723	0.136897	0.29773				10600698	0.000255647	0.576968	5430427O19Rik			10572070	0.270124	-0.419166
10402283	0.489962	0.346166				10569656	0.969617	0.248759				10426098	0.075569	0.400388				10476443	0.137036	0.36626				10517165	0.000256504	1.39703	Cd52			10578281	0.270124	0.276941
10429327	0.490185	0.338696				10497817	0.969617	0.201036				10409999	0.075676	-0.451702				10568361	0.137105	-0.307715				10418848	0.000257445	0.723876	Wdfy4			10361834	0.270166	0.182738
10530045	0.491378	-0.266201				10507309	0.969617	-0.167869				10501447	0.0757853	0.291112				10495685	0.137125	0.37367				10403063	0.000258954	3.45803	Igha			10438017	0.270166	-0.204879
10567750	0.493081	0.364262				10552932	0.969617	0.278514				10586405	0.0758164	-0.258292				10396831	0.137316	-0.352698				10422760	0.000259759	0.687214	Fyb			10457357	0.270166	-0.325972
10538939	0.496203	0.603853				10361895	0.969617	-0.203282				10531420	0.0760657	-0.443766				10494672	0.137316	-0.238352				10409502	0.000265591	0.697654	Dok3			10458016	0.270289	0.231835
10384539	0.49647	0.38722				10497501	0.969617	-0.317479				10532678	0.0762214	0.647669				10459643	0.137576	0.346126				10587107	0.00027312	0.578055	Myo5a			10509584	0.270701	0.623287
10376778	0.497246	-0.293206				10505568	0.969617	0.233707				10398601	0.0762379	0.318727				10506583	0.137676	0.420336				10376326	0.000276174	2.19817	Irgm2			10522368	0.270701	-0.256373
10530806	0.497246	-0.325268				10537638	0.969617	-0.266721				10401192	0.0762379	0.318767				10491621	0.137751	0.453272				10601416	0.000278885	1.57658	P2ry10			10354220	0.27123	-0.335915
10577114	0.497246	-0.228696				10413615	0.969617	-0.306105				10482144	0.0765327	0.344969				10569168	0.137751	0.32309				10606792	0.000279779	1.20336	Nxf7			10504172	0.271383	-0.506605
10408047	0.497658	-0.33765				10483679	0.969617	-0.180591				10394209	0.0766535	0.325187				10487890	0.138148	-0.239492				10371846	0.000283973	0.64449	Apaf1			10549979	0.271482	-0.269741
10412607	0.497658	-0.435378				10560282	0.969617	-0.224032				10410617	0.0766535	-0.379687				10381049	0.13848	0.43051				10517508	0.000301595	0.766619	C1qb			10403046	0.27201	1.95814
10518526	0.497658	-0.360144				10534493	0.969617	0.270062				10375799	0.0768548	-0.248276				10405783	0.138646	0.35349				10425866	0.000313802	1.09214	Parvg			10367491	0.272766	-0.290238
10560618	0.497658	-0.228245				10550003	0.969617	-0.17493				10529567	0.0768548	0.53356				10441987	0.138646	0.323379				10492824	0.000315779	0.495486	Tmem154			10399973	0.272766	0.188138
10589462	0.497658	0.2692				10588577	0.969617	-0.444329				10347873	0.0769815	-0.238837				10606263	0.138646	0.29686				10392943	0.000318624	0.419356	Hn1			10396079	0.273209	0.287549
10376312	0.497875	0.505502				10496169	0.969617	-0.187407				10396402	0.0771214	0.302629				10462918	0.139459	-0.21857				10351873	0.000319517	1.68743	Pyhin1			10402353	0.273209	-0.347906
10431601	0.497875	0.332069				10559146	0.969617	0.213033				10605349	0.0771214	-0.247116				10491619	0.139459	0.5413				10574151	0.000319819	0.991524	Nlrc5			10529375	0.273209	0.192432
10450242	0.497875	0.449714				10495147	0.969617	-0.219782				10452430	0.0772959	0.271611				10520288	0.139459	-0.213621				10498345	0.000320242	0.796094	Gpr171			10539169	0.273209	-0.251433
10501244	0.497875	0.400397				10510106	0.969617	-0.243813				10380419	0.077361	0.653741				10598203	0.139459	0.429774				10346783	0.00032252	1.13095	Cd28			10597871	0.273209	0.288786
10560045	0.497875	-0.254784				10539263	0.969617	0.220588				10497944	0.077361	-0.475498				10515399	0.139485	-0.388147				10511382	0.000323094	0.540397	Nsmaf			10529957	0.273566	-0.288128
10573566	0.497875	-0.285953				10532339	0.969617	-0.318585				10523727	0.077361	0.276492				10578623	0.139622	0.23548				10563178	0.000323094	1.29914	Cd37			10440091	0.273623	0.49089
10607206	0.497875	-0.35407				10585990	0.969617	0.242268				10606600	0.0773852	-0.552469				10514590	0.139749	0.310129				10351691	0.000328185	1.11472	Slamf6			10368343	0.274226	0.210646
10554837	0.499176	-0.282209				10513869	0.969617	-0.22482				10525313	0.0775544	0.282509				10568624	0.139954	-0.322875				10384458	0.000337931	0.963598	Plek			10412298	0.274226	-0.295393
10358529	0.500309	0.303123				10400157	0.969617	0.235708				10441787	0.0776264	0.519519				10419711	0.140133	-0.454793				10578683	0.000347261	0.633479	Eif2s2			10365812	0.274719	0.259175
10394942	0.500309	-0.266121				10555844	0.969617	0.217963				10463951	0.0776264	0.372481				10420198	0.140306	0.388344				10566580	0.000347632	1.18765	Gm4759			10440964	0.274719	-0.234493
10413826	0.500309	-0.289895				10555734	0.969617	0.184205				10492180	0.0776264	-0.329633				10504002	0.140306	0.401689				10482030	0.000352323	0.977738	Stom			10497483	0.275068	-0.327412
10464153	0.500309	-0.297864				10373101	0.969617	-0.204645				10513256	0.0776264	-0.346435				10349348	0.140509	0.234966				10376755	0.000357816	1.1767	Tnfrsf13b			10501953	0.275068	0.252198
10521892	0.500309	0.434988				10397230	0.969617	-0.297417				10450920	0.0776468	1.06672				10351414	0.140509	-0.259189				10544732	0.000358723	0.670003	Skap2			10507551	0.27512	-0.255599
10528482	0.500309	0.263458				10499168	0.969617	0.244445				10427402	0.0776653	-0.438006				10534253	0.140509	0.393495				10360070	0.000361846	0.716409	Fcer1g			10413609	0.275276	-0.30793
10577838	0.500309	0.318014				10478133	0.969617	-0.14786				10495830	0.0777895	-0.385728				10513912	0.141165	-0.361836				10467637	0.000363021	0.403292	Arhgap19			10358517	0.275783	-0.369192
10592938	0.500309	-0.252419				10528484	0.969617	-0.172993				10430909	0.0777979	-0.766068				10355668	0.141292	-0.356052				10344939	0.000364184	0.552224	Terf1			10464169	0.275783	0.25134
10508217	0.500389	0.47175				10361078	0.969617	-0.184963				10568436	0.0778921	0.329518				10581132	0.141301	-0.258457				10361091	0.000368876	0.856486	Atf3			10507885	0.276496	-0.278756
10552156	0.500389	0.38741				10455780	0.969617	0.404431				10384154	0.0780201	0.33936				10344821	0.141335	0.284679				10536363	0.000369129	1.53789	Tac1			10390299	0.276928	0.313244
10585517	0.500389	-0.250733				10600235	0.969617	-0.157064				10390707	0.0781281	0.3681				10349904	0.141335	-0.237131				10444284	0.000372236	1.71852	H2-Ob			10532680	0.276928	0.272675
10419458	0.504634	-0.330355				10429802	0.969617	0.288541				10442396	0.0781333	0.319132				10396867	0.141335	0.282135				10430186	0.000372531	1.20792	Apol7c			10366517	0.2771	0.232681
10446136	0.504634	-0.304225				10444016	0.969617	-0.172726				10577337	0.0781333	-0.271038				10408042	0.141335	-0.299108				10592050	0.000372531	0.881712	Barx2			10401698	0.2771	-0.205062
10545780	0.504634	0.410273				10564294	0.969617	-0.196808				10380840	0.0784282	0.52862				10419460	0.141335	0.246142				10444306	0.000373782	1.40813	H2-Eb2			10442155	0.2771	0.191165
10501026	0.504943	-0.261726				10463695	0.969617	-0.156734				10444298	0.0784282	0.901705				10433507	0.141335	0.370519				10433584	0.000381247	0.899364	Tnfrsf17			10461093	0.2771	0.296863
10498357	0.506766	-0.334114				10545731	0.969617	0.223701				10447891	0.0784562	-0.351924				10447594	0.141335	0.261792				10419198	0.000382794	0.415062	Ero1l			10499285	0.2771	0.284729
10562416	0.506766	0.312961				10354085	0.969617	-0.160618				10446229	0.0789615	-0.415658				10552587	0.141335	0.320356				10585186	0.000388723	2.83527	1600029D21Rik			10501963	0.2771	-0.489457
10454093	0.50683	-0.287951				10570700	0.969617	-0.423861				10346668	0.0791581	0.202485				10384770	0.1414	-0.301666				10601424	0.000397137	1.06633	Gpr174			10547282	0.2771	0.295691
10472313	0.50683	-0.266427				10511779	0.969617	0.639547				10462621	0.0793809	0.198065				10412038	0.1414	0.239374				10390707	0.0003973	0.414382	Top2a			10558687	0.2771	0.270901
10546129	0.50683	-0.29129				10565775	0.969617	-0.323507				10344750	0.0794374	-0.299408				10607950	0.1414	0.419122				10466054	0.00040439	0.863655	Cd6			10569757	0.2771	0.17732
10550765	0.50683	-0.454742				10500117	0.969617	0.163647				10410039	0.0794984	0.648079				10533246	0.141516	0.660823				10347948	0.000405862	1.05316	Sp100			10547701	0.277371	-0.194378
10461547	0.507308	0.313782				10606174	0.969617	-0.15264				10417759	0.0794984	-0.391551				10352920	0.14185	-0.309735				10559486	0.000408063	0.471146	Lair1			10363479	0.277796	0.245857
10479490	0.508361	0.339321				10417628	0.969617	-0.170726				10546454	0.0796234	0.353178				10409779	0.14185	-0.349786				10568024	0.000428968	1.34552	Coro1a			10465379	0.277796	-0.236633
10583820	0.508361	0.345202				10460831	0.969617	-0.181805				10350392	0.0797617	0.361396				10442584	0.14185	-0.286265				10462390	0.000431861	1.4406	Cd274			10531087	0.277796	-0.282927
10606554	0.508403	-0.289148				10584628	0.969617	0.223292				10603308	0.0797775	-0.360447				10476628	0.14185	-0.227381				10403073	0.000440634	2.41484	Ighg			10592342	0.277796	-0.21167
10354588	0.509228	0.3316				10605247	0.969617	-0.15517				10480155	0.0799892	-1.97826				10498531	0.14185	0.268795				10512470	0.000445156	1.02616	Cd72			10416266	0.280077	0.3299
10380174	0.509408	-0.234654				10349401	0.969617	0.191571				10469581	0.0800409	0.422819				10359080	0.14193	0.446383				10460767	0.000445766	0.642263	Batf2			10493243	0.280132	-0.206516
10460706	0.509408	0.803677				10414093	0.969617	-0.267533				10608087	0.0801062	-0.667517				10599581	0.141999	0.225003				10584841	0.000445766	0.6564	Amica1			10424485	0.280223	-0.179896
10479510	0.509408	0.309162				10574410	0.969617	-0.206017				10461979	0.0802288	-1.07511				10387194	0.142173	-0.247542				10543895	0.000446255	0.845521	2010107G12Rik			10405686	0.280763	0.319853
10584236	0.509408	-0.286467				10381561	0.969617	0.253458				10373407	0.0807034	0.407303				10378523	0.142383	0.306048				10450344	0.000449991	0.658629	C2			10519811	0.280763	-0.343217
10584578	0.509408	0.445874				10473454	0.969617	-0.204395				10453276	0.0808104	0.419071				10545644	0.142539	-0.227277				10352548	0.000450631	0.735492	Slc30a10			10566709	0.280763	-0.488783
10608484	0.509577	-0.340692				10490467	0.969617	-0.253584				10455866	0.0808104	-0.22294				10515187	0.142573	-0.311771				10592535	0.000451743	0.406114	Sorl1			10486166	0.280915	-0.253006
10389882	0.509728	0.354174				10495830	0.969617	0.290914				10582303	0.0808435	0.480251				10572066	0.142599	-0.236605				10502335	0.000453676	1.68237	Bank1			10415725	0.280927	-0.301701
10498992	0.509996	0.556411				10424113	0.969617	0.207829				10440918	0.0808892	-0.274346				10411532	0.142622	-0.211388				10566358	0.000460046	1.18613	Trim30a			10599997	0.280927	-0.263244
10388613	0.510162	0.457157				10534281	0.969617	0.175459				10492330	0.0809929	-0.334231				10574524	0.143147	-0.242122				10445803	0.000463633	0.749749	Unc5cl			10469575	0.281727	0.192491
10448506	0.510235	0.286713				10462091	0.969617	-0.330973				10568217	0.0809929	-0.341177				10420668	0.143343	0.406409				10500677	0.000463633	1.22778	Cd2			10346722	0.281996	-0.255895
10591131	0.512255	-0.232468				10444229	0.969617	-0.362984				10473058	0.0812656	-0.348723				10545877	0.143343	-0.340849				10570660	0.000465261	0.835547	Gm15315			10368566	0.281996	0.233847
10604230	0.512482	0.29975				10492846	0.969617	-0.22871				10471519	0.0813436	-0.224095				10363056	0.143459	-0.250965				10351679	0.000465455	0.881556	Cd84			10373073	0.281996	-0.214257
10436608	0.512767	0.45765				10521587	0.969617	0.171685				10550332	0.0813436	0.375545				10440145	0.143459	-0.375991				10537567	0.000466353	0.510446	LOC665506			10413482	0.281996	-0.387215
10356848	0.51301	0.216404				10384352	0.969617	0.165751				10401454	0.0815577	-0.391038				10435271	0.143725	0.399496				10601456	0.000475677	0.488974	Gm6377			10451818	0.281996	-0.243963
10382935	0.51301	0.460903				10377010	0.969617	-0.173117				10439063	0.081581	0.216759				10474437	0.143725	0.239781				10416057	0.000477317	1.20303	Clu			10504047	0.28211	-0.227762
10509463	0.51301	0.403069				10357191	0.969617	-0.243664				10474915	0.0816961	-0.631437				10531370	0.143725	-0.23252				10430344	0.00048296	0.944872	Il2rb			10600504	0.28253	-0.231875
10531579	0.51301	0.340512				10425936	0.969617	0.214849				10494227	0.0816961	-0.384627				10459655	0.143975	0.202296				10551025	0.000487634	1.85641	Cd79a			10477052	0.282735	-0.290485
10550833	0.51301	0.241067				10418341	0.969617	-0.275445				10367691	0.0817155	-0.676315				10498448	0.143975	0.320473				10356278	0.0004937	0.806607	C130026I21Rik			10426603	0.282745	0.237613
10592734	0.51301	0.247006				10588091	0.969617	-0.360779				10556528	0.0817155	0.525027				10509246	0.143975	0.270238				10531987	0.000497771	1.37113	Gbp4			10416533	0.283047	-0.515889
10493177	0.513081	0.326029				10595443	0.969617	0.190223				10350535	0.0818271	0.541406				10530259	0.143975	-0.325432				10562132	0.000507914	1.12157	Cd22			10560443	0.283433	0.257392
10419132	0.513465	-0.9816				10565193	0.969617	0.172849				10403842	0.0818271	0.531347				10596115	0.143975	-0.228458				10487894	0.000511098	0.435645	Rassf2			10560797	0.283433	-0.388819
10466682	0.513889	0.410465				10431030	0.969617	-0.22178				10461558	0.0818271	0.299516				10463254	0.145113	0.269866				10545247	0.000511098	3.41411	Igkv6-14			10398350	0.284415	0.332861
10388880	0.514282	-0.347564				10351781	0.969617	0.229839				10462791	0.0818271	-0.367625				10363541	0.145583	0.330801				10491605	0.000517634	0.617706	4932438A13Rik			10452815	0.284415	-0.27645
10405753	0.514282	0.552702				10579976	0.969617	0.226516				10492174	0.0818271	-1.33576				10414651	0.145583	0.229478				10412123	0.000524213	0.411159	Ncf2			10604119	0.284415	-0.384215
10491605	0.514282	0.600738				10358027	0.969617	0.150656				10509463	0.0818271	0.424271				10419825	0.145583	0.220824				10488912	0.000533633	0.419461	Edem2			10393573	0.284571	0.306579
10523511	0.514282	-0.329864				10512065	0.969617	-0.171037				10539435	0.0818271	-0.257469				10464471	0.145583	-0.308829				10584142	0.000534525	0.721727	Ets1			10503523	0.28544	-0.862884
10529142	0.514282	0.32321				10399584	0.969617	-0.20769				10556576	0.0818271	-0.286692				10526923	0.145583	-0.279336				10422244	0.000534854	0.585171	Slitrk6			10531051	0.28544	-0.397115
10545409	0.514282	-0.239068				10453334	0.969617	-0.168387				10467744	0.0818304	-0.66455				10588752	0.145583	-0.235016				10450800	0.00053642	1.02762	Trim15			10346298	0.286378	-0.252457
10607738	0.514282	0.31208				10405372	0.969617	-0.153713				10483756	0.0819078	-0.291021				10388591	0.146073	0.326687				10561008	0.000539489	0.402149	Ceacam1			10509568	0.286378	0.228552
10408937	0.515883	0.90148				10572928	0.969617	0.271494				10557199	0.0822239	-0.2306				10506301	0.146073	0.450099				10422493	0.000555625	0.976802	Gpr18			10569024	0.286378	-0.17771
10474141	0.515883	-0.320233				10530269	0.969617	-0.393171				10373606	0.0822405	-0.382872				10565727	0.146073	-0.387183				10513666	0.0005586	0.60274	Akna			10411019	0.286915	-0.231144
10480459	0.515883	-0.401558				10564161	0.969617	-0.691905				10358545	0.0824793	0.336138				10383684	0.146091	0.303627				10496539	0.000573777	0.767765	Gbp5			10440002	0.286915	-0.196208
10547282	0.515883	0.826646				10561369	0.969617	0.279525				10608365	0.0824793	-1.13269				10464313	0.146436	-0.514777				10488806	0.000582071	0.536905	Eif2s2			10453318	0.286915	-0.473389
10593913	0.516311	0.244634				10379652	0.969617	-0.158435				10464754	0.0824865	-0.40306				10491730	0.146436	0.920738				10364559	0.000586845	0.425725	Arid3a			10455912	0.286915	-0.256532
10419532	0.516554	-0.28588				10429029	0.969617	0.181972				10584271	0.0824865	-0.426872				10396237	0.146792	0.342208				10602840	0.000592565	0.55712	Sh3kbp1			10489045	0.286915	-0.249313
10418905	0.516881	0.337705				10459389	0.969617	0.897096				10595466	0.0825283	-0.476143				10432957	0.14721	0.370164				10390640	0.000595715	1.5463	Ikzf3			10512892	0.286915	-0.283021
10403558	0.517385	0.480665				10373630	0.969617	0.20044				10535342	0.0829159	0.644402				10356457	0.147225	0.445468				10425040	0.000600928	0.930442	Gm8221			10400072	0.28695	-0.265476
10515710	0.517385	0.306549				10485745	0.969617	-0.241871				10483046	0.0830197	-0.315534				10371321	0.147354	-0.253137				10541605	0.000600928	1.17331	Clec4n			10459602	0.287131	0.261524
10360460	0.517735	0.281757				10607206	0.969617	0.237436				10579860	0.0835182	0.424597				10421911	0.147354	-0.248546				10491609	0.000611841	0.538573	4932438A13Rik			10576559	0.287131	0.228075
10386683	0.518131	-0.28598				10375331	0.969617	0.200805				10482712	0.0841588	-0.260446				10460771	0.147354	-0.322164				10427628	0.000616498	0.844608	Il7r			10405432	0.287399	0.228732
10373660	0.518195	-0.279201				10602261	0.969617	0.162469				10363000	0.0845722	-0.819462				10487040	0.147354	0.401859				10504002	0.000632281	0.623286	Spink4			10435793	0.287399	0.274782
10526274	0.518557	-0.275376				10362442	0.969617	1.87024				10379215	0.0845722	-0.392539				10585749	0.147354	-1.64777				10489107	0.00063593	0.842752	Samhd1			10502205	0.287399	-0.184257
10538921	0.518557	-0.308261				10405236	0.969617	-0.344998				10441933	0.0845722	0.559662				10402659	0.147558	-0.249833				10545217	0.000645197	3.44881	Igkv5-43			10601272	0.287399	-0.181182
10585610	0.518557	0.474755				10571840	0.969617	0.229816				10538547	0.0845722	0.311696				10517165	0.147558	0.438302				10545479	0.000651328	0.666515	Tmsb10			10375051	0.287677	0.514414
10462613	0.519053	0.284683				10385540	0.969617	-0.235632				10549986	0.0845722	-0.369442				10556598	0.147558	0.248896				10502050	0.000663422	0.542108	Alpk1			10478698	0.288055	0.172891
10536505	0.519053	-0.324474				10606436	0.969617	-0.296615				10433057	0.0847506	0.246752				10581518	0.147558	-0.2359				10392142	0.000664722	1.62939	Cd79b			10420637	0.288154	-0.216944
10377416	0.519375	0.278396				10449741	0.969617	0.279204				10584208	0.0847506	0.331476				10436500	0.147632	-0.249804				10525365	0.000664722	1.54286	Tctn1			10567299	0.288326	-0.286709
10397984	0.519461	-0.405699				10524668	0.969617	-0.197062				10575799	0.0847993	0.335532				10597477	0.147632	0.252309				10368644	0.000677453	0.374764	Fam26f			10492355	0.288437	-0.83432
10457872	0.519461	0.350487				10604743	0.969617	-0.216706				10374333	0.0849263	0.350152				10533229	0.147973	-0.62137				10567580	0.000677453	0.507285	Igsf6			10596769	0.288926	0.150732
10461921	0.519461	-0.519313				10457054	0.969617	-0.21691				10505008	0.0849263	0.26168				10557213	0.14806	0.254922				10487321	0.000679352	0.330634	Sppl2a			10590071	0.289079	0.365498
10492229	0.519461	-0.611961				10359582	0.969617	-0.401322				10430974	0.0850245	-0.269321				10383813	0.148245	-0.229883				10457168	0.000679586	0.77875	Cd226			10403945	0.28918	0.396847
10404612	0.51964	0.550687				10346668	0.969617	-0.183567				10396161	0.0853382	-0.369407				10486041	0.148245	0.321519				10450484	0.000683504	0.621816	Aif1			10506397	0.28918	0.195691
10370422	0.519646	0.326904				10368647	0.969617	0.195489				10356312	0.0859798	0.611695				10475080	0.148286	0.356641				10548314	0.00068852	0.478612	Klrb1b			10576288	0.28918	0.176983
10379153	0.519646	-0.411123				10433691	0.969617	-0.160632				10547177	0.0860215	0.637358				10466515	0.148577	-0.304015				10444821	0.000688887	0.786885	H2-Q8			10375799	0.289663	0.244945
10384504	0.519646	-0.287109				10464298	0.969617	0.155138				10602166	0.0860215	-0.255763				10510129	0.148676	-0.252151				10435714	0.000699875	0.406445	Tmem39a			10546129	0.289878	0.379799
10387791	0.519646	0.314994				10524020	0.969617	-0.174754				10368199	0.0860291	0.293941				10544588	0.148797	0.51477				10491603	0.000716479	0.451146	4932438A13Rik			10403066	0.289886	0.483554
10419444	0.519646	-0.352179				10485117	0.969617	0.420709				10423505	0.0860606	-0.558825				10417544	0.148823	-0.444332				10451710	0.00071991	0.668843	Rftn1			10568988	0.289886	0.169854
10492735	0.519646	0.307981				10502745	0.969617	-0.193207				10573939	0.0860606	0.337901				10383214	0.148891	0.670947				10375515	0.000730892	1.50313	Olfr56			10384691	0.289904	-0.248247
10528207	0.519646	-0.909614				10586616	0.969617	-0.18563				10406419	0.0860959	-0.318845				10385932	0.148891	-0.247611				10568714	0.000752205	0.323417	Mki67			10551293	0.289904	-0.792418
10490632	0.519703	0.409987				10527306	0.969617	-0.158521				10426835	0.0860959	0.177466				10416371	0.148891	0.32316				10497831	0.000761147	0.339306	Ccna2			10410351	0.29001	-0.331814
10491595	0.519921	0.64159				10500388	0.969617	-0.185312				10430372	0.0860959	0.467806				10433735	0.148891	0.272991				10480238	0.000771236	0.565178	St8sia6			10558468	0.29001	0.216016
10491607	0.519921	0.564931				10503902	0.969617	0.226706				10448312	0.0860959	-0.349025				10602592	0.148891	-0.211818				10529824	0.000775789	0.569172	Prom1			10552369	0.290396	0.205747
10364194	0.52005	-0.618323				10476952	0.969617	-0.222656				10461930	0.0860959	0.437148				10491732	0.148965	0.295138				10496592	0.00077812	1.3795	Gbp2			10361292	0.290656	-0.414364
10364293	0.52005	0.355742				10565958	0.969617	0.24136				10544588	0.0860959	0.434358				10356764	0.148969	0.308517				10357660	0.000780879	0.539588	Mfsd4			10469720	0.290656	-0.195879
10367511	0.52005	-0.306773				10350689	0.969617	0.18149				10569611	0.0860959	-0.410112				10574532	0.148969	-0.216099				10548333	0.000780879	1.21711	Cd69			10606366	0.290656	0.215569
10419170	0.52005	-0.31176				10517517	0.969617	0.285968				10411359	0.0862493	0.230392				10513666	0.148993	0.232421				10551883	0.000797009	0.501882	Tyrobp			10353181	0.291065	-0.339865
10482802	0.52005	0.271872				10551393	0.969617	-0.281747				10425016	0.0862493	-0.322828				10364444	0.149433	0.391523				10538138	0.00080398	0.440138	Gimap1			10371230	0.291065	-0.217896
10489241	0.52005	-0.345314				10461093	0.969617	-0.26901				10530503	0.0862493	-0.20238				10407348	0.149433	-0.243478				10407327	0.000810071	1.01961	Emb			10400350	0.291065	-0.1718
10491597	0.52005	0.557965				10526493	0.969617	0.178443				10381187	0.0862987	0.291665				10479228	0.149433	0.273202				10367224	0.000813388	0.690391	Stat2			10417264	0.291065	-0.752349
10582545	0.52005	0.334995				10415574	0.969617	-0.211258				10368695	0.0864457	-0.372976				10383502	0.149696	0.234606				10574498	0.000820291	0.716284	Ces2a			10425923	0.291065	-0.296393
10362359	0.520236	0.379836				10345077	0.969617	-0.260501				10359375	0.0870196	0.345295				10392300	0.149696	0.353775				10491272	0.000838051	0.410824	Gpr160			10461143	0.291065	0.220843
10592384	0.520236	-0.371926				10508074	0.969617	0.658902				10406934	0.0870196	0.324712				10582020	0.149696	-0.245777				10465587	0.000840706	0.585701	Fermt3			10461999	0.291065	0.22727
10586250	0.521448	0.475801				10421214	0.969617	-0.184505				10418578	0.0870196	0.357572				10375265	0.149795	0.231544				10543785	0.000841125	0.496293	AB041803			10469020	0.291065	-0.227936
10374908	0.52158	-0.299616				10531488	0.969617	-0.195464				10431558	0.0870196	-0.310762				10383395	0.149795	-0.256505				10491611	0.000845765	0.490253	4932438A13Rik			10476834	0.291065	-0.184423
10463061	0.52158	-0.307176				10388377	0.969617	-0.250189				10460151	0.0870196	-0.204331				10554819	0.149795	-0.304296				10608646	0.000845773	1.31246	Iigp1b			10569458	0.291065	0.228353
10395005	0.521622	0.391587				10518557	0.969617	0.20202				10389786	0.0870878	-0.444253				10566618	0.149795	-0.234801				10444788	0.000848023	0.714191	H2-Q1			10590073	0.291065	0.236533
10483679	0.521622	-0.338321				10404178	0.969617	0.203373				10502240	0.0870878	0.252558				10385842	0.149841	0.286387				10461587	0.000848023	1.01109	Ms4a4a			10595148	0.291065	-0.157562
10420694	0.521683	0.324097				10372151	0.969617	0.251781				10360806	0.0873004	0.482882				10495625	0.14993	-0.24453				10357280	0.000850269	0.458316	Insig2			10410656	0.291961	-0.237868
10469083	0.521713	0.679938				10416533	0.969617	-0.316933				10402665	0.0873004	0.297768				10528008	0.14993	0.347757				10582868	0.000850269	0.597906	Sp110			10436372	0.291961	-0.324983
10535904	0.522563	0.587611				10571788	0.969617	0.192318				10405619	0.0873004	-0.26204				10356154	0.150675	-0.286273				10370721	0.000869238	0.40996	Sbno2			10364035	0.292189	0.162144
10485013	0.522701	-0.255725				10478145	0.969617	-0.244198				10409076	0.0873004	0.344089				10487011	0.150675	0.319374				10416371	0.00088623	0.425227	Lpar6			10409579	0.292189	0.298824
10528102	0.522701	0.259034				10579356	0.969617	-0.206388				10409352	0.0873004	0.25421				10497501	0.150675	0.519542				10372648	0.000886561	0.59731	Lyz2			10396840	0.292213	0.208364
10538751	0.523273	0.303041				10534889	0.969617	-0.197779				10482802	0.0873004	0.521779				10547492	0.150675	0.256671				10554375	0.000887542	0.334496	Sema4b			10541131	0.292311	-0.17586
10479887	0.523697	0.360361				10353189	0.969617	0.31776				10528385	0.0873004	0.385769				10363173	0.152142	0.24659				10542214	0.000888909	0.996876	Klrd1			10412260	0.292983	-0.234358
10388194	0.524179	-0.363251				10362758	0.969617	-0.13944				10556426	0.0873004	0.354625				10394288	0.152142	0.228058				10455533	0.000889314	0.38842	Eif1a			10566993	0.293044	0.243562
10516908	0.524179	0.443005				10375014	0.969617	-0.20459				10482920	0.087954	-0.290359				10585986	0.152142	0.4508				10577434	0.000890023	0.366185	Gm7861			10585438	0.293189	0.299384
10579181	0.524179	0.331448				10548951	0.969617	-0.162567				10556280	0.0879748	0.286972				10441342	0.152274	-0.222202				10437817	0.000891497	0.263481	Pdxdc1			10406385	0.293414	-0.191197
10598771	0.524179	0.512458				10480468	0.969617	0.167967				10587419	0.0880189	0.434007				10515335	0.152274	-0.24159				10577429	0.000896895	0.563074	Gm7861			10423556	0.293765	-0.27067
10600210	0.524179	0.258923				10564818	0.969617	-0.198038				10368289	0.0880347	0.409154				10607712	0.152274	0.38075				10356248	0.000902567	1.17334	C130026I21Rik			10498064	0.293765	-0.188699
10468789	0.524403	0.302936				10378555	0.969617	-0.154883				10470412	0.0881032	-0.382641				10447341	0.152369	0.259375				10437712	0.000902567	0.304324	Zc3h7a			10359339	0.293791	-0.220908
10359181	0.525111	0.396113				10378253	0.969617	0.192619				10531215	0.0881808	0.355019				10502776	0.152369	0.276399				10525419	0.000902567	0.450684	P2rx7			10564467	0.293791	-0.25885
10385382	0.525111	-0.36803				10395825	0.969617	0.237388				10363860	0.0882695	-0.92992				10498978	0.152371	-0.296002				10443980	0.000904493	0.587148	Myo1f			10557855	0.293853	0.248473
10405372	0.525111	0.264371				10566026	0.969617	0.212099				10461614	0.0882695	0.416644				10399148	0.152396	0.311517				10415282	0.000917034	0.309931	Psme1			10427015	0.294025	-0.233737
10419216	0.525111	-0.411406				10345675	0.969617	0.355967				10461898	0.0882695	0.444148				10492021	0.152444	0.288534				10531415	0.000918242	1.32638	Cxcl10			10484472	0.294025	0.218626
10472538	0.525111	0.57492				10413482	0.969617	-0.28955				10486061	0.0882695	0.342446				10509463	0.152444	0.315532				10356293	0.000918688	0.856405	A630001G21Rik			10517639	0.294025	0.208506
10546829	0.525111	-0.298268				10537179	0.969617	0.205249				10487021	0.0882695	-0.281743				10572130	0.152444	0.606689				10428960	0.000927099	2.08939	Gsdmc2			10528664	0.294025	-0.285805
10580678	0.525531	-0.366282				10558596	0.969617	-0.253307				10501229	0.0882695	0.60049				10518679	0.152666	-0.214101				10594251	0.000927099	0.444463	Kif23			10543959	0.294025	-0.241659
10484549	0.525978	-0.265142				10541587	0.969617	0.416024				10515335	0.0882695	-0.423905				10498998	0.152703	0.274156				10540493	0.000936736	0.325575	Edem1			10604595	0.294025	0.178834
10368527	0.526139	-0.334071				10512935	0.969617	0.809017				10519527	0.0882695	-0.980104				10358553	0.152932	0.239912				10551185	0.000942597	0.477735	Tgfb1			10460317	0.294232	0.193695
10477125	0.526139	-0.278697				10542401	0.969617	0.198321				10525419	0.0882695	0.325553				10507500	0.153227	0.460044				10450675	0.000943306	0.969873	H2-T24			10352192	0.294341	0.317212
10507171	0.526139	-0.90332				10362701	0.969617	-0.467938				10537146	0.0882695	1.17243				10392415	0.153311	0.227971				10464128	0.000965402	0.462499	Casp7			10584409	0.294341	-0.30383
10550956	0.526139	0.2752				10445688	0.969617	-0.248445				10577528	0.0882695	-0.251068				10365729	0.153795	0.239506				10428981	0.000969146	1.28092	Gsdmc2			10370446	0.294909	-0.200052
10498547	0.526403	-0.265857				10595924	0.969617	-0.343329				10597575	0.0882695	-0.197904				10428534	0.153795	0.452942				10374035	0.000996457	0.342358	Xbp1			10388718	0.294938	-0.160045
10553635	0.526403	0.239878				10551405	0.969617	0.249537				10602592	0.0882695	-0.384034				10592850	0.153795	-0.234793				10417526	0.00100927	0.936103	Dnase1l3			10432876	0.294938	0.301803
10596769	0.526403	0.251913				10563178	0.969617	-0.306225				10608156	0.0882695	-0.229658				10424418	0.153917	-0.374331				10516518	0.00102149	0.631366	Tlr12			10496715	0.294938	-0.231694
10348932	0.526911	-0.303077				10412076	0.969617	-0.203052				10559207	0.0883873	0.3463				10362073	0.154477	-0.584628				10566583	0.00104664	0.54492	Gm8995			10504630	0.294938	0.282064
10349603	0.526911	-0.39002				10488550	0.969617	-0.224058				10491438	0.0884158	0.516263				10523145	0.154477	-0.480611				10498367	0.00104781	0.713658	P2ry13			10376868	0.296034	-0.190346
10361754	0.526911	-0.252538				10593856	0.969617	0.163127				10344939	0.0884373	0.324274				10356137	0.154711	0.305239				10346224	0.00104883	0.58253	Tmem194b			10510422	0.296034	-0.193993
10386207	0.526911	-0.289998				10403021	0.969617	-1.00995				10427131	0.0884373	-0.308203				10358210	0.154741	0.23465				10415431	0.00105998	2.21349	Mcpt1			10585874	0.296555	0.161823
10404452	0.526911	-0.263145				10594460	0.969617	-0.221926				10482139	0.0884373	-0.376628				10412466	0.154741	-0.379206				10597461	0.00107923	0.532169	Cmtm7			10502770	0.296598	-0.317445
10417411	0.526911	-0.720868				10575685	0.969617	-0.329244				10492355	0.0884373	-0.502971				10452202	0.154741	-0.280907				10415319	0.0010876	0.536888	Irf9			10570280	0.296615	0.380296
10460251	0.526911	-0.590172				10565137	0.969617	0.282953				10508112	0.0884373	-0.227353				10548785	0.154741	0.257964				10566144	0.0010876	0.410262	Trim21			10430006	0.297353	0.270367
10466745	0.526911	0.284187				10499342	0.969617	-0.201586				10357773	0.0884925	0.514991				10360018	0.154893	0.636684				10404848	0.00109266	0.33178	Jarid2			10548779	0.297353	0.440514
10471780	0.526911	-0.28765				10482868	0.969617	-0.237397				10597969	0.0884925	0.258368				10363622	0.154893	-0.344427				10544588	0.00109565	1.31561	Gimap3			10557624	0.297353	0.205235
10483439	0.526911	0.245465				10503116	0.969617	0.187198				10474207	0.0885232	-0.229748				10471424	0.154893	-0.453315				10567863	0.00109687	1.27068	Cd19			10599893	0.297836	-0.199716
10491601	0.526911	0.662926				10448557	0.969617	-0.152423				10355742	0.0889192	-0.314603				10507976	0.154893	-0.296424				10403069	0.00110374	4.00202	Ighm			10416989	0.298992	0.183203
10534102	0.526911	0.31545				10414491	0.969617	-0.18285				10461668	0.0889192	-0.248859				10514865	0.154893	0.285869				10450242	0.00110374	1.06031	C4a			10517364	0.298992	0.235248
10571274	0.526911	0.37273				10562670	0.969617	-0.301215				10599537	0.0889192	-0.350968				10530841	0.154893	0.249321				10455954	0.00110739	1.22672	Iigp1b			10568436	0.298992	0.180696
10577623	0.526911	-0.339921				10600819	0.969617	-0.153736				10582649	0.0891647	-0.301136				10372110	0.154936	0.284273				10491629	0.00111181	0.45899	4932438A13Rik			10507731	0.299139	0.21827
10577782	0.526911	-0.445417				10472181	0.969617	0.213443				10368380	0.0892304	0.367338				10446473	0.154936	-0.218404				10349571	0.00116203	0.812453	Fcamr			10355967	0.299147	-0.263809
10584124	0.526911	0.267465				10476301	0.969617	0.725104				10531796	0.0892304	0.270233				10464914	0.154936	-0.251292				10544273	0.00116203	0.486444	Clec5a			10382328	0.299147	0.211449
10598409	0.526911	0.349285				10357345	0.969617	-0.197882				10573823	0.0892304	0.379226				10490802	0.154936	0.242293				10593646	0.00116203	0.657499	Tnfaip8l3			10444258	0.299245	0.190598
10520452	0.527624	-0.325361				10387525	0.969617	-0.24343				10364683	0.0894275	0.321929				10542172	0.154936	0.286405				10461594	0.00116702	1.01161	Ms4a4c			10548047	0.29994	0.208386
10382508	0.527921	-0.271734				10367600	0.969617	-0.206577				10366391	0.0894275	-0.319948				10582376	0.154936	0.296552				10461765	0.00117045	0.755884	Lpxn			10404195	0.300146	0.17455
10433564	0.527921	-0.284051				10386622	0.969617	0.188415				10394862	0.0894275	0.496954				10599576	0.154936	-0.233718				10586254	0.00118654	0.521874	Dennd4a			10604523	0.300146	-0.216177
10440246	0.527921	-0.411017				10571612	0.969617	0.221628				10417689	0.0894275	-0.306874				10608682	0.154936	0.247214				10496569	0.00118922	1.25258	Gbp7			10424379	0.300388	0.407478
10464551	0.527921	-0.297222				10370931	0.969617	-0.263964				10451421	0.0894275	-0.366983				10438427	0.15563	-0.318148				10599120	0.0012057	0.561338	Dock11			10367036	0.300643	-0.273463
10476648	0.527921	-0.271559				10449061	0.969617	-0.357867				10512774	0.0894275	0.345133				10410743	0.155783	0.240263				10367532	0.00120741	0.841782	Tespa1			10385616	0.300643	-0.249047
10545891	0.527921	-0.294591				10597833	0.969617	-0.158358				10529226	0.0894275	-0.397331				10484813	0.155783	-0.309848				10491597	0.00121695	0.509406	4932438A13Rik			10399874	0.300643	-0.20773
10510473	0.528256	-0.27275				10424584	0.969617	-0.185962				10565547	0.0894275	0.299653				10596027	0.155783	-0.318113				10600836	0.00122186	0.488327	Msn			10416655	0.300643	0.248743
10362314	0.528315	0.331611				10517731	0.969617	0.191204				10567919	0.0894275	0.339267				10569265	0.156301	-0.214236				10365891	0.00126369	0.484054	Tmcc3			10418016	0.300643	0.2561
10562166	0.528315	-0.595096				10368287	0.969617	0.268436				10475544	0.0896276	0.611527				10398319	0.156701	-0.309717				10385504	0.00129402	2.42543	Gm5431			10447480	0.300643	0.244099
10405400	0.52859	0.331515				10541564	0.969617	0.389159				10589087	0.0896307	0.400885				10365974	0.156846	0.312291				10391373	0.00129897	0.551541	Ccr10			10456296	0.300643	-0.183685
10447354	0.52859	-0.392101				10478825	0.969617	-0.157592				10554094	0.0896455	0.493046				10457357	0.157409	-0.505977				10496204	0.0013072	0.517478	Cenpe			10456566	0.300643	-0.1431
10606658	0.52859	-0.265166				10469389	0.969617	0.193651				10563611	0.0897767	-0.410965				10415438	0.157509	0.557378				10500406	0.0013192	0.4401	Cd160			10457780	0.300643	-0.207263
10404965	0.530897	0.399243				10401192	0.969617	-0.19239				10445214	0.0899533	-0.221168				10500327	0.157509	-0.287883				10533256	0.00132221	0.844657	Oas1a			10464167	0.300643	0.264947
10419167	0.533462	-0.332692				10566454	0.969617	0.391903				10387807	0.0900242	-0.221588				10585990	0.157509	0.272805				10363445	0.00132487	0.43554	4632428N05Rik			10506571	0.300643	-0.234676
10358605	0.533819	-0.286322				10594802	0.969617	-0.232036				10515704	0.0900242	0.689562				10482059	0.158109	0.229065				10362350	0.00133655	0.854292	Themis			10515028	0.300643	-0.21577
10529402	0.533819	0.254896				10603837	0.969617	-0.2223				10508392	0.0901123	0.272689				10358533	0.158525	0.489115				10375382	0.00134606	0.243298	Clint1			10555460	0.300643	0.204745
10408861	0.534032	-0.280699				10380285	0.969617	0.291581				10359050	0.0901367	0.493069				10358579	0.158525	0.263821				10445119	0.00134861	0.529302	H2-M3			10382243	0.300779	-0.153577
10453272	0.534032	0.363721				10441038	0.969617	-0.196978				10586816	0.0901367	0.362214				10373407	0.158525	0.253214				10382106	0.00134929	0.649313	Milr1			10388286	0.300779	-0.313991
10469066	0.534032	0.283851				10555510	0.969617	-0.238232				10596492	0.0901367	0.201869				10382462	0.158525	-0.206876				10428973	0.00134929	2.37356	Gsdmc2			10360848	0.300896	-0.220816
10471878	0.534032	0.272191				10601771	0.969617	0.161435				10352194	0.0902977	0.729836				10409152	0.158525	-0.226716				10403046	0.00135727	2.99007	Ighg3			10380524	0.300896	-0.253935
10534921	0.534032	0.2708				10360415	0.969617	0.232551				10420988	0.0902977	0.349334				10431874	0.158525	0.381184				10545154	0.00136056	0.611451	Il23r			10474671	0.300896	-0.177649
10540248	0.534032	0.258994				10565501	0.969617	0.172736				10430297	0.0902977	-0.463829				10437332	0.158525	0.32637				10406452	0.00137953	0.816219	Gm10759			10538892	0.300896	0.247559
10570068	0.534032	0.354086				10399671	0.969617	-0.182268				10450451	0.0902977	0.621269				10438445	0.158525	0.512399				10496555	0.0013836	0.671964	Gbp5			10404904	0.301137	0.274383
10440134	0.535371	-0.499045				10356601	0.969617	-0.238146				10502951	0.0902977	-0.336642				10462140	0.158525	0.299327				10354677	0.00138416	0.610334	Ankrd44			10450704	0.301137	-0.280057
10443108	0.535371	-0.48674				10434446	0.969617	0.179602				10524723	0.0902977	0.417177				10474105	0.158525	-0.217973				10589703	0.00139572	0.452672	Ltf			10603182	0.302088	-0.163753
10452087	0.535371	0.294075				10586718	0.969617	-0.288746				10566294	0.0902977	-0.351658				10502335	0.158525	0.535073				10404152	0.00139749	0.778264	Fam65b			10599925	0.30215	-0.321538
10519516	0.535371	-0.361342				10478884	0.969617	0.222284				10608658	0.0902977	-0.283594				10503617	0.158525	0.219163				10436182	0.00139749	0.539298	Cd47			10371332	0.302418	0.273929
10521832	0.535371	0.367907				10569437	0.969617	0.192004				10531972	0.0903606	0.615707				10549361	0.158525	0.213629				10462866	0.0014026	0.444986	Cep55			10458680	0.302418	-0.21341
10603289	0.535371	0.316551				10500009	0.969617	-0.160345				10605338	0.0904646	0.218225				10555089	0.158525	0.224106				10476945	0.00140991	0.999308	Cst7			10426650	0.30254	-0.161152
10364251	0.535623	0.278412				10562595	0.969617	0.212102				10571849	0.090575	-0.390209				10581650	0.158525	0.308613				10360040	0.00141281	0.588594	Fcgr3			10515830	0.303391	-0.421063
10364950	0.535623	0.458378				10494003	0.969617	0.218416				10359917	0.0906657	-0.367177				10362434	0.158525	-0.419644				10548375	0.00142417	0.809206	Clec7a			10393098	0.303967	-0.180174
10475362	0.535623	0.255287				10485667	0.969617	-0.144557				10431113	0.0906657	-0.290219				10439032	0.158525	0.214784				10570735	0.00143287	0.396893	Defa24			10412701	0.304225	-0.206864
10555011	0.535623	-0.27302				10476395	0.969617	-0.281898				10450154	0.0906657	1.11527				10466682	0.158525	0.233301				10491613	0.0014406	0.457167	4932438A13Rik			10594661	0.304225	-0.162264
10429160	0.536101	0.503685				10484584	0.969617	0.331434				10486172	0.0906657	-0.384952				10558659	0.158525	-0.249026				10491623	0.00144858	0.518252	4932438A13Rik			10364287	0.304708	-0.203907
10361748	0.536149	0.465067				10347310	0.969617	-0.177225				10532626	0.0906657	-0.276339				10586616	0.158525	0.353007				10603860	0.00144858	0.478527	Cfp			10603252	0.304708	-0.220911
10362922	0.536149	-0.242333				10559758	0.969617	0.171005				10540493	0.0906657	0.397515				10490384	0.158942	0.244296				10452269	0.00148074	0.568373	Dennd1c			10414537	0.305077	0.215954
10396074	0.536149	0.463595				10561104	0.969617	0.184597				10556145	0.0906657	-0.24979				10601466	0.158942	-0.247718				10385248	0.00148683	0.617208	Hmmr			10448471	0.305077	0.24783
10447517	0.536149	0.301036				10548948	0.969617	0.174025				10474700	0.0907888	0.758852				10361807	0.158949	0.272734				10357472	0.00149686	1.41327	Cxcr4			10459827	0.305077	0.255773
10465106	0.536149	-0.398654				10512236	0.969617	-0.189509				10385966	0.0908058	0.343762				10389134	0.158978	0.25246				10491607	0.00149686	0.582705	4932438A13Rik			10467162	0.305077	-0.195799
10477450	0.536149	-0.227347				10478754	0.969617	-0.1717				10452404	0.0908058	-0.444096				10476874	0.158978	-0.266593				10487597	0.00149712	0.516547	Il1b			10478389	0.305077	-0.196242
10533246	0.536149	0.262915				10397541	0.969617	0.252074				10488929	0.0908058	-0.238696				10520048	0.158978	0.355975				10401852	0.00150448	0.332761	Cep128			10521927	0.305236	-0.36407
10544891	0.536149	0.455968				10406928	0.969617	-0.40986				10548701	0.0908058	0.371549				10582879	0.158978	0.313464				10432439	0.00151823	0.409855	Fmnl3			10429944	0.305293	0.336607
10545168	0.536149	-0.286845				10393573	0.969617	0.201873				10559606	0.0908058	-0.783718				10368083	0.159035	0.213238				10455472	0.00152448	0.378337	Dcp2			10517009	0.305293	-0.217489
10565156	0.536149	-0.295789				10563706	0.969617	-0.326934				10435345	0.0908686	0.204786				10544932	0.159087	-0.245848				10428955	0.00153081	2.32162	Gsdmc2			10569504	0.305293	0.318682
10571128	0.536149	-0.249706				10389879	0.969617	0.19793				10417601	0.0909126	0.305763				10545283	0.159127	-0.226512				10578264	0.00159404	0.672686	Msr1			10580191	0.305579	-0.192979
10571829	0.536149	-0.244983				10376201	0.969617	-0.49665				10436830	0.0909126	-0.455697				10385526	0.159617	0.513654				10574161	0.00161456	0.489984	Nlrc5			10490972	0.306233	0.251488
10603746	0.536149	-0.337861				10460529	0.969617	0.198136				10531066	0.0910359	-0.693984				10392142	0.159617	0.579456				10444268	0.00161484	0.547723	Tap2			10522658	0.306236	-0.229217
10393761	0.536372	-0.24146				10375864	0.969617	-0.168668				10491615	0.0910667	0.728847				10419440	0.159617	-0.263228				10531952	0.00161484	0.445135	Abcg3			10363983	0.307044	-0.231392
10462957	0.536372	0.446099				10357833	0.969617	-0.362972				10576391	0.0910667	-0.207432				10431546	0.159617	0.419076				10586227	0.00161484	0.54231	Dennd4a			10417124	0.307044	-0.215177
10403312	0.536509	-0.55101				10482237	0.969617	0.194233				10356593	0.091172	-0.290373				10500543	0.159617	0.334051				10514128	0.00162843	0.537947	Ttc39b			10419874	0.307044	0.191131
10379363	0.536518	0.270891				10568115	0.969617	0.206992				10468881	0.091172	0.431195				10523506	0.159617	-0.235449				10564713	0.00163714	0.670784	Mfge8			10426467	0.307044	-0.302144
10517540	0.536518	0.230904				10452721	0.969617	-0.161807				10568024	0.091172	0.290198				10451763	0.159726	0.368253				10364109	0.00164215	0.714164	Vpreb3			10478897	0.307044	-0.179283
10345174	0.53721	0.42568				10445826	0.969617	-0.340415				10569458	0.0912312	0.242722				10501832	0.159726	-0.26137				10394068	0.00164875	0.620598	Sectm1a			10526087	0.307044	0.166392
10355069	0.53721	0.317488				10448836	0.969617	-0.253783				10571198	0.0912553	-0.194945				10584506	0.159726	-0.314785				10533304	0.00165227	0.46279	Trafd1			10550723	0.307044	0.25955
10367491	0.53721	-0.262561				10405842	0.969617	0.178359				10564451	0.0913184	0.290024				10385043	0.159814	0.224096				10450075	0.00165707	0.357769	H2-K1			10580324	0.307044	0.273095
10370013	0.53721	-0.474206				10417461	0.969617	-0.16425				10463599	0.0913404	0.253126				10520388	0.159814	0.336892				10439346	0.00167697	0.670401	Eaf2			10601328	0.307044	-0.185723
10374185	0.53721	0.235508				10497077	0.969617	-0.25562				10395259	0.0915049	-0.451532				10592196	0.159814	-0.216637				10474437	0.00167828	0.340616	Ccdc34			10558583	0.307324	0.210342
10379511	0.53721	0.225966				10386182	0.969617	0.161332				10450069	0.0915049	0.523495				10454286	0.159849	-0.210438				10491599	0.00167828	0.534485	4932438A13Rik			10502776	0.307542	-0.238184
10399691	0.53721	0.762964				10513544	0.969617	0.216069				10471201	0.0916316	0.314596				10484514	0.160071	0.225015				10364444	0.00172045	0.618393	Madcam1			10605324	0.307542	-0.196425
10402268	0.53721	0.330703				10566366	0.969617	0.446854				10514049	0.0916316	0.48891				10580457	0.160155	0.275623				10562260	0.00172045	0.433969	Gramd1a			10510201	0.307771	-0.259976
10406564	0.53721	-0.297935				10370544	0.969617	-0.227468				10398459	0.0916539	-0.328716				10350823	0.160225	0.283093				10542691	0.0017224	0.592869	Lrmp			10445338	0.307901	0.193124
10424050	0.53721	-0.250859				10582973	0.969617	-0.212062				10407924	0.0916539	-0.296234				10407456	0.160225	-0.216552				10360370	0.00172897	1.2339	BC094916			10547030	0.307901	-0.276636
10436865	0.53721	0.324827				10363350	0.969617	0.297769				10472688	0.0917875	-0.406591				10468762	0.160225	0.249812				10461487	0.00174426	0.281043	Cyb561a3			10554938	0.307901	-0.306389
10467802	0.53721	0.257893				10492335	0.969617	0.273895				10416006	0.0918556	0.311882				10411853	0.160576	0.233319				10519060	0.00175159	0.465138	Tnfrsf14			10350136	0.308123	-0.187376
10481627	0.53721	2.85345				10566350	0.969617	0.452316				10430711	0.0918556	-0.555805				10572757	0.160687	-0.196468				10353438	0.00175474	0.330302	Tram2			10575833	0.308132	0.222024
10484714	0.53721	-0.240815				10538855	0.969617	-0.194499				10542557	0.0918556	0.233138				10419240	0.160696	0.245086				10462613	0.00175802	0.782451	Ifit2			10353221	0.308285	-0.3544
10496015	0.53721	0.305655				10356771	0.969617	-0.177119				10556598	0.0918556	0.281919				10380614	0.160751	-0.202217				10584821	0.00181316	0.872224	Cd3d			10424404	0.308346	0.191752
10500042	0.53721	0.281778				10364728	0.969617	-0.176527				10561104	0.0918556	0.364176				10365845	0.161649	0.326413				10544629	0.00181453	0.546251	Tra2a			10498053	0.308346	0.23377
10503416	0.53721	-0.3462				10568512	0.969617	-0.162039				10370000	0.0923111	-0.525612				10464425	0.161857	0.355985				10508436	0.00184266	0.242021	Sync			10601583	0.308346	-0.311111
10505543	0.53721	-0.762572				10358633	0.969617	-0.248877				10493394	0.0923382	0.271248				10606301	0.161857	-0.250346				10522788	0.00184497	1.11067	Stap1			10534909	0.308405	-0.257582
10511679	0.53721	-0.274999				10444459	0.969617	0.275076				10458247	0.0923586	0.254274				10345025	0.162168	0.332988				10430645	0.0018457	0.725386	D730005E14Rik			10367919	0.308453	0.199445
10532669	0.53721	0.408768				10390886	0.969617	0.241952				10546137	0.0927253	-0.190544				10459405	0.162302	0.290103				10542120	0.0018457	0.769106	Clec2i			10379075	0.308453	-0.168659
10539574	0.53721	-0.291828				10426909	0.969617	-0.232343				10605324	0.0927827	-0.298523				10548879	0.162302	0.244189				10415052	0.00186202	0.529666	Mmp14			10519527	0.308453	0.192489
10542875	0.53721	0.241726				10507076	0.969617	-0.48708				10458428	0.0930831	-0.387843				10557111	0.162302	-0.234464				10580457	0.00187469	0.324329	N4bp1			10580663	0.308453	0.358784
10543319	0.53721	-0.3443				10513266	0.969617	0.168006				10498620	0.0930831	0.417955				10596509	0.162302	-0.2276				10570732	0.00187915	0.505789	Gm15315			10593937	0.308453	-0.223243
10543791	0.53721	-0.26117				10591726	0.969617	-0.193875				10429128	0.0931156	0.528148				10589940	0.16259	0.286995				10444830	0.00188255	0.522047	H2-Q6			10597352	0.308669	0.394955
10576274	0.53721	0.338877				10352781	0.969617	0.144362				10541910	0.0932876	0.186692				10482762	0.162616	-0.432395				10491625	0.00189674	0.527573	4932438A13Rik			10452468	0.309244	-0.230152
10585988	0.53721	0.371571				10474921	0.969617	-0.175661				10463517	0.0934405	0.428418				10353871	0.162655	0.412219				10536273	0.00189674	0.379924	Casd1			10447566	0.309493	-0.335214
10598013	0.53721	0.456917				10491730	0.969617	0.357372				10476443	0.0934405	0.301373				10364346	0.162655	-0.308857				10538832	0.00189674	0.420345	Mad2l1			10499216	0.309493	0.227407
10601484	0.53721	-0.372886				10359917	0.969617	-0.211965				10585417	0.0934405	-0.20013				10382532	0.162655	-0.252688				10533246	0.00189877	0.783166	Oas1a			10356936	0.309598	-0.252688
10365260	0.537528	0.333186				10555681	0.969617	-0.182929				10608719	0.0934405	0.552336				10393047	0.162655	-0.233066				10446282	0.00190265	0.644475	Emr1			10354003	0.3099	-0.345671
10382998	0.537528	-0.290116				10370180	0.969617	0.369611				10396606	0.0936117	0.586717				10393754	0.162655	-0.32783				10401564	0.00190852	0.29549	Arel1			10360832	0.3099	0.242072
10390319	0.537528	0.278897				10401416	0.969617	0.20686				10408331	0.0936117	-0.483648				10422067	0.162655	-0.194413				10542140	0.00192588	0.774383	Klrb1f			10380566	0.3099	0.410684
10411722	0.537528	-0.215278				10577025	0.969617	0.158985				10363845	0.0936387	0.487431				10442596	0.162655	-0.251203				10565990	0.0019324	0.907131	Art2a-ps			10388377	0.3099	-0.370544
10428441	0.537528	0.214579				10540509	0.969617	0.186603				10394770	0.0939958	-0.433471				10484733	0.162655	-0.318672				10521090	0.0019664	0.433731	Tacc3			10407940	0.3099	0.354106
10484861	0.537528	-0.312814				10512669	0.969617	-0.301409				10477854	0.0940092	0.475406				10498659	0.162655	0.21986				10367982	0.00198298	0.424471	Gpr126			10416700	0.3099	-0.396552
10489204	0.537528	0.705214				10506571	0.969617	-0.217919				10540191	0.0941709	0.357353				10515803	0.162655	-0.255126				10547740	0.00198298	0.378978	C1s			10418766	0.3099	-0.178173
10492709	0.537528	-0.386763				10349571	0.969617	-0.169142				10504329	0.0941844	-0.413146				10521481	0.162655	0.26139				10361215	0.00199801	0.830596	Traf3ip3			10422606	0.3099	0.338818
10496737	0.537528	0.249743				10356514	0.969617	0.206794				10538901	0.0944812	1.2462				10530627	0.162655	0.290038				10397359	0.0020044	0.527408	Batf			10440077	0.3099	0.186181
10501860	0.537528	0.484234				10434105	0.969617	0.184999				10361215	0.0947075	0.259654				10574962	0.162655	0.226366				10428089	0.0020044	0.415107	Nipal2			10451838	0.3099	0.207156
10505556	0.537528	0.974357				10513822	0.969617	0.156061				10491860	0.0947075	-0.186958				10593225	0.162655	-0.48199				10541683	0.00200784	0.538501	C1rb			10467489	0.3099	0.201225
10523758	0.537528	-0.241184				10426065	0.969617	-0.155883				10597461	0.0947075	0.291136				10596575	0.162655	-0.239388				10500434	0.00203319	0.261601	Bcl9			10485131	0.3099	0.21071
10534531	0.537528	0.308446				10368175	0.969617	0.217552				10386850	0.0947272	0.448267				10601612	0.162655	0.280499				10499639	0.00208136	0.337546	Cks1b			10494114	0.3099	-0.190119
10550820	0.537528	-0.470045				10485700	0.969617	-0.339119				10439936	0.0947334	0.455191				10357261	0.162861	-0.264513				10389231	0.00209391	0.955824	Ccl3			10507931	0.3099	0.296498
10556350	0.537528	0.339592				10601598	0.969617	-0.346142				10465895	0.0947334	0.370919				10405185	0.162861	0.425526				10356475	0.00209655	0.408493	Arl4c			10517463	0.3099	-0.248105
10566615	0.537528	-0.305119				10552570	0.969617	0.213814				10470050	0.0947334	0.168413				10428008	0.163073	-0.234403				10557571	0.00209971	0.365294	AI467606			10531261	0.3099	0.287693
10569927	0.537528	0.235909				10452269	0.969617	-0.230835				10534504	0.0947334	-0.372813				10435982	0.163436	0.62412				10482802	0.00210255	0.776975	Cytip			10540283	0.3099	0.374677
10591816	0.537528	0.400514				10566043	0.969617	-0.379203				10587231	0.0947334	0.676901				10486722	0.163613	0.248486				10371387	0.002137	0.480734	Ckap4			10547322	0.3099	-0.153041
10509777	0.538106	0.29891				10591412	0.969617	0.197707				10391407	0.0949753	-0.365413				10518869	0.163985	-0.262651				10435907	0.00213899	0.478039	F630003A18Rik			10551009	0.3099	0.300977
10352918	0.538189	0.541867				10470959	0.969617	-0.340156				10398635	0.0949753	-0.533625				10510265	0.163999	-0.255945				10577421	0.00213991	0.301743	Gm7861			10570513	0.3099	0.299702
10547795	0.538189	0.254889				10379204	0.969617	-0.230473				10463027	0.0949753	-2.26476				10584057	0.164223	0.201924				10436106	0.00214069	0.467	C330027C09Rik			10580590	0.3099	-0.324821
10449712	0.53834	0.290639				10535065	0.969617	-0.232985				10530225	0.0949753	0.329133				10568099	0.164833	-0.26313				10545242	0.00218362	2.03455	Igkv6-20			10590597	0.3099	-0.152335
10490221	0.53834	-0.306872				10523647	0.969617	-0.19418				10554445	0.0949753	0.368628				10390246	0.165197	-0.235738				10498992	0.00221835	0.655124	Tlr2			10604451	0.3099	-0.270598
10531994	0.53834	0.790353				10367691	0.969617	0.245762				10582874	0.0949753	0.828333				10523120	0.165197	0.249229				10388902	0.00222649	0.496223	Lgals9			10550388	0.310062	0.198737
10463410	0.539638	0.454587				10425632	0.969617	-0.162796				10566668	0.095128	0.29122				10558220	0.165197	-0.215089				10392063	0.00228077	0.391107	Smarcd2			10450242	0.310097	0.369193
10497878	0.539638	-0.243258				10557439	0.969617	-0.143829				10376366	0.0957308	0.326064				10411839	0.165301	0.279935				10480956	0.00228637	0.443343	Card9			10480155	0.310841	-0.814759
10379535	0.540073	-0.217527				10536220	0.969617	0.306726				10513739	0.0957308	0.560762				10556129	0.165501	-0.235396				10368675	0.00230747	0.287072	Marcks			10571715	0.311267	0.190561
10417664	0.540073	0.317347				10479099	0.969617	-0.175752				10533122	0.0957308	-0.236708				10416340	0.165885	0.256145				10462140	0.0023453	0.443438	Dock8			10372815	0.311305	-0.223015
10584615	0.540073	0.401228				10357115	0.969617	0.175213				10601044	0.0957308	-0.508869				10361215	0.166032	0.368499				10538318	0.00236445	0.246525	Tax1bp1			10461728	0.312058	0.241678
10347915	0.540472	0.419235				10355871	0.969617	0.167282				10353135	0.0957971	0.255348				10361292	0.166032	0.968612				10557895	0.00239447	0.589907	Itgax			10599032	0.312238	-0.30807
10433101	0.540472	0.291482				10518209	0.969617	-0.157122				10389606	0.0957971	0.302164				10516103	0.166032	0.430452				10595327	0.00241155	0.232814	Phip			10546450	0.312948	-0.52276
10461798	0.540472	0.290631				10531197	0.969617	0.181636				10518228	0.0957971	0.275045				10518335	0.166032	0.263952				10500335	0.00242462	0.417856	Fcgr1			10399505	0.313248	-0.171194
10481240	0.540472	0.328404				10425987	0.969617	-0.447828				10461587	0.096009	0.757477				10452701	0.166447	0.270401				10570729	0.00242614	0.297523	Defa2			10472440	0.313248	-0.195488
10505512	0.540472	0.369167				10431894	0.969617	0.197595				10511311	0.0964068	-0.353146				10532630	0.166448	0.284945				10358879	0.0024337	1.03	Npl			10491952	0.313501	0.173846
10539316	0.540472	-0.373438				10517028	0.969617	-0.18028				10360544	0.0969071	0.425117				10459183	0.166674	-0.216411				10574143	0.00243842	0.815176	Nlrc5			10593867	0.313501	0.184467
10588542	0.540472	-0.279215				10467319	0.969617	-0.353017				10481474	0.0969207	-0.443058				10352916	0.167162	0.334124				10444223	0.00244587	0.674726	H2-Oa			10599174	0.313501	-0.281724
10554233	0.540847	0.225934				10490491	0.969617	0.250154				10496825	0.0970835	-0.30069				10370766	0.167162	-0.245408				10547088	0.00245726	0.459702	Ift122			10418971	0.313981	0.315395
10385081	0.541285	0.386455				10363132	0.969617	0.309291				10573803	0.0971332	0.340588				10516518	0.167162	0.276166				10363070	0.00246035	0.757618	Gp49a			10454809	0.313981	-0.17109
10397189	0.541285	-0.306849				10391036	0.969617	0.142079				10548931	0.0974457	-0.270771				10594188	0.167162	-0.306922				10465132	0.00248363	0.497388	Sipa1			10548307	0.313981	0.275971
10408092	0.541285	0.241119				10534324	0.969617	0.231467				10350742	0.0977243	0.39711				10412667	0.167259	-0.277938				10488256	0.00248621	0.328539	Ovol2			10376832	0.314525	0.264289
10439542	0.541285	0.345209				10475456	0.969617	0.161793				10401473	0.0977243	-0.515021				10384737	0.167596	0.269052				10435982	0.00248858	1.58717	Btla			10451238	0.314525	0.17543
10442069	0.541285	0.293844				10388274	0.969617	0.168045				10530536	0.0977378	-0.498751				10351277	0.167721	0.244904				10537157	0.00249507	0.395995	Akr1b10			10478341	0.314624	-0.189156
10455514	0.541285	-0.289798				10504362	0.969617	-0.174058				10361897	0.0977395	-0.255899				10367746	0.167951	0.339675				10586250	0.00250126	0.570231	Dennd4a			10448004	0.314657	-0.273436
10517609	0.541285	0.397621				10512574	0.969617	-0.178564				10391918	0.0977395	0.381063				10586248	0.167951	0.380378				10542164	0.00256109	0.482959	Clec12a			10590417	0.314737	0.200397
10524568	0.541285	0.29277				10380025	0.969617	0.204544				10400668	0.0977395	0.223824				10456490	0.167987	0.376348				10466040	0.00259693	0.572054	Cd5			10515983	0.314964	-0.148237
10541049	0.541285	-0.247773				10380859	0.969617	-0.169046				10460517	0.0977395	-0.270722				10547689	0.167987	-0.237014				10361292	0.00260035	1.91334	Cr2			10380599	0.315162	-0.329553
10570693	0.541285	-0.490209				10350777	0.969617	-0.161428				10475708	0.0977395	-0.368918				10560315	0.167987	-0.251411				10531437	0.00260035	0.343415	Scarb2			10408251	0.315162	0.24737
10576070	0.541285	-0.223466				10536505	0.969617	-0.301783				10530841	0.0977395	0.45888				10474479	0.168179	-0.232909				10346790	0.00265235	0.642925	Ctla4			10514441	0.315175	-0.269091
10608100	0.541285	-0.386094				10423291	0.969617	0.209899				10533549	0.0977395	0.383021				10585286	0.168187	0.360264				10429568	0.00265685	0.774008	Ly6c2			10389581	0.315532	0.283795
10473125	0.541599	0.361566				10568780	0.969617	-0.277187				10538590	0.0977395	0.538725				10466110	0.168189	-0.228936				10495183	0.00265685	0.329641	Kcna3			10355514	0.315868	-0.231446
10456400	0.541874	0.712567				10540298	0.969617	0.501805				10551614	0.0977395	-0.419188				10456439	0.168447	0.268366				10383233	0.00267525	0.886899	Rnf213			10372965	0.315868	-0.220266
10577449	0.542259	-0.371173				10599719	0.969617	-0.270179				10575775	0.0977395	0.515196				10492300	0.168687	-0.601519				10427461	0.00267525	0.351587	Ptger4			10406419	0.315868	-0.262014
10347018	0.542316	-0.263899				10472538	0.969617	0.341961				10577882	0.0977395	-0.215014				10530201	0.168687	-0.231206				10601778	0.00267994	0.293352	Armcx3			10545881	0.316363	-0.272216
10351738	0.542316	-0.250619				10572747	0.969617	0.202976				10582445	0.0977395	0.508062				10554323	0.168687	-0.260576				10450682	0.00269039	0.470863	H2-T23			10545242	0.316567	0.515269
10359235	0.542316	-0.400262				10590323	0.969617	-0.167447				10585186	0.0977395	0.664627				10419932	0.169217	-0.26001				10429534	0.00269826	1.55323	Gml			10366052	0.316891	-0.222694
10368888	0.542316	-0.367585				10406982	0.969617	-0.267232				10603659	0.0977395	0.24115				10593169	0.169269	-0.23282				10608680	0.00270303	0.446364	H2-T10			10427521	0.317064	-0.246251
10378848	0.542316	0.619543				10467766	0.969617	0.35561				10469828	0.0977585	0.370849				10386850	0.169391	0.339097				10441633	0.00272057	1.13052	Ccr6			10436087	0.318794	0.631882
10391732	0.542316	0.249555				10408543	0.969617	1.78047				10451710	0.0980911	0.230509				10388488	0.169391	0.250042				10356457	0.00275169	0.67478	Dnajb3			10372926	0.319802	0.263029
10412100	0.542316	0.361853				10566502	0.969617	-0.157982				10584508	0.0981342	-0.216487				10435094	0.169391	0.21015				10515431	0.00275169	0.456483	Kif2c			10466172	0.319802	-0.360551
10434248	0.542316	-0.221841				10366026	0.969617	-0.156964				10352348	0.0981382	-0.294009				10475708	0.169391	-0.219869				10430190	0.00280119	0.767948	Apol11b			10572757	0.319802	-0.166338
10436698	0.542316	-0.264295				10504064	0.969617	-0.224326				10518132	0.0981382	0.299883				10605929	0.169391	-0.284067				10445412	0.00280578	0.380253	Nfkbie			10526145	0.31992	0.205054
10440522	0.542316	0.350483				10606600	0.969617	0.209902				10359080	0.0982415	0.486097				10447708	0.169553	0.264859				10474875	0.00281404	0.349867	Casc5			10430993	0.319929	-0.296589
10441813	0.542316	0.403651				10546510	0.969617	-0.257333				10402542	0.0982415	0.310874				10480155	0.169553	-0.370952				10531980	0.00281619	0.84311	Gbp9			10381122	0.320069	-0.167649
10462313	0.542316	0.333679				10596747	0.969617	0.195472				10425527	0.0982449	0.509719				10485405	0.169553	0.352919				10451786	0.0028166	0.920055	Efhb			10568568	0.320656	-0.174345
10478825	0.542316	0.277496				10504450	0.969617	0.294409				10478341	0.098273	-0.363032				10522186	0.169553	-0.250765				10351197	0.002817	1.18876	Sell			10382425	0.32079	0.238186
10484520	0.542316	-0.227999				10583207	0.969617	-0.205407				10406676	0.0983164	-0.599808				10437817	0.169656	0.288259				10430818	0.002817	0.486175	Tnfrsf13c			10582626	0.321204	-0.276478
10484543	0.542316	-0.269871				10456184	0.969617	-0.364886				10517666	0.0986509	0.344218				10448748	0.169656	-0.255711				10441601	0.002817	0.706696	Tagap			10495340	0.321241	-0.181958
10484793	0.542316	-0.352358				10456522	0.969617	-0.172433				10346843	0.0990663	0.412851				10485622	0.169656	0.27235				10545184	0.002817	2.47254	Igkc			10352459	0.321828	-0.153501
10491038	0.542316	0.37333				10519354	0.969617	-0.243966				10348424	0.0990663	0.267232				10496892	0.169656	0.250965				10545239	0.002817	2.95193	LOC637260			10357249	0.321828	-0.136568
10491625	0.542316	0.587505				10471129	0.969617	0.200196				10479950	0.0990663	0.314712				10503241	0.169656	-0.229981				10586246	0.002817	0.729609	Dennd4a			10408092	0.321828	0.30614
10492964	0.542316	0.374238				10504983	0.969617	0.200001				10480347	0.0990663	0.467355				10536170	0.169785	0.264346				10607865	0.00285141	0.357123	Tmsb4x			10428579	0.321828	-0.21163
10540790	0.542316	0.263038				10484669	0.969617	0.187144				10560385	0.0990663	0.220769				10385507	0.16989	0.48645				10440393	0.00285406	0.63367	Samsn1			10507152	0.321828	-0.221771
10552613	0.542316	0.276048				10352020	0.969617	0.226484				10569707	0.0990663	0.514954				10448743	0.170036	-0.28059				10466172	0.00286162	2.3547	Ms4a1			10526098	0.321828	0.425912
10597273	0.542316	0.378364				10349051	0.969617	0.220037				10588505	0.0992775	-0.363671				10357280	0.170146	0.36581				10469828	0.00286458	0.297182	Psd4			10566589	0.321828	-0.263726
10604159	0.542316	-0.284202				10557361	0.969617	-0.155528				10352914	0.0993085	0.442738				10371830	0.170146	0.298739				10512372	0.002875	0.878216	LOC100043921			10574488	0.321828	-0.170184
10476668	0.542418	0.268292				10445992	0.969617	0.226595				10427885	0.0993085	0.438151				10417605	0.170146	-0.25622				10523120	0.002875	0.749933	Cxcl5			10590279	0.321828	0.213755
10491609	0.542418	0.606731				10362210	0.969617	-0.184503				10371770	0.0994452	-0.476498				10419575	0.170146	0.367187				10357594	0.00287723	0.544828	Rassf5			10520521	0.321854	0.208935
10508420	0.542418	0.430207				10538932	0.969617	0.723347				10492826	0.0994452	0.268609				10440513	0.170146	0.290026				10541729	0.00288377	0.281935	Cdca3			10455015	0.321917	-0.595312
10555574	0.542418	0.267445				10512005	0.969617	-0.148973				10530819	0.0994452	-0.485709				10561927	0.170146	-0.229231				10466210	0.00299303	0.899147	Ms4a6d			10469609	0.321917	-0.33428
10579736	0.542418	-0.294035				10573419	0.969617	-0.224534				10574718	0.0994452	-0.341719				10584334	0.170146	-0.22199				10538115	0.00299407	0.665723	Gimap8			10484610	0.322379	-0.260625
10438738	0.54249	1.06024				10395259	0.969617	-0.184523				10514896	0.0996489	-0.219468				10599812	0.170146	-0.266507				10512377	0.00299627	0.654536	Gm1987			10585286	0.322379	0.377011
10602644	0.542508	0.435281				10572647	0.969617	-0.412678				10435057	0.0998112	0.249584				10500802	0.17025	-0.31822				10363475	0.00305267	0.348438	Prf1			10537292	0.323583	-0.177116
10366043	0.54308	-0.42255				10359867	0.969617	0.210726				10533256	0.100261	0.412386				10357954	0.170483	0.250279				10464647	0.00306174	0.485605	Tbc1d10c			10556598	0.323583	-0.261616
10366144	0.54308	-0.245002				10608196	0.969617	0.223973				10550749	0.100261	0.709737				10358631	0.170547	0.285863				10381708	0.00306484	0.529067	Fmnl1			10356274	0.323742	-0.924985
10423030	0.54308	-0.387099				10460765	0.969617	-0.25846				10585588	0.100261	0.306055				10411593	0.170646	-0.277484				10462398	0.00306484	0.671158	Pdcd1lg2			10385572	0.323742	0.163455
10438272	0.54308	-0.272832				10433971	0.969617	0.17887				10594053	0.100261	0.401626				10419082	0.170838	-0.57802				10403028	0.00308605	3.88861	Igh-VJ558			10403834	0.323742	-0.222895
10524411	0.54308	0.487813				10594418	0.969617	0.187184				10510172	0.100314	0.302263				10469083	0.170838	0.385627				10525397	0.00308605	0.217518	Arpc3			10594582	0.323742	0.293111
10543031	0.54308	-0.260573				10504562	0.969617	0.210926				10407481	0.10046	0.224291				10556350	0.170838	0.287468				10571870	0.00308605	0.322695	Hmgb2			10386934	0.324044	-0.193557
10396926	0.54322	0.269866				10345548	0.969617	0.159787				10422259	0.100468	-0.483134				10371796	0.170922	-0.222566				10461856	0.00311027	0.419841	Gna14			10583145	0.324044	-0.243494
10461274	0.543957	0.274067				10419444	0.969617	-0.182113				10566358	0.100468	0.278643				10506643	0.170922	-0.242283				10528077	0.00316994	0.311948	Dbf4			10603926	0.324044	0.210852
10375382	0.54506	0.327258				10357590	0.969617	0.19251				10605143	0.100468	0.315178				10456346	0.170971	0.310528				10503334	0.00320749	0.431033	Gem			10424126	0.324597	-0.159183
10385555	0.545318	-0.338465				10569611	0.969617	-0.139955				10385656	0.100509	-0.257275				10491603	0.171021	0.410388				10439790	0.00321058	0.627517	Trat1			10397145	0.324698	0.231731
10392522	0.545318	-0.516082				10592856	0.969617	-0.174097				10351224	0.100601	0.725096				10440727	0.171102	-0.282178				10569017	0.00321288	0.730232	Ifitm3			10429802	0.324868	-0.14288
10399024	0.545318	-0.235967				10360406	0.969617	0.30009				10464084	0.100601	0.462749				10417411	0.171228	-1.20524				10360306	0.00321524	0.515099	Slamf8			10467989	0.324868	0.320693
10400321	0.545318	-0.353686				10467697	0.969617	-0.135714				10550986	0.100601	-0.248713				10437292	0.171228	0.203854				10502791	0.0032667	1.63772	Ifi44			10578138	0.324868	-0.262159
10405779	0.545318	0.28202				10557399	0.969617	-0.18977				10585778	0.100601	-0.443684				10439547	0.171228	-0.339175				10385511	0.00327694	0.611674	Psme2			10430489	0.32509	0.169113
10430825	0.545318	-0.257437				10384192	0.969617	-0.160083				10370210	0.100611	0.23043				10449756	0.171228	-0.237691				10608650	0.00330393	0.438291	H2-T9			10496091	0.326148	0.277379
10448424	0.545318	0.283623				10599530	0.969617	-0.203617				10398085	0.100649	-0.217477				10480379	0.171228	0.225058				10373702	0.00333996	0.396469	Pisd-ps1			10378154	0.326551	-0.186263
10461305	0.545318	0.219908				10490653	0.969617	-0.173444				10607658	0.100649	0.395296				10520982	0.171228	0.201174				10570676	0.00336029	0.398707	Defa2			10379840	0.326551	0.206373
10486255	0.545318	-0.265306				10403658	0.969617	0.174653				10572637	0.100756	-0.287339				10535027	0.171228	-0.227045				10586244	0.00337874	0.825832	Dennd4a			10429691	0.326551	-0.211301
10491056	0.545318	0.317798				10511881	0.969617	-0.194622				10582458	0.100756	0.411861				10535904	0.171228	0.484707				10451860	0.00340115	0.270833	Pot1b			10450280	0.326551	0.241111
10499896	0.545318	-0.322812				10476252	0.969617	-0.167675				10494551	0.100777	-0.298234				10568355	0.171228	0.25959				10508217	0.00341804	0.209538	Sfpq			10405964	0.327247	0.177958
10507099	0.545318	0.258684				10437399	0.969617	-0.182287				10583145	0.100883	0.4555				10573823	0.171228	0.36371				10419575	0.00342772	0.727557	Ang4			10447699	0.327247	0.431518
10524169	0.545318	-0.223966				10488959	0.969617	-0.157222				10565072	0.100924	-0.255255				10468309	0.171495	0.25016				10491617	0.0034548	0.487254	4932438A13Rik			10368654	0.327398	-0.238984
10534667	0.545318	0.329352				10466120	0.969617	0.232826				10582390	0.101081	-0.287617				10410656	0.171695	0.265334				10564507	0.0034548	0.942594	Arrdc4			10369525	0.327398	-0.180189
10540028	0.545318	-0.31292				10469954	0.969617	-0.182924				10493891	0.101082	0.210109				10579219	0.171695	-0.258653				10550740	0.00347331	0.317357	Ceacam20			10415425	0.327398	-0.426754
10561162	0.545318	-0.284506				10408902	0.969617	-0.226458				10514298	0.101082	-0.344171				10410039	0.17184	0.302207				10565570	0.00347331	0.30853	4632434I11Rik			10418355	0.327398	-0.196906
10575662	0.545318	0.251687				10350790	0.969617	0.191435				10534202	0.101082	0.299102				10582545	0.171936	2.47502				10592067	0.00353109	0.64351	Fli1			10422164	0.327398	-0.329919
10590389	0.545318	0.510917				10452356	0.969617	-0.224964				10562774	0.101082	-0.175272				10365174	0.172138	-0.230977				10376796	0.00358219	0.517205	Grap			10445061	0.327398	0.219967
10371296	0.54554	-0.332023				10473608	0.969617	0.246666				10565994	0.101082	0.823091				10566229	0.172376	-0.289563				10514133	0.00366111	0.538312	Ttc39b			10447082	0.327398	0.351078
10429114	0.545904	-0.370856				10348664	0.969617	0.195088				10587266	0.101082	-0.495937				10369885	0.172392	-0.261126				10554118	0.00366111	0.46785	Fam169b			10473750	0.327398	0.361373
10348558	0.54654	-0.257674				10451800	0.969617	0.154611				10593776	0.101082	-0.413797				10522411	0.172392	-0.250367				10414817	0.00366657	0.372861	Trav9d-3			10504617	0.327398	0.253596
10358575	0.54654	0.214479				10497548	0.969617	0.27239				10466127	0.101084	0.611168				10585545	0.172392	0.227509				10404422	0.00369299	0.436976	Serpinb6b			10506134	0.327398	-0.437554
10398075	0.54654	0.680626				10558641	0.969617	0.196098				10490632	0.101084	0.427724				10537375	0.17258	0.29715				10379727	0.00378107	0.895485	Wfdc17			10530269	0.327398	-0.18382
10413615	0.54654	0.450676				10565819	0.969617	-0.245836				10504730	0.101084	0.39167				10597871	0.17258	-0.274497				10502359	0.00378107	0.557461	Dapp1			10533131	0.327398	-0.18176
10453399	0.54654	-0.329712				10409857	0.969617	0.243154				10489246	0.10124	0.439761				10395520	0.172591	-0.235109				10604057	0.00381771	0.343741	38961			10541112	0.327398	-0.195185
10499095	0.54654	0.296575				10367479	0.969617	0.172259				10553646	0.101484	0.391895				10548892	0.172591	0.396357				10483401	0.00382037	0.246176	Spc25			10545101	0.327398	-0.428898
10520650	0.54654	0.370403				10453178	0.969617	-0.263042				10555293	0.101484	-0.342473				10351873	0.172702	0.693062				10351616	0.00383391	0.2524	Usf1			10548430	0.327398	0.285416
10527323	0.54654	0.380697				10471360	0.969617	-0.2066				10368700	0.101489	-0.551504				10527494	0.172702	0.635862				10376163	0.00383391	0.269965	Rapgef6			10549282	0.327398	-0.197296
10540105	0.54654	0.29633				10594946	0.969617	-0.171896				10531987	0.101489	0.678267				10524079	0.173015	-0.352146				10383214	0.00383391	0.978305	Rnf213			10578377	0.327398	-0.270836
10553913	0.54654	-0.218483				10566714	0.969617	0.2094				10539295	0.101728	-0.323975				10544263	0.173131	-0.306148				10542981	0.00383391	0.457962	Gmfg			10513455	0.327552	-0.662699
10567591	0.54654	0.319623				10388160	0.969617	0.190971				10547894	0.101728	0.456924				10410362	0.173402	0.230479				10598750	0.00383391	0.36611	Gpr34			10584691	0.327553	0.233344
10578572	0.54654	-0.335275				10448743	0.969617	-0.25775				10557300	0.101786	-1.06651				10556442	0.173402	0.350515				10542181	0.00384681	0.5051	Clec9a			10597935	0.327553	0.241307
10376534	0.546685	0.252015				10548602	0.969617	0.166998				10385557	0.101818	0.406324				10372069	0.173443	0.236414				10385500	0.00386758	1.16634	Irgm1			10408677	0.327701	-0.208124
10385635	0.546685	0.276053				10426244	0.969617	0.172212				10396421	0.101818	-0.597437				10487154	0.173443	0.203204				10510221	0.00387234	0.958607	Gm3579			10487945	0.327701	-0.216838
10398812	0.546685	-0.364395				10457475	0.969617	-0.321941				10606263	0.101818	0.4066				10358535	0.17402	0.43975				10554445	0.00387234	0.549621	Prc1			10459925	0.327711	0.288568
10425611	0.546685	-0.235601				10481577	0.969617	-0.419111				10471387	0.101847	0.186105				10475623	0.17402	-0.294139				10437272	0.00387352	0.425134	Nlrc3			10486552	0.327711	-0.151953
10450451	0.546685	0.369169				10498965	0.969617	0.151076				10578423	0.101847	-0.243183				10608706	0.17402	0.233873				10403604	0.00391813	0.271342	Lyst			10362434	0.328497	0.365233
10457587	0.546685	0.306071				10588238	0.969617	0.33566				10401028	0.101924	-0.404796				10519270	0.174178	0.339619				10446334	0.00394087	0.443313	Glcci1			10383502	0.328497	-0.246363
10477147	0.546685	0.245539				10380067	0.969617	-0.223675				10409804	0.101924	0.249076				10577395	0.174178	0.381769				10570726	0.00400935	0.579102	Defa2			10396112	0.328497	-0.162777
10487879	0.546685	0.316797				10421418	0.969617	-0.251313				10472933	0.101924	-0.488757				10586880	0.174178	0.226051				10506452	0.0040181	0.423395	AY512949			10521356	0.328497	0.277359
10489694	0.546685	0.26037				10600082	0.969617	-0.249761				10499130	0.101924	0.906245				10452770	0.174336	0.299854				10556463	0.0040181	0.508671	Arntl			10396108	0.328683	-0.141462
10527965	0.546685	-0.246009				10425834	0.969617	-0.184271				10592816	0.102034	-0.290307				10348234	0.174358	-0.217561				10592126	0.00405017	0.279736	Fam118b			10427744	0.328683	-0.211532
10580210	0.546685	-0.266492				10388745	0.969617	0.271158				10516823	0.102363	0.323941				10370632	0.174358	-0.240179				10362767	0.00413311	0.732079	Mical1			10593361	0.328683	-0.259827
10602725	0.546685	-0.227695				10458992	0.969617	-0.207952				10434802	0.102446	0.45566				10392701	0.174358	0.210383				10354418	0.00415902	0.426396	Nabp1			10491083	0.328976	0.244916
10401997	0.547005	0.304989				10597823	0.969617	0.200118				10461220	0.102446	0.365454				10447006	0.174358	-0.269819				10408741	0.00416956	0.307684	Txndc5			10543213	0.328976	-0.211432
10487785	0.547005	0.281262				10383632	0.969617	-0.161059				10462140	0.102764	0.407697				10466963	0.174358	0.262103				10487577	0.00417765	0.308034	Ckap2l			10364718	0.329135	0.217001
10493120	0.547005	0.325372				10365219	0.969617	-0.171232				10457063	0.102838	-0.255023				10556463	0.174358	0.330914				10478145	0.00417905	0.438079	Ppp1r16b			10366735	0.329138	0.247701
10493834	0.547005	0.224501				10425049	0.969617	0.249257				10496892	0.102897	0.371665				10358557	0.174416	0.242458				10591781	0.00418246	0.3124	Anln			10500529	0.329138	0.385569
10524621	0.547005	0.258219				10597258	0.969617	0.191051				10438585	0.103275	-0.270277				10560787	0.174416	-0.37688				10394429	0.0041998	0.255523	1110057K04Rik			10520815	0.329138	-0.162579
10605820	0.547005	0.220454				10585956	0.969617	0.198316				10503098	0.103323	0.332513				10384452	0.174513	0.256991				10547657	0.00422299	0.540447	C3ar1			10558345	0.329138	-0.180746
10575733	0.547123	0.246754				10391207	0.969617	0.366366				10592414	0.103323	-0.293742				10570711	0.174648	0.299066				10488195	0.00423436	0.371953	Rrbp1			10493076	0.329168	0.227401
10605507	0.547123	0.234337				10429951	0.969617	0.17406				10508249	0.103355	-0.368659				10504172	0.174701	-0.222614				10532019	0.00423436	0.86301	Gbp11			10439878	0.329304	-0.253494
10416242	0.547148	-0.275458				10575880	0.969617	0.219603				10536752	0.103355	-0.31235				10356520	0.174781	0.368576				10481540	0.00425181	0.269539	Fnbp1			10356403	0.329726	-0.3625
10540897	0.547148	0.323138				10367100	0.969617	0.164738				10571696	0.103355	-0.466411				10484371	0.174781	0.294496				10427918	0.00425351	0.35974	Fam105a			10364601	0.329726	-0.173055
10348201	0.547664	0.408869				10536159	0.969617	0.169147				10390635	0.103497	-0.51182				10512125	0.174781	-0.242875				10440427	0.00434663	0.558849	D16Ertd472e			10435693	0.329726	-0.18088
10348858	0.547664	0.323938				10538187	0.969617	0.410785				10407467	0.103677	-0.561835				10522134	0.174781	-0.274271				10385507	0.00441297	1.14724	Gm12185			10472860	0.329726	0.213112
10351304	0.547664	-0.254998				10419744	0.969617	0.219128				10551080	0.103677	0.26487				10578264	0.174781	0.34324				10465446	0.00453146	0.278643	Ccdc88b			10474545	0.329726	-0.180658
10359078	0.547664	0.379322				10511258	0.969617	-0.320293				10557156	0.103677	0.372302				10345387	0.174804	-0.21927				10601303	0.00453648	0.328514	Chic1			10477069	0.329726	0.22039
10360128	0.547664	0.236473				10562130	0.969617	-0.247699				10376320	0.103848	-0.702472				10451580	0.174804	-0.30557				10594426	0.0045684	0.27221	Lctl			10578448	0.329726	-0.25965
10360377	0.547664	0.381606				10585467	0.969617	-0.233143				10536717	0.103848	-0.215481				10460085	0.174804	-0.218748				10351509	0.00460321	0.6362	Fcgr4			10588505	0.329726	-0.208904
10363082	0.547664	0.46151				10458555	0.969617	0.29156				10569017	0.103848	0.546663				10503334	0.174804	0.30326				10398665	0.00460389	0.486323	Tnfaip2			10408490	0.329805	-0.260026
10364038	0.547664	-0.241042				10541799	0.969617	0.133246				10358565	0.104013	0.579478				10553471	0.174804	-0.252729				10544891	0.00468711	0.336655	Nod1			10568939	0.330465	-0.179047
10367059	0.547664	-0.360533				10594747	0.969617	0.232876				10468885	0.104013	0.330379				10572733	0.175242	0.24317				10570717	0.00473086	0.372047	Gm15315			10429385	0.331069	0.196898
10368025	0.547664	0.312467				10456357	0.969617	0.216471				10349529	0.104032	-0.316919				10601616	0.175242	0.320229				10399605	0.00477868	0.251426	Adam17			10439068	0.331069	-0.357285
10371321	0.547664	1.07474				10520362	0.969617	-0.485879				10436196	0.104043	0.47875				10484642	0.17541	-0.202762				10475544	0.00481487	0.535435	Sema6d			10446074	0.331069	0.230006
10380560	0.547664	0.443989				10401244	0.969617	0.174219				10462632	0.104043	0.300961				10360563	0.175715	0.224148				10574246	0.00482501	0.513874	Gpr114			10461828	0.331069	0.258033
10381018	0.547664	0.378728				10479807	0.969617	0.209466				10475080	0.104043	0.289143				10546817	0.175715	-0.250823				10485963	0.00483245	0.244891	Arhgap11a			10492598	0.331069	-0.167073
10381072	0.547664	-0.299521				10420488	0.969617	0.262982				10441115	0.104058	0.285316				10594800	0.175793	0.394409				10461605	0.00483935	0.58235	Ms4a4b			10566281	0.331069	-0.227748
10387971	0.547664	-0.220319				10459905	0.969617	-0.147191				10436402	0.104157	-0.467478				10427070	0.176194	-0.328927				10547976	0.00492605	0.446094	Tapbpl			10358408	0.331299	-0.337965
10398430	0.547664	-0.223539				10364217	0.969617	0.204149				10465106	0.104344	-0.273337				10539773	0.176194	0.282338				10570706	0.00493354	0.315656	Defa2			10429641	0.331299	-0.248679
10399465	0.547664	0.224351				10418895	0.969617	0.178818				10366909	0.104392	0.220308				10557206	0.176194	0.328142				10521690	0.00493777	0.264618	Gm10069			10390454	0.331345	0.285893
10402225	0.547664	0.462318				10415838	0.969617	-0.233663				10582879	0.104392	0.456188				10561478	0.176194	-0.342938				10527323	0.00496642	0.336608	Bhlha15			10404069	0.331345	0.247026
10403031	0.547664	0.319535				10473475	0.969617	0.180026				10588263	0.104468	0.211426				10411332	0.176292	-0.305553				10465861	0.00499777	0.242524	Incenp			10510090	0.331345	0.273859
10403066	0.547664	-0.32454				10352358	0.969617	0.157083				10385872	0.104618	-0.29843				10531972	0.176292	0.569184				10606495	0.00502347	0.26803	Pof1b			10511282	0.331345	0.203441
10407390	0.547664	0.381496				10447517	0.969617	0.214893				10518341	0.104618	0.333718				10539486	0.176292	0.253219				10570723	0.00504453	0.488177	Defa2			10523138	0.331345	0.211248
10407435	0.547664	-0.238611				10550409	0.969617	0.146333				10588495	0.104618	0.617121				10531987	0.176391	0.520622				10441244	0.00513287	0.576912	Fam3b			10529741	0.331345	-0.195833
10408134	0.547664	-0.399922				10597173	0.969617	0.169195				10606928	0.104618	-0.236065				10448707	0.176474	-0.332856				10567995	0.00514613	0.513528	Nupr1			10545231	0.331345	1.3434
10419392	0.547664	-0.254293				10569011	0.969617	0.142902				10346260	0.104865	-0.463531				10375214	0.176552	-0.319316				10356267	0.00515899	0.576043	A530032D15Rik			10572772	0.331345	0.2585
10421128	0.547664	-0.226308				10462621	0.969617	0.413922				10439874	0.10508	-0.290396				10494322	0.176838	0.226354				10545194	0.00516647	2.69206	Igkv4-59			10584407	0.331345	0.258416
10423053	0.547664	-0.255891				10410721	0.969617	-0.224666				10491732	0.10508	0.522553				10585984	0.177373	0.345784				10385557	0.00519264	0.21737	Cnot6			10584458	0.331345	-0.262056
10424379	0.547664	0.380527				10394344	0.969617	0.229903				10538855	0.10508	-0.35385				10411945	0.177668	-0.303534				10436196	0.00523378	0.485021	Cd47			10587639	0.331345	-0.552833
10436604	0.547664	-0.3306				10526754	0.969617	-0.212358				10500304	0.10563	-0.258389				10576911	0.177912	0.281081				10585803	0.00531294	0.354419	Stra6			10607124	0.331345	-0.202332
10439049	0.547664	-0.219684				10425370	0.969617	-0.171568				10431792	0.105719	-0.291807				10397068	0.178401	0.24739				10442381	0.00532543	0.569394	Prss27			10429970	0.331848	0.283152
10450154	0.547664	-0.618518				10437765	0.969617	-0.248116				10498568	0.105736	-0.40015				10596680	0.178401	0.24016				10376455	0.00538766	0.310469	Hist3h2a			10512301	0.331874	0.32596
10450752	0.547664	0.415823				10569896	0.969617	0.339147				10497646	0.105761	0.610962				10348244	0.178514	0.247878				10414527	0.00538766	0.310073	Pnp2			10516484	0.331874	-0.228113
10457225	0.547664	0.224403				10569786	0.969617	-0.180195				10520301	0.105763	-0.394597				10472531	0.178514	-0.230574				10542156	0.00538766	0.605722	Clec2d			10517169	0.331874	0.334301
10463380	0.547664	0.363118				10538563	0.969617	-0.143083				10375537	0.105837	-0.257346				10500345	0.178514	-0.246578				10502052	0.00540322	0.379106	Alpk1			10351119	0.331889	-0.228683
10464819	0.547664	0.389625				10511330	0.969617	0.188774				10466304	0.10592	0.263123				10528723	0.178514	0.395229				10483000	0.00543721	0.509602	Itgb6			10351679	0.331889	0.223039
10465772	0.547664	0.283356				10402080	0.969617	-0.182821				10433114	0.106057	0.357325				10595050	0.178514	-0.257623				10519688	0.00551427	0.461677	Gm6455			10439289	0.331889	0.230391
10470192	0.547664	-0.278498				10433885	0.969617	0.357515				10448811	0.106075	0.274776				10369647	0.178859	-0.208709				10565218	0.00551427	0.47917	Il16			10442393	0.331889	0.229859
10481103	0.547664	-0.351066				10586384	0.969617	-0.158237				10454655	0.106075	0.264727				10420362	0.178859	0.209917				10432511	0.00551859	0.351679	Racgap1			10501420	0.331889	-0.216842
10482301	0.547664	-0.27428				10433910	0.969617	-0.144803				10461820	0.106272	-0.275475				10437483	0.178859	-0.203678				10538187	0.00562568	0.587124	Gpnmb			10524417	0.331889	-0.207725
10485514	0.547664	0.250513				10561008	0.969617	-0.211611				10465474	0.106282	-0.377678				10443332	0.178859	0.350634				10351667	0.00563644	0.739609	Slamf1			10539975	0.331889	-0.287907
10491617	0.547664	0.49967				10507394	0.969617	-0.1792				10471608	0.106282	0.32663				10463037	0.178916	-0.422645				10515282	0.00565457	0.473704	Tspan1			10543895	0.331889	0.211283
10491619	0.547664	0.486459				10582626	0.969617	-0.216513				10525236	0.106586	0.440814				10556280	0.179759	0.220887				10486191	0.00568357	0.421114	Ppp1r14d			10566050	0.331889	-0.217003
10502684	0.547664	-0.310623				10503602	0.969617	-0.222377				10360377	0.106648	0.408911				10392152	0.179764	-0.253785				10466932	0.00570547	0.483732	Insl6			10568638	0.331889	0.190281
10515844	0.547664	0.270624				10436456	0.969617	0.240253				10508860	0.106749	0.263661				10401192	0.180122	0.239747				10375443	0.00579055	0.370661	Havcr2			10497501	0.332553	-0.665145
10523547	0.547664	0.228514				10384824	0.969617	-0.171282				10557342	0.106966	0.367509				10431974	0.180122	0.243587				10492997	0.00579055	0.343124	Etv3			10500329	0.33371	0.18698
10525043	0.547664	0.256031				10424213	0.969617	-0.150691				10416175	0.107032	-0.210406				10537102	0.180122	0.230698				10379535	0.00584081	0.804934	Ccl8			10479981	0.333711	0.238315
10526943	0.547664	-0.234735				10481259	0.969617	0.196507				10437023	0.10718	0.409176				10350977	0.180345	0.201548				10505517	0.00584081	0.378591	Tlr4			10398881	0.334625	0.183965
10529052	0.547664	-0.281061				10547807	0.969617	0.26098				10361075	0.107406	-0.413585				10510178	0.180345	0.230662				10524621	0.00584081	0.943026	Oasl2			10441270	0.334625	-0.197704
10531980	0.547664	0.34773				10416640	0.969617	-0.19132				10452202	0.107406	-0.410383				10423921	0.180494	0.253623				10548552	0.00586369	0.61514	Klra2			10488256	0.334681	0.210837
10532164	0.547664	-0.27705				10570850	0.969617	0.216441				10523281	0.107406	0.3553				10500559	0.180494	0.242296				10517169	0.00588802	0.471076	Sh3bgrl3			10602081	0.334735	-0.247354
10538903	0.547664	-0.208549				10425240	0.969617	-0.228632				10471525	0.107682	-0.430259				10600604	0.180748	0.321598				10355050	0.00591256	0.357973	Raph1			10404939	0.334908	-0.209938
10545672	0.547664	0.451094				10570068	0.969617	0.298844				10583697	0.107682	0.329052				10369481	0.18138	-0.287598				10372716	0.00596882	0.186619	Rap1b			10406817	0.334908	0.199877
10550826	0.547664	-0.237561				10564762	0.969617	0.21134				10429555	0.107911	-1.22547				10358050	0.181592	-0.218796				10567072	0.00599864	0.224383	Psma1			10463371	0.334908	0.252327
10553301	0.547664	0.287208				10429970	0.969617	0.172065				10397763	0.107941	-0.459307				10381018	0.181592	0.348109				10382998	0.00602667	0.22471	Birc5			10465059	0.33506	0.236161
10570472	0.547664	0.301577				10380976	0.969617	-0.258205				10532407	0.107941	0.334193				10443110	0.181592	-0.241015				10422635	0.00603648	0.528579	C6			10361710	0.335234	0.162697
10571325	0.547664	0.38564				10591576	0.969617	-0.258472				10568233	0.107941	-0.371937				10545940	0.181592	-0.263561				10491595	0.00609928	0.675014	4932438A13Rik			10368877	0.335234	0.237739
10571978	0.547664	-0.275908				10371379	0.969617	-0.196478				10365482	0.108083	0.265556				10583825	0.181592	0.217663				10574100	0.00609928	0.308777	Nlrc5			10376269	0.335234	0.23697
10585992	0.547664	0.346355				10524369	0.969617	-0.181006				10419465	0.108083	-0.262498				10425507	0.181705	-0.197076				10455647	0.00611832	0.317878	Tnfaip8			10385995	0.335234	0.231292
10586252	0.547664	0.515175				10519770	0.969617	-0.152258				10449955	0.108083	-0.404959				10441270	0.181709	-0.286524				10421581	0.00612606	0.257775	Lrch1			10399820	0.335234	-0.352376
10605090	0.547664	-0.222625				10427428	0.969617	-0.196116				10491883	0.108083	-0.22061				10484201	0.181709	0.248222				10454580	0.006167	0.448034	Bin1			10411082	0.335234	-0.785683
10359082	0.548008	0.43697				10582310	0.969617	-0.160675				10497197	0.108083	0.460016				10489522	0.181709	-0.220747				10416355	0.00619263	0.294231	Rcbtb2			10420413	0.335234	-0.176943
10357239	0.548173	-0.246774				10446553	0.969617	-0.147789				10587299	0.108083	0.261546				10522090	0.181709	0.309215				10574133	0.00627051	0.627164	Nlrc5			10445638	0.335234	0.250631
10493494	0.548471	0.382358				10457536	0.969617	0.262768				10456254	0.108087	0.289964				10364903	0.181738	-0.284959				10419323	0.00635714	0.39707	Dlgap5			10458349	0.335234	-0.210632
10389222	0.548929	0.583088				10507551	0.969617	0.218084				10590137	0.108323	-0.227004				10565547	0.181738	0.206037				10601312	0.00638816	0.273973	Chic1			10463911	0.335234	-0.200159
10410295	0.548929	0.372543				10479649	0.969617	-0.13419				10570732	0.108355	0.805871				10442495	0.181781	0.221744				10462623	0.00639183	1.27428	Ifit1			10483563	0.335234	-0.179412
10445293	0.548929	-0.361802				10578425	0.969617	0.157855				10385747	0.108616	0.34197				10444587	0.181781	0.307092				10420483	0.0063972	0.453596	Phf11a			10499299	0.335234	0.26587
10451261	0.548929	0.231758				10568017	0.969617	-0.149357				10423805	0.108616	-0.330077				10545886	0.181899	-0.201452				10590631	0.00639968	0.822277	Ccr2			10508142	0.335234	0.290761
10461642	0.548929	0.336042				10430804	0.969617	-0.194747				10381477	0.108821	0.322976				10589113	0.181899	0.203106				10360479	0.00647369	0.374526	Cep170			10526866	0.335234	0.300226
10541246	0.548929	0.289847				10571560	0.969617	0.160288				10397507	0.108821	-0.294442				10473399	0.181969	0.235243				10351640	0.00660901	0.30798	Itlnb			10527494	0.335234	0.364891
10565570	0.548929	0.393215				10435769	0.969617	-0.209655				10471555	0.108821	0.222795				10367224	0.182002	0.381814				10518927	0.00664916	0.510011	Kcnab2			10541803	0.335234	-0.145592
10423821	0.549627	-0.296831				10373670	0.969617	0.140674				10473363	0.108821	-0.335254				10368011	0.182002	-0.214571				10419158	0.00666917	0.277805	Ang6			10552874	0.335234	0.218087
10542824	0.549627	-0.266521				10520111	0.969617	-0.158529				10508269	0.108821	-0.272335				10405033	0.182002	0.297413				10585194	0.00677919	1.04465	Il18			10571266	0.335234	-0.154327
10562720	0.549627	0.343144				10593723	0.969617	-0.131261				10588876	0.108821	-0.242257				10476355	0.182002	-0.197793				10570711	0.00680001	0.244188	Defa2			10462237	0.33556	-0.209045
10574232	0.549627	-0.229535				10504849	0.969617	-0.182914				10506188	0.109093	-0.25242				10495794	0.182002	0.217591				10459193	0.00680242	0.36986	Ppargc1b			10531177	0.335921	0.293406
10362418	0.550258	-0.267537				10468992	0.969617	0.20191				10603182	0.109093	0.178703				10529567	0.182002	0.364484				10408081	0.00683519	0.283708	Hist1h1b			10570472	0.336149	-0.202818
10453141	0.550377	0.374153				10507099	0.969617	-0.26861				10348321	0.109465	0.339023				10533993	0.182002	0.279683				10415438	0.0068837	1.71609	Mcpt2			10573054	0.336149	-0.488227
10478401	0.550377	0.423676				10501183	0.969617	-0.166092				10506893	0.109465	0.307904				10566298	0.182002	-0.356636				10351477	0.00694772	0.58668	Sh2d1b1			10580010	0.336149	-0.128778
10517689	0.550377	0.264015				10602925	0.969617	-0.253263				10593526	0.109465	0.419299				10575598	0.182002	0.236589				10408210	0.00695169	0.281934	Hist1h2bn			10448383	0.336326	0.319354
10554693	0.550377	-0.227687				10592138	0.969617	-0.178229				10452658	0.109514	0.432532				10601044	0.182002	-0.284316				10421029	0.00695181	0.395363	Cdca2			10500808	0.336326	-0.403528
10555339	0.550377	0.245159				10575873	0.969617	0.158551				10508468	0.10984	-0.175466				10367960	0.182076	-0.269871				10416290	0.00704886	0.20087	Reep4			10412011	0.33643	-0.181327
10580139	0.550377	0.264432				10454842	0.969617	0.170793				10463930	0.109858	0.246336				10367982	0.182076	0.304542				10447675	0.00704886	0.237604	Rnaset2a			10420957	0.33643	-0.199869
10597470	0.550377	-0.204005				10494664	0.969617	-0.145156				10351179	0.109869	-0.446241				10379646	0.182076	0.259892				10347921	0.00707129	1.08905	A530040E14Rik			10423498	0.33643	0.222296
10603109	0.550377	0.489507				10565152	0.969617	-0.212385				10377319	0.109869	0.23144				10406928	0.182076	0.474023				10490053	0.00709654	0.345949	Zfp217			10452307	0.33643	0.257907
10400210	0.550444	0.559415				10365005	0.969617	-0.186496				10376144	0.10988	-0.271073				10427214	0.182076	0.226066				10534927	0.00717566	0.323974	Pilra			10472350	0.336552	-0.205275
10451953	0.550444	0.638344				10492438	0.969617	-0.247988				10382028	0.10988	0.288632				10480238	0.182076	0.392785				10539927	0.00723643	0.364752	Gm1965			10582592	0.336563	-0.3436
10458430	0.550444	0.320104				10358525	0.969617	-0.233193				10425578	0.10988	0.318259				10485767	0.182076	-0.230536				10401829	0.00733462	0.443782	Gm4027			10457223	0.336831	0.245824
10514576	0.550444	-0.234868				10608549	0.969617	-0.236819				10371616	0.110037	-0.32351				10516765	0.182076	0.213707				10385776	0.00734837	0.353659	Tcf7			10546432	0.336831	-0.518421
10521602	0.550444	0.359795				10576835	0.969617	0.30157				10455813	0.110037	0.251231				10532828	0.182076	-0.211334				10492983	0.00737709	0.501081	Fcrl5			10563816	0.336831	0.187432
10534120	0.550444	-0.282006				10545697	0.969617	-0.194217				10488797	0.110037	-0.342847				10513630	0.182172	-0.443153				10506680	0.00739925	0.292325	Tmem48			10466200	0.336971	0.236287
10570000	0.550444	0.255074				10505717	0.969617	0.244134				10606436	0.110037	0.779692				10422075	0.182855	0.366489				10545135	0.00741801	0.38431	Il12rb2			10460251	0.337126	0.311649
10558847	0.550531	0.34414				10447437	0.969617	-0.195819				10592044	0.110242	-0.28542				10606186	0.18295	-0.255027				10390075	0.00744094	0.559002	Gm11545			10567663	0.337384	0.177348
10441899	0.550842	0.336884				10596409	0.969617	0.199362				10394082	0.110293	-0.396615				10348791	0.183007	0.25705				10519951	0.00745912	0.531728	Gsap			10515920	0.337458	0.228416
10559964	0.550968	-0.232791				10360334	0.969617	0.152403				10359929	0.110412	0.288077				10527920	0.183512	-0.465809				10447629	0.00746006	0.317783	Tagap1			10533734	0.337715	0.156727
10364402	0.551557	0.296194				10397763	0.969617	-0.201252				10360985	0.110412	0.339626				10579602	0.183512	0.208275				10516246	0.0074908	0.289563	Cdca8			10535065	0.337862	-0.290158
10584259	0.552019	-0.338669				10447100	0.969617	-0.145852				10478196	0.110412	0.380103				10397281	0.183753	0.280086				10580754	0.00758823	0.492402	9330175E14Rik			10492136	0.338304	0.209058
10604333	0.552019	-0.249731				10383233	0.969617	0.332129				10348537	0.110624	-0.226248				10418275	0.183753	0.201606				10474201	0.00760953	0.473712	Lmo2			10373695	0.339113	0.285111
10422512	0.553041	-0.253876				10358583	0.969617	-0.205879				10508420	0.110718	0.263068				10437852	0.183753	0.241342				10530772	0.00765002	0.780016	Nmu			10377774	0.339113	0.272831
10461735	0.553063	-0.218563				10517744	0.969617	0.156036				10588043	0.110718	-0.371089				10451860	0.183753	0.20475				10525158	0.00770084	0.397602	Oas1b			10397784	0.339113	0.345375
10353794	0.553069	0.24741				10507578	0.969617	-0.216034				10355785	0.11097	-0.174118				10455015	0.183753	-0.552024				10482509	0.00771224	0.330151	Rbm43			10425477	0.339113	0.205628
10423090	0.553069	-0.247185				10551025	0.969617	-0.312795				10405236	0.111253	-0.257104				10496919	0.183753	-0.193035				10584435	0.00771345	0.331051	Vwa5a			10427816	0.339113	0.244947
10436519	0.553069	0.359166				10510725	0.969617	0.232953				10561085	0.111253	0.310329				10535841	0.183753	-0.214248				10484463	0.00776447	0.343663	Serping1			10430997	0.339113	-0.157569
10442638	0.553069	-0.232597				10594825	0.969617	-0.148329				10441361	0.111309	0.295092				10561008	0.183753	0.246882				10365302	0.00781288	0.293587	A230046K03Rik			10435057	0.339113	0.179971
10473586	0.553069	-0.223289				10461237	0.969617	-0.319446				10559233	0.111379	-0.223346				10567335	0.183753	-0.281195				10608653	0.00781691	0.455195	Defa-rs10			10454198	0.339113	0.292323
10491599	0.553069	0.564897				10584580	0.969617	0.300158				10371387	0.111411	0.372041				10567995	0.183753	0.276999				10493076	0.00785421	0.452552	Sh2d2a			10470705	0.339113	-0.160458
10511156	0.553069	0.283691				10359034	0.969617	-0.289231				10486081	0.11153	-0.332693				10587231	0.183753	0.369942				10559467	0.00785421	0.35098	Pira7			10472846	0.339113	-0.235103
10538115	0.553069	0.247188				10364194	0.969617	-0.19866				10444605	0.111737	0.303441				10588899	0.183753	0.224728				10459944	0.00801405	0.314086	Nfatc1			10488507	0.339113	-0.162441
10540141	0.553069	0.266353				10504905	0.969617	0.226236				10360139	0.111952	-0.354283				10598771	0.183753	-0.259151				10555848	0.0080365	0.231058	Trim6			10523468	0.339113	-0.249622
10551777	0.553069	0.43228				10527936	0.969617	0.270263				10364385	0.111952	-0.292901				10510197	0.184024	0.323475				10364511	0.00806507	0.213459	Misp			10524525	0.339113	-0.194981
10546024	0.553424	-0.231203				10371396	0.969617	-0.2317				10397083	0.111952	0.749862				10441244	0.184087	0.276932				10441933	0.00827478	0.267682	Gm3435			10526459	0.339113	0.206213
10503264	0.553553	-0.331051				10459854	0.969617	0.171595				10410007	0.111952	-0.291211				10487930	0.184087	-0.195648				10601011	0.0083534	0.271798	Kif4			10538590	0.339113	-0.278397
10535426	0.553553	-0.353282				10448141	0.969617	-0.143856				10348201	0.11261	0.314829				10536738	0.184087	-0.237513				10561702	0.00836399	0.273403	Kcnk6			10546706	0.339113	-0.430855
10560818	0.553976	0.292729				10503926	0.969617	-0.1732				10414366	0.11261	-0.224408				10364134	0.184155	-0.536082				10498998	0.00847444	0.473139	D930015E06Rik			10550650	0.339113	0.190388
10397264	0.555015	0.32479				10494122	0.969617	-0.21343				10596428	0.112866	0.3145				10411199	0.184265	0.243526				10361139	0.00855268	0.348774	Traf5			10554819	0.339113	-0.283856
10450006	0.555015	0.395118				10433773	0.969617	-0.22798				10372503	0.113099	0.259029				10506332	0.18451	-0.338092				10521731	0.00855268	0.297644	Ncapg			10582429	0.339113	0.25036
10423379	0.555375	0.232405				10371502	0.969617	0.245091				10385271	0.113099	-0.239622				10528207	0.18451	-0.344059				10570671	0.00869207	0.234704	Defa2			10583773	0.339113	0.220749
10440070	0.555375	-0.235049				10402409	0.969617	-0.605352				10389064	0.113099	-0.180881				10345091	0.184593	-0.263221				10450496	0.00870242	0.304315	Lst1			10395976	0.33945	-0.182855
10476989	0.555375	-0.285455				10409319	0.969617	0.219877				10393064	0.113099	0.295016				10541515	0.184646	-0.243997				10380135	0.00876935	0.684171	Mir142			10398831	0.33945	0.23137
10558971	0.555375	0.306328				10404380	0.969617	-0.179894				10411235	0.113099	0.232297				10427796	0.184712	-0.265157				10606910	0.00879776	0.395313	Slc25a53			10401309	0.33945	-0.199031
10541895	0.55552	0.437825				10355199	0.969617	0.19081				10425601	0.113099	-0.369398				10445531	0.184712	0.209581				10597823	0.00880186	0.208559	Lyzl4			10431912	0.33945	0.211856
10349129	0.556535	-0.273423				10514510	0.969617	-0.264903				10445293	0.113099	0.306361				10486710	0.184712	-0.218192				10448506	0.00883553	0.331954	Ccnf			10482814	0.33945	-0.229495
10383867	0.556535	0.259605				10562720	0.969617	0.162347				10460591	0.113099	-0.252528				10395463	0.1848	-0.263653				10473809	0.00884904	0.380588	Sfpi1			10538307	0.33945	-0.757823
10415262	0.556535	-0.228448				10456988	0.969617	-0.265586				10462507	0.113099	0.271017				10379346	0.184862	0.240558				10439239	0.00893212	0.335415	Dirc2			10540523	0.33945	0.238147
10444298	0.556535	-0.532938				10514933	0.969617	-0.350841				10467390	0.113099	-0.625053				10430006	0.184862	0.286364				10525677	0.00896837	0.246348	Hip1r			10545425	0.33945	0.208814
10455139	0.556535	-0.23065				10351825	0.969617	0.208278				10491619	0.113099	0.648438				10538979	0.184862	-0.289529				10592106	0.00897565	0.314634	Tirap			10567316	0.33945	0.161245
10478409	0.556535	-0.229661				10586357	0.969617	-0.170489				10510516	0.113099	-0.286821				10578189	0.184862	0.298025				10568174	0.00900331	0.40522	Spn			10579079	0.33945	-0.187333
10542156	0.556535	-0.318449				10364542	0.969617	-0.215819				10542287	0.113099	-0.343625				10360338	0.184866	-0.276632				10570651	0.00900331	0.226972	Defa22			10598763	0.33945	0.259876
10592618	0.556535	-0.272842				10604853	0.969617	-0.227826				10602173	0.113208	0.374301				10464754	0.184948	-0.251003				10347980	0.00925066	0.168501	Itm2c			10392910	0.339514	0.276796
10433929	0.559003	0.2246				10541075	0.969617	-0.243661				10386934	0.113311	-0.243082				10480585	0.185004	0.257085				10542172	0.0092587	0.314753	Clec1b			10423623	0.339514	0.212495
10456492	0.559328	-0.341124				10363403	0.969617	-0.220764				10436456	0.113311	0.373427				10447239	0.185043	0.236216				10490736	0.00925921	0.485071	Rgs19			10430846	0.339514	-0.229814
10493910	0.559959	-0.314381				10575578	0.969617	-0.171727				10354389	0.113391	0.400568				10514054	0.185043	0.265451				10570641	0.00941754	0.297759	AY761185			10439218	0.339514	0.247301
10439634	0.560302	-0.336294				10449284	0.969617	0.48166				10374777	0.11349	0.365258				10365219	0.185772	0.199883				10584276	0.00942155	0.389346	Sec61g			10499200	0.339514	0.249022
10470788	0.560717	-0.213188				10535771	0.969617	0.176706				10570291	0.11349	-0.364122				10531066	0.185772	-0.47833				10569719	0.00951551	0.409604	A430078G23Rik			10508974	0.339514	-0.195986
10373407	0.561566	0.367586				10427290	0.969617	-0.289181				10568332	0.113572	-0.293705				10390186	0.18631	0.247461				10433721	0.0095202	0.308851	Nde1			10572212	0.339615	-0.205954
10476297	0.562536	0.291482				10539954	0.969617	0.276188				10515844	0.113619	0.175207				10350992	0.186723	0.264906				10537690	0.00953482	0.866939	Sval1			10495042	0.340092	0.330829
10483353	0.562536	-0.281072				10470462	0.969617	0.260807				10378988	0.113722	0.342029				10373588	0.186723	-0.276192				10508074	0.00958385	0.261035	Csf3r			10403911	0.340366	-0.18948
10353336	0.562811	-0.235797				10494043	0.969617	-0.303747				10555089	0.113899	0.296231				10402542	0.186723	0.253505				10427895	0.00958808	0.280787	Basp1			10456317	0.340366	0.215758
10405876	0.562811	-0.355991				10356137	0.969617	0.25778				10448094	0.114299	0.347424				10451421	0.186723	-0.197153				10436087	0.00959467	1.48743	Retnlb			10587331	0.340366	-0.424327
10416640	0.562811	-0.271278				10459827	0.969617	0.209125				10517508	0.114437	0.51652				10493548	0.186723	-0.301212				10595371	0.00966264	0.441168	Hmgn3			10388996	0.340433	-0.167494
10420131	0.562811	-0.218855				10471814	0.969617	-0.21368				10345030	0.114687	-0.499072				10511382	0.186723	0.3119				10559248	0.0096674	0.472516	Tspan32			10371092	0.340596	0.221148
10424779	0.562811	0.23994				10589960	0.969617	0.257335				10409592	0.114687	-0.475854				10556216	0.186723	0.240295				10349593	0.00967864	1.04183	Faim3			10380514	0.340596	0.20256
10439058	0.562811	0.295192				10463227	0.969617	0.184157				10469906	0.114687	0.275275				10355844	0.186759	-0.292264				10475414	0.00970702	0.287036	B2m			10413930	0.340596	0.34178
10466351	0.562811	-0.304066				10475437	0.969617	-0.285431				10491977	0.114687	0.174469				10493555	0.18679	0.286873				10608681	0.00973936	1.2209	Gm4841			10449377	0.340596	0.333859
10575861	0.562811	-0.214198				10492306	0.969617	0.405551				10500614	0.114687	0.295025				10565862	0.187015	0.264555				10577426	0.00977238	0.281119	Gm7861			10489687	0.340596	0.402353
10595680	0.562814	0.546386				10463200	0.969617	0.127473				10569129	0.114687	-0.307334				10378988	0.187157	0.240804				10583133	0.00986185	0.731664	Mmp7			10501699	0.340596	-0.187849
10457465	0.563669	0.404332				10352448	0.969617	0.253472				10397216	0.114749	-0.284732				10503098	0.187157	0.240697				10375360	0.00993279	0.454374	Ebf1			10507539	0.340596	-0.190516
10504666	0.563669	-0.251519				10486819	0.969617	-0.172264				10575209	0.114749	0.281761				10346564	0.187238	0.256305				10462796	0.0100641	0.268878	Kif11			10513504	0.340596	-0.41506
10381101	0.563774	-0.268199				10581036	0.969617	-0.190012				10448748	0.115053	-0.248898				10498952	0.187238	0.266171				10355312	0.0100689	0.422991	Ikzf2			10517808	0.340596	0.381772
10397267	0.563774	-0.293607				10472962	0.969617	0.172796				10532926	0.115126	-0.330696				10382152	0.187323	0.236186				10484941	0.0100689	0.167556	Madd			10600403	0.340596	-0.236123
10405757	0.563774	-0.265602				10601312	0.969617	0.241203				10453334	0.115285	0.334418				10570693	0.187343	0.468234				10580061	0.0100689	0.410993	Il27ra			10438975	0.340664	0.15852
10432150	0.563774	-0.256858				10547217	0.969617	0.177963				10478594	0.115303	-0.325041				10541998	0.187643	-0.248129				10427235	0.0102182	0.234288	Prr13			10425781	0.34072	-0.213176
10465912	0.563774	0.232581				10508651	0.969617	0.250681				10540105	0.115303	-0.422351				10414113	0.18774	0.254288				10438738	0.0102213	0.293416	Bcl6			10401511	0.341025	0.236302
10557808	0.563774	0.28521				10467470	0.969617	0.228185				10467149	0.115323	-0.212756				10470665	0.18774	0.27373				10503709	0.0102569	0.485132	D130062J21Rik			10529206	0.341025	0.256511
10560752	0.563774	0.274791				10552288	0.969617	0.150292				10378523	0.115352	0.278955				10504606	0.18774	-0.209046				10349733	0.0103287	0.204215	Nucks1			10538629	0.341025	-0.240023
10572669	0.563774	0.304086				10419733	0.969617	-0.178383				10402575	0.115449	-0.227041				10475362	0.187782	0.280848				10576757	0.0103793	1.02889	Fcer2a			10558239	0.341026	0.303455
10576569	0.563774	0.296353				10567366	0.969617	-0.15669				10443690	0.115449	1.16957				10497920	0.188028	0.233092				10364950	0.0104128	0.344787	Gadd45b			10546434	0.341791	-0.31508
10578410	0.563774	-0.217856				10449979	0.969617	0.167784				10396237	0.115513	0.313826				10542470	0.188239	-0.343403				10360149	0.0104174	0.291293	Itlnb			10539484	0.341939	0.23802
10435712	0.564764	-0.240527				10571978	0.969617	-0.241532				10435676	0.115592	0.396688				10458992	0.188355	0.301533				10530612	0.0105329	0.266574	Fryl			10367582	0.342205	0.465079
10544300	0.565068	-0.273846				10368675	0.969617	0.23233				10466224	0.115673	-0.346853				10506050	0.188686	0.303179				10512851	0.0105681	0.264909	Erp44			10371387	0.342205	0.185377
10585778	0.565068	0.344502				10538590	0.969617	0.304337				10549282	0.115673	0.272814				10365658	0.188764	0.25364				10608667	0.0105841	0.268283	Myef2			10404496	0.342205	-0.251516
10380219	0.566054	0.300759				10584698	0.969617	0.163267				10446473	0.115748	-0.193549				10376868	0.188764	0.207476				10404840	0.0107626	0.760641	Cd83			10473356	0.342205	-0.256713
10478907	0.566054	0.247404				10504534	0.969617	0.146244				10540540	0.116178	-0.198312				10383993	0.188764	0.259793				10558439	0.0107637	0.394552	Gm8096			10562856	0.342205	-0.152593
10546476	0.566054	0.344288				10577343	0.969617	0.156163				10525069	0.1162	-0.388566				10431894	0.188764	0.361864				10402991	0.0107836	2.40197	Igh-VX24			10580486	0.342205	-0.178341
10560358	0.566054	-0.277239				10423505	0.969617	-0.243956				10587486	0.116221	0.477269				10443786	0.188764	0.215958				10582877	0.010799	0.685845	LOC100503889			10356262	0.342288	-0.31213
10591726	0.566054	-0.241531				10358571	0.969617	-0.201671				10364280	0.11628	-0.336224				10524422	0.188764	0.312851				10492310	0.0108309	0.200521	Mbnl1			10498119	0.342752	-0.192773
10595280	0.566054	-0.244859				10596652	0.969617	-0.215758				10530851	0.116392	-0.239587				10544779	0.188764	-0.203976				10497188	0.0108409	0.408864	Il7			10402283	0.342796	-0.167596
10601099	0.566054	0.252182				10397377	0.969617	-0.199832				10544525	0.116392	0.381152				10548097	0.188764	-0.255396				10444802	0.0108851	0.529153	H2-Q2			10560780	0.342796	-0.483285
10560058	0.566528	0.301803				10439303	0.969617	0.280871				10517070	0.116402	0.191255				10573675	0.188764	-0.193885				10371591	0.0109704	0.399174	Pmch			10481451	0.343205	0.233437
10356339	0.566596	-0.24286				10438603	0.969617	0.188663				10461844	0.116804	0.341103				10359181	0.188818	0.191425				10444932	0.0110125	0.283441	Ppp1r18			10357391	0.344263	0.276448
10358631	0.566596	-0.248404				10452980	0.969617	0.238421				10368675	0.116869	0.343352				10380135	0.188818	0.241765				10566326	0.0111009	0.730791	Trim12a			10465651	0.344263	-0.191113
10358816	0.566596	0.245702				10440131	0.969617	0.218756				10471929	0.117025	0.429366				10563753	0.188818	-0.225469				10459643	0.0111991	0.466163	4930503L19Rik			10381006	0.344412	-0.176312
10359080	0.566596	0.509144				10531189	0.969617	0.176461				10588707	0.117025	-0.184624				10348150	0.189202	-0.236442				10491621	0.0111991	0.378479	4932438A13Rik			10394144	0.344412	0.21254
10376685	0.566596	0.318798				10443690	0.969617	0.277242				10574962	0.117067	0.370002				10459854	0.189202	-0.180243				10591816	0.0111991	0.200813	Dpy19l1			10400336	0.344412	-0.213797
10385941	0.566596	0.307098				10472598	0.969617	0.138593				10500847	0.117139	0.366079				10513884	0.189321	-0.314874				10453715	0.0112003	0.292597	Mad2l1			10415144	0.344412	-0.219773
10392300	0.566596	0.389865				10373313	0.969617	0.198047				10552369	0.117139	-0.192825				10458583	0.189486	-0.222139				10389151	0.0112775	0.345717	Slfn8			10426180	0.344412	-0.189055
10395287	0.566596	0.306223				10527886	0.969617	-0.299396				10388591	0.117181	0.602211				10420798	0.189696	-0.248104				10466200	0.0114422	0.467674	Ms4a7			10441392	0.344412	-0.312467
10407709	0.566596	0.258809				10467206	0.969617	0.525298				10512156	0.117303	-0.611654				10476056	0.189696	-0.25667				10400589	0.0115009	0.293831	Mis18bp1			10443112	0.344412	0.152411
10413222	0.566596	-0.259834				10531707	0.969617	-0.188791				10454701	0.117439	-0.264192				10447786	0.189871	-0.210612				10477187	0.0115102	0.346219	Tpx2			10444137	0.344412	0.192822
10427428	0.566596	-0.273194				10432176	0.969617	-0.26071				10529858	0.117439	-0.336705				10352905	0.189949	0.227862				10401743	0.0115437	0.392725	Noxred1			10471171	0.344412	-0.139297
10433462	0.566596	-0.247274				10605488	0.969617	0.148404				10382492	0.117629	-0.501121				10375525	0.189949	-0.247825				10474984	0.0115437	0.377179	Nusap1			10472984	0.344412	0.159202
10441556	0.566596	0.295959				10383791	0.969617	0.170743				10602840	0.117657	0.479092				10384015	0.189949	-0.246522				10560777	0.0115437	0.853329	Gm4567			10497077	0.344412	-0.381045
10442283	0.566596	-0.20141				10490080	0.969617	0.219167				10410209	0.117711	0.394398				10399330	0.189949	-0.237479				10372028	0.0115588	0.517055	Plxnc1			10509168	0.344412	0.185635
10454326	0.566596	-0.239751				10538459	0.969617	0.250878				10358561	0.117831	0.632178				10441231	0.189949	-0.279189				10444752	0.0115682	0.750099	Ltb			10520211	0.344412	0.17178
10458028	0.566596	-0.399929				10433172	0.969617	-0.306355				10448765	0.117831	0.250753				10493990	0.189949	0.412112				10538871	0.0115822	2.2013	Igkv1-135			10557355	0.344412	-0.265756
10463448	0.566596	0.40688				10557060	0.969617	0.150306				10485798	0.117831	-0.216919				10496872	0.189949	0.349065				10535559	0.0116221	0.362157	Baiap2l1			10572724	0.344412	-0.324281
10465395	0.566596	0.260636				10502214	0.969617	-0.294683				10536220	0.117865	0.501759				10513529	0.189949	-0.25642				10547177	0.0116283	0.536292	Rassf4			10585010	0.344412	-0.384747
10469058	0.566596	-0.298756				10431585	0.969617	-0.192051				10388194	0.117956	-0.422061				10428522	0.190281	-0.298295				10426098	0.0116444	0.661484	Creld2			10596570	0.344412	0.218103
10489759	0.566596	-0.585093				10516037	0.969617	-0.201621				10445053	0.118051	0.23215				10377800	0.190291	-0.31861				10478523	0.0116444	0.628374	2310007H11Rik			10346960	0.344696	-0.356229
10490611	0.566596	-0.282497				10464400	0.969617	0.194882				10580905	0.118443	0.236716				10562166	0.190807	-0.393533				10346564	0.0117217	0.243584	Casp8			10355188	0.344696	0.274396
10495518	0.566596	-0.276897				10566603	0.969617	0.17729				10494322	0.118457	0.361313				10598152	0.190807	0.314638				10504757	0.0118434	1.09524	BC005685			10365658	0.344696	-0.249963
10501922	0.566596	0.374229				10402473	0.969617	-0.439922				10449815	0.118579	0.237775				10566377	0.19081	-0.292105				10591773	0.0119555	0.223788	Hmgn2			10501586	0.344696	-0.215003
10505858	0.566596	0.296932				10505145	0.969617	0.344885				10475990	0.118579	-0.729978				10445241	0.190865	-0.274021				10465812	0.011962	0.21009	Ttc9c			10519052	0.344696	-0.253085
10507177	0.566596	-0.743902				10520388	0.969617	-0.153231				10518546	0.118579	-0.292544				10497356	0.190912	0.432683				10356271	0.0120463	0.760221	A530032D15Rik			10539861	0.344696	0.201352
10515979	0.566596	0.226737				10412960	0.969617	-0.142931				10368021	0.118912	-0.281262				10547100	0.190912	0.194194				10469289	0.0120803	0.185856	Il15ra			10565152	0.344696	-0.379457
10525893	0.566596	-0.436934				10367772	0.969617	0.161873				10503992	0.119135	-0.443341				10592585	0.190912	-0.231066				10473022	0.0122617	0.26021	Plp2			10587558	0.344696	-0.206863
10531407	0.566596	0.826172				10391540	0.969617	-0.202625				10422946	0.119215	-0.282741				10608424	0.190912	-0.881318				10491601	0.0123761	0.599918	4932438A13Rik			10594988	0.344696	-0.15795
10533734	0.566596	0.22584				10464877	0.969617	-0.151735				10403291	0.119222	-0.947853				10374560	0.191585	0.24601				10446763	0.0124321	0.21286	Lbh			10601659	0.344696	-0.275809
10536738	0.566596	-0.236144				10365658	0.969617	-0.240781				10430794	0.119222	-0.245648				10569385	0.191585	-0.324005				10536898	0.0124329	0.376079	Irf5			10364468	0.345669	0.188226
10539773	0.566596	0.656781				10435487	0.969617	-0.205824				10516435	0.119222	0.605934				10585970	0.191585	0.289983				10366825	0.012478	0.263018	Agap2			10368477	0.345669	0.224136
10544687	0.566596	0.394155				10387971	0.969617	-0.30034				10387791	0.119286	-0.322953				10531073	0.191691	-0.241788				10606654	0.0124877	0.318679	Xkrx			10400718	0.345669	-0.185382
10551939	0.566596	-0.250611				10521602	0.969617	0.15025				10452571	0.11937	0.313245				10496580	0.191726	0.37399				10385426	0.0124912	0.56439	Hmgb1			10444352	0.345669	0.135528
10558687	0.566596	-0.20099				10430186	0.969617	0.323476				10509577	0.11937	0.600445				10434313	0.191781	0.224337				10600718	0.0126225	0.424311	Sec61g			10459229	0.345669	0.185373
10578545	0.566596	0.249074				10585610	0.969617	0.178775				10385533	0.11955	1.03325				10470973	0.192029	0.228053				10347925	0.0126233	1.48338	Gm7609			10471571	0.345669	-0.14503
10582403	0.566596	0.234512				10391697	0.969617	0.201335				10374106	0.120084	-0.17443				10392221	0.192149	0.25832				10385995	0.0127121	0.302883	Ccdc69			10472630	0.345669	-0.190894
10583920	0.566596	-0.390262				10510982	0.969617	-0.167451				10458547	0.120183	-0.342539				10359078	0.19228	0.470278				10579609	0.0127412	0.28278	Fcho1			10495596	0.345669	-0.267247
10592369	0.566596	-0.198579				10568376	0.969617	-0.159667				10355069	0.120292	0.291469				10364950	0.19228	-0.35827				10594322	0.0127787	0.181042	Pias1			10496822	0.345669	-0.225914
10599650	0.566596	-0.270079				10467941	0.969617	-0.16136				10397002	0.120292	0.379203				10382797	0.19228	-0.222423				10453276	0.0128175	0.286637	Thada			10498576	0.345669	-0.395716
10603051	0.566596	0.224853				10487890	0.969617	-0.208478				10568115	0.120292	0.286219				10397440	0.19228	-0.215499				10409767	0.0128584	0.263442	Golm1			10514352	0.345669	0.217718
10510034	0.567235	-0.257773				10450614	0.969617	-0.182641				10542592	0.120298	0.296708				10409396	0.19228	0.248827				10395252	0.0129079	0.376762	Ccdc71l			10540812	0.345669	-0.197943
10549171	0.567235	0.383696				10439218	0.969617	0.15951				10558948	0.120408	-0.319009				10411171	0.19228	0.310426				10389590	0.0129269	0.335612	Gdpd1			10544756	0.345669	-0.223029
10601519	0.567251	-0.293988				10376490	0.969617	0.190694				10356262	0.120538	0.273464				10425211	0.19228	-0.275563				10562323	0.0129766	0.28608	Wtip			10545417	0.345669	0.243814
10398224	0.567727	0.304624				10458983	0.969617	-0.237246				10517513	0.12065	0.522461				10426110	0.19228	-0.298339				10588479	0.0129944	0.335286	Tlr9			10572605	0.345669	0.226885
10546238	0.567727	-0.378254				10344707	0.969617	-0.221638				10370777	0.120681	-0.169157				10426627	0.19228	-0.197812				10459288	0.0130921	0.400938	Adrb2			10574412	0.345669	-0.130746
10590182	0.568389	0.207272				10384015	0.969617	1.36905				10548333	0.12086	0.286793				10445826	0.19228	0.195253				10398052	0.0131664	0.211406	Serpina3h			10583122	0.345669	0.167336
10360538	0.569147	-0.559003				10407350	0.969617	0.266975				10473008	0.120938	0.367968				10450699	0.19228	-0.221044				10366712	0.0131747	0.332917	Ppm1h			10597748	0.345669	0.224187
10360589	0.569147	0.360613				10387620	0.969617	0.198707				10521678	0.121105	0.274272				10468881	0.19228	0.247005				10491091	0.0132161	0.655646	Tnfsf10			10608712	0.345669	-0.2466
10404010	0.569147	-0.269005				10394735	0.969617	0.159605				10412624	0.121107	-0.313688				10473919	0.19228	0.217827				10369171	0.01337	0.453789	9530009G21Rik			10379228	0.346753	0.395865
10462442	0.569147	-0.239638				10474045	0.969617	-0.406369				10575777	0.121156	0.416872				10478326	0.19228	-0.29717				10481949	0.0133942	0.519303	Traf1			10389177	0.346831	0.230169
10477644	0.569147	0.330184				10588403	0.969617	-0.149739				10400304	0.121241	-0.465624				10489368	0.19228	-0.197781				10387985	0.0134373	0.352988	Scimp			10508953	0.346831	0.210941
10497372	0.569147	-0.324402				10354542	0.969617	-0.209953				10513666	0.121241	0.300266				10497971	0.19228	0.252372				10473190	0.0134564	0.305911	Dnajc10			10510219	0.346831	-0.180368
10542959	0.569147	0.263622				10490690	0.969617	-0.164969				10538965	0.121265	-0.463879				10501063	0.19228	0.514127				10491627	0.0135144	0.519479	4932438A13Rik			10514576	0.346831	0.199701
10412805	0.569304	-0.231886				10378417	0.969617	0.179198				10453678	0.121358	0.232616				10529026	0.19228	-0.289962				10573027	0.0135242	0.242266	Otud4			10579799	0.346831	-0.316822
10520288	0.569344	-0.268551				10379153	0.969617	-0.225748				10517609	0.121609	-0.494671				10531931	0.19228	0.284909				10474972	0.0135605	0.355594	Chac1			10582586	0.346831	0.177317
10440141	0.569408	-0.234745				10588691	0.969617	-0.309678				10580663	0.121609	-0.398546				10546054	0.19228	0.510525				10523905	0.0136881	0.22227	Mtf2			10586591	0.346831	0.258926
10361186	0.570045	0.279186				10513181	0.969617	0.336524				10436282	0.121839	-0.20807				10562291	0.19228	-0.250115				10362615	0.0138196	0.241573	Traf3ip2			10375058	0.346953	0.413871
10377560	0.570045	-0.259586				10539850	0.969617	-0.203424				10523195	0.121839	-0.387156				10580233	0.19228	-0.208195				10578493	0.0138336	0.253529	Tlr3			10380285	0.346953	-0.439143
10383887	0.570045	-0.242385				10559385	0.969617	0.295771				10430555	0.121913	-0.193747				10580537	0.19228	-0.200821				10597420	0.0140473	0.549336	Ccr4			10561017	0.347398	-0.14968
10407307	0.570045	-0.27287				10471778	0.969617	0.21722				10577395	0.121963	0.542016				10603099	0.19228	0.264301				10433885	0.0141785	0.361826	Cebpd			10407543	0.34743	-0.237688
10466410	0.570045	0.570143				10500804	0.969617	0.175135				10601778	0.121963	0.458215				10365355	0.192342	0.214686				10463930	0.0141785	0.32849	Mxi1			10497931	0.34743	-0.235988
10491621	0.570045	0.470755				10583179	0.969617	0.188294				10446214	0.122065	-0.278733				10381962	0.192342	-0.319699				10390763	0.0143097	0.624466	Ccr7			10522134	0.34743	-0.235218
10491627	0.570045	0.482591				10347291	0.969617	0.382555				10567049	0.122065	-0.2624				10388902	0.192342	0.228174				10540999	0.0143097	0.243568	H2afz			10553280	0.34743	-0.237876
10514405	0.570045	0.324081				10357043	0.969617	-0.184637				10607865	0.122065	0.47543				10409978	0.192342	0.207409				10596575	0.0143097	0.369147	Manf			10558880	0.34743	-0.251653
10349401	0.570423	0.306613				10449051	0.969617	-0.164593				10550509	0.122251	0.668044				10415332	0.192342	-0.398169				10603440	0.0143536	0.225309	Was			10577910	0.34743	-0.167909
10433352	0.570858	0.327397				10526302	0.969617	-0.189668				10593799	0.122367	0.400882				10476931	0.192342	-0.212415				10528154	0.0143725	0.458316	Gm6455			10578786	0.34743	0.151396
10586227	0.570858	0.323715				10577757	0.969617	0.157026				10395103	0.122369	0.392166				10485700	0.192342	0.649726				10512669	0.0144215	0.604556	Pax5			10592330	0.34743	0.291953
10344622	0.571917	0.285523				10420286	0.969617	-0.159741				10508734	0.122369	-0.388227				10503107	0.192342	0.465155				10455970	0.0145168	0.507396	BC023105			10384092	0.347838	-0.177183
10344750	0.571917	0.336308				10426550	0.969617	-0.199727				10575598	0.122369	0.41288				10513455	0.192342	-0.659747				10456490	0.0145374	0.275993	Cep192			10355017	0.348006	-0.320531
10349404	0.571917	0.398405				10458875	0.969617	-0.131184				10491607	0.122439	0.565895				10518805	0.192342	-0.290013				10568956	0.0145722	0.694946	Olfr60			10383055	0.348006	0.220545
10365590	0.571917	-0.252041				10514956	0.969617	-0.310332				10397148	0.122754	-0.553359				10543067	0.192342	0.507139				10606058	0.0145833	0.4976	Cxcr3			10408081	0.348006	0.170997
10379163	0.571917	-0.201686				10389143	0.969617	0.515941				10408861	0.122754	-0.533631				10576586	0.192342	-0.213801				10593050	0.0145975	0.496574	Il10ra			10463930	0.348006	0.157859
10390535	0.571917	-0.279324				10513957	0.969617	-0.331842				10433185	0.122754	-0.263927				10373467	0.192735	0.291983				10366886	0.0146134	0.340746	Arhgap9			10550889	0.348006	0.189891
10400334	0.571917	-0.250709				10559221	0.969617	1.53514				10493666	0.122754	-0.273937				10385533	0.192735	0.659791				10603051	0.0148048	0.530119	Ap1s2			10428534	0.348021	-0.243632
10400572	0.571917	0.317725				10572861	0.969617	-0.239226				10532753	0.122754	0.230885				10404380	0.192735	0.231501				10420426	0.0148222	0.359636	Ska3			10480003	0.348021	-0.44164
10400742	0.571917	-0.293241				10364856	0.969617	-0.198092				10536762	0.122754	0.297859				10433691	0.192735	-0.26695				10563597	0.0148222	1.20142	Saa3			10429140	0.348127	0.155537
10408475	0.571917	0.330489				10505845	0.969617	0.339401				10584067	0.122754	0.228682				10470950	0.192735	-0.226097				10445767	0.0149177	0.458915	Treml2			10357590	0.348635	0.166851
10408629	0.571917	0.353657				10499425	0.969617	-0.163024				10591988	0.122754	0.407557				10494595	0.192735	0.311527				10555862	0.0151138	0.295616	Trim34a			10461459	0.348635	0.183032
10446785	0.571917	0.293684				10555258	0.969617	0.167655				10358599	0.122783	0.248493				10532744	0.192735	0.24027				10368616	0.0151833	0.37441	Zufsp			10465790	0.348635	0.180702
10491629	0.571917	0.428952				10566245	0.969617	-0.155452				10401667	0.122783	-0.293698				10483828	0.192942	0.196921				10393685	0.0152581	0.363082	Mir338			10528815	0.348635	-0.331456
10514902	0.571917	0.260486				10389300	0.969617	-0.188606				10448743	0.122783	-0.31317				10545436	0.192942	-0.188689				10478678	0.0154183	0.240009	Cd40			10509790	0.348791	-0.165595
10536908	0.571917	0.248336				10404965	0.969617	-0.355927				10454984	0.122783	-0.1753				10467637	0.193144	0.228487				10428983	0.0154635	0.321126	Fam49b			10437224	0.348986	0.290098
10545045	0.571917	-0.62999				10487987	0.969617	-0.26718				10529028	0.122783	-0.285952				10466104	0.193468	-0.196262				10603346	0.015469	0.19664	Plp2			10581992	0.348986	-0.22551
10557405	0.571917	0.214704				10598571	0.969617	0.198474				10544596	0.122783	0.316785				10442616	0.193529	-0.24314				10498620	0.0157499	0.529536	Trim59			10373374	0.34915	-0.223399
10566157	0.571917	0.22122				10583365	0.969617	0.203162				10570201	0.122844	0.358364				10458016	0.193529	-0.226034				10456439	0.0157933	0.1703	Cep192			10458430	0.34915	-0.164171
10600936	0.571917	0.221544				10353272	0.969617	-0.226719				10443009	0.122965	0.433869				10582419	0.193529	-0.264917				10467578	0.0157956	0.472732	Pik3ap1			10483264	0.34915	-0.286091
10461191	0.572048	0.324866				10426999	0.969617	0.163645				10358027	0.123059	0.633328				10607870	0.193529	0.277887				10502042	0.0158878	0.50682	Alpk1			10504008	0.349963	-0.180419
10352459	0.572184	0.411084				10467203	0.969617	0.22409				10345675	0.123348	0.457312				10368289	0.193666	0.300019				10504450	0.0159307	0.460032	Glipr2			10560282	0.349963	-0.15031
10558029	0.572184	0.406517				10477090	0.969617	-0.309065				10358587	0.123348	0.368926				10386211	0.193666	-0.234819				10442219	0.0159742	0.549719	Zfp52			10462922	0.350141	-0.226154
10605797	0.572184	-0.44916				10365518	0.969617	0.300657				10441003	0.123348	0.327444				10425945	0.193666	-0.295135				10408085	0.0161462	0.218625	Hist1h2ao			10381387	0.350199	-0.270867
10605488	0.573334	0.230436				10579769	0.969617	0.275749				10541678	0.123348	0.260752				10485836	0.193666	-0.239327				10399470	0.0162959	0.343939	Trib2			10408280	0.350199	-0.165689
10360306	0.573443	0.27056				10443047	0.969617	0.185639				10385479	0.123415	0.220049				10524621	0.193666	0.44521				10363007	0.016308	0.251095	Ascc3			10435443	0.350199	0.169555
10361265	0.573443	0.256919				10345079	0.969617	0.157944				10437817	0.123617	0.447797				10537809	0.193666	-0.256875				10414807	0.016341	0.544573	Trav14d-3-dv8			10457733	0.350199	-0.260866
10366848	0.573443	0.366006				10568502	0.969617	0.181361				10373374	0.123781	-0.322198				10544133	0.193666	0.276352				10346365	0.0164018	0.358242	Sgol2			10462281	0.350199	0.213991
10368030	0.573443	0.245904				10347018	0.969617	0.184101				10589076	0.124041	-0.346057				10570119	0.193666	-0.210088				10361366	0.0164018	0.200397	Mtrf1l			10565081	0.350199	-0.184358
10387985	0.573443	0.2724				10381445	0.969617	0.246935				10403285	0.124854	-0.289936				10601099	0.193666	0.268562				10509122	0.0167143	0.639403	Cnr2			10374578	0.350616	-0.184779
10389451	0.573443	0.349341				10511353	0.969617	-0.304452				10407327	0.124854	0.388198				10578045	0.193997	-0.426975				10538892	0.0167717	0.878574	Env			10388532	0.350616	-0.170941
10392098	0.573443	0.387242				10608637	0.969617	0.202723				10465508	0.124894	-0.240775				10554569	0.194417	0.42271				10597935	0.0168932	0.270257	Cdcp1			10502240	0.350616	-0.215317
10398483	0.573443	0.424166				10362751	0.969617	0.169438				10404612	0.124917	0.426632				10592457	0.194417	-0.25182				10360406	0.016912	0.808846	Ifi205			10503926	0.350616	-0.252734
10399208	0.573443	-0.296598				10548931	0.969617	0.184765				10592355	0.125022	-0.281769				10355611	0.195118	0.249068				10447902	0.0169451	0.209517	Gpr31b			10531179	0.350616	0.2522
10422185	0.573443	0.234227				10541555	0.969617	0.363443				10366476	0.125404	0.418491				10394860	0.195118	-0.268769				10501586	0.016974	0.284452	S1pr1			10576062	0.350616	0.164302
10450038	0.573443	0.285991				10533360	0.969617	-0.302731				10445422	0.125541	-0.245363				10461558	0.195118	0.254807				10359754	0.017062	0.186479	Mpzl1			10584382	0.350616	0.174739
10452384	0.573443	-0.678998				10500327	0.969617	0.368498				10414537	0.12561	-0.417708				10497451	0.195118	0.20627				10519857	0.0171296	0.255769	Hgf			10526191	0.350642	-0.193072
10479335	0.573443	-0.261603				10596041	0.969617	0.198837				10424340	0.12561	-0.277633				10407709	0.195221	0.263837				10492558	0.0171421	0.245623	Smc4			10565759	0.350642	-0.232591
10485191	0.573443	0.248743				10402325	0.969617	0.746234				10440002	0.12561	-0.179964				10569504	0.195221	0.385068				10588454	0.0173668	0.143715	Wdr82			10518335	0.350748	-0.314458
10489190	0.573443	0.237488				10492890	0.969617	-0.145487				10471058	0.12561	-0.262571				10597978	0.195221	0.282005				10433172	0.017401	0.493437	Glycam1			10369806	0.350771	-0.359054
10538138	0.573443	0.255898				10602341	0.969617	-0.442655				10493537	0.12561	0.284889				10453436	0.195554	-0.195146				10414078	0.0174335	0.233282	Rpl23a			10392796	0.350771	0.152986
10543494	0.573443	0.385175				10420758	0.969617	-0.388851				10585331	0.12561	0.525552				10376555	0.195592	-0.236719				10435920	0.017517	0.597184	F630003A18Rik			10434446	0.350771	0.192786
10556127	0.573443	0.296259				10603009	0.969617	-0.140435				10596454	0.125721	-0.291823				10382228	0.195592	0.427909				10408202	0.017594	0.305564	Hist1h3i			10439766	0.350771	-0.183027
10559297	0.573443	-0.226225				10584354	0.969617	0.199087				10586246	0.125827	0.575769				10451104	0.195592	-0.217149				10352918	0.017622	0.329926	Mir29c			10447502	0.350771	0.192509
10568011	0.573443	-0.266269				10606149	0.969617	0.162595				10376163	0.125835	0.261598				10462554	0.195592	-0.194513				10392701	0.0177029	0.210941	Slc39a11			10467962	0.350771	0.251375
10575120	0.573443	0.289171				10460585	0.969617	0.21221				10405576	0.125835	-0.162642				10528804	0.195592	-0.532647				10408246	0.0177029	0.223834	Hist1h3a			10486858	0.350771	-0.366413
10588577	0.573443	-0.478623				10558631	0.969617	0.139019				10477649	0.125835	-0.316609				10556571	0.195592	0.229069				10572733	0.0177402	0.253219	Zfp961			10496796	0.350771	-0.170931
10592362	0.573443	-0.30144				10362436	0.969617	1.8838				10346838	0.126156	0.244231				10576401	0.195592	-0.228761				10587085	0.0177522	0.365817	Fam214a			10502565	0.350771	-0.283306
10471045	0.573668	0.210957				10556583	0.969617	0.181189				10604148	0.126156	-0.311657				10605007	0.195592	-0.685902				10574141	0.0177688	0.603715	Nlrc5			10504499	0.350771	-0.331597
10353309	0.573671	-0.277364				10430297	0.969617	1.87154				10495340	0.126188	-0.386352				10360377	0.195616	0.340484				10532150	0.0179529	0.309684	Fam69a			10516620	0.350771	0.240143
10531724	0.573671	0.283955				10409999	0.969617	0.352232				10368575	0.126356	-0.328801				10362633	0.195616	0.293158				10454709	0.0180821	0.329536	Cdc23			10526363	0.350771	0.239625
10569020	0.573671	0.357399				10448235	0.969617	-0.186644				10361055	0.126516	-0.384974				10402519	0.195616	0.326602				10379445	0.0180988	0.216194	Zfp207			10527327	0.350771	0.17166
10585249	0.573671	0.248598				10499975	0.969617	0.184195				10534728	0.126609	-0.304793				10410513	0.195616	-0.221784				10496892	0.0181291	0.227326	Fubp1			10528583	0.350771	-0.169814
10442106	0.573806	-0.239148				10536114	0.969617	-0.196009				10575153	0.126647	-0.226263				10458560	0.195616	0.247136				10504759	0.0181976	1.00459	Sympk			10528929	0.350771	0.171286
10586244	0.573806	0.66836				10555568	0.969617	-0.165884				10533483	0.126888	0.225234				10461777	0.195616	-0.218757				10478461	0.0182624	0.267189	Svs3a			10531610	0.350771	-0.191235
10604451	0.573806	-0.196715				10386844	0.969617	-0.206148				10404187	0.126995	-0.202629				10541089	0.195616	0.207169				10607705	0.0182901	0.320389	S100g			10550514	0.350771	0.190691
10406334	0.573851	-0.218458				10415885	0.969617	-0.212227				10419450	0.127409	-0.356069				10545881	0.195616	-0.304421				10430929	0.0183231	0.198275	Tbrg3			10552094	0.350771	0.268442
10546760	0.573866	0.419625				10466865	0.969617	-0.218512				10424789	0.127491	-0.155714				10555235	0.195616	0.35702				10379989	0.0185395	0.25569	Ska2			10557560	0.350771	-0.138748
10351968	0.575611	-0.237023				10367495	0.969617	0.160333				10379153	0.12772	-0.68661				10584424	0.195616	-0.22487				10574155	0.0186043	0.540083	Nlrc5			10591412	0.350771	0.246127
10414470	0.575957	-0.238143				10553299	0.969617	0.222781				10490378	0.128104	-0.2667				10402560	0.196145	0.394517				10420362	0.0186769	0.242559	Gjb2			10591643	0.350771	0.197676
10452000	0.575957	0.34096				10567999	0.969617	-0.197974				10402473	0.128173	0.547241				10402615	0.196145	0.345776				10515051	0.0186769	0.283678	Osbpl9			10596880	0.350771	0.216931
10487597	0.576045	0.279815				10380833	0.969617	0.346395				10455873	0.128306	0.302481				10434007	0.196288	-0.238684				10449303	0.0187068	0.197352	Bak1			10600947	0.350771	0.225787
10593799	0.576045	-0.252844				10468885	0.969617	-0.223046				10382532	0.128458	-0.377428				10460263	0.196288	-0.356743				10450605	0.0187068	0.207703	Tubb5			10602372	0.350771	0.19862
10502780	0.576895	0.371693				10524098	0.969617	-0.248479				10542255	0.128458	-0.186575				10503958	0.196288	-0.229298				10458382	0.01873	0.30314	Cd14			10608557	0.350771	-0.238159
10566138	0.577403	-0.326187				10399593	0.969617	-0.203639				10564290	0.128458	0.304436				10586781	0.196414	0.252139				10590648	0.0187776	0.195762	Top2a			10454286	0.350935	-0.182087
10586246	0.578433	0.493201				10435237	0.969617	-0.160103				10382228	0.128666	0.277233				10555756	0.19649	-0.22937				10593767	0.0188412	0.227616	Chrnb4			10576951	0.350935	0.204708
10392347	0.578875	-0.295398				10497358	0.969617	0.8711				10512895	0.128666	-0.400892				10378902	0.196658	0.231887				10398267	0.0188485	0.227252	Evl			10386020	0.350998	-0.296106
10444056	0.578875	0.200702				10460359	0.969617	-0.144688				10381018	0.129438	0.4244				10392040	0.196934	-0.213491				10471608	0.0188759	0.25996	Cep110			10432695	0.351075	0.175918
10481670	0.578875	0.229715				10379530	0.969617	0.71651				10462313	0.129438	-0.304091				10543369	0.197096	-0.26694				10425066	0.0189327	0.408116	Csf2rb			10420659	0.351324	0.197215
10516590	0.578875	0.227044				10555889	0.969617	0.162169				10466300	0.129438	-0.19013				10391990	0.197145	0.184713				10533993	0.0189327	0.164081	Slc15a4			10426835	0.351324	-0.144939
10599498	0.578875	0.29448				10346960	0.969617	0.287314				10597978	0.129438	0.248591				10593856	0.197208	0.284476				10411739	0.0189348	0.475859	Ccnb1			10548563	0.351324	0.178071
10481759	0.579103	-0.208406				10560174	0.969617	0.162472				10360120	0.12951	-0.258386				10514049	0.197339	0.280122				10493565	0.0189389	0.26043	Adar			10421749	0.351775	-0.150867
10485792	0.579103	-0.268713				10469289	0.969617	-0.267998				10345580	0.129521	0.195109				10530225	0.197517	0.218919				10428302	0.0190568	0.515872	Klf10			10451613	0.351775	0.137306
10488010	0.579103	-0.222638				10575328	0.969617	-0.149896				10381304	0.129521	-0.215225				10487823	0.197544	-0.233548				10569485	0.0190881	0.376845	Tnfrsf26			10561712	0.351775	-0.147192
10452228	0.579203	0.26956				10435714	0.969617	0.178892				10419274	0.129521	-0.342255				10521182	0.197627	0.230843				10383758	0.0193332	0.173506	Tug1			10348858	0.352427	0.201802
10475544	0.579203	0.35				10506603	0.969617	-0.191825				10459329	0.129521	-0.261973				10346224	0.197695	0.227065				10436024	0.0193698	0.516683	Gcsam			10368739	0.352427	-0.162475
10525381	0.579203	-0.232044				10521461	0.969617	-0.175366				10510219	0.129521	0.242351				10427628	0.197695	0.500322				10519652	0.0194413	0.872301	Gm6455			10387651	0.352427	0.369253
10583347	0.579203	0.394038				10562784	0.969617	1.56598				10555681	0.129521	-0.320812				10430186	0.197695	0.539156				10508734	0.0195334	0.240437	Ptafr			10443482	0.352427	-0.274641
10408032	0.580216	0.27705				10608630	0.969617	-0.172618				10416371	0.129772	0.344433				10476093	0.197695	-0.255614				10350689	0.0195777	0.474357	Ncf2			10445909	0.352427	-0.239187
10588223	0.580216	-0.270653				10352178	0.969617	-0.21684				10398039	0.130032	0.607663				10522658	0.197695	0.223576				10472289	0.0196016	0.270675	Tank			10475080	0.352427	-0.181184
10380419	0.580839	0.264211				10560618	0.969617	-0.374556				10565577	0.13033	-0.258073				10573027	0.197695	0.293228				10430931	0.0197434	0.256794	Nfam1			10485261	0.352427	0.188619
10418434	0.581302	0.316288				10595466	0.969617	0.157338				10506170	0.130522	0.311154				10370471	0.198071	-0.244559				10568150	0.0198448	0.258923	Kif22			10491036	0.352427	-0.231277
10448963	0.581302	-0.303338				10554156	0.969617	0.173192				10365971	0.130618	-0.281029				10538394	0.198359	-0.232517				10589884	0.0198605	0.564059	Bcl2a1c			10515744	0.352427	0.188806
10509645	0.581302	0.374939				10347398	0.969617	0.40667				10421029	0.130618	0.260356				10350792	0.19844	0.183845				10452709	0.0198745	0.339084	Ndc80			10519945	0.352427	-0.250229
10561335	0.581302	-0.226248				10388758	0.969617	-0.148186				10427538	0.130618	0.352937				10349401	0.198832	-0.230171				10411633	0.0198766	0.308368	Naip1			10529549	0.352427	-0.183078
10565373	0.581302	-0.267553				10369688	0.969617	-0.278555				10507379	0.130618	0.204579				10484549	0.199045	-0.302883				10583090	0.0200694	0.354495	Mmp10			10559928	0.352427	-0.362908
10570975	0.581302	-0.254815				10349834	0.969617	-0.19064				10509246	0.130618	0.353073				10597960	0.199045	-0.331914				10489784	0.0201047	0.256762	Prex1			10562323	0.352427	0.172935
10566686	0.581338	-0.273092				10600326	0.969617	-0.149212				10530287	0.130618	0.316183				10523547	0.199488	-0.202789				10460968	0.0203716	0.324047	Rasgrp2			10583090	0.352427	0.22119
10365420	0.581464	0.354811				10553935	0.969617	-0.221157				10542050	0.130618	0.168064				10569972	0.199761	-0.215192				10465244	0.0204041	0.242579	Malat1			10604614	0.352427	0.155374
10397244	0.581464	0.264444				10593634	0.969617	-0.442551				10589462	0.130618	0.307584				10497590	0.199786	-0.319564				10600545	0.0204673	0.196762	Hmgb1			10376747	0.352751	0.20751
10400126	0.581464	-0.231396				10606658	0.969617	-0.159517				10413803	0.13074	-0.328289				10507551	0.199786	-0.240725				10345807	0.020505	0.363665	Il18r1			10593508	0.353159	-0.289309
10414245	0.581464	0.321483				10413640	0.969617	-0.178696				10425240	0.13074	0.209658				10509280	0.199786	0.304727				10461191	0.0206405	0.160568	Nxf1			10375956	0.353406	0.155376
10445558	0.581464	-0.287643				10392834	0.969617	0.241276				10504757	0.13074	1.19956				10515844	0.199786	0.185444				10509601	0.0207852	0.229108	Tmco4			10505931	0.353406	-0.200549
10587082	0.581464	-0.438045				10586140	0.969617	0.22865				10360848	0.13079	-0.377381				10530163	0.199786	0.26642				10441254	0.0208419	0.332828	Tmprss2			10540679	0.353406	-0.177054
10601607	0.582748	-0.274748				10568436	0.969617	-0.192777				10546510	0.13079	0.344613				10542757	0.199786	0.32641				10352267	0.0211449	0.263935	Lin9			10368720	0.353474	-0.201201
10344624	0.583082	-0.214023				10512098	0.969617	-0.156963				10440246	0.13092	-0.34731				10590631	0.199786	0.213068				10494405	0.0213311	0.260904	Hist2h3b			10367830	0.353614	0.311554
10363224	0.583082	0.375802				10427689	0.969617	0.24045				10463070	0.131014	0.45569				10591612	0.199786	0.279455				10499529	0.0214292	0.207356	Slc50a1			10372557	0.353614	-0.337636
10364583	0.583082	-0.266657				10568568	0.969617	0.157182				10512129	0.131048	0.24794				10605919	0.199811	-0.199675				10505182	0.021503	0.272779	Gng10			10445376	0.353614	-0.454063
10364841	0.583082	-0.237182				10530100	0.969617	-0.294344				10570639	0.131093	0.722613				10400336	0.199958	-0.188261				10425890	0.0215171	0.225901	Arhgap8			10472570	0.353614	-0.193743
10388847	0.583082	0.288244				10545210	0.969617	-0.772188				10482880	0.131266	0.265708				10592176	0.199958	-0.290301				10574213	0.0215171	0.496633	Ccl22			10501734	0.353614	0.33713
10440731	0.583082	0.24465				10569687	0.969617	0.256272				10488439	0.131266	-0.208198				10595371	0.200062	0.300838				10351353	0.0215902	0.245941	Cd247			10544406	0.353614	0.266541
10491623	0.583082	0.470757				10509500	0.969617	-0.165341				10496077	0.131266	-0.290924				10375529	0.200161	0.294799				10598664	0.0215902	0.254646	Atp6ap2			10561842	0.353614	0.185193
10503523	0.583082	0.268391				10601466	0.969617	0.142271				10494972	0.131289	-1.06829				10433584	0.200161	0.41158				10419240	0.0216135	0.234795	Ddhd1			10572962	0.353614	-0.195609
10538582	0.583082	-0.32173				10360840	0.969617	0.263972				10444524	0.131355	0.248875				10435841	0.200161	0.239027				10601421	0.0216135	0.805752	A630033H20Rik			10590169	0.353614	0.185978
10548525	0.583082	-0.269123				10466200	0.969617	0.331206				10482448	0.131355	0.373839				10360848	0.200397	-0.321637				10408083	0.021807	0.353316	Hist1h3i			10395520	0.353808	-0.145278
10554752	0.583082	-0.377465				10384020	0.969617	-0.145394				10505172	0.131355	-0.222783				10536297	0.200397	0.244172				10530151	0.0220474	0.186344	Tlr6			10439080	0.353867	0.164367
10568332	0.583082	-0.255857				10518526	0.969617	-0.193746				10539002	0.131355	-0.403143				10444605	0.200399	0.276717				10394142	0.0221014	0.591659	Hmgb1			10390618	0.354129	0.244991
10573027	0.583082	0.40291				10535184	0.969617	0.168236				10552252	0.131355	-0.297445				10354816	0.200415	0.26845				10414993	0.0223248	0.296786	A630038E17Rik			10469514	0.354196	-0.214513
10360391	0.584131	0.402726				10485562	0.969617	0.174511				10450089	0.131369	-0.225451				10581222	0.200415	0.192301				10433597	0.0223829	0.306849	Snx29			10599342	0.354196	0.417977
10488374	0.584131	-0.22618				10579079	0.969617	-0.168176				10576218	0.131369	-0.226886				10417561	0.200418	-0.240062				10389606	0.0224429	0.268996	Prr11			10566203	0.354783	0.344004
10606488	0.584131	-0.249013				10500140	0.969617	-0.146899				10608676	0.131369	-0.396955				10498386	0.201476	0.269433				10402195	0.0224899	0.656837	Tc2n			10409278	0.354896	0.286306
10366070	0.584203	-0.204758				10546180	0.969617	0.235589				10543551	0.131514	0.211718				10379524	0.201517	-0.331288				10467508	0.0226476	0.448041	Blnk			10498332	0.355048	0.175905
10376292	0.584203	0.354867				10599433	0.969617	0.229002				10420747	0.131541	0.230604				10500237	0.201518	0.185109				10375402	0.0226678	0.247822	Adam19			10524941	0.355048	0.150659
10462752	0.584203	0.420386				10480628	0.969617	0.235541				10496975	0.131541	-0.272626				10388880	0.201626	-0.335771				10460738	0.0226992	0.230843	Cdca5			10536176	0.355048	-0.267098
10532999	0.584598	-0.219649				10566258	0.969617	0.416725				10535841	0.131541	-0.602084				10480432	0.201626	0.274478				10531724	0.0227153	0.347114	Plac8			10368054	0.355053	0.17262
10544487	0.584598	-0.296369				10351667	0.969617	-0.35575				10566209	0.131541	-0.243487				10360158	0.202105	0.284515				10394093	0.0227737	0.211047	BC017643			10380859	0.355053	-0.168844
10382610	0.58502	0.214832				10453216	0.969617	-0.165915				10455472	0.132071	0.189481				10606182	0.202105	0.269151				10451805	0.0228682	0.266135	Sgol1			10396800	0.355053	-0.216129
10396121	0.58502	-0.240286				10388241	0.969617	-0.216483				10360382	0.132243	0.223916				10531415	0.202584	0.391676				10392070	0.0229389	0.223855	Strada			10400109	0.355053	-0.191012
10479596	0.58502	0.251058				10516484	0.969617	-0.248593				10383214	0.132714	0.806433				10362974	0.202697	-0.185109				10478048	0.0230127	0.426076	Lbp			10450038	0.355053	0.246748
10528145	0.58502	-0.327619				10527530	0.969617	0.198349				10460237	0.132714	0.399546				10435832	0.202781	0.298649				10552380	0.023204	0.615533	Siglecg			10456071	0.355053	0.325944
10539435	0.58502	-0.214024				10447933	0.969617	0.168887				10600604	0.132714	0.308565				10606323	0.202843	-0.338524				10462818	0.0232391	0.478664	Hhex			10458784	0.355053	-0.158842
10478897	0.585053	0.557644				10403986	0.969617	0.194707				10596769	0.132715	0.255474				10401322	0.203269	-0.224248				10351959	0.0232664	0.865343	Mptx1			10501860	0.355053	-0.166939
10598569	0.585404	-0.484785				10487011	0.969617	0.236078				10397476	0.132927	-0.256875				10404612	0.203269	0.280285				10509030	0.0233269	0.298378	Runx3			10527252	0.355053	-0.177263
10465916	0.585825	0.242295				10593776	0.969617	-0.356161				10529636	0.132927	-0.310122				10416082	0.203269	0.229275				10547906	0.0234431	0.328655	Lag3			10530851	0.355053	0.175749
10520379	0.585825	0.203685				10551162	0.969617	-0.174862				10356269	0.132929	1.25108				10451551	0.203269	-0.239723				10408077	0.0234907	0.301227	Hist1h2ak			10424756	0.355361	0.216398
10555731	0.585825	-0.294955				10455533	0.969617	0.199072				10358259	0.132929	0.440638				10561104	0.203269	0.221021				10392815	0.0236451	0.300291	AF251705			10427428	0.355361	-0.170227
10601805	0.585825	-0.498779				10373902	0.969617	-0.289257				10458033	0.132929	-0.299742				10346592	0.203504	-0.226781				10436304	0.0237925	0.320864	Abi3bp			10467110	0.355361	-0.335189
10507015	0.585883	-0.229357				10482127	0.969617	0.201578				10481435	0.132929	-0.503949				10358555	0.203644	0.283194				10435525	0.0241828	0.308167	Iqcb1			10604906	0.355361	-0.179624
10512011	0.585883	0.308137				10542239	0.969617	0.296658				10520368	0.132929	-0.391184				10365933	0.203759	0.241504				10492584	0.0241828	0.414262	Mir16-2			10567941	0.355412	-0.167832
10350335	0.586145	-0.223535				10450694	0.969617	0.250783				10524004	0.132929	0.315433				10537204	0.203759	-0.214988				10480585	0.0242109	0.356854	Noxa1			10526559	0.355759	0.179039
10418480	0.586145	0.343139				10575249	0.969617	-0.215263				10526508	0.132929	-0.314591				10470329	0.203874	-0.272653				10485405	0.0242314	0.347706	Cd44			10473190	0.355825	0.192211
10471586	0.586145	0.454118				10388520	0.969617	-0.141948				10572170	0.132929	0.25177				10531894	0.203874	-0.280699				10545180	0.0242548	3.14871	Igkv4-91			10517070	0.356636	0.187141
10542557	0.586145	0.260742				10404521	0.969617	-0.224408				10583478	0.132929	-0.229244				10406407	0.204113	0.278102				10431051	0.0243814	0.25932	Scube1			10361977	0.356764	0.150004
10487476	0.58646	-0.233106				10434860	0.969617	0.193642				10371846	0.133037	0.33856				10397145	0.204272	0.336015				10495596	0.0244504	0.278892	Frrs1			10462309	0.356764	0.209755
10354506	0.586513	0.387312				10557992	0.969617	0.167179				10528227	0.13306	0.252567				10426089	0.204272	-0.237097				10569877	0.0244504	0.242321	1810033B17Rik			10439566	0.357703	-0.212833
10425078	0.586513	-0.241455				10498332	0.969617	0.18531				10530310	0.13306	-0.385244				10431872	0.204272	0.435339				10482929	0.0244653	0.486452	Ly75			10522009	0.357703	-0.278769
10524844	0.586513	0.411647				10488472	0.969617	-0.316957				10555807	0.13306	-0.171848				10514939	0.204272	-0.250539				10563883	0.0244692	0.278551	Depdc1a			10351304	0.358456	-0.146608
10542355	0.586513	0.234103				10487382	0.969617	-0.173972				10595094	0.13306	-0.355787				10427693	0.204332	0.227382				10405179	0.0245568	0.388837	S1pr3			10481949	0.358456	0.218742
10597427	0.586513	-0.33596				10376396	0.969617	0.137127				10476969	0.133093	0.300277				10532270	0.204562	-0.224433				10378068	0.0247472	0.650498	Xaf1			10492456	0.358456	-0.225681
10364428	0.586729	-0.346463				10364744	0.969617	-0.196934				10413419	0.133392	0.382399				10357391	0.204952	0.20911				10438378	0.0247811	0.261571	Cdc45			10495270	0.358456	0.160673
10381395	0.586729	0.198037				10605598	0.969617	0.248906				10425040	0.133392	0.576801				10493925	0.204952	-0.224086				10344897	0.0248204	0.293629	Sulf1			10495896	0.358456	-0.209368
10397054	0.586729	-0.275255				10407281	0.969617	-0.177295				10473650	0.133392	0.251092				10514255	0.204952	0.214811				10404028	0.0248204	0.380463	Hist1h3i			10496130	0.358456	-0.184067
10424686	0.586729	-0.353378				10462702	0.969617	0.145402				10603881	0.133392	0.327211				10481092	0.205107	0.229076				10420694	0.0248204	0.179982	Ints6			10554471	0.358456	0.225541
10451838	0.586729	-0.290026				10450280	0.969617	0.206578				10604630	0.133585	-0.247593				10608062	0.205151	-0.314162				10401987	0.0249499	0.248456	Kcnk10			10564266	0.358456	0.237532
10461162	0.586729	0.276454				10446282	0.969617	0.306143				10411611	0.133617	-0.389805				10423098	0.205261	-0.243913				10492826	0.0250271	0.217375	Fbxw7			10605370	0.358456	-0.374725
10569313	0.586729	-0.229612				10601433	0.969617	0.155419				10445137	0.133617	-0.256722				10407416	0.205694	0.240147				10554945	0.0252222	0.2432	Prcp			10408331	0.358673	-0.259766
10591112	0.586729	-0.210953				10360235	0.969617	1.60782				10485622	0.133617	0.563428				10410887	0.205875	-0.355675				10608711	0.0253886	0.510767	Erdr1			10552760	0.358673	-0.177916
10601882	0.586729	0.242703				10362379	0.969617	-0.291494				10424929	0.133977	-0.35115				10549984	0.205875	-0.215268				10406278	0.0255067	0.19193	Rps2			10587616	0.358673	0.194043
10347552	0.586942	-0.211788				10365974	0.969617	0.134324				10574149	0.133977	1.38034				10509030	0.206116	0.252732				10535282	0.0255067	0.339705	Card11			10587627	0.358673	-0.172979
10381371	0.586942	-0.330346				10563838	0.969617	0.183614				10536635	0.134032	0.449667				10381683	0.206251	-0.302366				10374842	0.0257356	0.259132	Ccdc88a			10392735	0.358686	0.149482
10392715	0.586942	0.216376				10530819	0.969617	-0.161871				10522467	0.134277	-0.222046				10513412	0.206404	-0.357406				10404429	0.0257663	0.494952	Serpinb9			10374060	0.358883	0.215314
10488748	0.586942	0.296579				10522303	0.969617	-0.165651				10577954	0.1343	0.364998				10538123	0.206404	0.260781				10436830	0.0257663	0.263563	Ifnar2			10394931	0.358883	-0.314049
10555027	0.586942	0.223744				10389190	0.969617	0.142829				10545692	0.134324	0.365792				10584208	0.206404	0.209081				10479159	0.0257663	0.389613	Zfp831			10494039	0.358883	0.209907
10578477	0.586942	-0.244857				10367960	0.969617	-0.289351				10352127	0.134595	-0.236745				10581902	0.20648	0.189597				10485624	0.0257663	0.414703	Prrg4			10520405	0.358883	-0.257994
10429295	0.586974	-0.321855				10465580	0.969617	-0.211108				10444312	0.134893	-0.223689				10363845	0.20679	0.266108				10542764	0.0257929	0.359189	Arntl2			10574985	0.358883	0.261747
10474656	0.586974	-0.209276				10387536	0.969617	0.274008				10357814	0.135021	0.271128				10497817	0.20679	0.256724				10500295	0.025879	0.2388	Plekho1			10425335	0.359108	0.159327
10344811	0.587315	0.211241				10527970	0.969617	-0.278543				10439660	0.135021	0.338273				10500837	0.20679	-0.224578				10394611	0.0261021	0.281872	Nbas			10426477	0.359294	0.258878
10344966	0.587315	0.450473				10432831	0.969617	0.161751				10441539	0.135021	0.518571				10517090	0.20679	0.256097				10380065	0.0262168	0.459888	Rnu3b4			10469312	0.359695	-0.193143
10348078	0.587315	0.438555				10546476	0.969617	0.167136				10453436	0.135021	-0.19908				10548535	0.20679	-0.238607				10586844	0.0265323	0.16029	Adam10			10437541	0.360295	0.138013
10372656	0.587315	0.327961				10396476	0.969617	0.220647				10496425	0.135021	-0.262663				10553743	0.20679	-0.181209				10479811	0.0265961	0.212528	Mcm10			10596521	0.360295	0.254804
10380534	0.587315	0.239				10440471	0.969617	-0.159515				10516943	0.135021	-0.219099				10435004	0.206886	0.206023				10489463	0.0266442	0.495819	Slpi			10597134	0.360979	0.343788
10421351	0.587315	0.252435				10470158	0.969617	0.219884				10535759	0.135021	0.224541				10536635	0.206886	0.194002				10502565	0.0268038	0.406155	Clca2			10363475	0.360981	0.27546
10425801	0.587315	0.233711				10581865	0.969617	-0.283563				10568247	0.135079	-0.203509				10570875	0.206886	0.314563				10408266	0.0269347	0.207415	Hist1h2ba			10369307	0.360981	0.194251
10432509	0.587315	-0.202133				10489545	0.969617	1.48888				10399465	0.135421	-0.308017				10352499	0.2071	0.213627				10434302	0.0270319	0.393979	Klhl24			10453178	0.360981	-0.199028
10447254	0.587315	0.229384				10439409	0.969617	-0.144496				10567941	0.135421	0.30953				10408689	0.207598	-0.234699				10488697	0.0273304	0.186241	Plagl2			10511269	0.360981	-0.208869
10453544	0.587315	-0.265971				10581636	0.969617	-0.150447				10422776	0.135558	-0.215907				10414269	0.207598	-0.218334				10588466	0.0273646	0.224817	Twf2			10577154	0.361018	0.217619
10455780	0.587315	0.590308				10412607	0.969617	-0.413556				10573483	0.135558	-0.317959				10419354	0.207598	0.445328				10503249	0.0275135	0.8892	Rpl13			10383061	0.361052	0.280109
10456764	0.587315	-0.311273				10475890	0.969617	-0.159961				10365518	0.135691	0.208155				10477572	0.207598	0.230237				10540118	0.0275342	0.178894	Lsm3			10430358	0.361052	0.146999
10458424	0.587315	0.199815				10390299	0.969617	-0.178737				10574438	0.135691	0.220912				10544342	0.207598	-0.223957				10416423	0.0276173	0.509987	5031414D18Rik			10508490	0.361052	-0.212943
10481420	0.587315	-0.232311				10362428	0.969617	1.57544				10395129	0.135879	-0.319287				10545958	0.207598	-0.21769				10438555	0.0277086	0.33417	Thpo			10566601	0.361052	0.185754
10490955	0.587315	-0.230049				10435937	0.969617	0.217389				10437945	0.13589	0.372323				10566272	0.207598	-0.349189				10357630	0.027843	0.257545	Srgap2			10606714	0.361052	0.258428
10522149	0.587315	0.224891				10478066	0.969617	-0.207507				10450579	0.136158	0.287349				10569429	0.207598	-0.221265				10347888	0.0278553	0.395947	Ccl20			10452879	0.361287	-0.244176
10538253	0.587315	0.289465				10513162	0.969617	0.210486				10541049	0.136657	-0.212184				10592342	0.207598	-0.201771				10461830	0.0278595	0.188988	Olfr1495			10480321	0.361287	0.220368
10582445	0.587494	0.272763				10602372	0.969617	0.351143				10358549	0.136671	0.376583				10594183	0.207598	0.202469				10545958	0.0283884	0.34518	Anxa4			10581111	0.361287	-0.34324
10411839	0.587566	0.303181				10412520	0.969617	-0.141016				10419704	0.136671	-0.292666				10601424	0.207598	0.324363				10424670	0.0284085	1.02856	Gml			10433977	0.361714	0.280052
10420986	0.587566	0.293026				10560719	0.969617	0.170031				10393926	0.136838	-0.274209				10358619	0.207611	0.194281				10511935	0.0284328	0.196719	Pnrc1			10527878	0.361714	-0.432034
10457780	0.587566	0.459642				10426016	0.969617	0.156089				10426685	0.136838	-0.245323				10510473	0.207611	-0.196499				10516765	0.0286272	0.182932	Serinc2			10428070	0.361899	0.171799
10502778	0.587566	0.487555				10498998	0.969617	-0.219936				10494583	0.136838	-0.303977				10595680	0.207611	0.238541				10525555	0.0286593	0.187558	Mlxip			10534190	0.361899	0.190175
10517774	0.587566	-0.247708				10514971	0.969617	-0.421429				10398442	0.137158	-0.240651				10359525	0.207837	0.292888				10408239	0.0287908	0.263839	Hist1h3i			10474241	0.362311	0.240287
10566281	0.587566	-0.257849				10405185	0.969617	-0.219255				10436727	0.137158	-0.330933				10417708	0.207837	-0.232				10478196	0.029004	0.187652	Top1			10498357	0.362311	0.255746
10569656	0.587566	0.220801				10513912	0.969617	0.234472				10506583	0.137158	0.427765				10522788	0.207878	0.342822				10443506	0.0292178	0.245283	Fgd2			10606831	0.362344	0.222497
10347417	0.588465	-0.22519				10374364	0.969617	-0.267457				10558345	0.137158	0.412809				10362511	0.207919	-0.377794				10353871	0.0292279	0.199819	Lman2l			10401834	0.362506	0.344582
10497451	0.589771	-0.273053				10594110	0.969617	-0.259141				10349442	0.137202	0.394405				10383233	0.207919	0.638863				10450699	0.0292279	0.283772	Gm11127			10434925	0.362506	-0.324614
10545346	0.589771	-0.209173				10583215	0.969617	-0.136135				10364056	0.137202	-0.308236				10385518	0.207919	0.751197				10401737	0.0293863	0.305487	Tmed8			10447786	0.362506	-0.165483
10586505	0.589771	0.446599				10494023	0.969617	-0.353477				10372417	0.137202	-0.219653				10430711	0.207919	-0.249701				10366310	0.0293908	0.197093	Osbpl8			10461898	0.362506	-0.163528
10600114	0.589771	-0.227728				10345058	0.969617	-0.159461				10373452	0.137202	-1.16087				10435305	0.207919	0.338033				10519677	0.0294465	0.243323	Gm6455			10468891	0.362506	0.228553
10355530	0.589791	0.206056				10425880	0.969617	-0.140215				10388440	0.137202	-0.221661				10436636	0.207919	0.195625				10538890	0.0294634	0.878943	Env			10519983	0.362506	0.237085
10509246	0.589791	0.255143				10418218	0.969617	-0.179164				10404071	0.137202	-1.15027				10452151	0.207919	-0.241946				10551587	0.0294966	0.350215	Rinl			10551736	0.362506	-0.216519
10399671	0.591734	-0.291316				10567299	0.969617	0.193111				10413125	0.137202	-0.230131				10487321	0.207919	0.197542				10558687	0.0294966	0.386166	1190003J15Rik			10555550	0.362506	0.211252
10414618	0.591734	-0.243752				10600825	0.969617	0.129665				10440388	0.137202	-0.347419				10498204	0.207919	-0.257178				10374228	0.029638	0.456967	Gm11992			10563838	0.362506	-0.151573
10461796	0.591734	-0.187408				10556828	0.969617	0.165517				10442596	0.137202	-0.300624				10529264	0.207919	0.237674				10389143	0.0297366	0.531214	Slfn8			10583044	0.362506	0.334911
10501091	0.591734	0.258418				10508412	0.969617	0.179274				10462752	0.137202	0.239981				10540122	0.207919	-0.238104				10459109	0.0298255	0.297566	Tcof1			10381601	0.362764	0.207614
10555838	0.591734	0.241812				10608692	0.969617	0.275678				10465342	0.137202	-0.36587				10402353	0.208129	0.210604				10416958	0.0299392	0.355799	Mir92-1			10429199	0.362764	0.200985
10501778	0.592349	0.312481				10438778	0.969617	0.166528				10467380	0.137202	-0.561117				10398461	0.208409	0.205614				10598152	0.0302807	0.543941	BC147527			10458368	0.362764	0.191158
10505881	0.592952	-0.332271				10392056	0.969617	0.225547				10467508	0.137202	0.332246				10386230	0.208517	-0.186614				10489018	0.0303313	0.194135	Rbm39			10477179	0.362764	0.15204
10578264	0.593223	0.511302				10545028	0.969617	0.16068				10532669	0.137202	0.437256				10380260	0.208537	0.21927				10419392	0.0305764	0.516987	1700011H14Rik			10420359	0.363054	0.312155
10346943	0.593696	0.270938				10607085	0.969617	0.172068				10540579	0.137202	-0.283906				10428192	0.208537	0.185336				10555832	0.0306779	0.297729	Olfr632			10494085	0.363138	-0.174088
10382228	0.593696	0.243105				10556769	0.969617	-0.753338				10541683	0.137202	0.390471				10445153	0.208537	-0.298346				10398831	0.0306957	0.210983	Inf2			10516238	0.363138	0.225098
10489646	0.593696	0.206281				10579199	0.969617	-0.228264				10545921	0.137202	0.29496				10452980	0.208537	0.291224				10570668	0.0308282	0.177987	Defa2			10595189	0.363138	-0.239081
10344725	0.593848	-0.229808				10429524	0.969617	0.167197				10548940	0.137202	-0.175656				10569719	0.208595	0.195609				10474381	0.0308479	0.272323	Kif18a			10517988	0.363452	0.150364
10351368	0.593848	-0.291768				10525158	0.969617	0.241185				10565759	0.137202	0.264884				10417869	0.208752	-0.294089				10345445	0.0308535	0.190139	Arid5a			10351197	0.363483	-0.377615
10351517	0.593848	0.267025				10551770	0.969617	-0.163259				10570068	0.137202	0.269605				10387723	0.208836	-0.317441				10550749	0.0310133	0.381471	Nlrp9b			10453692	0.363606	-0.327001
10352501	0.593848	-0.257387				10477485	0.969617	0.304739				10576561	0.137202	-0.184185				10474381	0.208862	0.193002				10354111	0.031032	0.224631	Aff3			10377782	0.363696	0.279555
[truncated: 21,738 more rows]

## Sheet: LegendEV1
Dataset EV1 Global gene expression profile of seven different tissues including liver, epididymal and subcutaneous fat, duodenum, jejunum, ileum and colon tissues obtained from both CONV-R and GF mice and list of the differentially expressed probe sets by comparing CONV-R versus GF mice. Q-values and log2FC of the probe sets are presented together with the corresponding protein-coding genes and m…
