# Supplementary material for: The gut microbiota modulates host amino acid and glutathione metabolism in mice
Source: Mol Syst Biol. 2015 Oct 16;11(10):834. doi: 10.15252/msb.20156487 (PMC4631205; doi:10.15252/msb.20156487)
Supplement: Supplementary file 3 — Dataset EV2 [file msb0011-0834-sd3.xls]

## Sheet: DatasetEV2
Gene names	Protein IDs	Protein names	Adrenal gland	Brain cortex	Brain medulla	Brown fat	Cerebellum	Colon	Diaphragm	Duodenum	Embryonic tissue	Eye	Heart	Ileum	Jejunum	Kidney cortex	Kidney medulla	Liver	Lung	Midbrain	Muscle	Olfactory bulb	Ovary	Pancreas	Salivary gland	Spleeen	Stomach	Thymus	Uterus	White fat
March5	A2RTC8;Q3KNM2	E3 ubiquitin-protein ligase MARCH5	None	None	None	High	None	Medium	None	None	None	None	None	High	High	None	None	High	None	None	None	None	None	None	None	None	None	None	None	None
2610018G03Rik	A2AD85;Q99JT2;A2AD84	Serine/threonine-protein kinase MST4	Low	Medium	Low	Low	None	None	Low	Medium	Medium	None	None	None	None	Medium	None	None	None	None	None	Medium	Medium	None	High	High	Medium	High	None	Medium
9630033F20Rik	B2RWB7;Q8BZA9	Probable fructose-2,6-bisphosphatase TIGAR	None	None	None	Medium	Medium	Medium	High	Medium	None	None	High	Low	None	Low	None	Medium	None	None	None	None	None	None	None	None	None	None	None	None
A4gnt	Q14BT6		None	None	None	None	None	High	None	High	None	None	None	None	None	None	None	None	None	None	None	None	None	None	None	None	None	None	None	None
Aacs	Q9D2R0	Acetoacetyl-CoA synthetase	Medium	Low	Low	High	Low	Medium	Low	Medium	Medium	Low	Low	Medium	Medium	Medium	Medium	High	Low	Low	None	Low	Low	Low	Medium	Low	Low	Medium	Low	High
Aadac	Q99PG0	Arylacetamide deacetylase	Low	Low	Low	Low	Low	Medium	Low	Low	Low	Medium	Low	High	High	Medium	Medium	High	Low	Low	Medium	Low	None	Low	Low	None	Low	None	Low	None
Aadat	Q3UNS8;Q9WVM8	Kynurenine/alpha-aminoadipate aminotransferase, mitochondrial	Low	Low	Low	Low	Low	Low	Low	Low	Low	Low	Low	Low	Low	High	High	Medium	Low	Low	Low	Low	Low	Low	Low	Low	Low	Low	Low	Low
Aak1	Q3UHJ0;Q3UHJ0-2	AP2-associated protein kinase 1	Medium	Medium	High	Medium	High	Medium	None	Medium	Medium	Medium	Medium	Medium	Medium	Medium	Medium	Low	Medium	High	None	High	Medium	Medium	Medium	Medium	Low	Medium	Medium	Medium
Aars	Q8BGQ7	Alanine--tRNA ligase, cytoplasmic	Medium	Low	Medium	Medium	Medium	Medium	Medium	Medium	Medium	Medium	Low	Medium	Medium	Medium	Low	High	Medium	Medium	Medium	Medium	Medium	Medium	Medium	Medium	Low	Medium	Medium	Medium
Aars2	Q14CH7	Alanine--tRNA ligase, mitochondrial	None	None	None	High	None	None	None	None	None	None	None	None	None	Medium	None	None	None	None	None	None	None	None	None	None	None	None	None	None
Aass	Q3UEQ9;Q99K67;F6VMP2	Alpha-aminoadipic semialdehyde synthase, mitochondrial;Lysine ketoglutarate reductase;Saccharopine dehydrogenase	Low	Low	Low	Low	Low	Low	Low	Low	Low	Low	Low	Low	Low	High	High	High	Low	Low	Medium	Low	Low	Medium	Medium	Low	Low	Low	Low	Low
Abat	P61922;P61922-2;F7C9G3;Q3TUE8;F6RN86	4-aminobutyrate aminotransferase, mitochondrial	Medium	Medium	High	Low	High	Medium	Low	Low	Low	Medium	Low	Low	Medium	High	Medium	High	Low	High	Low	High	Low	Low	Low	Low	Low	Low	Low	Low
Abca1	P41233	ATP-binding cassette sub-family A member 1	Medium	Low	Low	Medium	Low	Medium	Medium	Medium	Medium	Medium	Low	Medium	Medium	Medium	Medium	Medium	Medium	Low	None	Medium	Medium	High	Medium	Medium	Medium	Medium	Medium	Medium
Abcb11	Q9QY30	Bile salt export pump	None	None	None	None	None	None	None	None	None	None	None	None	None	None	None	High	None	None	None	None	None	None	None	None	None	None	None	None
Abcb4	P21440	Multidrug resistance protein 3	None	None	None	None	None	None	None	None	None	None	None	None	None	None	None	High	None	None	None	None	None	None	None	None	None	None	None	None
Abcc1	A5D6P3;O35379;E9Q1I5	Multidrug resistance-associated protein 1	None	None	None	None	None	None	None	None	None	None	None	None	None	None	None	None	None	None	None	Medium	Low	Medium	Medium	Low	High	Low	Medium	Medium
Abcc2	Q8VI47	Canalicular multispecific organic anion transporter 1	None	None	None	None	None	None	None	None	None	None	None	High	Medium	None	None	High	None	None	None	None	None	None	None	None	None	None	None	None
Abcc3	B2RX12;B2RX12-2;B2RX12-3	Canalicular multispecific organic anion transporter 2	None	None	None	None	None	Medium	None	None	None	None	None	High	None	None	None	None	None	None	None	None	None	None	None	None	None	None	None	None
Abcc4	E9Q236;E9Q467		Medium	None	None	Medium	None	Medium	None	Medium	None	None	None	None	None	High	Medium	None	None	None	None	None	None	None	None	None	None	None	None	None
Abcd1	A2ALM9;P48410	ATP-binding cassette sub-family D member 1	None	None	None	None	None	None	None	None	None	None	None	High	None	None	None	None	None	None	None	Low	None	None	None	Medium	None	None	Medium	Medium
Abcg1	Q0VDW9;Q64343	ATP-binding cassette sub-family G member 1	None	None	None	None	None	None	None	None	None	None	None	None	None	None	None	None	None	None	None	None	None	None	None	None	None	None	None	None
Abhd12	Q99LR1;D6RFU2	Monoacylglycerol lipase ABHD12	Medium	None	High	Medium	High	Low	Low	Medium	Medium	Medium	None	High	High	Low	None	Medium	Medium	Medium	None	High	Medium	None	None	None	None	None	None	None
Abhd5	Q9DBL9;Q9DBL9-2;D3Z7K3	1-acylglycerol-3-phosphate O-acyltransferase ABHD5	High	None	Low	High	None	Low	Medium	None	None	Low	None	Low	Low	Low	Low	Low	Low	None	None	None	Medium	None	Low	Low	None	None	None	High
Abhd6	Q8R2Y0;Q8R2Y0-2;Q9D375	Monoacylglycerol lipase ABHD6	High	Low	Medium	High	Medium	Medium	None	None	Medium	Low	Low	High	High	None	Medium	Medium	Low	Medium	None	Medium	None	Medium	None	Medium	None	Low	None	Medium
Abl2	F8VQH0;Q4JIM5;B2RQ57	Abelson tyrosine-protein kinase 2	None	None	None	None	None	None	None	None	None	None	None	None	None	None	None	None	None	None	None	None	None	None	None	None	None	None	None	None
Abp1	E9PYN9;Q8JZQ5	Amine oxidase;Amiloride-sensitive amine oxidase [copper-containing]	Low	Low	Low	None	Low	Medium	None	Low	Low	Low	Low	High	High	None	None	None	Low	None	None	None	Low	Low	None	Medium	None	None	Medium	None
Acaa1a	Q921H8;Q8BLD7;H3BKL5;H3BJZ9;H3BKA1;H3BJG8	3-ketoacyl-CoA thiolase A, peroxisomal	Medium	Low	Low	Medium	Low	Medium	None	Medium	Medium	Low	Low	Medium	Medium	Medium	Medium	High	None	Low	Medium	Low	Medium	Low	Medium	Low	Medium	Medium	Medium	Medium
Acaa2	Q8BWT1	3-ketoacyl-CoA thiolase, mitochondrial	Medium	Low	Low	High	Low	Low	Medium	Low	Low	Medium	Medium	Low	Low	Medium	Medium	High	Low	Low	Medium	Low	Low	Low	Low	Low	Low	Low	Low	Low
Acaca	Q5SWU9-2;E9PUB1;Q5SWU9	Acetyl-CoA carboxylase 1;Biotin carboxylase	High	Low	Low	High	Low	Low	Low	Low	Low	Low	Low	Low	Low	Low	Low	Medium	Low	Low	Medium	Low	Low	Low	Low	Low	Low	Medium	Low	High
Acacb	E9Q4Z2;D3Z0B3		Medium	Low	Low	High	Low	Low	Medium	Medium	None	Low	Low	None	Low	Low	Low	Medium	Low	Low	Medium	Low	Low	Low	Medium	None	Low	Medium	Low	High
Acad10	Q8K370	Acyl-CoA dehydrogenase family member 10	Medium	Low	Low	High	Low	Low	Medium	Low	Low	Medium	High	Low	Low	High	High	Medium	Low	Low	Low	Low	Low	Low	Medium	Low	Medium	Low	Low	Medium
Acad11	Q80XL6;D3YTQ5;F6U473;Q7TNH5	Acyl-CoA dehydrogenase family member 11	Medium	Low	Low	Medium	Low	Medium	Medium	Low	Low	Low	Low	Medium	Medium	High	Medium	High	Low	Low	Medium	Low	Low	Low	Low	None	Low	Low	Low	Medium
Acad8	Q9D7B6;D3YTT4	Isobutyryl-CoA dehydrogenase, mitochondrial	Medium	Low	Low	High	Medium	Medium	Medium	Medium	Low	Medium	Medium	Low	Low	Medium	Medium	Medium	Low	Low	Medium	Low	Medium	Medium	Medium	Low	Medium	Low	Medium	Medium
Acad9	Q8JZN5;F6W0S5;F6TBZ5	Acyl-CoA dehydrogenase family member 9, mitochondrial	Medium	Low	Medium	High	Medium	Medium	Medium	Medium	Low	Medium	Low	Medium	Medium	Medium	Medium	Medium	Medium	Low	Medium	Medium	Medium	Medium	Medium	Low	Low	Low	Low	Medium
Acadl	P51174	Long-chain specific acyl-CoA dehydrogenase, mitochondrial	Medium	Low	Low	High	Low	Low	Medium	Low	Low	Medium	Medium	Low	Low	Medium	Medium	Medium	Low	Low	Medium	Low	Low	Low	Medium	Low	Low	Low	Low	Medium
Acadm	P45952;D6RFD7;D3Z2A5	Medium-chain specific acyl-CoA dehydrogenase, mitochondrial	Medium	Low	Low	High	Low	Low	Medium	Low	Low	Medium	Medium	Low	Low	High	High	Medium	Low	Low	Medium	Low	Low	Low	Low	Low	Low	Low	Low	Medium
Acads	Q07417;F6RAZ3	Short-chain specific acyl-CoA dehydrogenase, mitochondrial	Medium	Low	Low	High	Low	Medium	Medium	Low	Low	Low	Medium	Low	Low	Medium	Medium	Medium	Low	Low	Medium	Low	Low	Low	Low	Low	Low	Low	Low	Medium
Acadsb	Q9DBL1;E9Q5L3	Short/branched chain specific acyl-CoA dehydrogenase, mitochondrial	High	Low	Medium	High	Medium	Low	Medium	Medium	Low	Medium	Medium	Low	Low	High	High	Medium	Medium	Low	Medium	Medium	Medium	High	Medium	Low	High	Medium	Medium	High
Acadvl	B1AR27;P50544;B1AR28	Very long-chain specific acyl-CoA dehydrogenase, mitochondrial	Medium	Low	Low	High	Low	Low	Medium	Low	Low	Medium	Medium	Low	Low	Medium	Medium	Medium	Low	Low	Medium	Low	Low	Low	Low	Low	Low	Low	Low	Low
Acat1	Q8QZT1	Acetyl-CoA acetyltransferase, mitochondrial	Medium	Medium	Medium	High	Medium	Medium	Medium	Low	Low	Medium	Medium	Low	Low	Medium	Medium	Medium	Low	Medium	Medium	Medium	Low	Medium	Medium	Low	Medium	Low	Low	Medium
Acat2	Q8CAY6;G3XA25	Acetyl-CoA acetyltransferase, cytosolic	Medium	Medium	Medium	High	Medium	Medium	Low	Low	Medium	Low	Low	Low	Low	Medium	Medium	High	Medium	Medium	None	Medium	Low	Low	Medium	Low	Low	Medium	Low	High
Ace	P09470;Q3TU20;F6QCP8;A2A688;P09470-2	Angiotensin-converting enzyme;Angiotensin-converting enzyme, soluble form	Low	Low	None	Low	None	None	None	None	None	Medium	None	Medium	High	Medium	Medium	None	High	Low	None	Low	Medium	None	Medium	None	None	Medium	High	Low
Ace2	Q3URC9;Q8R0I0;F6X479;Q8R0I0-2	Angiotensin-converting enzyme 2;Processed angiotensin-converting enzyme 2	Low	None	None	None	None	None	None	None	None	None	None	High	High	Medium	None	None	None	None	None	None	None	None	None	None	None	None	None	None
Acly	Q3V117;A2A4H2;Q91V92;Q3TS02	ATP-citrate synthase	Medium	Low	Low	High	Low	Low	Low	Low	Low	Low	Low	Low	Low	Low	Low	Medium	Low	Low	Low	Low	Low	Low	Medium	Low	Low	Medium	Low	High
Acmsd	Q8R519	2-amino-3-carboxymuconate-6-semialdehyde decarboxylase	Low	Low	None	Low	Low	Low	Low	None	Low	None	Low	Low	Low	High	High	Medium	None	Low	None	Low	Low	Low	Low	Low	None	Low	None	Low
Aco1	Q8VDC3;P28271	Cytoplasmic aconitate hydratase	Medium	Low	Low	High	Low	Medium	Low	Medium	Low	Low	Low	Medium	Medium	High	Medium	High	Low	Low	Low	Low	Medium	Medium	Medium	Low	Low	Low	Low	Medium
Aco2	Q99KI0	Aconitate hydratase, mitochondrial	Medium	Low	Medium	High	Medium	Low	Medium	Low	Low	Medium	Medium	Low	Low	Medium	Medium	Low	Low	Low	Medium	Medium	Low	Low	Medium	Low	Low	Low	Low	Medium
Acot12	A2RSC2;Q9DBK0	Acyl-coenzyme A thioesterase 12	None	None	None	None	None	None	None	None	None	Low	None	Medium	Medium	High	High	High	None	None	None	None	None	None	None	None	None	None	None	None
Acot2	Q9QYR9	Acyl-coenzyme A thioesterase 2, mitochondrial	Medium	Low	Low	High	Low	Low	Medium	Low	Low	Medium	High	Low	Low	Medium	Medium	Low	Medium	Low	None	Low	Low	Low	Low	Medium	Low	Low	Low	Medium
Acot3	Q53YL1;Q9QYR7;Q9QYR7-2;D3Z4I9	Acyl-coenzyme A thioesterase 3	None	None	None	None	None	None	None	None	None	None	None	None	None	High	None	High	None	None	None	None	None	None	None	None	None	None	None	None
Acot4	Q14DI6;Q8BWN8	Acyl-coenzyme A thioesterase 4	Low	None	None	Low	None	Low	Low	None	None	None	None	Medium	Medium	High	High	High	None	None	None	None	None	None	None	None	None	None	None	Low
Acot8	P58137;Q3U965;Q8BZR4	Acyl-coenzyme A thioesterase 8	Low	Low	Low	Low	Low	Medium	Medium	Medium	Low	Low	Low	Medium	Medium	High	High	Medium	Low	None	None	None	Medium	None	None	Low	Medium	Medium	Low	Low
Acot9	Q9R0X4;Q32MW3	Acyl-coenzyme A thioesterase 9, mitochondrial	Medium	Medium	Medium	High	Medium	Low	Medium	Medium	Low	Medium	Medium	Medium	Low	Medium	Medium	Low	Medium	Medium	Medium	Medium	Medium	Medium	Medium	Medium	Medium	Medium	Medium	Medium
Acox1	Q9R0H0;Q9R0H0-2;A2A848	Peroxisomal acyl-coenzyme A oxidase 1;Acyl-coenzyme A oxidase	Medium	Low	Low	Medium	Low	Medium	Low	Low	Low	Low	Low	Medium	Medium	High	High	High	Low	Low	Medium	Low	Low	Low	Low	Low	Low	Low	Low	Medium
Acox2	Q9QXD1;E9Q5T5	Peroxisomal acyl-coenzyme A oxidase 2	Medium	None	None	None	None	None	None	None	None	None	None	None	None	High	High	High	None	None	None	None	None	None	None	None	None	None	None	None
Acox3	Q9EPL9;E9Q296;Q8C178;Q3TAW3;D3Z2N6	Peroxisomal acyl-coenzyme A oxidase 3;Acyl-coenzyme A oxidase	Medium	None	Low	Medium	Low	Medium	None	Low	Medium	Medium	Low	Medium	Medium	High	Medium	Medium	Low	Low	Low	Low	Medium	None	None	Medium	None	Low	Low	Medium
Acp1	Q4VAI2;Q9D358;Q9D358-2	Low molecular weight phosphotyrosine protein phosphatase	Medium	Medium	Medium	Medium	Medium	Medium	Medium	Medium	High	None	Medium	Medium	Medium	Medium	Medium	Medium	None	Medium	Medium	Medium	Medium	Medium	Medium	Medium	Medium	Medium	Medium	Medium
Acp5	Q05117	Tartrate-resistant acid phosphatase type 5	None	None	None	None	None	None	None	None	None	None	None	None	None	Medium	None	High	None	None	None	None	None	None	None	None	None	None	None	None
Acp6	Q8BP40	Lysophosphatidic acid phosphatase type 6	Medium	Low	Low	Medium	Low	Medium	Medium	Medium	Low	Low	Medium	Medium	Medium	Medium	Medium	Medium	Medium	Low	Medium	Low	Medium	Medium	Medium	Medium	None	Low	Low	Medium
Acsbg1	Q99PU5;D3Z2G8;D3Z1Z2	Long-chain-fatty-acid--CoA ligase ACSBG1	High	Low	High	Low	High	Low	None	Low	None	None	None	None	None	None	Low	None	None	Medium	Low	High	High	None	None	None	Low	None	Low	Low
Acsf2	Q8VCW8	Acyl-CoA synthetase family member 2, mitochondrial	High	Low	Medium	High	Low	High	Low	Low	Low	Low	Low	Medium	Low	Medium	Low	High	Medium	Low	Medium	Medium	Medium	Low	Medium	Medium	Low	Low	Low	Medium
Acsf3	Q3URE1;F8WGZ0;Q3URE1-2	Acyl-CoA synthetase family member 3, mitochondrial	Medium	Low	Medium	High	Medium	Medium	Medium	Low	Low	Low	Medium	Medium	Medium	Medium	Medium	Medium	Low	Low	None	Low	Low	Medium	Medium	Low	Medium	Low	Low	Medium
Acsl1	D3Z041;P41216;D3Z457;F6WNZ2;D3YVF6	Long-chain-fatty-acid--CoA ligase 1	Medium	Low	Low	High	Low	Low	High	Low	Low	Medium	Medium	Low	Low	Medium	Medium	High	Low	Low	Medium	Low	Low	Low	Low	Low	Low	Low	Low	High
Acsl3	Q9CZW4;E9PUC2;D3Z4I4	Long-chain-fatty-acid--CoA ligase 3	High	None	None	Medium	Medium	Medium	None	High	None	Medium	None	Low	None	Medium	High	None	None	None	None	None	None	None	None	Medium	None	None	None	None
Acsl4	Q9QUJ7;Q91YN3;Q9QUJ7-2	Long-chain-fatty-acid--CoA ligase 4	High	None	Medium	Medium	Low	Medium	None	None	None	None	None	None	Low	Medium	Medium	High	High	None	Low	Medium	High	Medium	Medium	Medium	None	Medium	Medium	Medium
Acsl5	Q3UC67;Q8JZR0;Q9D9S0	Long-chain-fatty-acid--CoA ligase 5	Low	Low	Low	High	Low	Low	Low	Low	Low	Low	Low	High	High	Low	Low	Medium	Low	Low	Low	Low	Low	Low	Low	Low	Low	Low	Low	Low
Acsl6	Q5F2D0;Q8R1X1;Q91WC3-2;Q5ICG4;Q5ICG5;Q91WC3;Q5F2C5;Q8BYJ0;E9Q7Y2;F6WYN6;Q8C028;B0QZJ6	Long-chain-fatty-acid--CoA ligase 6	Medium	Medium	High	Low	High	Low	Low	Low	None	High	None	Low	None	Low	Low	Low	None	High	None	High	None	None	None	None	None	Medium	None	Medium
Acsm1	Q91VA0;Q91VA0-2;D3Z106;D3YV36	Acyl-coenzyme A synthetase ACSM1, mitochondrial	Low	Low	Low	Low	Low	Low	Low	Low	Low	Low	Low	Low	Low	High	High	High	Low	Low	Low	Low	Low	Low	Low	None	Low	None	Low	Low
Acsm2	Q8K0L3-2;Q8K0L3-3;Q8K0L3;F6V4U2;F6XLJ8;D3YXB1	Acyl-coenzyme A synthetase ACSM2, mitochondrial	Low	Low	Low	Low	Low	Low	Low	Low	Low	Low	Low	Low	Low	High	High	Low	Low	Low	Low	Low	Low	Low	Low	Low	Low	Low	Low	Low
Acsm3	Q3UNX5-2;Q3UNX5	Acyl-coenzyme A synthetase ACSM3, mitochondrial	Medium	Low	None	High	None	High	None	Medium	None	Low	None	None	Medium	Low	Low	High	None	None	None	None	None	None	None	None	None	Low	None	High
Acsm5	Q8BGA8;Q8BGA8-2	Acyl-coenzyme A synthetase ACSM5, mitochondrial	Medium	Low	None	Low	Low	None	None	None	None	None	None	None	Low	High	High	High	None	None	None	None	None	None	None	None	None	None	None	Medium
Acss1	Q69Z91;Q569W4;Q99NB1	Acetyl-coenzyme A synthetase 2-like, mitochondrial	Low	Low	Low	High	Low	Medium	Medium	Medium	Low	Low	Medium	Low	Low	High	High	Low	Medium	Low	Low	Low	Low	Low	Medium	Low	Low	Low	Low	Low
Acss2	A2AQN4;Q9QXG4;A2AQN5;F7CU63;D6RHA7	Acetyl-coenzyme A synthetase, cytoplasmic	Medium	Low	Low	High	Low	Medium	Medium	Low	Low	Low	Low	Low	Medium	Medium	Medium	High	Low	Low	Low	Medium	Low	Low	Medium	Low	Low	Medium	Low	High
Acss3	Q14DH7;Q14DH7-2	Acyl-CoA synthetase short-chain family member 3, mitochondrial	Medium	None	Low	High	Low	Low	Low	None	Low	None	None	None	None	High	Medium	High	Medium	None	None	Low	Medium	Low	None	None	None	Low	None	High
Acy1	Q99JW2	Aminoacylase-1	Low	Low	Low	Low	Low	Medium	Low	Medium	Low	Low	Medium	Medium	Medium	High	High	Medium	Low	Low	Medium	Low	Low	Medium	Medium	Low	Medium	Low	Low	Low
Acy3	Q91XE4	Aspartoacylase-2	None	None	None	None	None	None	None	None	None	None	None	None	None	None	High	None	None	None	None	None	None	None	None	None	None	None	None	None
Acyp1	E9QJT5;P56376;Q8BMV3	Acylphosphatase;Acylphosphatase-1	Medium	High	Medium	Medium	Medium	Low	Medium	Medium	Low	Medium	Medium	Low	Low	Medium	Medium	Low	Medium	High	High	Medium	Medium	Medium	Medium	Medium	Medium	Medium	Medium	Medium
Acyp2	Q5SPV7;P56375	Acylphosphatase;Acylphosphatase-2	Medium	Medium	Medium	Medium	Medium	Low	High	None	None	Medium	High	None	None	Medium	Medium	Low	Medium	High	High	Medium	Low	Low	Low	Low	Medium	Low	Medium	Medium
Ada	P03958;Q4FK28	Adenosine deaminase	Low	Low	Low	Low	Low	Low	Low	Low	Low	Low	Low	High	Medium	Low	Low	Low	Low	Low	Medium	Low	Low	Low	Medium	Medium	Medium	High	Low	Low
Adh1	P00329;Q3UKA4	Alcohol dehydrogenase 1	High	Low	Low	Medium	Low	Medium	Low	Low	Low	Low	Low	Medium	Low	Medium	Low	High	Medium	Low	Low	Low	Medium	Low	Medium	Low	Low	Low	Medium	Medium
Adh4	Q9QYY9;E0CYI4	Alcohol dehydrogenase 4	None	None	None	None	None	High	None	None	None	None	None	Medium	None	None	None	High	None	None	None	None	None	None	None	None	None	None	None	None
Adh5	P28474;Q6P5I3	Alcohol dehydrogenase class-3	Medium	Low	Medium	Medium	Medium	Medium	Medium	Medium	Medium	Medium	Low	Medium	Medium	Medium	Medium	High	Medium	Low	Medium	Medium	Medium	Medium	Medium	Medium	Medium	Medium	Medium	Medium
Adh6a	E9Q5Z6;E9Q4Y1;Q3UQ40		Low	Low	Low	Low	Low	Low	Low	Low	Low	Low	Low	High	Medium	Low	Low	Low	Low	Low	Low	Low	Low	Low	Low	Low	Low	Low	Low	Low
Adh7	Q64437;Q9D748	Alcohol dehydrogenase class 4 mu/sigma chain	High	None	None	None	None	None	None	High	None	High	Medium	None	None	Low	Low	None	High	Low	None	None	Medium	None	None	None	High	None	None	Medium
Adhfe1	Q8R0N6;Q8R0N6-2	Hydroxyacid-oxoacid transhydrogenase, mitochondrial	Medium	Low	Low	High	Low	Low	Medium	Low	Low	Low	Medium	Low	Low	High	High	Medium	Low	Low	Medium	Low	Low	Low	Low	Low	Low	Low	Low	High
Adi1	Q99JT9;F7ARY2	1,2-dihydroxy-3-keto-5-methylthiopentene dioxygenase	Medium	Medium	Medium	None	Medium	Low	None	Medium	Medium	Medium	Medium	Medium	Low	Medium	Medium	High	Medium	Medium	Medium	Low	Medium	High	Medium	Medium	Medium	Medium	Medium	Medium
Adk	P55264	Adenosine kinase	Medium	Low	Medium	Medium	Low	Medium	Medium	Medium	Low	Medium	Medium	Medium	Medium	Medium	Medium	High	Medium	Low	Medium	Medium	Medium	High	Medium	Medium	Low	Medium	Medium	Medium
Ado	Q6PDY2	2-aminoethanethiol dioxygenase	Medium	Medium	High	Medium	Medium	Medium	Medium	None	Medium	Medium	Low	Medium	Medium	Medium	None	Medium	None	Medium	Medium	High	Medium	Medium	None	Medium	Medium	Medium	High	Medium
Adpgk	Q8VDL4;Q8VDL4-3;Q8VDL4-2	ADP-dependent glucokinase	Medium	Low	Medium	Medium	Medium	Medium	None	Medium	None	Medium	None	Medium	Medium	Medium	Medium	Medium	Medium	None	None	None	Medium	High	None	Medium	None	Medium	None	Medium
Adprh	P54923;Q3U5N4	[Protein ADP-ribosylarginine] hydrolase	Medium	Medium	Medium	Medium	Medium	Medium	Medium	Medium	High	Medium	Medium	Medium	Medium	Medium	Medium	Low	Medium	Medium	Medium	Medium	Medium	Medium	Medium	Medium	Medium	Medium	High	Medium
Adrbk1	Q3U1V3;Q99MK8;Q7TS64;E9PW16;E9Q419;Q3UYH7;F6QY34;F7AEX1	Beta-adrenergic receptor kinase 1	None	None	Medium	Medium	High	Medium	None	Medium	None	Low	Low	None	Medium	None	None	Medium	None	Medium	None	None	None	None	None	High	None	None	None	None
Adsl	P54822;E9Q242;E9Q3T7;E9Q0A0	Adenylosuccinate lyase	Medium	Low	Medium	Medium	Medium	Medium	High	Medium	Medium	Medium	Low	Medium	Medium	Medium	Medium	Medium	Medium	Low	High	Medium	Medium	Medium	Medium	Medium	Low	Medium	Medium	Medium
Adss	B9EIE9;P46664	Adenylosuccinate synthetase;Adenylosuccinate synthetase isozyme 2	Medium	Medium	Medium	Medium	Medium	Medium	Low	Medium	Medium	Medium	Low	Medium	Medium	Medium	Medium	Medium	Medium	Medium	Medium	Medium	Medium	Medium	Medium	Medium	Medium	Medium	Medium	Medium
Adssl1	P28650;Q3UBP0;P28650-2	Adenylosuccinate synthetase isozyme 1;Adenylosuccinate synthetase	Low	Medium	Medium	Medium	Medium	Low	High	Low	Low	Medium	Medium	Low	Low	Low	Low	Medium	Medium	Medium	High	Medium	Low	Low	Medium	Medium	Low	Low	Low	Low
Afmid	Q8K4H1;Q8K4H1-2;B1AQL0	Probable arylformamidase	None	None	None	None	None	None	None	None	None	None	None	None	None	High	None	High	None	None	None	None	None	None	None	None	None	None	None	None
Agk	Q9ESW4;Q9ESW4-2	Acylglycerol kinase, mitochondrial	Medium	Medium	Medium	High	Medium	Medium	Medium	Medium	Medium	Medium	Low	Medium	Medium	Medium	Medium	Medium	Medium	Medium	Medium	Medium	Medium	Medium	Medium	Medium	Medium	Medium	Medium	Medium
Agl	F8VPN4;F6XXE6;E0CYU6;E0CX86;F7CSZ6		Medium	Low	Medium	High	Medium	Medium	High	Medium	Low	Medium	Medium	Low	Low	Medium	Low	High	Low	Medium	High	Medium	Medium	None	Medium	Low	Low	Low	Low	Medium
Agmat	A2AS89	Agmatinase, mitochondrial	Medium	None	None	None	None	None	None	None	None	None	None	Medium	Medium	None	None	High	None	None	None	None	None	None	None	None	None	None	None	None
Agpat2	Q059U0;Q8K3K7	1-acyl-sn-glycerol-3-phosphate acyltransferase beta	High	Medium	Low	High	None	None	None	Medium	None	None	None	Medium	Medium	None	None	Medium	None	None	None	None	None	High	None	None	None	Medium	Medium	High
Agpat3	C4B4E7;Q9D517;D3Z1M6;D3YUW0;D3YTN7;D3YV65	1-acyl-sn-glycerol-3-phosphate acyltransferase gamma	Medium	Low	Medium	High	Medium	Low	Low	Medium	Low	High	Low	Medium	Medium	Medium	Low	Medium	Low	None	None	Medium	Medium	Low	Medium	Low	Low	Medium	Low	Medium
Agpat4	Q8K4X7;E9Q6S5;E9Q2T9;E9Q2W7	1-acyl-sn-glycerol-3-phosphate acyltransferase delta	None	None	High	None	Medium	None	None	None	Medium	None	None	None	None	None	None	None	None	Medium	None	None	Medium	None	None	None	None	None	None	None
Agpat5	Q9D1E8;F8WGD9	1-acyl-sn-glycerol-3-phosphate acyltransferase epsilon	None	None	None	None	None	None	None	None	None	None	None	None	None	None	None	None	None	None	None	None	None	None	None	None	None	None	None	None
Agpat6	Q8K2C8;F8WGB0;E9Q4Z4	Glycerol-3-phosphate acyltransferase 4	None	None	None	None	None	None	None	None	None	None	None	None	None	None	None	None	None	None	None	None	None	None	None	None	None	None	None	None
Agpat9	Q8C0N2;D3YUY8	Glycerol-3-phosphate acyltransferase 3	None	None	None	None	None	None	None	None	None	None	None	High	High	None	None	None	None	None	None	None	None	None	None	None	None	None	None	High
Agphd1	Q5U5V2;Q5U5V2-2	Aminoglycoside phosphotransferase domain-containing protein 1	Low	Low	None	Low	Low	Low	None	Low	None	Low	Low	Low	None	High	High	High	Low	None	None	None	None	None	None	None	None	None	Medium	Medium
Agps	A2AL50;Q8C0I1;H3BKN2;A2AL49;H3BIY5	Alkyldihydroxyacetonephosphate synthase, peroxisomal	Medium	Low	Medium	None	Medium	Medium	None	Medium	High	Medium	Low	Medium	Medium	High	High	Medium	Medium	None	None	None	None	None	None	None	None	None	None	Medium
Agt	Q3UTR7;P11859	Angiotensinogen;Angiotensin-1;Angiotensin-2;Angiotensin-3	Medium	None	Medium	Medium	Medium	Medium	Medium	None	None	None	None	None	None	High	High	High	None	None	None	None	None	None	None	None	None	None	None	None
Agxt2	H7BWY3;Q3UEG6;D3YZ49;D3YZ52	Alanine--glyoxylate aminotransferase 2, mitochondrial	Low	Low	Low	Low	Low	Low	None	None	None	Low	Low	Low	None	High	High	High	None	Low	Low	Low	None	Low	Low	None	None	Low	Low	Low
Agxt2l1	Q8BWU8;E9PYH3	Alanine--glyoxylate aminotransferase 2-like 1	None	None	None	None	High	None	None	None	None	None	None	None	None	None	None	High	None	Medium	None	None	None	None	None	None	None	None	None	None
Agxt2l2	Q8R1K4-2;Q8R1K4;F8WHK6	Alanine--glyoxylate aminotransferase 2-like 2	None	None	None	Medium	None	None	None	None	None	None	Medium	None	Medium	Medium	Medium	None	Medium	None	None	None	None	None	High	None	None	None	None	None
Ahcy	P50247;Q3TF14;A2ALT5	Adenosylhomocysteinase	Medium	Low	Low	Low	Low	Medium	Low	Medium	Low	Medium	Low	Medium	Medium	Medium	Medium	High	Medium	Low	Medium	Low	Medium	High	Medium	Medium	Low	Medium	Medium	Medium
Ahcyl1	Q80SW1;D3Z2Q0;F7ATQ6	Putative adenosylhomocysteinase 2	Medium	Medium	High	Medium	High	Medium	Low	Low	Low	Medium	Low	Medium	Medium	Medium	Medium	Low	Medium	Medium	Medium	High	Medium	Medium	Medium	Medium	Low	Low	Low	Medium
Ahcyl2	E9PV16;Q68FL4;F8WGT1;E9PX77;E9Q0D6	Adenosylhomocysteinase;Putative adenosylhomocysteinase 3	Medium	Low	Medium	Low	Medium	Medium	Low	Medium	Low	Medium	Low	High	Medium	Medium	Medium	Low	Medium	Medium	Low	Medium	Low	Medium	Low	Medium	Medium	Medium	Low	Medium
Ak1	Q9R0Y5-2;Q9R0Y5	Adenylate kinase isoenzyme 1	Low	Medium	Medium	Medium	Medium	Low	High	Low	Low	Medium	High	Low	Low	Low	Low	Low	Low	Medium	High	Medium	Low	Low	Medium	Low	Medium	Low	Low	Low
Ak2	Q9WTP6;Q9WTP6-2;F7BP55	Adenylate kinase 2, mitochondrial	Medium	Low	Low	High	Low	Medium	Low	Low	Low	Low	Low	Medium	Medium	Medium	Medium	Medium	Low	Low	Medium	Low	Low	Medium	Medium	Low	Low	Medium	Low	Medium
Ak3	Q9WTP7	GTP:AMP phosphotransferase, mitochondrial	Medium	Medium	Medium	High	Low	Medium	Medium	Medium	Low	Low	Medium	Medium	Medium	High	High	Medium	Medium	Medium	Medium	Low	Medium	High	Medium	Low	Medium	Low	Medium	Medium
Ak4	Q3U489;Q9WUR9;F8WH88;A2ARF6;F6TEU8;A2ARF5	Adenylate kinase isoenzyme 4, mitochondrial	Low	Medium	Medium	Low	Medium	Low	Medium	Low	Low	Low	Medium	None	None	High	High	Medium	None	Medium	Medium	Medium	None	None	None	None	Medium	None	None	None
Ak5	Q920P5;Q920P5-2	Adenylate kinase isoenzyme 5	None	High	Medium	None	High	None	None	None	None	None	None	None	None	Medium	None	None	None	None	None	High	None	None	None	None	None	None	None	None
Ak7	F8WIC0;Q9D2H2;Q9D2H2-1	Adenylate kinase 7	None	None	None	None	None	None	None	None	None	None	None	None	None	None	None	None	Medium	None	None	None	None	None	None	None	None	None	None	None
Akr1a1	Q540D7;Q9JII6;B1AXW3	Alcohol dehydrogenase [NADP(+)]	Medium	Low	Low	Low	Low	Medium	Low	Low	Low	Low	Low	Medium	Medium	High	High	Medium	Low	Low	Medium	Low	Low	Low	Low	Low	Medium	Low	Low	Medium
Akr1b3	G3UW73;P45376;Q3UDY1;F8WJG5;D3YVJ7	Aldose reductase	High	Low	Medium	Medium	Medium	Medium	Medium	Medium	Low	Medium	Medium	Medium	Medium	Medium	High	Low	Medium	Low	High	Medium	Medium	Medium	Medium	Medium	Medium	Medium	Medium	High
Akr1b8	P45377	Aldose reductase-related protein 2	High	Low	Low	Medium	Low	High	Low	High	Medium	Low	Low	Medium	Medium	Low	Low	Medium	Medium	Low	None	None	Medium	Low	Medium	Medium	Medium	Low	Medium	Medium
Akr1c18	Q3U538;Q8K023;Q8K023-2	Aldo-keto reductase family 1 member C18	High	None	None	Low	None	Low	None	None	None	Low	Low	None	Low	High	High	None	Low	None	Low	Low	Medium	None	Low	None	Low	None	None	None
Akr1c21	Q91WR5;D3YWM3	Aldo-keto reductase family 1 member C21	Low	Low	Low	Low	Low	Low	Low	Low	None	Low	Low	Low	Low	High	High	Low	Low	Low	Low	Low	None	Low	None	Low	Low	Low	None	None
Akr1c6	P70694;Q3UEM0;D3Z3P8	Estradiol 17 beta-dehydrogenase 5	Medium	Low	Low	Low	Low	Low	Medium	Low	None	Low	Low	Low	Low	Medium	Low	High	Low	Low	Low	Low	Medium	Low	Low	Low	Low	Low	Medium	Low
Akr1d1	Q8VCX1	3-oxo-5-beta-steroid 4-dehydrogenase	High	Low	Low	Low	Low	Low	None	Low	None	Low	Low	Low	Low	Low	Low	High	None	Low	None	None	None	None	None	None	None	None	None	None
Akt1	P31750;F8WJD0;D3Z783;D3YXX3;D3YYP9	RAC-alpha serine/threonine-protein kinase	High	Medium	Medium	Medium	Medium	Medium	Medium	Medium	Medium	Medium	Medium	Medium	Medium	Medium	Medium	Medium	Medium	Medium	None	Medium	Medium	Medium	Medium	Medium	Medium	Medium	Medium	Medium
Akt2	Q3TY95;Q60823;F8WHG5;D3Z3N2;D3YXM7;D3Z490;D3YZJ5;D3Z0M3;D3Z5X2	RAC-beta serine/threonine-protein kinase	Medium	Low	Low	High	Medium	Low	Medium	Medium	Medium	Medium	Low	Low	Low	Medium	Medium	Medium	Medium	Low	Low	Medium	Medium	Medium	Medium	Medium	Medium	Medium	Medium	High
Akt3	Q9WUA6;Q9WUA6-2	RAC-gamma serine/threonine-protein kinase	Medium	High	High	None	High	None	None	None	High	None	None	None	None	Medium	None	None	None	None	None	High	None	None	None	Medium	None	None	None	Medium
Alad	P10518	Delta-aminolevulinic acid dehydratase	Medium	Low	Low	Medium	Medium	Medium	Medium	Medium	Low	Medium	Medium	Medium	Medium	Medium	Medium	High	Medium	Low	None	Low	Medium	Medium	Medium	Medium	Medium	Low	Medium	Medium
Alas1	Q3V0B2;Q8VC19;D6RGR8	5-aminolevulinate synthase, nonspecific, mitochondrial	Medium	None	None	High	None	Medium	Medium	None	Medium	None	None	None	Medium	Medium	None	High	None	None	Medium	Low	Medium	High	Medium	Medium	Medium	Medium	Medium	Medium
Aldh1a1	P24549	Retinal dehydrogenase 1	Low	Low	Low	Low	Low	Medium	Low	Medium	Low	Medium	Low	Medium	Medium	Low	Low	High	High	Low	Medium	Low	High	Medium	Low	Low	Medium	Low	Low	Medium
Aldh1a2	Q62148	Retinal dehydrogenase 2	Medium	None	Low	Low	Low	Low	Medium	High	Medium	Medium	Low	Medium	Medium	Medium	Low	None	Medium	None	None	Low	High	Medium	None	Low	Medium	Medium	High	Medium
Aldh1a3	Q3UIA4;Q9JHW9;G3UWP3	Aldehyde dehydrogenase family 1 member A3	None	None	None	None	None	None	None	None	None	None	None	High	High	None	None	None	None	None	None	None	None	None	None	None	None	Medium	None	None
Aldh1b1	B1AWX7;Q9CZS1;G3UYH1	Aldehyde dehydrogenase X, mitochondrial	Low	Low	Low	Low	Low	High	Low	Low	Low	Low	Low	High	High	Low	Low	Medium	Low	Low	Low	Low	Low	Low	Low	Low	Low	Low	Low	Low
Aldh1l1	Q8R0Y6	Cytosolic 10-formyltetrahydrofolate dehydrogenase	Medium	Low	Medium	Medium	Medium	Low	Low	Low	Low	Low	Low	Medium	Medium	High	Medium	High	Low	Low	Low	Medium	Low	Medium	Medium	Low	Low	Medium	Low	High
Aldh1l2	Q8K009;D3Z6B9	Mitochondrial 10-formyltetrahydrofolate dehydrogenase	Low	Low	Low	Low	Low	Low	Low	High	Low	Low	Low	Medium	Low	Low	Low	Low	Low	Low	Medium	Low	Low	High	High	Low	Low	Low	Low	Low
Aldh2	P47738;Q544B1;D3YYF3	Aldehyde dehydrogenase, mitochondrial	High	Low	Low	High	Low	Medium	Medium	Medium	Low	Low	Low	Medium	Low	Medium	Medium	High	Medium	Low	Medium	Low	Medium	Low	Medium	Medium	Medium	Medium	Low	High
Aldh3a1	B1ATI7;P47739	Aldehyde dehydrogenase;Aldehyde dehydrogenase, dimeric NADP-preferring	Low	Low	Low	Low	Low	Low	Low	Medium	Low	High	Low	Low	Medium	Medium	Low	High	Medium	Low	Low	Low	Low	Low	Medium	Low	High	Low	Low	Low
Aldh3a2	B1ATI0;B1AV77;P47740;Q8C5J1	Aldehyde dehydrogenase;Fatty aldehyde dehydrogenase	Medium	Low	Low	Medium	Low	Medium	None	Medium	Low	Low	Low	High	High	Medium	Medium	High	Medium	Low	Low	Low	Medium	Medium	Medium	Low	Medium	Medium	Low	Medium
Aldh3b1	Q3TX25;Q80VQ0	Aldehyde dehydrogenase;Aldehyde dehydrogenase family 3 member B1	High	None	None	None	Medium	None	None	None	None	None	None	Medium	High	None	None	Low	None	None	None	Medium	None	None	None	High	None	None	None	None
Aldh3b2	E9Q3E1	Aldehyde dehydrogenase	High	None	Medium	High	Low	Medium	None	Medium	None	Low	None	Medium	Medium	None	None	None	Medium	None	None	Medium	Medium	None	High	None	None	Medium	None	High
Aldh4a1	Q8CHT0	Delta-1-pyrroline-5-carboxylate dehydrogenase, mitochondrial	Medium	Low	Low	High	Low	Low	Medium	Low	Low	Low	Medium	Low	Low	High	High	High	Low	Low	Medium	Low	Low	Low	Low	Low	Low	Low	Low	Medium
Aldh5a1	B2RS41;Q8BWF0	Succinate-semialdehyde dehydrogenase, mitochondrial	Medium	Medium	High	Medium	High	Medium	Medium	Low	Low	Medium	Medium	Medium	Medium	Medium	Medium	High	Low	Medium	Medium	High	Low	Medium	Medium	Low	Low	Low	Low	Medium
Aldh6a1	Q9EQ20;Q8K0L1	Methylmalonate-semialdehyde dehydrogenase [acylating], mitochondrial	Medium	Low	Low	High	Low	Low	Medium	Low	Low	Low	Medium	Low	Low	High	High	Medium	Low	Low	Medium	Low	Low	Medium	Medium	Low	Medium	Low	Low	High
Aldh7a1	Q9DBF1;Q9DBF1-2;G3UYR8;G3UY72;E9Q1H3;E9Q1G1	Alpha-aminoadipic semialdehyde dehydrogenase	Medium	Low	Medium	Low	Medium	Low	Low	Medium	Low	Medium	Low	Low	Low	High	Medium	High	Medium	Low	Medium	Medium	Medium	High	Medium	Low	Low	Low	Low	Medium
Aldh8a1	Q8BH00;F6T4U0	Aldehyde dehydrogenase family 8 member A1	Low	Low	Low	Low	Low	Low	Low	None	Low	Low	Low	Low	Low	High	High	High	Low	Low	Medium	Low	Low	Low	Medium	Low	Medium	Low	Low	Low
Aldh9a1	Q3U367;Q9JLJ2	4-trimethylaminobutyraldehyde dehydrogenase	Medium	Low	Low	Medium	Low	Low	Low	Low	Low	Low	Low	Medium	Medium	Medium	Medium	High	Low	Low	Medium	Low	Medium	Medium	Medium	Low	Low	Medium	Low	Medium
Aldoa	A6ZI44;D3YV98	Fructose-bisphosphate aldolase	None	None	None	High	None	None	None	None	None	None	None	None	None	None	None	None	None	None	None	None	None	None	None	None	None	None	None	None
Aldob	Q3UER1;Q91Y97	Fructose-bisphosphate aldolase;Fructose-bisphosphate aldolase B	Low	Low	Low	Low	Low	Low	Low	Low	Low	Low	Low	Medium	Medium	Medium	Medium	Medium	Low	Low	Low	Low	Low	Low	Low	Low	Low	Low	Low	Low
Aldoc	B1AQE0;P05063	Fructose-bisphosphate aldolase;Fructose-bisphosphate aldolase C	Low	High	High	Low	High	Low	Low	Low	Low	High	Low	Low	Low	Low	Low	Low	Low	High	Low	High	Medium	Low	Low	Low	Low	Low	Low	Low
Alg13	Q8BML3;Q9D8C3-2;Q9D8C3;E9PX10	UDP-N-acetylglucosamine transferase subunit ALG13 homolog	None	None	None	None	None	None	None	None	None	None	None	None	None	None	Medium	None	None	None	None	None	None	None	None	None	None	None	None	None
Alg2	Q9DBE8;F6RBY3	Alpha-1,3/1,6-mannosyltransferase ALG2	High	Low	Medium	Medium	Medium	Medium	None	Medium	High	None	Medium	Medium	Medium	Medium	Medium	Low	None	Medium	None	High	Medium	High	None	None	None	Low	None	Medium
Alg5	Q9DB25	Dolichyl-phosphate beta-glucosyltransferase	Medium	None	None	None	Low	Medium	None	High	Medium	None	None	Medium	High	None	None	Medium	None	None	None	None	None	High	High	Medium	None	Medium	None	Medium
Alg8	H9KUZ9;Q6P8H8	Probable dolichyl pyrophosphate Glc1Man9GlcNAc2 alpha-1,3-glucosyltransferase	None	None	None	None	None	None	None	None	None	None	None	None	None	None	None	None	None	None	None	None	None	None	None	None	None	None	None	None
Alox12	A2CF85;P39655;Q8C587	Arachidonate 12-lipoxygenase, 12S-type	None	None	None	None	None	None	None	None	None	None	None	None	None	None	None	None	High	None	None	None	None	None	None	High	None	None	None	None
Alox15	A2CF88;P39654	Arachidonate 12-lipoxygenase, leukocyte-type	None	Low	None	None	Low	Low	Medium	Medium	None	Medium	Low	Medium	Medium	Low	Low	None	Medium	Low	Low	Low	High	None	None	Medium	Medium	High	High	Medium
Alox5	P48999;E9Q6H6;E9QA93	Arachidonate 5-lipoxygenase	Medium	None	None	Medium	None	Medium	None	Medium	None	None	Medium	None	None	None	None	None	High	None	None	None	None	None	None	None	None	Medium	None	None
Alpi	F8VPQ6	Alkaline phosphatase	None	Low	None	High	None	None	High	Medium	None	None	Medium	High	Medium	Low	None	None	Low	None	None	Medium	None	Low	None	Low	Low	None	None	Medium
Alpl	P09242;E9Q7P8;B1AXF5;B1AXF6	Alkaline phosphatase, tissue-nonspecific isozyme;Alkaline phosphatase	Low	Low	Low	Medium	Low	None	Medium	None	Medium	Medium	Low	None	None	High	High	None	None	Low	None	None	Medium	None	None	Low	None	None	Low	Low
Amacr	O09174	Alpha-methylacyl-CoA racemase	Medium	Low	Low	Medium	Low	Low	Medium	Low	Low	Low	Medium	Medium	Low	High	High	High	Low	Low	Medium	Low	Low	Low	Low	Low	Low	Low	Low	Low
Amdhd1	Q9DBA8	Probable imidazolonepropionase	Medium	Low	Low	None	None	None	None	None	None	None	None	None	Low	Low	Low	High	Low	None	None	None	None	None	None	Low	None	None	None	None
Amdhd2	Q8JZV7;F6UP77	Putative N-acetylglucosamine-6-phosphate deacetylase	Medium	Low	Medium	None	Medium	Medium	None	Low	Low	Medium	None	Medium	Medium	Medium	Medium	Medium	Medium	Low	None	Medium	None	Low	Medium	Medium	Low	Medium	Medium	Medium
Ampd1	F8VPY9;Q3V1D3;H3BIY4	AMP deaminase 1	None	Low	Medium	Medium	Low	Medium	High	None	None	Medium	None	None	None	Medium	Medium	Medium	None	Medium	High	Low	Low	Low	Medium	None	None	None	Medium	Low
Ampd2	A2AE27;Q9DBT5;F7ATG4;A2AE25;A2AE22;F7D159	AMP deaminase 2	Medium	Low	High	Medium	Medium	Low	Low	Medium	Medium	Medium	Low	Medium	Medium	Low	Low	Medium	Medium	Medium	None	High	Medium	High	Medium	Medium	None	Medium	Low	Low
Ampd3	F6UVY2;O08739;D3Z4N3;F6XQD0;D3YU73	AMP deaminase 3	Medium	Low	Medium	High	Medium	High	Medium	Medium	Low	Medium	Low	Medium	Medium	Medium	Medium	Low	Medium	Medium	None	Medium	High	None	None	Medium	None	Low	High	High
Amt	A2RSW6;Q8CFA2	Aminomethyltransferase;Aminomethyltransferase, mitochondrial	Low	Low	Medium	Low	Low	Medium	Low	Medium	Medium	Low	Low	Low	Low	High	High	High	Low	Low	Low	Low	Low	Medium	High	None	Low	Low	Low	Low
Amy1	P00687;E9Q1A2;D3YYQ5;CON__Q3MHH8	Alpha-amylase 1	Low	Low	Low	Medium	Low	None	Medium	None	None	None	None	None	None	Low	None	Low	Low	Low	None	None	None	None	Medium	None	None	Low	None	Medium
Anpep	P97449;Q3TB69	Aminopeptidase N	Low	Low	Low	Low	Low	Low	Low	Low	Low	Low	Low	High	High	Medium	Medium	Low	Low	Low	Medium	Low	Medium	Medium	Medium	Low	Low	Low	Medium	Medium
Anxa3	O35639	Annexin A3	Medium	Low	Low	Medium	Low	Medium	Medium	Medium	Low	Medium	Medium	Low	Low	Medium	Medium	Low	High	Low	Medium	Low	Medium	Medium	Medium	Medium	Medium	Low	Medium	Medium
Aoc3	O70423;O70423-2;A2A4I8;Q812C9;A2A4I9	Membrane primary amine oxidase	Medium	Low	None	High	Low	Low	Medium	Medium	None	Low	Low	Low	Low	Low	Low	Low	Low	Low	Low	Low	High	Low	Medium	Low	Medium	Medium	Medium	High
Aox1	G3X8P9;O54754	Aldehyde oxidase	High	None	None	High	Medium	None	Medium	None	None	None	None	None	None	None	None	High	High	None	None	None	None	None	None	Medium	None	Medium	None	High
Apip	A2AWH9;Q9WVQ5	Probable methylthioribulose-1-phosphate dehydratase	Medium	Low	Medium	High	Medium	Medium	Medium	Medium	Medium	Medium	Medium	Low	Low	Medium	Medium	Medium	Medium	Low	Medium	Medium	Medium	Medium	Medium	Medium	Medium	Medium	Medium	High
Apoa1	Q8BPD5;Q00623	Apolipoprotein A-I;Truncated apolipoprotein A-I	High	Medium	Medium	High	Medium	Low	High	Medium	Medium	Medium	High	Medium	Medium	Medium	High	Medium	High	Medium	High	Low	High	Medium	High	Medium	Medium	High	High	High
Apoa2	Q3UKX6		None	None	None	None	None	None	None	None	None	Medium	High	None	None	High	None	High	None	None	None	None	None	None	None	None	None	None	None	None
Apoa5	Q8C7G5	Apolipoprotein A-V	None	None	None	None	None	None	None	None	None	None	None	None	None	None	None	High	None	None	None	None	None	None	None	None	None	None	None	None
Aprt	P08030;Q6PK77	Adenine phosphoribosyltransferase	Medium	Medium	Low	Low	Low	Medium	None	Medium	Medium	Medium	Low	Medium	Medium	Medium	Medium	Medium	Medium	None	None	None	None	None	None	Medium	None	None	None	None
Aqp1	Q02013	Aquaporin-1	Low	None	None	Medium	None	None	None	None	None	None	Low	None	None	None	None	High	None	None	None	None	None	None	None	None	None	None	None	None
Aqp7	O54794;Q5DX24	Aquaporin-7	None	Low	None	None	None	None	None	None	None	None	None	None	None	None	None	None	None	None	None	None	None	None	None	None	None	None	None	None
Araf	P04627;B1AUN8;Q8CAD1	Serine/threonine-protein kinase A-Raf	None	High	High	Medium	None	Medium	None	None	None	Medium	None	None	Medium	Medium	None	None	None	None	None	Medium	None	None	None	Medium	None	None	None	Medium
Arcn1	Q5XJY5	Coatomer subunit delta	Medium	Low	Low	Medium	Low	Medium	Low	Medium	Medium	Low	Low	Medium	Medium	Medium	Medium	Medium	Medium	Low	Medium	Low	Medium	High	High	Medium	Medium	Medium	Medium	Medium
Arg1	Q61176	Arginase-1	Medium	Low	Low	Low	Low	Low	Low	Low	Low	Low	Low	Low	Low	Low	Low	High	Low	Low	Low	Low	Low	Low	High	Low	Low	Low	Medium	Low
Arg2	O08691	Arginase-2, mitochondrial	Low	Low	Low	Low	Low	Low	Low	Low	Low	Low	Low	High	High	Low	Medium	Low	Low	Low	Medium	Low	Low	Low	None	Low	Low	Low	Low	Low
Arsa	P50428;F6QGM0	Arylsulfatase A	None	None	None	None	Medium	None	None	None	None	None	None	None	None	None	None	None	None	None	None	None	None	None	None	None	None	None	None	None
Arsb	P50429;P50429-2	Arylsulfatase B	Medium	Medium	Medium	Medium	Medium	Medium	None	None	None	None	Low	Low	Low	High	Medium	Medium	None	Medium	Low	Medium	Medium	Medium	None	Medium	None	Medium	Medium	Medium
Art3	E9Q7Q8;E9QNU1;Q8R2G4;Q8R2G4-8;Q8R2G4-7;E9Q1U7;F6RER8;E9Q7Z7;E9Q8Z0;E9Q9Q8;E9Q984;E9Q630	Ecto-ADP-ribosyltransferase 3	None	None	None	None	None	None	None	None	None	None	None	None	None	None	None	None	None	None	None	None	None	None	None	None	None	None	None	High
As3mt	Q91WU5	Arsenite methyltransferase	Medium	Low	Low	Low	Low	Medium	Medium	Medium	Medium	Medium	Medium	Medium	Medium	Medium	Medium	Medium	Medium	Low	Medium	Low	Medium	Low	Medium	Medium	Low	Medium	Medium	Medium
Asah1	Q78P93;Q9WV54;D3Z015;D3Z505	Acid ceramidase;Acid ceramidase subunit alpha;Acid ceramidase subunit beta	Medium	Low	Medium	Medium	Medium	Medium	Medium	Medium	Low	Medium	Low	Medium	Medium	Medium	Medium	Medium	Medium	Low	Low	Medium	Medium	Medium	Medium	High	Medium	Medium	Medium	Medium
Asah2	B9EHG7;Q9JHE3	Neutral ceramidase;Neutral ceramidase soluble form	None	None	None	None	None	None	None	Medium	None	None	None	High	High	None	None	Medium	None	None	None	None	None	None	None	None	None	None	None	None
Asl	Q91YI0;E0CXM2;F7D439;E0CY49;E0CYV3	Argininosuccinate lyase	Medium	Low	Low	Low	Low	Low	Low	Low	Low	Low	Low	Low	Low	High	Medium	High	Low	Low	Medium	Low	Low	Medium	Medium	Low	Low	Low	Low	Low
Asns	Q61024;D3Z0C2;D3YYR0;D3Z028	Asparagine synthetase [glutamine-hydrolyzing]	Low	Low	Low	Medium	Low	Medium	Low	High	Medium	Low	Low	Medium	Medium	Low	Low	Low	Low	Low	Low	Low	Low	High	High	Low	Medium	Low	Low	Medium
Aspa	Q8R3P0;B0QZP3;D6RJ20	Aspartoacylase	Low	Low	Medium	Medium	Medium	Low	None	Low	Low	Low	Low	Medium	Medium	High	Medium	Low	None	Medium	Medium	Medium	Low	Low	Low	Low	Low	Low	Low	Medium
Asph	A2AL84;Q8BSY0;A2AL85;E9Q6M2;Q8CBM2	Aspartyl/asparaginyl beta-hydroxylase	Medium	None	Low	Medium	Medium	Medium	Medium	Medium	Medium	Medium	Medium	Medium	Medium	Medium	Medium	Medium	Medium	Low	None	None	High	Medium	High	Medium	Medium	Medium	Medium	High
Asrgl1	Q8C0M9	L-asparaginase	Medium	High	High	Medium	High	Low	Medium	Low	Low	Medium	Medium	Low	Low	Low	Low	Low	Low	High	High	High	Medium	Medium	Medium	Medium	Low	Medium	Medium	Medium
Ass1	P16460;Q3UJ34	Argininosuccinate synthase	Low	Low	Low	Low	Low	Low	Low	Low	Low	Medium	Low	Low	Low	High	High	High	Low	Low	Low	Low	Low	Low	Low	Low	Low	Low	Low	Low
Atad2	G3X963;Q8CDM1	ATPase family AAA domain-containing protein 2	None	None	None	None	None	None	None	None	None	None	None	None	None	None	None	None	None	None	None	None	None	None	None	None	None	None	None	None
Ate1	Q80YP1;Q9Z2A5-2;Q9Z2A5;Q4FCQ7	Arginyl-tRNA--protein transferase 1	None	None	Medium	None	Medium	None	None	None	None	None	None	Medium	None	Medium	None	None	None	None	None	Medium	None	None	None	None	None	None	None	None
Athl1	Q8BP56-3;Q8BP56;F6QM56;Q8BP56-2;E9Q4H7	Acid trehalase-like protein 1	Medium	None	Low	Medium	Low	Medium	None	None	None	Medium	None	Medium	Medium	Medium	None	Medium	Medium	None	None	None	None	None	None	None	None	None	None	None
Atic	Q9CWJ9	Bifunctional purine biosynthesis protein PURH;Phosphoribosylaminoimidazolecarboxamide formyltransferase;IMP cyclohydrolase	Medium	Low	Medium	Medium	Medium	Medium	Medium	Medium	Medium	Medium	Medium	Medium	Medium	Medium	Medium	Medium	Medium	Low	Medium	Medium	Medium	Medium	Medium	Medium	Medium	Medium	Medium	Medium
Atm	Q62388;B9EHX4;F6UXV2;D3Z0Q2	Serine-protein kinase ATM	None	None	None	None	None	None	None	None	High	None	None	None	None	None	None	None	None	None	None	None	None	None	None	None	None	None	None	None
Atp11a	F7DBH4;P98197;E9Q3G7;F6Z4J2;D6RII8	Probable phospholipid-transporting ATPase IH	Medium	Low	Medium	Medium	Medium	Medium	None	Low	None	None	High	None	None	Medium	None	Medium	None	None	None	None	None	None	None	None	None	None	None	None
Atp11b	Q6ZQ17;Q6DFW5;F6TYE6;E9Q0M7		None	None	None	None	None	None	None	None	None	None	None	None	None	None	None	None	None	None	None	None	None	None	None	None	None	None	None	None
Atp11c	B1AUG5;F6Q8D3;Q9QZW0;E9QKK8;Q9QZW0-2;F6U8D7	Probable phospholipid-transporting ATPase 11C	None	None	None	None	Medium	Low	None	None	None	None	None	None	None	None	None	High	None	None	None	None	None	None	None	None	None	None	None	None
Atp1a1	Q8VDN2;E9QAV3	Sodium/potassium-transporting ATPase subunit alpha-1	Low	Low	Medium	Low	Medium	Medium	Low	Medium	Low	Medium	Low	High	High	High	Medium	Medium	Low	Medium	Medium	Medium	Medium	Low	High	Low	Low	Low	Low	Low
Atp1a2	Q3UHK5;Q6PIE5;D3YYN7	Sodium/potassium-transporting ATPase subunit alpha-2	Low	Low	High	High	High	Low	High	Low	Low	Medium	Medium	None	None	Low	None	None	Medium	High	High	High	Medium	None	Medium	Low	None	None	Medium	Medium
Atp1a3	Q6PIC6;Q8VCE0	Sodium/potassium-transporting ATPase subunit alpha-3	Low	Low	High	Low	High	Medium	Low	Medium	Low	High	Low	High	Medium	Medium	Medium	Low	Low	High	Medium	High	Low	Medium	Medium	Low	Low	Low	Low	Low
Atp1a4	Q9WV27	Sodium/potassium-transporting ATPase subunit alpha-4	None	Low	Medium	Medium	Medium	Medium	None	Medium	None	Medium	Low	High	High	High	Medium	Medium	None	None	None	High	None	None	None	Low	None	Medium	None	None
Atp1b1	P14094;Q545P0	Sodium/potassium-transporting ATPase subunit beta-1	Low	Low	High	Low	High	Medium	Medium	Medium	None	Medium	Low	High	Medium	High	Medium	Low	Low	Medium	Medium	High	Low	Low	Medium	Low	Low	Low	Low	Low
Atp1b2	P14231;Q3UR55	Sodium/potassium-transporting ATPase subunit beta-2	None	None	None	None	High	None	None	None	None	None	None	None	None	None	None	None	None	None	None	None	None	None	None	None	None	None	None	None
Atp1b3	P97370;Q544Q7;Q3UFH4	Sodium/potassium-transporting ATPase subunit beta-3	Medium	Low	Medium	High	Medium	Low	Low	Medium	Medium	High	Low	Low	Low	Low	Low	Medium	Medium	Medium	Medium	Medium	High	Medium	Medium	Medium	Low	Medium	Medium	Medium
Atp2a1	Q8R429;F6RQN3	Sarcoplasmic/endoplasmic reticulum calcium ATPase 1	Low	None	None	Medium	None	None	High	None	Medium	High	Low	None	None	None	None	Low	None	None	High	None	None	None	High	Low	None	None	None	None
Atp2a2	F8WI94;O55143	Sarcoplasmic/endoplasmic reticulum calcium ATPase 2	Medium	Low	Medium	Medium	Medium	Low	Medium	Medium	Low	High	High	Medium	Medium	Low	Low	Medium	Low	Medium	High	Medium	Medium	Medium	Medium	Low	Low	Low	Low	Medium
Atp2a3	E9Q559;Q64518;Q64518-3;B1ATS5;Q64518-2;Q8R0X5;B1ATS4	Sarcoplasmic/endoplasmic reticulum calcium ATPase 3	Low	None	None	None	High	High	None	High	None	None	Low	Medium	Medium	Low	Low	None	Medium	None	Medium	None	Medium	None	High	Medium	None	Medium	None	Low
Atp2b1	G5E829;Q05CJ5		Medium	Medium	Medium	Low	High	Medium	Medium	Medium	Medium	Medium	Low	Medium	Medium	Medium	Low	Medium	Medium	High	Low	High	Medium	Medium	None	Medium	None	Medium	Medium	Medium
Atp2b2	F8WHB1;Q3UHJ3;Q9R0K7;Q6DIB8	Plasma membrane calcium-transporting ATPase 2	Low	Medium	High	None	High	None	None	None	None	High	None	None	None	None	None	None	None	None	None	High	None	None	None	None	None	None	None	None
Atp2b3	Q0VF55;A2ALL9;Q8C048;Q0VF54		Medium	Medium	High	None	High	Medium	Medium	None	None	Low	High	Low	Low	Low	None	Low	High	High	None	High	None	None	Medium	High	None	Low	None	Low
Atp2b4	E9Q828;F7AAP4;Q6Q477;Q32ME1		None	None	None	None	High	None	None	High	None	None	None	None	None	None	None	None	None	None	None	High	None	None	None	None	None	None	Medium	High
Atp4a	E9QNX7;Q91WH7;Q64436	Potassium-transporting ATPase alpha chain 1	None	None	None	None	None	None	None	None	None	None	None	None	None	None	None	None	None	None	None	None	None	None	None	None	High	None	None	Medium
Atp4b	P50992;Q0VBB6;E9Q5A4	Potassium-transporting ATPase subunit beta	Low	None	None	None	None	None	None	None	None	None	None	None	None	None	None	None	None	None	None	None	None	None	None	None	High	None	None	None
Atp5a1	Q03265;D3Z6F5	ATP synthase subunit alpha, mitochondrial;ATP synthase subunit alpha	Medium	Medium	Medium	Medium	Medium	Medium	High	Medium	Low	Medium	High	Medium	Medium	Medium	High	Medium	Low	Medium	Medium	Medium	Low	Medium	Medium	Low	Medium	Low	Medium	Medium
Atp5b	P56480	ATP synthase subunit beta, mitochondrial	Medium	High	Medium	Medium	Medium	Medium	High	Low	Low	Medium	High	Medium	Low	Medium	High	Medium	Low	Medium	Medium	Medium	Low	Medium	Medium	Low	High	Low	Medium	Medium
Atp5c1	Q3UD06;Q91VR2;Q8C2Q8;A2AKV3;A2AKV2;A2AKV1;A2AKV0	ATP synthase gamma chain;ATP synthase subunit gamma, mitochondrial	Medium	Medium	Medium	Medium	Medium	Medium	Medium	Medium	Low	Medium	High	Medium	Medium	Medium	High	Medium	Low	High	Medium	Medium	Low	Medium	Medium	Low	Medium	Low	Medium	Medium
Atp5d	Q4FK74;Q9D3D9;D3Z7S4	ATP synthase subunit delta, mitochondrial	Medium	Medium	Medium	Medium	Medium	Low	Medium	Low	Low	Medium	High	Medium	Low	Medium	High	Medium	Low	Medium	Medium	Medium	Low	Medium	Medium	Low	Medium	Low	Medium	Medium
Atp5f1	Q5I0W0;Q9CQQ7	ATP synthase subunit b, mitochondrial	Medium	Medium	Medium	Medium	Medium	Medium	High	Medium	Low	Medium	High	Medium	Medium	Medium	Medium	Medium	Low	Medium	Medium	Medium	Medium	Medium	Medium	Low	Medium	Low	Low	Medium
Atp5h	Q9DCX2;G3X9L6;D3Z1B2	ATP synthase subunit d, mitochondrial	Medium	Medium	Low	Medium	Medium	Medium	High	Medium	Low	Medium	High	Medium	Medium	Medium	Medium	Medium	Low	Medium	High	Low	Low	Medium	Medium	Low	Medium	Low	Low	Medium
Atp5j	P97450;E9QAD6	ATP synthase-coupling factor 6, mitochondrial	Low	Medium	Low	Low	Low	Low	Medium	Low	Low	Low	High	Low	Low	High	Medium	Low	Low	Low	Medium	Low	Low	Medium	Medium	Low	Medium	Low	Low	Low
Atp5l	Q9CPQ8;F2Z452	ATP synthase subunit g, mitochondrial	Medium	Medium	Medium	Medium	Medium	Medium	High	Medium	Low	Medium	High	High	Medium	High	High	Medium	Low	Low	High	Medium	Medium	Medium	Medium	Low	Medium	Low	Low	Medium
Atp5o	Q9DB20;D3Z4J0;F7D3P8;F6XVM5	ATP synthase subunit O, mitochondrial	Medium	Medium	Medium	Medium	Medium	Medium	High	Medium	Low	Medium	High	Medium	Medium	High	Medium	Medium	Low	Medium	Medium	Medium	Low	Medium	Medium	Low	Medium	Low	Low	Medium
Atp5s	Q9CRA7	ATP synthase subunit s, mitochondrial	Medium	Medium	High	Medium	Medium	Medium	Medium	Low	None	Medium	Medium	Medium	None	Medium	Medium	Medium	Medium	Medium	Medium	Medium	Medium	Medium	Medium	Medium	Medium	Low	Low	Medium
Atp6ap1	Q3TWN7;Q9R1Q9;Q3TKX1;B7FAU3	V-type proton ATPase subunit S1	None	None	Medium	None	None	None	None	None	None	None	None	None	None	None	None	None	None	None	Low	None	None	None	None	None	None	None	None	None
Atp6v0a1	Q9Z1G4;A2A5A0;Q9Z1G4-2;A2A5A2;Q9Z1G4-3;Q3TY98;E9Q4L3;A2A599	V-type proton ATPase 116 kDa subunit a isoform 1	Medium	Medium	High	Low	High	Medium	None	Medium	Medium	High	None	Medium	Medium	Medium	None	Medium	Medium	High	None	High	Medium	Low	Medium	Medium	None	Low	None	Medium
Atp6v0a2	P15920;P15920-2	V-type proton ATPase 116 kDa subunit a isoform 2	Medium	None	None	None	None	High	None	Medium	None	None	None	High	High	Medium	None	None	None	None	None	None	None	None	None	None	None	None	None	None
Atp6v0a4	Q920R6	V-type proton ATPase 116 kDa subunit a isoform 4	None	Low	None	None	None	None	None	None	None	None	Low	None	None	High	None	None	None	None	None	None	None	None	None	None	None	None	None	None
Atp6v0c	A3KML5;P63082;E9Q9C5;D3Z3B2	V-type proton ATPase 16 kDa proteolipid subunit	Medium	Low	Medium	Low	High	Medium	Low	Medium	Medium	Medium	Low	Medium	Medium	Medium	Medium	Medium	Medium	Medium	None	High	Medium	Medium	Medium	Medium	Low	Medium	Low	Medium
Atp6v0d1	P51863	V-type proton ATPase subunit d 1	Medium	Medium	High	Low	High	Low	Low	Low	Low	Medium	Low	Low	Low	Medium	Medium	Medium	Medium	High	Low	High	Low	Medium	Medium	Medium	Low	Medium	Low	Medium
Atp6v0d2	Q80SY3	V-type proton ATPase subunit d 2	None	None	None	None	None	None	None	None	None	None	None	None	None	High	High	None	None	None	None	None	None	None	None	None	None	Medium	None	None
Atp6v1a	P50516;P50516-2;D3Z1B9;D3YWH3	V-type proton ATPase catalytic subunit A	Medium	High	High	Medium	High	Low	Low	Low	Low	Medium	Low	Low	Low	High	Medium	Low	Medium	High	Medium	High	Low	Low	Medium	Low	Low	Low	Low	Low
Atp6v1b1	Q91YH6		None	None	None	None	None	None	None	None	None	Low	None	Medium	Medium	High	High	Low	None	None	None	None	None	None	None	None	None	None	None	None
Atp6v1b2	P62814	V-type proton ATPase subunit B, brain isoform	Medium	High	High	Medium	High	Low	Low	Low	Low	Medium	Low	Low	Low	High	Medium	Low	Medium	High	Medium	High	Low	Medium	Low	Medium	Low	Medium	Low	Medium
Atp6v1c1	Q9Z1G3	V-type proton ATPase subunit C 1	Medium	Medium	High	Medium	High	Low	Low	Low	Medium	Medium	Low	Medium	Medium	High	Medium	Low	Medium	High	Low	High	Medium	Low	Medium	Medium	Low	Low	Low	Medium
Atp6v1c2	Q99L60-2;Q99L60;Q99L60-3;D6RCW6;D3Z1Q7;D3Z5W3;D3YVW5;D3YZX0	V-type proton ATPase subunit C 2	None	None	None	None	None	None	None	None	None	None	None	None	None	High	High	None	Medium	None	None	None	None	None	None	None	None	None	None	None
Atp6v1d	P57746;Q3U861;F6XGK5;E9Q0D9	V-type proton ATPase subunit D	Low	High	Medium	Medium	Medium	Low	Low	Low	Low	Low	Low	Low	Low	High	High	Low	Low	High	Low	High	Low	Medium	Medium	Low	Medium	Low	Medium	Low
Atp6v1e1	P50518;Q9D593	V-type proton ATPase subunit E 1	Low	High	High	Medium	High	Low	Low	Low	Low	Medium	Low	Low	Low	High	High	Low	Low	High	Low	High	Low	Medium	Low	Low	Low	Low	Low	Low
Atp6v1f	Q9D1K2;F7B2B4	V-type proton ATPase subunit F	Low	High	Medium	Low	Medium	Low	Low	Low	Low	Medium	Low	Low	Low	High	High	Low	Low	High	Medium	Medium	Low	Medium	Low	Low	Medium	Low	Medium	Low
Atp6v1g1	Q5HZY7;Q9CR51	V-type proton ATPase subunit G 1	Medium	Medium	Medium	Medium	Medium	Medium	Low	Low	Medium	Medium	Low	Low	Low	High	High	Low	Medium	Medium	Medium	Medium	Low	Medium	Medium	Low	Medium	Medium	Medium	Medium
Atp6v1g2	Q54A87;Q9WTT4	V-type proton ATPase subunit G 2	None	High	High	None	High	None	None	None	None	None	None	None	None	Low	None	None	None	High	Low	High	None	None	None	None	None	Low	Low	None
Atp6v1g3	Q8BMC1	V-type proton ATPase subunit G 3	None	None	None	None	None	None	None	None	None	None	None	None	None	High	High	None	None	None	None	None	None	None	None	None	None	None	None	None
Atp6v1h	Q8BVE3	V-type proton ATPase subunit H	Medium	Low	High	Medium	High	Low	Low	Low	Medium	Medium	Low	Low	Low	High	Medium	Low	Medium	Medium	Medium	High	Low	Low	Medium	Medium	Medium	Low	Low	Medium
Atp8a1	Q8BR88;F6WYQ5;P70704	Probable phospholipid-transporting ATPase IA	Medium	None	High	Low	High	Medium	None	None	None	None	None	Medium	None	Low	None	Medium	High	High	None	None	None	None	None	None	None	None	None	None
Atp8b1	Q148W0	Probable phospholipid-transporting ATPase IC	None	None	None	None	None	High	None	None	None	None	None	High	High	None	None	None	None	None	None	None	None	None	None	None	None	None	None	None
Atp9b	P98195;D3YV00;P98195-2	Probable phospholipid-transporting ATPase IIB	None	None	None	None	None	None	None	None	None	None	High	None	Medium	None	None	None	None	None	None	None	None	None	None	None	None	None	None	None
Atpaf1	H3BLL2;Q811I0;H3BL30;H3BJP9;H3BK16;H3BLD0;H3BKR0	ATP synthase mitochondrial F1 complex assembly factor 1	Medium	Medium	High	High	Medium	Medium	High	Low	Medium	Medium	High	Medium	Medium	Medium	Medium	Medium	Low	Medium	High	Medium	Low	Medium	Medium	Low	Medium	Medium	Low	Medium
Atpaf2	Q91YY4;H3BLF0	ATP synthase mitochondrial F1 complex assembly factor 2	Medium	Medium	Medium	High	Medium	Medium	High	Low	None	Low	Medium	Medium	Medium	Medium	None	Medium	None	None	None	Medium	None	None	None	None	None	None	None	None
Atr	E9QPK4;Q9JKK8	Serine/threonine-protein kinase ATR	None	None	None	None	None	None	None	None	None	None	None	None	None	None	None	None	None	None	None	None	None	None	None	None	None	None	None	None
Atrx	Q61687;E9QAC3;F6RDB7;Q8C2S3;Q3UY26;A6PWK8;A6PWK7;Q3TA30;A6PWK9	Transcriptional regulator ATRX	Medium	None	None	None	Medium	Medium	Low	Medium	High	Medium	None	Medium	Medium	Medium	Low	None	Medium	Low	None	Medium	Medium	None	Medium	High	None	High	Medium	None
Auh	Q9JLZ3;F6RT60;F6R307;Q9JLZ3-3;E9QMT1;Q9JLZ3-2;E9Q6L3	Methylglutaconyl-CoA hydratase, mitochondrial	Medium	Medium	High	High	High	Low	Medium	Low	Low	Medium	Medium	Low	Low	High	High	Medium	Low	Medium	Medium	Medium	Low	Medium	Medium	Low	Medium	Low	Low	Medium
B230120H23Rik	A2AR41;Q9ESL4;Q3TRG2;Q9ESL4-2;Q9ESL4-3;A2ASW6	Mitogen-activated protein kinase kinase kinase MLT	Medium	Low	Low	Medium	Low	Medium	High	High	Medium	Medium	Medium	Medium	Medium	Low	Medium	Low	High	Low	Medium	Low	High	Low	Medium	Medium	High	Medium	High	High
B3galt5	Q9JI67	Beta-1,3-galactosyltransferase 5	None	None	None	None	None	High	None	None	None	None	None	None	None	None	None	None	None	None	None	None	None	None	None	None	None	None	None	None
B3galtl	Q8BHT6;Q8BHT6-2	Beta-1,3-glucosyltransferase	Medium	Low	Low	Medium	Medium	Medium	Low	Medium	Medium	Medium	None	Medium	High	Medium	Medium	Low	Medium	Low	Low	Medium	Medium	Medium	Medium	Medium	Medium	Medium	Medium	High
B3gnt3	Q5JCS9	UDP-GlcNAc:betaGal beta-1,3-N-acetylglucosaminyltransferase 3	None	None	None	None	None	None	None	None	None	None	None	None	None	None	None	None	None	None	None	None	None	None	None	None	None	None	None	None
B3gnt7	Q8K0J2	UDP-GlcNAc:betaGal beta-1,3-N-acetylglucosaminyltransferase 7	None	None	None	None	None	High	None	None	None	None	None	None	None	Medium	None	None	None	None	None	None	None	None	None	None	None	None	None	None
B4galnt1	Q09200;Q3UN35	Beta-1,4 N-acetylgalactosaminyltransferase 1	None	None	None	None	None	None	None	None	None	None	None	High	None	None	None	None	None	None	None	None	None	None	None	None	None	None	None	None
B4galnt2	A2A615;Q09199	Beta-1,4 N-acetylgalactosaminyltransferase 2	Medium	None	None	None	None	High	None	High	None	None	None	High	High	None	None	None	None	None	None	Low	None	Low	None	None	None	None	None	None
B4galt1	P15535;Q3U478;P15535-2;B1AXY5	Beta-1,4-galactosyltransferase 1;Lactose synthase A protein;N-acetyllactosamine synthase;Beta-N-acetylglucosaminylglycopeptide beta-1,4-galactosyltransferase;Beta-N-acetylglucosaminyl-glycolipid beta-1,4-galactosyltransferase;Processed beta-1,4-galactosyltransferase 1	None	None	None	None	None	Medium	None	Medium	Medium	None	None	Medium	Medium	Low	None	None	None	None	None	None	None	None	High	None	None	None	None	None
Baat	Q91X34	Bile acid-CoA:amino acid N-acyltransferase	Medium	None	None	None	None	None	None	None	None	None	None	None	None	None	None	High	None	None	None	None	None	None	None	None	None	None	None	None
Bbox1	A2AGK4;Q924Y0;A2AGK3	Gamma-butyrobetaine dioxygenase	None	None	None	None	Medium	None	None	None	None	None	None	None	None	None	None	High	None	None	None	None	None	None	None	None	None	None	None	None
Bcap31	A2ALM8;Q61335	B-cell receptor-associated protein 31	Medium	Low	Medium	High	Medium	Medium	Low	Medium	Low	Medium	Low	High	High	Medium	Low	Medium	Medium	Low	Medium	Medium	Medium	Medium	Medium	Medium	Low	Medium	Low	High
Bcat1	F8WIH8;Q8CBC8;E9Q4K3;P24288;Q3TJN1;B2KFA8;B2KFA9;B2KFA7;B2KFA6	Branched-chain-amino-acid aminotransferase;Branched-chain-amino-acid aminotransferase, cytosolic	Low	Medium	High	None	High	None	None	None	High	High	None	None	None	Low	Medium	None	None	High	None	High	High	None	None	None	None	Low	High	Low
Bcat2	O35855;Q3ULU3;D3Z7C8;O88374;D3Z3D7	Branched-chain-amino-acid aminotransferase, mitochondrial;Branched-chain-amino-acid aminotransferase	High	Low	Low	High	Low	Medium	Medium	Medium	Low	Low	Medium	Low	Low	Medium	Medium	Low	Low	Low	Medium	Low	Medium	High	High	Low	Medium	Medium	Low	High
Bche	Q03311	Cholinesterase	Medium	None	Low	Medium	None	Low	None	Medium	None	Medium	Low	High	Medium	Low	None	Medium	None	None	None	None	Medium	None	None	None	None	None	None	High
Bckdha	Q3U3J1;P50136	2-oxoisovalerate dehydrogenase subunit alpha, mitochondrial	Medium	Low	Low	High	Low	Low	Medium	Medium	Low	Low	High	Low	Low	Medium	Medium	High	Low	Low	None	Low	Low	High	None	Low	Medium	Low	Low	Medium
Bckdhb	Q6P3A8;Q6P3A8-2	2-oxoisovalerate dehydrogenase subunit beta, mitochondrial	Medium	Low	Low	High	Low	Low	Medium	Medium	Medium	Medium	Medium	Low	Low	Medium	Medium	High	Low	Low	Medium	Medium	Low	Medium	Medium	Low	Medium	Medium	Medium	Medium
Bckdk	O55028;Q3UCB5;D3Z7R0	[3-methyl-2-oxobutanoate dehydrogenase [lipoamide]] kinase, mitochondrial	Medium	Low	Medium	High	Medium	Medium	High	Medium	Low	Medium	Medium	Medium	Medium	Medium	Medium	Low	Low	Low	Medium	Medium	Medium	High	Medium	Medium	Medium	Low	Low	Medium
Bcmo1	Q05AC0;Q9JJS6	Beta,beta-carotene 15,15-monooxygenase	None	None	None	None	None	None	None	None	None	None	None	None	None	None	None	None	None	None	None	None	None	None	None	None	None	None	None	None
Bco2	Q3KNZ2;Q99NF1	Beta,beta-carotene 9,10-oxygenase	None	None	None	None	None	Low	None	None	None	None	Low	High	High	Medium	Medium	Medium	None	None	Medium	None	None	None	None	None	None	None	None	None
Bcr	Q6PAJ1;A2RRK7	Breakpoint cluster region protein	None	None	None	None	None	Medium	None	None	None	None	None	None	Medium	Medium	Medium	Medium	None	None	None	None	None	None	None	None	None	None	None	None
Bdh1	Q80XN0;D3Z2Y8	D-beta-hydroxybutyrate dehydrogenase, mitochondrial	Low	Low	Medium	Low	Medium	Medium	High	Medium	Low	Medium	Medium	Medium	Medium	Medium	High	High	Low	Low	Low	Medium	Low	Low	Medium	Low	Medium	Low	Low	Low
Bdh2	G3UWD3;Q8JZV9;F6UPJ1	3-hydroxybutyrate dehydrogenase type 2	Low	Low	Low	None	None	Low	Low	Low	None	Medium	Low	None	Low	High	High	Low	None	None	Low	Low	None	Low	None	Low	None	Low	Low	Low
Bhmt	O35490;A2ALP9	Betaine--homocysteine S-methyltransferase 1	Medium	Low	Low	Low	Low	Low	Low	Low	Low	Low	Low	Low	Low	Low	Low	High	Low	Low	Medium	Low	Low	Low	Low	Low	Low	Low	Low	Low
Birc6	O88738;O88738-2;O88738-3;H9KUX8	Baculoviral IAP repeat-containing protein 6	Medium	Low	Medium	Medium	Medium	Medium	None	Medium	Medium	None	None	Medium	Medium	Medium	Medium	Medium	Medium	Medium	None	Medium	Medium	Medium	Medium	Medium	Low	Medium	Low	Medium
Blvra	A2ASB2;Q9CY64;A2ASB1;A2ASB7;A2ASB8	Biliverdin reductase A	Medium	Low	Medium	Medium	Medium	Medium	Medium	Medium	Low	Medium	Low	Medium	Medium	Medium	Medium	Medium	Medium	Low	Medium	Medium	Medium	Medium	Medium	Medium	Medium	Medium	Medium	Medium
Blvrb	Q3U6G1;Q923D2;E9PZC3	Flavin reductase (NADPH)	Medium	Medium	Medium	Medium	Low	Medium	Medium	Medium	Medium	Low	High	Low	Medium	Medium	Medium	Medium	High	Medium	Low	Low	Medium	Medium	Medium	High	Medium	Medium	Medium	Medium
Bmp2k	Q91Z96;Q91Z96-2	BMP-2-inducible protein kinase	None	None	None	None	None	None	None	None	None	None	None	None	Medium	Medium	None	None	None	None	None	None	None	None	None	None	None	None	None	None
Bpgm	P15327;D3Z223;D3YUE8;D3YYH3	Bisphosphoglycerate mutase;Phosphoglycerate mutase	Medium	Medium	Medium	Medium	Medium	Low	Medium	Low	Medium	Medium	High	Medium	Medium	Low	Low	Low	High	Medium	Medium	Medium	Medium	Medium	Medium	High	Low	Medium	Low	Medium
Bpnt1	Q9Z0S1;D3Z0E6;D3Z5X0	3(2),5-bisphosphate nucleotidase 1	Medium	Medium	Medium	Medium	Medium	Medium	Low	Medium	Low	Medium	Low	High	Medium	Medium	Medium	Medium	Low	Low	Medium	Medium	Low	Medium	Medium	Low	Medium	Low	Medium	Medium
Braf	P28028;F6SZ47;P28028-2;F6ZX73	Serine/threonine-protein kinase B-raf	Medium	Medium	High	Medium	High	Medium	None	Medium	Medium	Medium	None	Medium	Medium	Medium	Medium	Medium	Medium	High	None	High	Medium	Medium	Medium	Medium	None	Medium	Medium	Medium
Brap	Q99MP8;Q99MP8-2;Q99MP8-3	BRCA1-associated protein	None	None	None	None	None	None	None	None	None	None	None	None	None	None	None	None	None	None	None	None	None	None	None	None	None	None	None	None
Bre	Q8K3W0;Q8K3W0-1;Q8K3W0-5;D3Z7P0;Q8K3W0-6;Q8K3W0-4;E9Q0U3;E9Q8Q1	BRCA1-A complex subunit BRE	Medium	Low	Medium	Medium	Medium	Medium	None	Medium	Medium	Medium	Low	Medium	Medium	Medium	Medium	Medium	Medium	Medium	None	Medium	Medium	Medium	Medium	Medium	None	Medium	Medium	Medium
Brsk1	Q5RJI5;D3Z5P0	Serine/threonine-protein kinase BRSK1	None	None	None	None	High	None	None	None	None	None	None	None	None	None	None	None	None	None	None	None	None	None	None	None	None	None	None	None
Brsk2	Q69Z98;Q69Z98-3;G3UWV4;Q69Z98-2;Q69Z98-4;G3UXM5;G3UYN4;G3UZ19;G3UZ00;Q5RJI5-2;Q5RJI5-3;Q5RJI5-4;G3UZN4;G3UXY1	Serine/threonine-protein kinase BRSK2	None	High	High	None	High	None	None	None	None	None	None	None	None	None	None	None	None	High	None	None	None	None	None	None	None	None	None	None
Bst1	Q64277;D3Z579;Q3TPZ1	ADP-ribosyl cyclase 2	None	None	None	None	None	None	None	None	None	None	None	None	None	Medium	None	None	None	None	None	None	None	None	None	High	None	Medium	None	None
Btd	Q8CIF4	Biotinidase	High	None	Low	High	Low	Low	None	Medium	None	None	Low	Medium	Medium	Medium	High	High	Medium	None	None	Medium	Medium	None	None	Medium	None	Medium	None	None
Btk	A2BDV9;P35991;A2BDW0	Tyrosine-protein kinase BTK	Low	None	None	None	None	Low	None	None	None	None	None	None	None	None	None	Medium	None	None	None	None	None	None	None	High	None	Medium	Medium	None
Bub1b	Q9Z1S0;F6VLH3	Mitotic checkpoint serine/threonine-protein kinase BUB1 beta	None	None	None	None	None	None	None	None	None	None	None	None	None	None	None	None	None	None	None	None	None	None	None	None	None	None	None	None
C1galt1	Q9JJ06	Glycoprotein-N-acetylgalactosamine 3-beta-galactosyltransferase 1	None	None	None	None	None	High	None	High	None	None	None	None	High	None	None	None	None	None	None	None	None	None	None	None	None	None	None	None
C1galt1c1	Q9JMG2	C1GALT1-specific chaperone 1	None	None	None	None	None	High	None	None	None	None	None	Medium	Medium	None	None	None	None	None	None	None	None	High	None	None	None	Medium	High	None
Cad	B2RQC6;G3UWN2;E9QAI5;B7ZN27;E9QAT6		Low	Low	Medium	Medium	Medium	Medium	Low	Medium	High	Medium	Low	Medium	Medium	Low	Low	Medium	Medium	Low	Medium	Medium	Medium	Medium	Medium	Medium	None	High	Medium	Medium
Calm1	Q3UKW2;P62204	Calmodulin	Medium	Medium	Medium	Low	Medium	Low	Low	Low	Low	Medium	Medium	Low	Low	Medium	Medium	Low	Low	High	Medium	Medium	Low	Medium	Low	Low	Medium	Low	Low	Medium
Camk1	Q3UY68;Q91YS8;D3Z368	Calcium/calmodulin-dependent protein kinase type 1	Medium	Medium	High	Medium	High	Medium	Medium	Medium	Medium	Medium	Low	Low	Medium	Medium	Medium	Low	Medium	Medium	Medium	High	Medium	Medium	Medium	Medium	Medium	Medium	Medium	Medium
Camk1d	B1AW58;Q8BW96;Q8BW96-2;B1AW57;Q8BW96-3;Q3TDM2	Calcium/calmodulin-dependent protein kinase type 1D	Low	Medium	High	None	High	High	None	None	None	Medium	Low	Medium	Medium	None	None	Low	Low	Medium	None	High	Medium	Medium	None	Medium	Low	Medium	Medium	Low
Camk2a	F8WIS9;Q80TN1;P11798;P11798-2;F8WHB5;D3Z7K9;F6WHR9	Calcium/calmodulin-dependent protein kinase type II subunit alpha	Medium	High	High	Low	High	Low	Low	Low	None	Low	None	Low	Medium	Low	None	Low	Medium	High	None	High	Medium	None	None	Low	None	Low	Low	Low
Camk2b	Q5SVJ0;P28652;Q5SVI2;Q5SVI0;Q5SVI1;Q68EG2;Q5SVI3;Q5SVJ1;Q5SVI9;Q3TY93	Calcium/calmodulin-dependent protein kinase type II subunit beta	Low	Medium	High	Low	High	Low	Medium	Low	Low	Medium	Low	Low	Low	Low	Low	Low	Low	High	Medium	High	Medium	Low	Low	Low	Low	Low	Low	Low
Camk2d	E9Q1T1;E9Q2E8;E9Q1V9;Q6PHZ2-5;Q6PHZ2;E9QM47;Q6PHZ2-4;E9Q1W0;E9PXV3;Q6PHZ2-2;Q8CCM0;F6ZIE1;D6RDQ8;E9QAJ4;E9PYZ8	Calcium/calmodulin-dependent protein kinase type II subunit delta	Medium	Medium	High	Medium	High	Medium	None	Medium	None	Medium	Medium	Medium	Medium	Medium	None	Low	Medium	None	None	High	Medium	None	None	Medium	None	Medium	Low	Medium
Camk2g	Q923T9;Q923T9-2	Calcium/calmodulin-dependent protein kinase type II subunit gamma	Medium	Medium	High	None	High	None	None	Medium	Medium	None	Low	None	Low	None	None	Low	Medium	Medium	None	High	None	None	None	None	None	None	None	Medium
Camk4	Q8BGR3;P08414	Calcium/calmodulin-dependent protein kinase type IV	None	High	High	None	High	None	None	None	None	None	None	None	None	None	Medium	None	None	High	None	None	None	None	None	None	None	None	None	None
Camkk1	B1AUD2;Q8VBY2;B1AUD3	Calcium/calmodulin-dependent protein kinase kinase 1	None	None	High	None	High	None	None	None	None	None	None	None	None	None	None	None	None	High	None	None	None	None	None	None	None	None	None	None
Camkk2	Q8C078-5;E9QQ88;Q8C078;Q8C078-2;Q8C078-3;H7BXA1;Q8C078-4	Calcium/calmodulin-dependent protein kinase kinase 2	Medium	High	High	Medium	High	Low	None	None	Medium	None	None	None	None	Low	None	Medium	None	High	None	High	None	None	None	Medium	None	Medium	None	None
Cant1	B1AQJ9;Q8VCF1-3;Q8VCF1;Q8VCF1-2	Soluble calcium-activated nucleotidase 1	None	Medium	Low	None	None	High	None	High	None	None	None	High	High	None	None	None	None	None	None	None	None	None	High	None	None	None	None	None
Capn3	Q64691;A2AVV2;Q64691-2;A2AVV6;A2AVV7;A2AVV5;Q0VGP9	Calpain-3	None	None	None	None	None	None	High	None	None	High	None	None	None	None	None	None	None	None	None	None	None	None	None	None	None	None	None	None
Car1	Q3TS19;P13634;D3YYQ4	Carbonic anhydrase 1	Low	Low	Low	Low	Low	High	Low	Low	Low	Low	Medium	Low	Low	Low	Low	Low	Medium	Low	Low	Low	Low	Low	Low	Medium	Low	Low	Low	Low
Car12	Q8CI85;Q8K2J1	Carbonic anhydrase 12	None	None	None	None	None	None	None	None	None	None	None	None	None	None	None	None	None	None	None	None	None	None	None	None	None	None	None	None
Car4	B1ATZ9;Q64444;F6ST32	Carbonic anhydrase 4	Low	Low	Low	High	High	Medium	Medium	None	Low	None	Low	Low	Medium	Medium	Low	Medium	High	Low	High	Medium	None	None	None	None	Low	None	None	Medium
Car5b	A2AHZ1;Q9QZA0	Carbonic anhydrase 5B, mitochondrial	Medium	None	Low	High	Low	None	Low	Low	None	Low	Low	None	None	Medium	Medium	Low	Low	Low	Medium	None	Low	Low	Low	None	Medium	Medium	Low	High
Car8	A2AKP8;P28651	Carbonic anhydrase-related protein	Low	None	High	None	High	Medium	None	None	None	None	None	None	None	Low	None	High	Medium	None	None	None	None	None	None	None	None	None	None	None
Carm1	D3YUP1;Q9WVG6;Q9WVG6-2	Histone-arginine methyltransferase CARM1	Medium	Low	Medium	Medium	Medium	Medium	Medium	Medium	High	Medium	Low	Medium	Medium	Medium	Medium	Medium	Medium	Medium	None	Medium	Medium	Medium	None	Medium	Low	Medium	Medium	Medium
Cars	Q9ER72;Q3U716;Q9ER72-2;F6UYH5	Cysteine--tRNA ligase, cytoplasmic	Medium	Low	Medium	Medium	Medium	Medium	Medium	Medium	Medium	Medium	Low	Medium	Medium	Medium	Low	Medium	Medium	Medium	Medium	Medium	Medium	High	High	Low	Medium	Low	Medium	Medium
Cars2	Q8BYM8;G3X975;Q8BY51	Probable cysteine--tRNA ligase, mitochondrial	Medium	None	Medium	High	None	Medium	Medium	Medium	None	Medium	None	Medium	Medium	Medium	None	Medium	None	None	None	None	None	None	None	None	None	None	None	None
Cask	B9EJ23;F8WGK4;O70589;O70589-5;O70589-4;O70589-3;O70589-2;E9QM23;F6ZQR2;F6Y9I5;F7CD87	Peripheral plasma membrane protein CASK	Medium	Low	Medium	Medium	High	Medium	None	Medium	Medium	Medium	None	Medium	Medium	Medium	Medium	Medium	Medium	Medium	High	High	Medium	Medium	High	Low	Medium	Medium	Low	Medium
Cat	P24270;A2AL20	Catalase	Medium	Low	Low	Medium	Low	Low	Low	Low	Low	Low	Low	Medium	Medium	High	High	High	Medium	Low	Medium	Low	Low	Low	Medium	Low	Low	Low	Low	Medium
Cbl	P22682	E3 ubiquitin-protein ligase CBL	Medium	Low	Medium	Medium	Medium	Medium	None	Medium	High	Medium	None	Medium	Medium	Medium	Medium	Low	Medium	Medium	None	Medium	None	None	None	High	None	High	Medium	Medium
Cbr1	B2RXY7;P48758	Carbonyl reductase [NADPH] 1	Medium	Low	Medium	Medium	Medium	Medium	Low	Medium	Low	Medium	Low	Medium	Medium	High	High	Medium	Medium	Low	Medium	Medium	Medium	Medium	Medium	Low	Medium	Low	Low	Medium
Cbr3	Q8K354	Carbonyl reductase [NADPH] 3	Medium	Medium	Low	Medium	Low	High	Low	High	None	Low	Low	Low	Low	Low	Low	Low	Medium	Low	None	Medium	Medium	None	Medium	Medium	High	Medium	Medium	Medium
Cbr4	Q91VT4;D3Z6C4	Carbonyl reductase family member 4	Medium	Low	Medium	High	Medium	Medium	Medium	Medium	Low	Low	Medium	Low	Low	Medium	Medium	High	Low	Low	None	Medium	Medium	Medium	Medium	Low	Medium	Medium	Medium	Medium
Cbs	Q91WT9;Q91WT9-2;D3YUF2;D3YYN0;D3Z4K2	Cystathionine beta-synthase	Low	Medium	Low	None	Low	Medium	None	High	None	Low	Low	Medium	Low	Medium	Medium	High	None	Low	Medium	Low	High	High	None	None	Low	Low	Low	None
Cbx1	A2A6C8;P83917;Q9CYJ8;Q7TPM0	Chromobox protein homolog 1	Medium	Low	Medium	Medium	Medium	Medium	None	Medium	Medium	Medium	None	Medium	Medium	Medium	Medium	Low	Medium	Medium	None	Medium	Medium	Medium	None	Low	Medium	High	High	Medium
Ccbl1	Q05CI8;Q8BTY1;A2AQY9;A2AQY8	Kynurenine--oxoglutarate transaminase 1	Medium	Low	Medium	Medium	Medium	Medium	Medium	Medium	Low	Medium	Medium	Medium	Medium	Medium	Medium	High	Medium	Low	Medium	Medium	Medium	Medium	High	Low	Medium	Low	Low	Medium
Ccbl2	Q71RI9;Q71RI9-2;D6RJ70	Kynurenine--oxoglutarate transaminase 3	Medium	Low	Low	High	Low	Low	Medium	Low	Low	Low	Medium	Low	Low	High	High	High	Low	Low	Medium	Low	Low	Medium	Medium	Low	Medium	Low	Low	Medium
Cd36	Q08857;Q3UAI3	Platelet glycoprotein 4	Medium	Low	Low	High	Low	Low	Medium	Low	Low	Medium	Medium	Low	Low	Low	Low	Low	High	Low	Medium	Low	Medium	Low	Low	Medium	Low	Low	Low	High
Cd38	P56528;Q4FJL8	ADP-ribosyl cyclase 1	Medium	None	None	None	None	None	None	None	None	None	None	None	None	None	None	None	None	None	None	None	None	None	None	Medium	None	None	None	None
Cda	A2AM79;P56389	Cytidine deaminase	None	None	None	None	None	Low	None	None	None	Low	Low	Medium	Medium	High	High	Low	None	None	None	None	None	None	None	None	None	None	None	None
Cdc34	Q8CFI2	Ubiquitin-conjugating enzyme E2 R1	None	Medium	None	Medium	None	Medium	None	None	High	None	None	None	None	None	None	None	None	None	None	None	None	None	None	None	None	Medium	None	Medium
Cdc42bpa	E9PVY0;Q3UU96;D3YYN8;H7BX44;Q3UU96-2;F6Q5A5;F6S5Z6;F6YZJ7;F6W0C2	Serine/threonine-protein kinase MRCK alpha	None	None	High	Medium	High	Medium	None	Medium	None	Medium	None	None	Medium	None	None	None	High	Medium	None	High	Medium	None	None	None	None	None	None	None
Cdc42bpb	Q7TT50;Q3TSA3	Serine/threonine-protein kinase MRCK beta	Medium	Low	Medium	Medium	Medium	Medium	Low	Medium	Medium	Medium	Low	Medium	Medium	Medium	Medium	Medium	Medium	Medium	None	Medium	Medium	Medium	Medium	Medium	None	Low	Medium	Medium
Cdc42bpg	Q80UW5	Serine/threonine-protein kinase MRCK gamma	None	None	None	None	None	None	None	None	None	None	None	None	None	None	None	None	None	None	None	None	None	None	None	None	None	None	None	None
Cdipt	Q8VDP6	CDP-diacylglycerol--inositol 3-phosphatidyltransferase	None	None	None	None	Medium	None	None	Medium	Medium	None	None	Medium	High	None	None	None	None	None	None	None	None	None	None	None	None	None	None	None
Cdk1	P11440;D3Z2T9	Cyclin-dependent kinase 1	Low	None	None	None	None	Medium	None	None	Medium	None	None	Medium	None	None	None	None	None	None	None	None	None	None	None	None	Medium	High	High	None
Cdk11b	A2A9P5;P24788;A2A9P6;P24788-2	Cyclin-dependent kinase 11B	Medium	Medium	Low	Medium	Medium	Medium	Low	Medium	High	Medium	Low	Medium	Medium	Medium	Medium	Medium	Medium	Medium	Medium	Medium	Medium	Medium	Medium	Medium	None	High	Medium	Medium
Cdk12	Q14AX6;Q14AX6-3;Q14AX6-2	Cyclin-dependent kinase 12	None	None	None	None	None	None	None	None	None	None	None	None	None	None	None	None	None	None	None	None	None	None	None	None	None	None	None	None
Cdk13	Q69ZA1;Q69ZA1-2	Cyclin-dependent kinase 13	None	None	Medium	Medium	None	Medium	None	None	None	None	None	High	High	None	None	Medium	None	None	None	Medium	None	Medium	None	High	None	Medium	Medium	Medium
Cdk14	O35495;E9PVC7;O35495-2;Q6NVF8;O35495-3	Cyclin-dependent kinase 14	None	None	High	None	None	None	None	None	None	Medium	None	None	None	None	None	None	Medium	None	None	None	None	None	None	None	None	None	None	None
Cdk16	Q04735;Q543G3;Q04735-2;Q3TM24	Cyclin-dependent kinase 16	None	None	High	None	High	None	None	None	None	None	None	None	None	None	None	None	None	None	None	None	None	None	None	None	None	None	None	None
Cdk17	Q8K0D0;Q8K0D0-2	Cyclin-dependent kinase 17	Medium	Medium	Medium	Medium	Medium	None	None	Medium	Medium	Medium	Medium	Medium	Medium	Medium	None	Medium	Medium	Medium	None	High	Medium	Medium	None	None	None	Medium	Medium	Medium
Cdk18	Q04899;Q0VDL6	Cyclin-dependent kinase 18	None	None	High	None	Medium	None	None	None	None	None	None	Medium	Medium	Medium	None	None	None	None	None	None	None	None	None	None	None	None	None	None
Cdk2	P97377;Q3UGB9;P97377-2;Q3U6X7	Cyclin-dependent kinase 2	Low	None	None	Medium	None	Medium	None	Medium	High	None	None	None	Medium	Medium	None	Medium	None	None	None	None	None	None	None	None	None	High	None	None
Cdk4	P30285;Q545C3;E9PZX7;E9Q9E4	Cyclin-dependent kinase 4	High	None	None	Medium	None	None	None	None	High	None	None	Medium	None	Medium	None	None	None	None	None	Medium	Medium	None	None	Medium	None	None	None	Medium
Cdk5	P49615;Q543F6	Cyclin-dependent kinase 5	Medium	Medium	High	Medium	High	Medium	Medium	Medium	Medium	Medium	Low	Medium	Medium	Medium	Medium	Medium	Medium	Medium	Medium	High	Medium	Medium	Medium	Medium	Medium	Medium	Medium	Medium
Cdk6	Q0VBK8;Q64261	Cyclin-dependent kinase 6	None	None	None	Medium	None	Medium	None	Medium	None	None	None	Medium	Medium	None	None	None	Medium	None	None	None	Medium	None	None	None	None	High	None	None
Cdk7	Q03147;Q3THG5;Q8CAC4;Q8BWQ5	Cyclin-dependent kinase 7	None	None	Low	None	Medium	None	None	Medium	High	None	None	Medium	Medium	None	None	None	None	None	None	None	None	None	None	None	None	None	None	None
Cdk9	A2AK82;Q99J95;Q99J95-2;Q99J95-3;D6RHP4	Cyclin-dependent kinase 9	Medium	None	None	None	None	None	None	None	Medium	None	None	Medium	None	None	None	None	None	None	None	Low	None	Medium	Low	None	None	Low	None	Medium
Cdo1	P60334	Cysteine dioxygenase type 1	High	None	None	None	None	None	None	None	None	None	None	None	None	None	None	None	High	None	None	None	None	None	None	None	None	None	None	None
Cds1	P98191	Phosphatidate cytidylyltransferase 1	None	None	None	None	None	None	None	None	None	None	None	None	High	None	None	None	None	None	None	None	None	None	None	None	None	None	None	None
Cds2	A2AMQ4;Q99L43;A2AMQ5;F6S4G2	Phosphatidate cytidylyltransferase;Phosphatidate cytidylyltransferase 2	None	None	None	None	None	None	None	None	None	None	None	None	None	None	None	None	None	None	None	None	None	None	None	None	None	None	None	None
Cel	Q3V2H7;Q64285	Bile salt-activated lipase	Low	Low	Low	Low	Low	Low	Low	High	Low	Low	Low	High	Low	Low	Low	Low	Low	Low	Medium	Low	Low	High	Low	Low	Low	Low	Low	Low
Cept1	Q8BGS7;Q8BGS7-2;D3YX12;D3Z5Y5	Choline/ethanolaminephosphotransferase 1	None	None	None	None	None	None	None	None	None	None	None	None	None	None	None	None	None	None	None	None	None	None	None	None	None	None	None	None
Ces1d	Q8VCT4	Carboxylesterase 1D	Medium	Low	Low	High	Low	Medium	Low	Low	Low	Low	Low	Low	Low	Medium	Medium	High	High	Low	Medium	Low	Medium	Medium	Medium	Low	Medium	Medium	Low	High
Ces1g	Q3UW56;Q8VCC2	Liver carboxylesterase 1	Low	Low	Low	Low	Low	High	Low	Low	Medium	Low	Low	Medium	Low	Low	Low	High	Medium	Medium	Medium	Low	None	Low	Medium	Low	Low	Low	Low	Low
Chd1	P40201;Q8C7Q2	Chromodomain-helicase-DNA-binding protein 1	None	None	None	None	None	None	None	None	None	None	None	None	None	None	None	None	None	None	None	None	None	None	None	None	None	None	None	None
Chd2	E9PZM4;G3UXJ4;G3V014		Medium	None	None	None	None	None	None	None	None	None	None	Medium	None	Medium	Medium	None	None	None	High	Low	None	None	None	None	None	High	None	None
Chd4	E9QAS5;Q6PDQ2;E9QAS4;F6WR45	Chromodomain-helicase-DNA-binding protein 4	Medium	Low	Medium	Low	Medium	Medium	High	Medium	Medium	Medium	Low	Medium	High	Medium	None	Medium	Medium	None	None	Medium	Medium	None	Medium	Medium	None	Medium	Medium	Medium
Chdh	Q8BJ64;F8WIG7;F6RSP9	Choline dehydrogenase, mitochondrial	Low	Low	Low	Medium	Low	Medium	Low	Medium	Low	Low	Low	Medium	Medium	High	Medium	High	Low	Low	Low	Low	Medium	Medium	Medium	Low	Low	Low	Medium	Low
Chek1	O35280;G3UYB1;O35280-2;G3UZ93;G3UYC5;G3UZZ8	Serine/threonine-protein kinase Chk1	None	None	None	None	None	None	None	None	None	None	None	None	None	None	None	None	None	None	None	Medium	None	None	None	None	None	None	None	None
Chek2	Q543W6;Q9Z265	Serine/threonine-protein kinase Chk2	None	None	None	None	None	None	None	None	None	None	None	Medium	None	None	None	None	None	None	None	None	None	None	None	None	None	None	None	None
Chi3l1	Q61362;D3Z2P2;D3YXU4;D3Z2Z5	Chitinase-3-like protein 1	None	None	None	None	None	None	None	None	None	None	None	None	None	None	None	None	High	None	None	None	None	None	None	None	None	None	None	None
Chia	B8K282;Q91XA9;D3Z1S6	Acidic mammalian chitinase	Low	Low	None	Low	Low	Low	None	Low	None	Medium	None	Medium	Medium	Low	None	Low	Medium	Low	Medium	None	Low	Low	None	None	High	Low	Low	Medium
Chit1	B2RS82;Q9D7Q1;Q9D7Q1-2	Chitotriosidase-1	None	None	None	None	None	None	None	None	None	None	None	None	None	None	None	None	None	None	None	None	None	None	None	None	None	None	None	None
Chkb	O55229;Q54AG5;F6SKI6;F6RRT7	Choline/ethanolamine kinase	Medium	None	None	High	Medium	Medium	None	None	None	Medium	None	Medium	Medium	Medium	Medium	Medium	Medium	None	None	None	None	None	None	None	None	None	None	None
Chmp4b	Q9D8B3	Charged multivesicular body protein 4b	Medium	High	Medium	Medium	Medium	Medium	Medium	Medium	Medium	Medium	Medium	Medium	Medium	Medium	Medium	Low	Medium	High	Low	Medium	Medium	Medium	Medium	Medium	High	Medium	High	Medium
Chuk	E9QNL4;Q60680;E9Q605;Q60680-3;Q60680-2	Inhibitor of nuclear factor kappa-B kinase subunit alpha	None	None	None	Medium	None	Medium	None	None	None	None	None	None	None	Medium	None	None	None	None	None	None	None	None	None	Medium	None	Medium	None	None
Cit	E9QPY8;P49025-5;D3YU89;E9QL53;P49025;D3Z1U0;E9QPZ0;P49025-4;F6SBR5;P49025-3	Citron Rho-interacting kinase	None	None	High	None	High	None	None	None	None	None	None	None	None	None	None	None	None	High	None	None	None	None	None	None	None	None	None	None
Ckb	Q04447	Creatine kinase B-type	Low	High	High	Low	High	Low	Low	Medium	Medium	Medium	Low	Medium	Low	Low	Low	Low	Low	High	Low	High	Medium	Low	Low	Low	Medium	Low	Medium	Low
Ckm	A2RTA0;P07310	Creatine kinase M-type	Low	Low	Low	Medium	Low	Low	High	Low	Low	Medium	High	Low	Low	Low	Low	Low	Low	Low	High	Low	Low	Low	Medium	Low	Low	Low	Low	Low
Ckmt1	P30275;Q545N7;A2ARP5;B0R0F0;B0R0E9	Creatine kinase U-type, mitochondrial	Low	Medium	Medium	Low	Medium	High	Low	Medium	Low	Low	Low	High	High	Low	Low	Low	Low	Medium	Medium	Medium	Low	Low	Medium	Low	Medium	Low	Low	Low
Ckmt2	Q6P8J7	Creatine kinase S-type, mitochondrial	Low	Low	Medium	Low	High	Low	High	Medium	Low	High	High	Medium	Low	Low	Low	Low	Low	Low	Medium	Low	Low	Low	Low	Low	Low	Low	Low	Low
Clps	B2KF28;Q9CQC2	Colipase	None	None	None	None	None	None	None	None	None	None	None	None	None	None	None	None	None	None	None	None	None	None	None	None	None	None	None	None
Clybl	Q8R4N0;E9PYU7	Citrate lyase subunit beta-like protein, mitochondrial	Medium	Low	Low	High	Low	Medium	Medium	Low	Low	Low	Medium	Low	Low	Medium	High	Medium	Low	Low	Medium	Low	Low	Medium	Medium	Low	Medium	Low	Low	Medium
Cmas	Q99KK2;Q99KK2-2	N-acylneuraminate cytidylyltransferase	Low	Low	Medium	Low	Medium	High	Low	Medium	Medium	Medium	Low	Medium	Medium	Low	Low	Medium	Low	Medium	Medium	Medium	Medium	Medium	High	Low	Low	Low	Low	Low
Cmpk1	Q9DBP5;D6RIL5;F6TY56	UMP-CMP kinase	Medium	Medium	Medium	Medium	Medium	High	Low	Medium	Low	Low	Low	Medium	Medium	Medium	Medium	Medium	Medium	Medium	Medium	Medium	Low	Medium	High	Medium	Medium	Medium	Medium	Medium
Cmpk2	Q3U5Q7	UMP-CMP kinase 2, mitochondrial	High	Low	Medium	Medium	Medium	Low	Low	Low	None	Medium	Medium	Low	Medium	Medium	Medium	Medium	Medium	Low	None	Medium	Medium	None	Medium	Medium	None	Medium	None	Medium
Cndp1	Q8BUG2	Beta-Ala-His dipeptidase	None	None	None	None	None	None	None	None	None	None	None	None	None	None	High	None	None	None	None	None	None	None	None	None	None	None	None	None
Cndp2	Q9D1A2;F6XEL6	Cytosolic non-specific dipeptidase	Low	Low	Low	Low	Low	Low	Low	Low	Low	Medium	Low	Medium	High	Medium	Medium	Low	Medium	Low	Medium	Low	Medium	Low	Medium	Medium	Low	Medium	Medium	Medium
Cnot4	Q8BT14-3;E9QA19;Q8BT14;Q8BT14-2	CCR4-NOT transcription complex subunit 4	None	High	None	None	Medium	Medium	None	None	None	None	None	None	None	None	None	None	None	High	None	None	None	Medium	None	Medium	None	None	None	None
Cnp	P16330;Q3TYV5;P16330-2	2,3-cyclic-nucleotide 3-phosphodiesterase	Low	Medium	High	Low	High	Low	Low	Low	Low	Low	Low	Low	Low	Low	Low	Low	Low	High	Low	High	Low	Low	Low	Medium	Low	Low	Low	Low
Coasy	Q9DBL7	Bifunctional coenzyme A synthase;Phosphopantetheine adenylyltransferase;Dephospho-CoA kinase	Medium	Medium	Medium	High	Low	Medium	Low	Medium	Low	Medium	Low	Medium	Medium	High	High	High	Low	Medium	Low	Medium	Medium	Medium	Medium	Medium	Medium	Medium	Low	Medium
Col4a3bp	Q9EQG9;Q9EQG9-2;Q9EQG9-3	Collagen type IV alpha-3-binding protein	High	None	Medium	Medium	Medium	Medium	Low	Medium	None	Medium	Low	Medium	Medium	Medium	Medium	Medium	Medium	Low	None	None	None	None	Medium	Medium	None	Medium	Medium	Medium
Comt	Q91XH4;O88587;O88587-2;D3Z227	Catechol O-methyltransferase	Medium	Low	Low	Medium	Low	Low	Low	Low	Low	Low	Medium	Medium	Medium	Medium	Medium	High	Low	Low	Low	Low	Medium	Low	Medium	Medium	Medium	Medium	Medium	High
Copa	F8WHL2;Q8CIE6;F6ZWD0;E9PZ47;F6XJN3	Coatomer subunit alpha;Xenin;Proxenin	Medium	Low	Low	Medium	Low	Medium	Low	Medium	Medium	Low	Low	High	Medium	Medium	Low	Medium	Medium	Low	Low	Low	Medium	High	High	Medium	Low	Low	Low	Medium
Copb1	Q9JIF7;E9PYW9	Coatomer subunit beta	Medium	Low	Low	Medium	Low	Medium	Low	Medium	Medium	Low	Low	Medium	Medium	Medium	Low	Medium	Medium	Low	Low	Low	Medium	Medium	High	Medium	Low	Medium	Low	Medium
Copb2	O55029	Coatomer subunit beta	Medium	Low	Low	Medium	Low	Medium	Low	Medium	Medium	Medium	Low	Medium	Medium	Medium	Low	Medium	Medium	Low	Medium	Low	Medium	Medium	High	Medium	Medium	Medium	Medium	Medium
Cope	O89079;D3Z315;F6YFR7;F6XIG5;E9Q6I5	Coatomer subunit epsilon	Medium	Low	Low	Medium	Low	Medium	Low	Medium	Medium	Low	Low	Medium	Medium	Medium	Medium	Medium	Medium	Low	None	Low	Medium	High	High	Medium	Medium	Medium	Medium	Medium
Copg1	E9Q5P4;Q9QZE5;Q7TNQ1	Coatomer subunit gamma;Coatomer subunit gamma-1	Medium	Low	Low	Medium	Low	Medium	Low	Medium	Medium	Low	Low	Medium	Medium	Medium	Low	Medium	Medium	Low	Low	Low	Medium	High	High	Medium	Low	Medium	Medium	Medium
Copg2	Q9QXK3;Q9QXK3-4;Q9QXK3-3;Q9QXK3-2;E9Q783;E9QAH4;F7ARP0	Coatomer subunit gamma-2	Medium	Low	Medium	Medium	Medium	Medium	Low	Medium	Medium	Medium	Medium	Medium	Medium	Medium	Medium	Medium	Medium	Low	Low	Medium	Medium	Medium	Medium	Medium	Low	Medium	Low	Medium
Coq3	A2AJT6;Q8BMS4	Hexaprenyldihydroxybenzoate methyltransferase, mitochondrial	Medium	Medium	Low	High	Medium	Medium	High	Low	None	Medium	High	Medium	Low	Medium	Medium	Medium	Low	Medium	None	Low	Low	Medium	None	Low	Medium	Medium	Medium	Medium
Coq5	Q9CXI0	2-methoxy-6-polyprenyl-1,4-benzoquinol methylase, mitochondrial	Medium	Medium	Medium	High	Medium	Medium	High	Low	Low	Medium	High	Medium	Medium	Medium	Medium	Medium	Low	Medium	Medium	Medium	Medium	Medium	Medium	Medium	Medium	Low	Medium	Medium
Coq6	Q3TJM2;Q8R1S0;D3YW66;D6RG57;F6ZE40	Ubiquinone biosynthesis monooxygenase COQ6	Medium	Medium	Low	High	Medium	Medium	High	Medium	Medium	Medium	High	Medium	Medium	Medium	Medium	Medium	Low	Medium	Medium	Medium	Low	Medium	Medium	Medium	Medium	Medium	Medium	Medium
Coq7	P97478	Ubiquinone biosynthesis protein COQ7 homolog	None	Medium	None	High	Medium	None	None	Low	None	Medium	None	None	Medium	Medium	None	None	None	None	None	None	None	None	None	None	None	None	None	None
Cox15	Q8BJ03;E9QPY1;Q8BJ03-2	Cytochrome c oxidase assembly protein COX15 homolog	Medium	None	None	High	None	Medium	None	Medium	Medium	None	None	None	Medium	Medium	None	Medium	None	None	None	None	None	None	None	None	None	None	None	None
Cox17	P56394;Q54AC6	Cytochrome c oxidase copper chaperone	None	None	None	High	None	Low	None	None	None	None	High	None	None	None	None	None	None	None	Medium	None	None	None	None	None	None	None	None	None
Cox4i1	A2RSV8;P19783	Cytochrome c oxidase subunit 4 isoform 1, mitochondrial	Medium	Medium	Low	High	Medium	Medium	Medium	Low	Low	Medium	High	Medium	Medium	Medium	Medium	Medium	Low	Medium	Medium	Low	Low	Medium	Medium	Low	Medium	Low	Medium	Medium
Cox5a	P12787	Cytochrome c oxidase subunit 5A, mitochondrial	Medium	Medium	Low	High	Low	Low	Medium	Low	Low	Medium	High	Low	Low	Medium	Medium	Low	Low	Medium	Medium	Low	Low	Medium	Medium	Low	Medium	Low	Low	Low
Cox5b	Q9D881;E9PWM0;P19536	Cytochrome c oxidase subunit 5B, mitochondrial	Low	Medium	Medium	High	Low	Low	Medium	Low	Low	Medium	High	Medium	Medium	Medium	Medium	Medium	Low	Medium	Medium	Low	Low	Medium	Medium	Low	Medium	Low	Low	Low
Cox6a1	Q9DCW5;P43024	Cytochrome c oxidase subunit 6A, mitochondrial;Cytochrome c oxidase subunit 6A1, mitochondrial	None	None	Medium	High	Medium	Medium	Low	None	None	None	None	Low	Medium	None	High	None	None	None	None	None	None	Medium	None	None	None	None	None	None
Cox6a2	P43023	Cytochrome c oxidase subunit 6A2, mitochondrial	None	None	None	None	None	None	None	None	None	None	None	None	None	None	None	None	None	None	None	None	None	None	None	None	None	None	None	None
Cox6b1	P56391	Cytochrome c oxidase subunit 6B1	Low	Medium	Medium	High	Medium	Medium	Medium	Low	Low	Medium	High	Medium	Low	Medium	Medium	Medium	Low	Medium	High	Medium	Low	Medium	Medium	Low	Medium	Medium	Medium	Medium
Cox6c	Q9CPQ1;D3Z6E1	Cytochrome c oxidase subunit 6C	Medium	Low	Medium	High	Medium	Medium	Medium	Medium	Low	Medium	High	Medium	Medium	High	High	Medium	Low	Medium	Medium	Medium	Low	High	Medium	Low	Medium	Low	Low	Medium
Cox7a1	P56392;Q792A4	Cytochrome c oxidase subunit 7A1, mitochondrial	Low	Low	Low	High	Low	Low	High	Low	Low	Medium	High	Medium	Low	Low	Medium	Low	Low	Low	Medium	Low	Low	Low	Low	Low	Medium	Low	Low	Low
Cox7a2	P48771	Cytochrome c oxidase subunit 7A2, mitochondrial	Medium	High	Medium	High	Medium	Medium	Medium	Medium	Low	Low	Medium	Medium	Medium	High	High	Medium	Low	Medium	Medium	Medium	Low	Medium	Medium	Low	High	Low	Medium	Medium
Cox7a2l	E9PZS8;Q3UDK5;Q61387	Cytochrome c oxidase subunit 7A-related protein, mitochondrial	Medium	Low	Medium	High	Medium	Medium	None	None	None	None	Medium	Medium	Medium	Medium	None	Medium	None	Medium	None	Medium	None	None	None	Medium	None	None	None	Medium
Cox7b	P56393;Q5FW98	Cytochrome c oxidase subunit 7B, mitochondrial	None	Medium	Medium	High	Medium	Medium	None	Medium	None	None	None	None	Medium	Medium	Medium	Medium	None	None	None	Medium	None	Medium	None	Low	None	None	Low	None
Cox7c	B8JJA8;E9Q463;P17665	Cytochrome c oxidase subunit 7C, mitochondrial	Medium	Medium	Low	High	Medium	Medium	Medium	Medium	Low	Medium	High	Medium	Medium	Medium	Medium	Medium	Low	Medium	Medium	Medium	Low	Medium	Medium	Low	Medium	Low	Medium	Low
Cp	G3X8Q5;G3X9T8		Medium	Low	Medium	Medium	Low	Low	Medium	Medium	Low	Medium	Medium	Low	Low	Medium	Medium	Medium	High	Low	Low	Low	High	Medium	Medium	Medium	Low	Medium	High	High
Cpa1	Q7TPZ8	Carboxypeptidase A1	Low	Low	Low	Low	Low	Low	Low	High	Low	Low	Low	High	Medium	Low	Low	Low	Low	Low	Medium	Low	Low	High	Low	Low	Low	Low	Low	Low
Cpa2	Q504N0	Carboxypeptidase A2	Low	Low	Low	Low	None	Low	Low	High	None	Low	Low	High	Medium	Low	None	None	None	Low	None	Low	None	High	None	Low	None	Low	Low	Low
Cpa3	P15089;Q542E3	Mast cell carboxypeptidase A	None	None	None	None	None	None	None	None	None	None	None	None	None	None	None	None	None	None	None	None	None	None	None	None	None	None	None	None
Cpne7	Q0VE82	Copine-7	None	None	None	None	None	None	None	None	None	None	None	None	None	None	None	None	None	None	None	High	None	None	None	None	None	None	None	None
Cpox	P36552	Coproporphyrinogen-III oxidase, mitochondrial	Medium	Low	Low	Low	Low	Medium	None	Medium	Medium	Low	Medium	Medium	Medium	Medium	Medium	High	Low	Low	Medium	Low	Medium	Medium	Medium	Medium	Medium	Medium	None	Low
Cps1	Q8C196	Carbamoyl-phosphate synthase [ammonia], mitochondrial	Medium	Low	Low	Low	Low	Low	Low	Low	Low	Low	Low	Medium	Medium	Low	Low	High	Low	Low	Low	Low	Low	Low	Low	Low	Low	Low	Low	Low
Cpt1a	P97742;Q7TQD5	Carnitine O-palmitoyltransferase 1, liver isoform	Medium	Low	Low	Low	Low	Medium	Low	Medium	Low	Low	Low	Medium	Medium	Medium	Medium	High	Low	Low	Medium	Low	Medium	Low	Medium	Medium	Low	Low	Low	Low
Cpt1b	Q924X2;F6QXT4	Carnitine O-palmitoyltransferase 1, muscle isoform	Medium	Low	None	High	Medium	Medium	High	None	None	Medium	High	Low	Medium	Low	Medium	Medium	Low	None	Medium	Low	None	Medium	None	None	Medium	Low	Low	Medium
Cpt2	P52825;A2A8E8;A2A8E7;A2A8E9	Carnitine O-palmitoyltransferase 2, mitochondrial	Medium	Low	Low	High	Low	Medium	Medium	Low	Low	Medium	Medium	Medium	Medium	Medium	Medium	Medium	Low	Low	Medium	Low	Low	Low	Low	Low	Low	Low	Low	Medium
Crat	P47934;H7BX88;B7ZDD7;F7BF80;A2AWJ5	Carnitine O-acetyltransferase	Medium	Low	Low	High	Low	Low	High	Low	Low	Medium	Medium	Low	Low	Medium	Medium	Low	Low	Low	Medium	Low	Low	Low	Low	Low	Low	Low	Low	Medium
Crebbp	F8VPR5;P45481	CREB-binding protein	None	None	None	None	None	None	None	None	None	None	None	None	None	None	None	None	None	None	None	None	None	None	None	None	None	None	None	None
Crot	Q9DC50	Peroxisomal carnitine O-octanoyltransferase	Low	Low	Low	Low	Low	Low	Low	Low	Medium	Low	Low	Medium	Medium	High	High	High	Low	Low	Low	Low	Medium	Low	Medium	Low	Low	Low	Low	Low
Cryl1	A7VMV2;Q99KP3;Q9D221	Lambda-crystallin homolog	Low	Low	Low	Low	Low	Medium	Low	Low	Low	Low	Low	Medium	Medium	High	High	Low	Low	Low	Medium	Low	Medium	Low	Low	Low	Low	Low	Low	Low
Cryz	P47199;D3YUG9;D3Z2X0;D3Z4Q4;D3YWU6	Quinone oxidoreductase	Low	Low	Low	Medium	Low	Low	Low	Low	Low	Low	Low	Low	Low	High	High	Medium	Low	Low	Medium	Low	Low	Low	Low	Low	Low	Low	Medium	Low
Cs	Q9CZU6	Citrate synthase, mitochondrial	Medium	Low	Medium	High	Medium	Medium	Medium	Medium	Low	Medium	Medium	Medium	Medium	Medium	Low	Low	Low	Low	Medium	Medium	Low	Low	Medium	Low	Low	Low	Low	Medium
Csad	Q9DBE0	Cysteine sulfinic acid decarboxylase	Medium	Low	Low	High	Low	Low	Low	Medium	Low	Medium	Low	Low	Low	Medium	High	High	Medium	Low	Low	Low	Medium	Medium	Medium	Low	None	Medium	Low	High
Csf1r	P09581;Q0P635;Q3TAZ7	Macrophage colony-stimulating factor 1 receptor	None	None	None	None	None	None	None	None	None	None	None	None	None	None	None	None	None	None	None	None	None	None	None	High	None	None	None	None
Csk	P41241;E9QJV6;P41242-2;P41242;D3Z4T5;P41242-3;D6RGA0;D3YVQ8	Tyrosine-protein kinase CSK	Medium	Low	Medium	Low	Low	Medium	None	Medium	Medium	Medium	Low	Medium	Medium	Medium	Low	Medium	Medium	Low	None	Medium	Medium	Low	Medium	High	Low	High	Medium	Medium
Csnk1a1	E9PWB2;E9Q3W1;E9Q2U6;Q8BK63;E9Q4G7;H7BXB1;Q6PJ87;Q8BK63-2	Casein kinase I isoform alpha	Medium	None	Medium	Medium	Medium	Medium	Medium	High	High	Medium	Low	High	High	Medium	Medium	Medium	Medium	None	None	Medium	Medium	Medium	High	Medium	None	Low	None	Medium
Csnk1d	A8Y308;Q9JMK2;Q3TYE1;A8Y2Z9;Q3USK2;A2ABP1;Q9DC28;Q3UBT6;Q9DC28-2;F7A4U8;A8Y2Z5;A9J9D8	Casein kinase I isoform epsilon;Casein kinase I isoform delta	None	None	Medium	Medium	Medium	Medium	Medium	Medium	High	Medium	None	High	High	Medium	None	Medium	None	None	None	None	None	None	None	None	None	None	None	None
Csnk1e	A8Y308;Q9JMK2;Q3TYE1;A8Y2Z9;Q3USK2;A2ABP1;Q9DC28;Q3UBT6;Q9DC28-2;F7A4U8;A8Y2Z5;A9J9D8	Casein kinase I isoform epsilon;Casein kinase I isoform delta	None	None	Medium	Medium	Medium	Medium	Medium	Medium	High	Medium	None	High	High	Medium	None	Medium	None	None	None	None	None	None	None	None	None	None	None	None
Csnk1g3	Q8C4X2	Casein kinase I isoform gamma-3	None	None	None	None	None	None	None	None	None	None	None	None	High	Medium	None	None	None	None	None	High	None	None	None	None	None	None	None	None
Csnk2a1	Q60737;A2ANR6	Casein kinase II subunit alpha	Medium	High	Medium	Medium	Medium	Medium	Medium	Medium	Medium	Medium	Medium	Medium	Medium	Medium	Medium	Medium	Medium	High	Low	Medium	Medium	Medium	Medium	Medium	Medium	Medium	Medium	Medium
Csnk2a2	O54833;Q545V8;E9Q578	Casein kinase II subunit alpha	Medium	High	Medium	Medium	Medium	Medium	Low	Medium	Medium	Medium	Low	Medium	Medium	Medium	Medium	Medium	Medium	High	None	High	Medium	Medium	Medium	Medium	Medium	Low	Medium	Medium
Csnk2b	P67871;G3UXG7;G3UZJ5	Casein kinase II subunit beta	Medium	High	Medium	Medium	Medium	Medium	Medium	Medium	Medium	Medium	Medium	Medium	Medium	Medium	Medium	Medium	None	High	None	Medium	None	None	None	Medium	None	None	High	Medium
Ctbp1	O88712;O88712-2;O88712-3	C-terminal-binding protein 1	Medium	Medium	High	Medium	High	Medium	Medium	Medium	Medium	Medium	Medium	Low	Medium	Medium	Medium	Low	Medium	Medium	None	High	Medium	None	Medium	Medium	None	Medium	Medium	Medium
Ctdp1	Q7TSG2	RNA polymerase II subunit A C-terminal domain phosphatase	None	None	None	None	None	None	None	None	None	None	None	None	None	None	None	None	Medium	None	None	None	None	None	None	High	None	None	None	None
Ctdsp1	P58466;Q5I0X8	Carboxy-terminal domain RNA polymerase II polypeptide A small phosphatase 1	None	None	None	None	None	None	None	None	None	None	None	None	None	None	None	None	None	None	None	None	None	None	None	None	None	None	None	None
Ctdspl2	Q8BG15;Q8BG15-2;Q8BG15-6;Q8BG15-3;Q8BG15-4;Q8BG15-5	CTD small phosphatase-like protein 2	None	None	None	None	None	None	None	None	High	None	None	None	None	None	None	None	None	None	None	None	None	None	None	None	None	None	None	None
Cth	Q8VCN5	Cystathionine gamma-lyase	Low	Low	Low	Low	Low	Medium	Low	Low	Low	Low	Low	Medium	Medium	High	High	High	Low	Low	Medium	Low	Low	Medium	Low	Low	Low	Low	Low	Low
Ctps	B1AS53;P70698	CTP synthase 1	Medium	Low	Medium	Medium	Medium	Medium	None	Medium	Medium	Medium	Low	Medium	Medium	Medium	Medium	Medium	Medium	Low	None	Medium	High	Medium	Medium	Medium	Medium	High	Medium	Medium
Ctps2	A2AEQ7;P70303;A2AEQ8;P70303-2;A2AEQ6;P70303-3;A2AEQ5	CTP synthase 2	Medium	Low	Medium	Medium	Medium	Medium	None	None	High	Medium	Low	Medium	Medium	Medium	Medium	Medium	Medium	Low	None	Medium	Medium	Medium	None	Medium	None	None	Medium	Medium
Ctsa	G3X8T3;P16675;Q544R6;A2A5J8;A2A5J6;A2A5J9	Lysosomal protective protein;Lysosomal protective protein 32 kDa chain;Lysosomal protective protein 20 kDa chain	Medium	Low	Low	Medium	Low	Medium	Low	Medium	Medium	Low	Low	Medium	Medium	Medium	Medium	Medium	Medium	Low	Medium	Low	Medium	Low	Medium	Medium	Medium	Medium	Medium	Medium
Ctsb	P10605	Cathepsin B;Cathepsin B light chain;Cathepsin B heavy chain	Medium	Low	Low	High	Low	Low	Low	Medium	Low	Medium	Low	Low	Low	Medium	Medium	Medium	Low	Low	Medium	Low	Medium	Medium	Medium	Medium	Medium	Medium	Medium	Medium
Ctsc	P97821;Q3UBY5;E9Q2Q0	Dipeptidyl peptidase 1;Dipeptidyl peptidase 1 exclusion domain chain;Dipeptidyl peptidase 1 heavy chain;Dipeptidyl peptidase 1 light chain	None	None	None	None	None	None	None	None	None	None	None	None	None	None	None	None	None	None	None	None	None	None	None	None	None	None	None	None
Ctsd	Q8C243;P18242;Q3UCD9;F6Y6L6;Q05BF3	Cathepsin D	Medium	Medium	Medium	High	Medium	Low	Low	Medium	Low	Medium	Medium	Low	Low	Medium	Medium	Medium	Medium	Medium	Medium	Medium	Medium	Medium	Medium	Medium	Medium	Medium	High	Medium
Ctsf	Q9R013	Cathepsin F	High	Medium	None	High	None	None	None	None	None	None	None	None	None	Medium	None	Medium	None	None	None	Medium	None	None	None	None	None	Medium	None	High
Ctsh	P49935	Pro-cathepsin H;Cathepsin H mini chain;Cathepsin H;Cathepsin H heavy chain;Cathepsin H light chain	Medium	Low	Low	Low	Low	Medium	Low	Medium	Low	Low	Low	Medium	Medium	High	High	Medium	Medium	Low	None	None	Medium	None	Medium	Medium	Low	None	None	Medium
Ctsk	P55097;Q545T0	Cathepsin K	None	None	None	None	None	None	None	None	None	None	None	None	None	None	None	None	None	None	None	None	None	None	None	None	None	None	High	None
Ctsl	P06797;Q543M3;E9Q6H1	Cathepsin L1;Cathepsin L1 heavy chain;Cathepsin L1 light chain	Medium	Medium	Medium	Medium	Medium	Low	None	Medium	None	None	Low	Low	Low	Medium	Medium	Medium	Medium	Medium	Medium	Medium	None	Medium	None	None	None	High	Medium	Medium
Ctss	Q3UD32;O70370	Cathepsin S	Medium	None	None	Low	Low	Medium	None	None	None	None	None	Medium	High	None	None	Medium	None	None	None	Low	None	None	None	High	None	High	None	None
Ctsz	Q545I6;Q9WUU7;E9Q5W3	Cathepsin Z	Medium	None	None	Medium	Low	Medium	None	None	None	Low	Low	Medium	Medium	Medium	Medium	Medium	None	Low	Medium	Low	Medium	Low	Low	Medium	Low	High	High	High
Cwc27	Q3TKY6	Peptidyl-prolyl cis-trans isomerase CWC27 homolog	Medium	None	None	None	None	None	None	None	None	None	None	None	None	Medium	Medium	Medium	None	None	None	None	None	None	None	None	None	None	None	None
Cyb5r1	Q9DB73;Q9DB73-2;G3UZG6;G3UZ57;G3UXV8	NADH-cytochrome b5 reductase 1	Medium	None	Medium	High	Medium	Medium	High	Medium	None	Medium	Medium	Medium	Medium	Medium	None	None	Medium	None	None	Medium	Medium	None	None	Medium	None	Medium	Low	Medium
Cyb5r3	F2Z456;E9Q841;Q9DCN2;Q9DCN2-2;F2Z3V0	NADH-cytochrome b5 reductase 3;NADH-cytochrome b5 reductase 3 membrane-bound form;NADH-cytochrome b5 reductase 3 soluble form	Medium	Low	Low	Medium	Low	Medium	Low	Medium	Medium	Low	Low	High	Medium	Low	Low	High	Medium	Low	Medium	Low	Medium	Medium	Medium	Medium	Low	Low	Low	Medium
Cyc1	Q9D0M3;Q9D0M3-2	Cytochrome c1, heme protein, mitochondrial	Medium	Medium	Medium	High	Medium	Medium	Medium	Medium	Low	Medium	Medium	Medium	Medium	Medium	Medium	Medium	Low	Medium	Medium	Medium	Low	Medium	Medium	Low	Medium	Low	Low	Low
Cyld	Q80TQ2-2;Q80TQ2;E9Q977;Q80TQ2-3	Ubiquitin carboxyl-terminal hydrolase CYLD	None	None	None	None	High	Medium	None	None	None	None	None	None	None	Medium	None	None	None	None	None	High	None	None	None	None	None	None	None	None
Cyp11a1	Q9QZ82	Cholesterol side-chain cleavage enzyme, mitochondrial	High	Low	Low	Low	Low	Low	Low	Low	Low	Low	Low	Low	Low	Low	Low	Low	Low	Low	Low	Low	High	Low	Low	Low	Low	Low	Low	Low
Cyp11b1	Q3TG86;G3X9Q8		High	None	None	None	None	None	None	None	None	None	None	None	None	None	None	None	None	None	None	None	None	None	None	None	None	None	None	None
Cyp11b2	G3UWE4;P15539	Cytochrome P450 11B2, mitochondrial	High	None	None	None	None	None	None	None	None	None	None	None	None	None	None	None	None	None	None	None	None	None	None	None	None	None	None	None
Cyp1a2	B6VGH4;P00186	Cytochrome P450 1A2	None	None	None	None	None	None	None	None	None	None	None	None	None	None	None	High	None	None	None	None	None	None	None	None	None	None	None	None
Cyp27a1	Q9DBG1	Sterol 26-hydroxylase, mitochondrial	Medium	None	None	High	None	Medium	None	None	None	None	None	Medium	Medium	High	Medium	High	None	Low	Medium	Medium	Medium	Medium	Medium	Medium	None	Medium	Medium	Medium
Cyp2a4	P15392;Q91XG2	Cytochrome P450 2A4	None	None	None	None	None	None	None	None	None	None	None	None	None	None	None	High	None	None	None	None	None	None	None	None	None	None	None	None
Cyp2a5	P20852;Q91X75;F7B9W9	Cytochrome P450 2A5	None	None	None	None	None	None	None	None	None	None	None	None	None	None	None	High	None	None	None	None	None	None	None	None	None	None	None	None
Cyp2b10	Q9WUD0;G3X8Q9;P12791-2;P12791;O55071		None	None	Medium	Medium	None	Medium	None	None	Low	None	High	High	High	Low	None	Medium	High	Low	None	None	Low	None	None	None	None	Medium	None	None
Cyp2c29	Q64458;Q3UT49;H3BLM0	Cytochrome P450 2C29	None	None	None	None	None	None	None	None	None	None	None	None	None	None	None	High	None	None	None	None	None	None	None	None	None	None	None	None
Cyp2c50	Q91X77;Q91X77-2	Cytochrome P450 2C50	None	None	None	None	None	None	None	None	None	None	None	None	None	None	None	High	None	None	None	None	None	None	None	None	None	None	None	None
Cyp2c55	Q9D816	Cytochrome P450 2C55	None	None	None	None	None	High	None	None	None	None	None	High	Medium	None	None	None	None	None	None	None	None	None	None	None	None	None	None	None
Cyp2c65	Q148B1		None	None	Low	Low	None	Medium	Low	High	None	None	None	High	High	Low	None	None	None	None	Medium	None	None	None	None	None	None	None	Low	None
Cyp2d22	Q9JKY7		None	None	None	High	None	None	None	None	None	None	None	None	Medium	None	None	High	None	None	None	None	None	None	None	None	None	None	None	None
Cyp2e1	Q05421;Q0PGA1;Q0PGA0	Cytochrome P450 2E1	High	None	None	Medium	None	None	None	None	None	None	None	None	None	None	None	High	None	None	None	None	None	None	None	None	None	Medium	None	High
Cyp2f2	P33267	Cytochrome P450 2F2	High	None	None	None	Low	Low	None	None	None	Low	Low	None	Low	Low	Low	High	High	None	Low	None	None	None	High	None	None	None	None	None
Cyp2j6	O54750	Cytochrome P450 2J6	None	None	None	None	None	None	None	None	None	None	None	High	None	None	None	None	None	None	None	None	None	None	None	None	None	None	None	None
Cyp2s1	Q9DBX6;D3Z7F1	Cytochrome P450 2S1	Low	Low	Low	None	Low	Medium	None	High	None	Low	Low	High	High	Low	Medium	Low	Medium	Low	None	High	Medium	None	High	None	High	None	Low	Medium
Cyp3a41a	Q9JMA7	Cytochrome P450 3A41	Medium	Medium	None	None	Medium	None	None	None	None	None	None	None	None	None	None	Medium	None	None	None	Medium	None	None	None	None	None	None	None	Medium
Cyp4a10	O88833;A2A977;A2A8T1;E9PYX0	Cytochrome P450 4A10	None	None	None	None	None	None	None	None	None	None	None	None	None	None	None	High	None	None	None	None	None	None	None	None	None	None	None	None
Cyp4b1	Q3TNA0;Q64462;F8WGW5;F6X6A4	Cytochrome P450 4B1	Low	Low	None	Medium	None	Low	None	None	None	Low	None	High	High	Medium	Low	Medium	High	None	None	None	Low	None	None	None	None	None	Low	Medium
Cyp4f13	Q99N19;B8JK07		None	None	None	None	None	None	None	None	None	None	None	None	None	None	None	None	None	None	None	None	None	None	None	None	None	None	None	None
Cyp4f14	Q9EP75;Q99N16	Leukotriene-B4 omega-hydroxylase 3	None	None	None	None	None	None	None	None	None	None	None	High	High	None	None	High	None	None	None	None	None	None	None	None	None	None	None	Low
Cyp4f15	Q99N18;Q8VCA4		None	None	None	None	None	None	None	None	None	None	None	None	None	None	None	High	None	None	None	None	None	None	None	None	None	None	None	None
Cyp4f39	Q99N17;Q3V1F1;Q8BGU0;G3UW78		None	None	None	None	None	None	None	None	None	None	None	High	None	None	None	None	None	None	None	None	None	None	None	None	None	None	None	None
Cyp4f40	G3UW81		None	None	None	None	None	None	None	None	None	None	None	High	High	None	None	None	None	None	None	None	None	None	None	None	None	None	None	None
Cyp4v3	B2RSR0;Q9DBW0;H9H9R5	Cytochrome P450 4V2	Medium	None	None	Medium	None	None	None	Low	None	None	Medium	High	High	None	None	High	Medium	None	None	None	None	None	None	None	None	None	None	High
Cyp7a1	Q64505	Cholesterol 7-alpha-monooxygenase	None	None	None	None	None	None	None	None	None	None	None	None	None	None	None	High	None	None	None	None	None	None	None	None	None	None	None	None
Dad1	B8JJY6;P61804	Dolichyl-diphosphooligosaccharide--protein glycosyltransferase subunit DAD1	None	None	None	None	None	None	None	None	None	None	None	High	None	None	None	None	None	None	None	None	None	None	None	None	None	None	None	None
Dagla	Q6WQJ1	Sn1-specific diacylglycerol lipase alpha	None	None	None	None	High	None	None	None	None	None	None	None	None	None	None	None	None	None	None	None	None	None	None	None	None	None	None	None
Daglb	Q91WC9;F6QP10	Sn1-specific diacylglycerol lipase beta	None	Low	None	None	None	None	None	None	None	None	None	None	None	None	None	None	None	None	None	None	None	None	None	None	None	None	None	Medium
Dak	Q8VC30;Q3UTZ4	Bifunctional ATP-dependent dihydroxyacetone kinase/FAD-AMP lyase (cyclizing);ATP-dependent dihydroxyacetone kinase;FAD-AMP lyase (cyclizing)	Low	Low	Low	Low	Low	Low	Low	Low	Low	Low	Low	Medium	Medium	Medium	Medium	Medium	Low	Low	Low	Low	Low	Low	Low	Low	Low	Low	Low	Low
Dao	P18894;Q91WH3	D-amino-acid oxidase	Low	Low	Medium	Low	Medium	Low	Low	None	None	Low	Low	Low	Low	High	High	Low	Low	None	Low	Low	None	Low	None	Low	None	Low	None	Low
Dapk2	Q8VDF3-2;Q8VDF3;F6YX98	Death-associated protein kinase 2	Medium	None	None	None	None	None	None	Medium	None	None	None	High	Medium	Medium	Medium	None	High	None	None	None	None	None	None	None	None	None	None	None
Dapk3	O54784;Q05A21	Death-associated protein kinase 3	None	None	None	None	None	None	None	High	None	None	None	Medium	None	None	None	None	None	None	None	None	None	None	None	None	None	None	None	None
Dars	Q922B2;Q8BJY7	Aspartate--tRNA ligase, cytoplasmic	Medium	Low	Medium	Medium	Medium	Medium	Medium	Medium	Medium	Medium	Low	Medium	Medium	Medium	Medium	Medium	Medium	Low	Medium	Medium	Medium	High	Medium	Medium	Medium	Medium	Medium	Medium
Dars2	Q8BIP0	Aspartate--tRNA ligase, mitochondrial	Medium	None	None	None	None	Medium	None	None	None	None	Low	Medium	Medium	Medium	Medium	Medium	Low	None	None	None	None	None	None	None	None	Medium	None	None
Dbh	Q3V1U4;E9Q2F5;Q64237	Dopamine beta-hydroxylase;Soluble dopamine beta-hydroxylase	High	None	None	None	None	None	None	None	None	None	None	None	None	None	None	None	None	None	None	None	None	None	None	None	None	None	None	None
Dbi	D3Z563		None	None	None	None	None	Low	None	None	Low	None	Medium	None	Medium	None	Medium	Medium	None	None	Medium	Low	Low	Medium	Low	Low	Medium	Low	Low	High
Dbt	P53395	Lipoamide acyltransferase component of branched-chain alpha-keto acid dehydrogenase complex, mitochondrial	Medium	Medium	Medium	High	Medium	Low	Medium	Medium	Low	Medium	Medium	Low	Low	High	High	High	Low	Medium	Medium	Low	Medium	High	Medium	Low	Medium	Low	Medium	Medium
Dck	P43346;Q545E8	Deoxycytidine kinase	None	None	None	None	None	None	None	None	None	None	None	None	None	None	None	None	None	None	None	None	None	None	None	None	None	High	None	None
Dclk1	Q9JLM8;Q9JLM7;Q8BRN4;Q80VB6;Q9JLM8-2	Serine/threonine-protein kinase DCLK1	None	High	Medium	None	Medium	Medium	None	Medium	High	None	None	Medium	Medium	None	None	None	None	High	None	High	None	None	None	None	None	None	Medium	None
Dclk2	Q6PGN3-3;Q6PGN3;Q6PGN3-2;Q6PGN3-4;Q6PGN3-5	Serine/threonine-protein kinase DCLK2	Medium	Low	None	Medium	None	Medium	None	None	High	Medium	Low	None	Low	None	None	High	None	None	None	High	None	None	None	Medium	None	None	None	Low
Dct	P29812;Q8BSF9	L-dopachrome tautomerase	None	None	None	None	None	None	None	None	None	None	None	None	None	None	None	None	None	None	None	None	None	None	None	None	None	None	None	None
Dcxr	A2AC15;Q91X52;A2AC16	L-xylulose reductase	Medium	Low	Low	Low	Low	Medium	Low	Medium	None	Low	Low	Low	Medium	High	High	High	Medium	Low	Low	Low	Medium	Medium	Medium	Medium	Medium	Medium	Medium	Medium
Ddah1	Q9CWS0;D3YU15	N(G),N(G)-dimethylarginine dimethylaminohydrolase 1	Low	Medium	High	Low	High	Medium	Low	Low	Low	Medium	Low	Low	Low	High	Medium	Medium	Medium	Medium	Medium	Medium	Low	Low	Low	Low	Low	Low	Low	Low
Ddah2	Q99LD8;O08972;G3UZR0	N(G),N(G)-dimethylarginine dimethylaminohydrolase 2	Medium	Medium	Medium	Medium	Medium	Low	None	None	High	High	None	None	None	Medium	Medium	Low	None	Medium	None	Medium	Medium	None	None	Medium	None	None	None	None
Ddc	O88533;Q5SUV8;Q5SUV9	Aromatic-L-amino-acid decarboxylase	Medium	Low	Medium	Low	Low	Medium	Low	Medium	Low	Low	Low	High	Medium	High	Medium	High	Low	Medium	Medium	Low	Low	Medium	None	Low	None	Low	None	Low
Ddost	O54734	Dolichyl-diphosphooligosaccharide--protein glycosyltransferase 48 kDa subunit	Medium	Low	Low	Medium	Low	Medium	Low	Medium	Medium	Low	Low	High	Medium	Medium	Low	Medium	Medium	Low	Low	Low	Medium	High	Medium	Medium	Medium	Medium	Medium	Medium
Ddx1	Q91VR5	ATP-dependent RNA helicase DDX1	Medium	Low	Medium	Medium	Medium	Medium	Medium	Medium	Medium	Medium	Low	Medium	Medium	Medium	Medium	Medium	Medium	Medium	Medium	Medium	Medium	Medium	Medium	Medium	Medium	Medium	Medium	Medium
Ddx11	Q6AXC6;E9Q6F8	Probable ATP-dependent RNA helicase DDX11	None	None	None	None	None	None	None	None	High	None	None	None	None	None	None	None	None	None	None	None	None	None	None	None	None	None	None	None
Ddx17	Q3U741;Q501J6;Q501J6-2	Probable ATP-dependent RNA helicase DDX17	Medium	Low	Medium	Medium	Medium	Medium	Low	Medium	High	Medium	Low	Medium	Medium	Medium	Medium	Medium	Medium	Medium	Medium	Medium	High	Medium	Medium	Medium	Medium	Medium	Medium	Medium
Ddx18	B2RUM8;Q8K363;F6ZX28	ATP-dependent RNA helicase DDX18	None	None	None	None	None	None	None	Medium	None	None	None	High	Medium	Medium	None	Medium	None	None	None	None	None	None	None	None	None	None	None	None
Ddx20	Q9JJY4;E9Q381	Probable ATP-dependent RNA helicase DDX20	None	None	Medium	Medium	None	Medium	None	None	Medium	None	None	None	Medium	Medium	Medium	None	Medium	None	None	None	Medium	None	None	None	None	High	None	None
Ddx21	Q9JIK5	Nucleolar RNA helicase 2	Medium	Low	Medium	None	Low	Medium	None	High	Medium	None	Medium	High	High	Medium	Medium	Medium	Low	Medium	Low	None	Medium	High	Medium	Medium	Medium	Low	Medium	Medium
Ddx23	D3Z0M9		Medium	Low	Medium	Medium	Medium	Medium	None	Medium	High	Low	Low	Medium	Medium	Medium	None	Medium	None	Medium	None	None	High	None	None	Medium	None	Low	Medium	Medium
Ddx27	Q921N6;H3BLJ6;Q921N6-2	Probable ATP-dependent RNA helicase DDX27	None	None	None	None	Medium	None	None	None	High	None	None	None	None	None	None	None	None	None	None	None	None	None	None	None	None	None	None	None
Ddx39	Q8VDW0;Q3UAF1;D6RHT5;Q8VDW0-2	ATP-dependent RNA helicase DDX39A	Low	Low	Low	Low	Low	Medium	Medium	Medium	Medium	Low	Low	Medium	Medium	Medium	Low	Medium	Low	Low	None	Low	None	Medium	None	High	None	High	Medium	Low
Ddx39b	Q9Z1N5;G3UXI6	Spliceosome RNA helicase Ddx39b	Medium	Low	Medium	Low	Medium	Medium	Low	Medium	Medium	Medium	Low	Medium	Medium	Medium	Medium	Medium	Medium	Low	Low	Medium	Medium	Medium	Medium	Medium	Low	High	Medium	Medium
Ddx3x	Q3TQX5;Q62167	ATP-dependent RNA helicase DDX3X	Medium	Low	Medium	Medium	Medium	Medium	Medium	Medium	Medium	Medium	Low	Medium	Medium	Medium	Medium	Medium	Medium	Low	Low	Medium	Medium	High	Medium	Medium	Medium	Medium	Medium	Medium
Ddx3y	Q62095	ATP-dependent RNA helicase DDX3Y	Medium	Low	Medium	Medium	Medium	Medium	Medium	Medium	None	None	None	None	None	None	Medium	Medium	None	None	Medium	Medium	Low	Medium	Medium	Medium	Medium	None	Medium	Medium
Ddx42	Q810A7;Q810A7-2	ATP-dependent RNA helicase DDX42	Medium	Medium	Medium	Medium	Medium	Medium	Medium	Medium	High	Medium	Low	Medium	Medium	Medium	Medium	Medium	Medium	Medium	Medium	Medium	Medium	Medium	Medium	Medium	Medium	Medium	Medium	Medium
Ddx46	Q569Z5;F8WHR6;Q569Z5-2;F8WIZ2	Probable ATP-dependent RNA helicase DDX46	Medium	Low	Low	Medium	Medium	Medium	Low	Medium	Medium	Medium	Low	Medium	Medium	Medium	Medium	Medium	Medium	Low	Medium	Medium	Medium	Medium	Medium	Medium	Low	High	Medium	Medium
Ddx5	Q8BTS0;Q61656;B1ARB9;B1ARC0;B1ARB8	Probable ATP-dependent RNA helicase DDX5	Medium	Low	Medium	Medium	Medium	Medium	Medium	Medium	High	Medium	Low	Medium	Medium	Medium	Medium	Medium	Medium	Medium	Medium	Medium	Medium	Medium	Medium	Medium	Medium	Medium	Medium	Medium
Ddx50	Q99MJ9;Q8BRU5	ATP-dependent RNA helicase DDX50	None	None	None	None	None	None	None	None	None	None	None	None	None	None	None	None	None	None	None	None	None	None	None	None	None	None	None	None
Ddx56	Q5SVX3;Q9D0R4;Q5SVX2	Probable ATP-dependent RNA helicase DDX56	Medium	None	None	None	None	None	None	None	None	None	None	High	None	None	None	None	None	None	None	None	None	None	None	None	None	None	None	None
Ddx6	P54823	Probable ATP-dependent RNA helicase DDX6	Medium	Low	Medium	Medium	Medium	Medium	Medium	Medium	Medium	Medium	Low	Medium	Medium	Medium	Medium	Medium	Medium	Medium	Low	Medium	Medium	Medium	Medium	Medium	Medium	Medium	Medium	Medium
Decr1	Q4FJK0;Q9CQ62	2,4-dienoyl-CoA reductase, mitochondrial	Medium	Low	Low	High	Low	Low	Medium	Low	Low	Medium	Medium	Medium	Low	Medium	Medium	Medium	Low	Low	Medium	Low	Low	Low	Low	Low	Low	Low	Low	Medium
Decr2	Q3UVJ7;Q9WV68	Peroxisomal 2,4-dienoyl-CoA reductase	None	None	None	None	None	None	None	None	None	None	None	Medium	None	Medium	None	High	None	None	None	None	None	None	None	None	None	None	None	None
Dera	Q91YP3	Putative deoxyribose-phosphate aldolase	Low	Low	Low	Low	Low	Medium	Low	Medium	Medium	Low	Low	High	High	Medium	Medium	High	Low	Low	Low	Low	Low	Medium	Medium	Medium	Low	Low	Low	Low
Dgat1	Q54AA6;Q9Z2A7	Diacylglycerol O-acyltransferase 1	None	None	None	None	None	None	None	None	None	None	None	High	High	None	None	None	None	None	None	None	None	None	None	None	None	None	None	None
Dgka	O88673	Diacylglycerol kinase alpha	None	None	None	None	None	Medium	None	None	None	None	None	None	High	None	None	None	Medium	None	None	None	None	None	None	High	None	High	None	Medium
Dgkd	E9PUQ8		None	None	None	None	None	None	None	None	None	None	None	None	None	Medium	None	None	None	None	None	None	None	None	None	None	None	None	None	None
Dgke	Q9R1C6;F2Z490	Diacylglycerol kinase epsilon	None	None	None	None	High	None	None	None	None	None	None	None	None	None	None	None	None	None	None	None	None	None	None	None	None	None	None	None
Dgkg	Q570Z5;B1B183;Q91WG7;Q8C413;F2Z409	Diacylglycerol kinase gamma	None	None	None	None	High	None	None	None	None	None	None	None	None	None	None	None	None	None	None	None	None	None	None	None	None	None	None	None
Dgkh	D3YXJ0;A0JP53		None	None	None	None	High	None	None	None	None	None	None	None	None	None	None	None	None	High	None	High	None	None	None	None	None	None	None	None
Dgki	D3YWQ0;D3Z2W1;D3Z519		None	None	None	None	High	None	None	None	None	None	None	None	None	None	None	None	None	None	None	None	None	None	None	None	None	None	None	None
Dguok	Q8CBU2;Q504N4;Q9QX60;Q9QX60-2	Deoxyguanosine kinase, mitochondrial	High	Medium	Medium	High	Medium	Medium	Medium	Medium	Low	Medium	Medium	Low	Low	Medium	Medium	Medium	Medium	Medium	Medium	Medium	Medium	Medium	Medium	Medium	Medium	Medium	Medium	Medium
Dhcr24	B1B0I4;Q8VCH6	Delta(24)-sterol reductase	None	None	None	None	None	None	None	None	None	None	None	None	None	None	None	High	None	None	None	None	None	None	None	None	None	None	None	None
Dhdh	F6Z0K0;Q9DBB8	Trans-1,2-dihydrobenzene-1,2-diol dehydrogenase	High	Low	Low	High	Low	Low	Medium	Low	Low	Medium	Medium	Low	Low	Medium	Medium	High	Medium	Low	Medium	Low	Medium	Low	Low	Medium	Low	Medium	Medium	High
Dhfr	P00375;Q544T5	Dihydrofolate reductase	Medium	Low	Low	Low	Low	Medium	Medium	Medium	Medium	Low	Low	Medium	Medium	High	High	High	Low	Low	None	Low	Low	Low	Low	Medium	Medium	Medium	Low	Low
Dhodh	O35435;F6RI88;E9Q1V3;F6TCT7;D3YZY5;F6ZQJ5	Dihydroorotate dehydrogenase (quinone), mitochondrial	Medium	Medium	Medium	High	Medium	Medium	Medium	None	None	None	High	Medium	Medium	High	High	Medium	Medium	Medium	Medium	Medium	None	Medium	None	Medium	Medium	Low	Medium	Medium
Dhrs4	G3X8V7;Q99LB2	Dehydrogenase/reductase SDR family member 4	Medium	Low	Low	High	Low	Low	Medium	Low	Low	Medium	Medium	Medium	Medium	Medium	High	Medium	Low	Low	Medium	Low	Low	Low	Medium	Low	Low	Low	Low	Medium
Dhtkd1	A2ATU0	Probable 2-oxoglutarate dehydrogenase E1 component DHKTD1, mitochondrial	Medium	Low	Low	Medium	Low	Low	None	None	None	Low	Low	None	None	High	High	High	None	Low	None	None	None	Medium	None	None	None	None	None	Medium
Dhx15	O35286;Q3UKJ6	Putative pre-mRNA-splicing factor ATP-dependent RNA helicase DHX15	Medium	Low	Low	Medium	Medium	Medium	Low	Medium	High	Medium	Low	Medium	Medium	Medium	Medium	Medium	Medium	Low	Medium	Medium	Medium	Medium	Medium	Medium	Medium	Medium	Medium	Medium
Dhx16	G3X8X0		None	None	None	None	None	None	None	None	None	None	None	None	None	None	None	None	None	None	None	None	None	None	None	None	None	None	None	None
Dhx35	A2ACQ1;Q8K1G9		None	None	None	None	None	None	None	None	None	None	None	None	None	None	None	None	None	None	None	None	None	None	None	None	None	None	None	None
Dhx36	G3X8Y4;Q8VHK9	Probable ATP-dependent RNA helicase DHX36	None	None	None	None	None	None	None	None	High	None	None	Low	None	None	None	High	None	None	None	None	Medium	None	None	None	None	None	None	None
Dhx8	F6ZF21;A2A4P0;A2A4N9	ATP-dependent RNA helicase DHX8	None	None	None	Medium	None	Medium	Medium	Medium	None	None	None	None	None	Medium	None	Medium	None	None	None	None	None	None	None	Medium	None	None	None	None
Dhx9	E9QNN1;O70133-2;O70133;O70133-3	ATP-dependent RNA helicase A	Medium	Low	Medium	Medium	Medium	Medium	Low	Medium	High	Medium	Low	Medium	Medium	Medium	Medium	Medium	Medium	Low	Low	Medium	Medium	Low	Medium	Medium	Low	Medium	Medium	Medium
Dio1	Q61153;D3YX15;D3YVM7;D6RCH6;D6RDQ6	Type I iodothyronine deiodinase;Iodothyronine deiodinase	None	None	None	None	None	None	None	None	None	None	None	None	None	None	None	None	None	None	None	None	None	None	None	None	None	None	None	None
Dlat	Q8BMF4	Dihydrolipoyllysine-residue acetyltransferase component of pyruvate dehydrogenase complex, mitochondrial	Medium	Medium	Medium	High	Medium	Low	Medium	Low	Low	Medium	Medium	Low	Low	Medium	Medium	Low	Low	Medium	Medium	Medium	Low	Low	Medium	Low	Low	Low	Low	Medium
Dld	Q3TIE8;O08749	Dihydrolipoyl dehydrogenase;Dihydrolipoyl dehydrogenase, mitochondrial	Medium	Low	Medium	High	Medium	Medium	Medium	Low	Low	Medium	Medium	Medium	Low	Medium	Medium	Medium	Low	Low	Medium	Medium	Low	Medium	Medium	Low	Medium	Low	Low	Medium
Dlst	Q9D2G2	Dihydrolipoyllysine-residue succinyltransferase component of 2-oxoglutarate dehydrogenase complex, mitochondrial	Medium	Medium	Medium	High	Medium	Low	Medium	Low	Low	Medium	High	Medium	Low	Medium	Medium	Medium	Low	Medium	Medium	Medium	Low	Medium	Medium	Low	Medium	Low	Low	Medium
Dmgdh	Q9DBT9	Dimethylglycine dehydrogenase, mitochondrial	Low	Low	Low	Low	Low	Low	Low	Low	Low	Low	Low	Low	Low	High	High	High	Low	Low	Low	Low	Low	Low	None	Low	Low	Low	Low	Low
Dmpk	P54265-8;P54265;P54265-9;P54265-3;E9Q6J9;P54265-2;F8WIG1;D6RI32;P54265-10;P54265-7;P54265-5;P54265-6;E9QPQ3;P54265-4;D3YYG5	Myotonin-protein kinase	None	None	None	None	None	None	None	None	None	None	None	None	None	None	None	None	None	None	None	None	None	None	None	None	None	None	None	None
Dnajc6	Q80TZ3-3;B1AYC5;Q80TZ3;Q80TZ3-2;B1B0B8;B1B0B7	Putative tyrosine-protein phosphatase auxilin	Low	High	High	None	High	None	None	None	Low	Medium	None	None	None	Medium	None	None	None	High	None	High	None	High	High	None	None	Medium	None	None
Dnm1	P39053;P39053-4;P39053-5;E9QMG2;P39053-2	Dynamin-1	None	Medium	High	Low	High	None	None	Low	None	Medium	None	None	Medium	None	None	None	None	High	None	High	Medium	None	None	None	None	None	None	None
Dnm1l	Q8K1M6;Q8K1M6-2;Q8K1M6-4	Dynamin-1-like protein	Medium	None	None	None	None	None	None	None	None	None	None	None	None	None	None	None	None	None	None	None	None	None	None	None	None	None	None	None
Dnm2	G3X9G4;Q3TCR7;F8WIV5;G3UXX2	Dynamin-2	Medium	Low	Medium	Medium	Medium	Medium	Medium	Medium	Medium	Medium	Low	Medium	Medium	Medium	Medium	Medium	Medium	Low	Medium	Medium	Medium	Medium	Medium	Medium	Medium	Medium	Medium	Medium
Dnm3	E9QLL2;Q8BZ98;Q8BZ98-2;E9PWS1;E0CXZ8;F2Z460	Dynamin-3	Medium	Medium	High	Low	High	Medium	Medium	Medium	Medium	High	Low	Low	Medium	Medium	Medium	Medium	Medium	High	None	High	Medium	Medium	None	Medium	Medium	Medium	Low	Medium
Dnmt1	P13864;P13864-2	DNA (cytosine-5)-methyltransferase 1	Medium	None	None	None	None	Medium	None	None	Medium	None	None	Medium	Medium	None	None	Medium	None	None	None	None	None	Medium	None	None	None	High	None	None
Dnmt3a	O88508;O88508-2;G3UZN5;G3UXY2;G3UZK0	DNA (cytosine-5)-methyltransferase 3A	None	None	None	None	None	None	None	None	High	None	None	None	None	None	None	None	None	None	None	None	None	None	None	None	None	None	None	None
Dpep1	G5E824;P31428	Dipeptidase 1	Medium	None	None	Low	None	Low	None	None	None	None	None	Low	Medium	High	Medium	None	None	None	None	None	None	None	Medium	None	None	None	None	None
Dpm1	A2BDX1;O70152;A2BDX2;F8WII3	Dolichol-phosphate mannosyltransferase	Medium	Low	Medium	Medium	Medium	Medium	None	Medium	Medium	None	Low	High	Medium	Medium	Medium	Medium	Medium	Low	Medium	Low	Medium	High	High	Medium	None	Low	Medium	Medium
Dpyd	Q8CHR6;F6Z9Z9	Dihydropyrimidine dehydrogenase [NADP(+)]	Medium	Low	Low	Medium	Low	Medium	Medium	Low	None	Low	Low	High	High	Medium	Low	High	Low	Low	Low	Low	Medium	Low	Medium	None	Low	Low	Low	Medium
Dpys	Q9EQF5;F6ZLZ4	Dihydropyrimidinase	Medium	Low	None	None	Low	None	None	None	None	None	None	None	None	Medium	Medium	High	Low	None	None	None	None	None	None	None	None	None	None	Low
Dpysl2	O08553	Dihydropyrimidinase-related protein 2	Medium	High	High	Low	High	Low	Low	Medium	Medium	Medium	Low	Low	Low	Low	Low	Low	High	High	Low	High	Low	Low	Low	Low	Low	Low	Low	Medium
Dpysl3	E9PWE8		Medium	Medium	High	Low	Medium	Low	Medium	Medium	High	High	Medium	Low	Low	Low	Low	Low	Medium	High	Medium	High	Medium	Low	Medium	Medium	Medium	Low	High	Medium
Dqx1	Q924H9;Q924H9-2	ATP-dependent RNA helicase DQX1	None	None	None	None	None	None	None	None	None	None	None	High	High	None	None	None	None	None	None	None	None	None	None	None	None	None	None	None
Dtymk	P97930;D3Z3R3;P97930-2;Q6GRA7	Thymidylate kinase	Medium	Medium	Medium	Medium	Medium	Medium	Low	None	High	Medium	Medium	Medium	Medium	Medium	Medium	Medium	Medium	Medium	None	Medium	Medium	Medium	Medium	Medium	Medium	High	Medium	High
Dupd1	Q8BK84	Dual specificity phosphatase DUPD1	None	None	None	None	None	None	None	None	None	None	None	None	None	None	None	None	None	None	None	None	None	None	None	None	None	None	None	None
Dusp19	Q99N12;Q8K4T5	Dual specificity protein phosphatase 19	Medium	Medium	None	None	None	None	None	None	None	None	None	Medium	Medium	Medium	None	None	None	Medium	None	None	None	None	None	None	None	None	None	None
Dusp3	B1AQF4;B1AQF3;Q9D7X3;H3BKL8;Q3V2Y9;H3BKD1	Dual specificity protein phosphatase 3	Medium	Medium	Medium	Medium	Medium	Medium	None	Medium	None	Medium	Medium	Low	Low	Medium	None	Medium	None	None	None	None	None	None	None	Medium	None	None	None	None
Dusp9	Q7TNL7	Dual specificity protein phosphatase	None	None	None	None	None	None	None	None	Medium	None	None	None	None	None	None	None	None	None	None	None	None	None	None	None	None	None	None	None
Dut	Q9CQ43		None	None	None	None	None	None	None	None	None	None	None	None	None	None	None	None	None	None	None	None	None	None	None	None	None	High	None	None
Dync2h1	Q45VK7-2;Q45VK7;F6QLS2;D3Z025;Q45VK7-3;E9Q846	Cytoplasmic dynein 2 heavy chain 1	Low	Low	None	None	None	Medium	None	Medium	High	None	High	None	None	None	High	None	Low	Low	None	Medium	Medium	Medium	Medium	Low	Medium	None	High	None
Dyrk1a	A9C475;Q61214;A1L341;F6ZS07	Dual specificity tyrosine-phosphorylation-regulated kinase 1A	None	None	None	None	None	None	None	None	Medium	None	None	None	None	None	None	None	None	None	None	None	None	None	None	None	None	None	None	None
Dzip3	E9QNZ2;Q7TPV2;Q7TPV2-2;Q7TPV2-3;F6Z1P8	E3 ubiquitin-protein ligase DZIP3	None	None	None	None	None	None	None	None	Medium	None	None	None	None	None	None	None	None	None	None	None	None	None	None	None	None	None	None	None
Ebp	A2AC28;P70245	3-beta-hydroxysteroid-Delta(8),Delta(7)-isomerase	None	None	None	None	None	None	None	None	None	None	None	None	Medium	None	None	High	None	None	None	None	None	None	None	None	None	None	None	None
Ech1	O35459;F7B227	Delta(3,5)-Delta(2,4)-dienoyl-CoA isomerase, mitochondrial	Medium	Low	Low	High	Low	Low	Medium	Low	Low	Medium	High	Low	Low	Medium	Medium	Medium	Low	Low	Medium	Low	Low	Low	Low	Low	Low	Low	Low	Medium
Echdc1	Q9D9V3;Q9D9V3-2;E0CXS3	Ethylmalonyl-CoA decarboxylase	High	Low	Medium	High	Medium	Low	Low	Low	Low	Low	Low	Low	Low	Medium	Medium	Medium	Low	Low	Low	Low	Low	Medium	Low	Low	Low	Medium	Low	High
Echdc2	Q3TLP5;Q3TLP5-2;E9QKF1;Q3TLP5-3;F6YTG0	Enoyl-CoA hydratase domain-containing protein 2, mitochondrial	None	None	None	None	None	None	None	None	None	None	None	None	None	High	High	Low	None	None	None	None	None	High	None	None	None	None	None	None
Echs1	Q8BH95;F6T930	Enoyl-CoA hydratase, mitochondrial	Medium	Low	Low	High	Low	Medium	Medium	Low	Low	Medium	Medium	Low	Low	Medium	Medium	Medium	Low	Low	Medium	Low	Low	Medium	Medium	Low	Medium	Low	Low	Medium
Eci1	Q8QZV3;P42125	Enoyl-CoA delta isomerase 1, mitochondrial	Medium	Low	Low	High	Low	Low	Medium	Low	Low	Medium	Medium	Low	Low	Medium	Medium	Medium	Low	Low	Medium	Low	Low	Medium	Low	Low	Medium	Low	Low	Medium
Eci2	Q9WUR2;Q3TCD4;Q9WUR2-2;E9PVM6;E9PYA9;E9PUY9;E9Q858;E9PYC6;E9Q7A8	Enoyl-CoA delta isomerase 2, mitochondrial	Medium	Low	Medium	High	Medium	Medium	Medium	Low	Low	Medium	Medium	Medium	Medium	Medium	Medium	High	Low	Low	Low	Medium	Medium	Low	Low	Low	Low	Low	Low	Medium
Eef1a1	P10126;Q58E64;D3YZ68;D3Z3I8	Elongation factor 1-alpha 1;Elongation factor 1-alpha	Medium	Low	Low	Medium	Low	Medium	Medium	Medium	Medium	Medium	Low	Medium	Medium	Medium	Medium	Medium	Medium	Low	Medium	Medium	Medium	High	Medium	Medium	Medium	Medium	Medium	Medium
Eef1a2	P62631;B7ZBW3	Elongation factor 1-alpha 2;Elongation factor 1-alpha	Medium	Medium	High	Low	High	Low	High	Low	Low	High	High	Low	Low	Low	Low	Low	Low	High	High	High	None	Low	Low	Low	Low	Low	Low	Low
Eef2	P58252	Elongation factor 2	Medium	Low	Low	Medium	Low	Medium	Medium	Medium	Medium	Medium	Low	Medium	Medium	Medium	Low	Medium	Medium	Low	Medium	Low	Medium	High	Medium	Medium	Medium	Medium	Medium	Medium
Eftud1	Q8C0D5;D3Z1V3	Elongation factor Tu GTP-binding domain-containing protein 1	Medium	Low	Medium	Medium	Medium	Medium	Low	Medium	Medium	Medium	Low	Medium	Medium	Medium	Medium	Medium	Medium	Low	None	Medium	Medium	Medium	Medium	Medium	Low	Medium	Medium	Medium
Egfr	Q01279;Q5SVE8;Q9WVF5;Q9ERV6	Epidermal growth factor receptor	None	None	None	None	None	Medium	None	None	None	None	None	Medium	None	None	None	High	None	None	None	None	None	None	None	None	None	High	None	Medium
Ehhadh	Q9DBM2	Peroxisomal bifunctional enzyme;Enoyl-CoA hydratase/3,2-trans-enoyl-CoA isomerase;3-hydroxyacyl-CoA dehydrogenase	Low	Low	Low	Low	Low	Low	Low	Low	Low	Low	Low	Medium	Medium	High	High	High	Low	Low	Low	Low	Low	Low	Low	Low	Low	Low	Low	Low
Ehmt1	Q5DW34;Q5DW34-3;Q5DW34-2;E9Q5A3	Histone-lysine N-methyltransferase EHMT1	None	None	None	None	None	None	None	None	High	None	None	None	None	None	None	None	None	None	None	None	None	None	None	None	None	None	None	None
Ehmt2	Q9Z148;A2CG76;A2CG74;Q9Z148-3;A2CG73;Q9Z148-2	Histone-lysine N-methyltransferase EHMT2	None	None	None	None	None	None	None	None	None	None	None	None	None	None	None	None	None	None	None	None	None	None	None	None	None	None	None	None
Eif2ak2	Q03963	Interferon-induced, double-stranded RNA-activated protein kinase	Medium	None	None	None	Low	Medium	None	Medium	None	None	None	High	High	Medium	Medium	Medium	Medium	None	None	None	Medium	Medium	Medium	Medium	None	None	None	None
Eif2ak4	A2AUM0;Q9QZ05;A2AUM1;Q9QZ05-3;Q9QZ05-2;A2AUM2;Q9QZ05-4;A2AUL9;Q9QZ05-5;Q9QZ05-6	Eukaryotic translation initiation factor 2-alpha kinase 4	None	None	Medium	None	Medium	Medium	Medium	Medium	High	None	None	Medium	Medium	None	Medium	None	Medium	Medium	None	None	None	None	None	Medium	None	None	None	High
Eif4a2	P10630;Q52KC1;P10630-2;Q8BTU6;E9Q561;D6RJ60;D6RJ11	Eukaryotic initiation factor 4A-II	Medium	Medium	Medium	Medium	Medium	Medium	Medium	Medium	Medium	Medium	Low	Medium	Medium	Medium	Medium	Medium	Medium	Medium	Medium	Medium	Medium	High	Medium	Medium	Medium	Medium	Medium	Medium
Eif4a3	Q91VC3;A2AFK7;D3YU49	Eukaryotic initiation factor 4A-III	Medium	Medium	Medium	Medium	Medium	Medium	Low	Medium	Medium	Medium	Low	Medium	Medium	Medium	Medium	Medium	Medium	Medium	Low	Medium	Medium	Medium	Medium	Medium	Medium	Medium	Medium	Medium
Elovl1	Q548M4;Q9JLJ5	Elongation of very long chain fatty acids protein 1	Medium	Low	None	None	None	None	None	None	None	None	None	None	None	None	None	None	None	None	None	None	None	None	None	None	None	None	None	None
Elovl2	Q543J1;Q9JLJ4	Elongation of very long chain fatty acids protein 2	None	None	None	None	None	None	None	None	None	None	None	None	None	None	None	High	None	None	None	None	None	None	None	None	None	None	None	None
Elovl6	Q920L5	Elongation of very long chain fatty acids protein 6	Low	None	None	High	None	None	None	None	None	None	None	High	None	None	None	None	None	None	None	None	None	None	None	None	None	None	None	High
Emg1	O35130;Q542P8	Ribosomal RNA small subunit methyltransferase NEP1	None	None	None	None	None	None	None	None	Medium	None	None	None	Medium	Medium	None	None	None	None	None	Medium	None	Medium	None	None	None	None	None	None
Engase	Q8BX80;F7CXI4	Cytosolic endo-beta-N-acetylglucosaminidase	Medium	None	None	None	None	Medium	None	None	None	None	None	None	None	None	None	None	None	None	None	None	None	None	None	None	None	None	None	None
Eno2	P17183;Q545V3;D3Z6E4;D3Z2S4;D3YVD3	Gamma-enolase;Enolase	Low	High	High	Low	High	Low	Low	Low	None	Medium	Low	Low	Low	Low	Low	Low	Low	High	Low	High	Low	Low	Low	Low	Low	Low	Low	Low
Eno3	P21550;Q5SX58;Q5SX59;Q5SX60;Q5SX61	Beta-enolase	Low	Low	Low	Medium	Low	Low	High	Low	Low	High	High	Low	Low	Low	Low	Low	Low	Low	High	Low	Low	Low	Medium	Low	Low	Low	Low	Low
Enoph1	Q8BGB7;Q8BGB7-2	Enolase-phosphatase E1	Medium	High	Medium	Medium	Medium	Medium	Medium	Medium	Medium	Medium	Low	Medium	Medium	Low	Medium	Low	Medium	High	High	High	Medium	Medium	Medium	Medium	Medium	Medium	Medium	Medium
Enpp1	P06802;G3X9S2;P06802-2;E9QQ26	Ectonucleotide pyrophosphatase/phosphodiesterase family member 1;Alkaline phosphodiesterase I;Nucleotide pyrophosphatase	Low	None	Medium	None	Medium	Medium	None	Medium	None	None	None	None	Medium	High	None	High	None	None	None	None	Medium	Medium	None	None	Medium	None	Medium	None
Enpp2	Q9R1E6-2;G3UXY9;Q9R1E6-3;Q9R1E6	Ectonucleotide pyrophosphatase/phosphodiesterase family member 2	None	None	None	None	Medium	None	None	None	None	None	None	None	None	None	None	None	None	None	None	None	None	None	None	None	None	None	None	None
Enpp3	Q6DYE8	Ectonucleotide pyrophosphatase/phosphodiesterase family member 3;Alkaline phosphodiesterase I;Nucleotide pyrophosphatase	Low	None	None	None	Low	Low	None	None	Medium	Low	None	High	High	High	High	None	Medium	Low	None	None	Medium	None	None	None	Medium	None	Medium	None
Enpp6	Q8BGN3;D3YU63	Ectonucleotide pyrophosphatase/phosphodiesterase family member 6;Ectonucleotide pyrophosphatase/phosphodiesterase family member 6 soluble form	None	None	High	None	High	None	None	None	Medium	None	None	None	None	Medium	None	Medium	None	High	None	High	Medium	Low	Medium	Medium	Low	Medium	Low	Medium
Enpp7	D3Z6V6;Q3TIW9;A2A5N7		None	None	None	None	None	None	None	None	None	None	None	None	High	None	None	None	None	None	None	None	None	None	None	None	None	None	None	None
Entpd1	Q8CDV7;P55772;Q544U5;D6RHQ2;F7B9M9	Ectonucleoside triphosphate diphosphohydrolase 1	Medium	None	None	None	None	None	Medium	None	None	Medium	None	None	None	None	None	None	Medium	None	None	None	None	None	None	Medium	None	None	Medium	None
Entpd5	Q3TQC7;Q9WUZ9	Ectonucleoside triphosphate diphosphohydrolase 5	Medium	Low	Low	Medium	Low	High	Low	Medium	Low	Low	Low	High	Medium	Medium	High	High	Low	Low	Low	Low	Low	None	None	Low	Medium	Low	Low	Medium
Entpd6	Q3U0P5		None	None	Medium	Medium	None	Medium	None	None	None	None	None	None	None	None	None	None	None	None	None	None	None	None	None	None	None	None	None	None
Epha4	Q03137;Q03137-2	Ephrin type-A receptor 4	None	High	None	None	High	None	None	None	None	None	None	None	None	None	None	None	None	None	None	None	None	None	None	None	None	None	None	None
Ephb2	P54763-2;P54763;A3KG00;A3KG02;A3KG01	Ephrin type-B receptor 2	None	None	None	None	None	None	None	None	Medium	None	Medium	None	None	None	None	None	None	None	None	None	None	None	None	None	None	None	None	None
Ephb3	Q8C8K1;P54754;P54761;F8WHG4;E9PWK7	Ephrin type-B receptor 3;Ephrin type-B receptor 4	None	None	None	None	None	None	None	None	High	None	None	None	None	None	None	None	None	None	None	None	None	None	None	None	None	None	None	None
Ephb4	Q8C8K1;P54754;P54761;F8WHG4;E9PWK7	Ephrin type-B receptor 3;Ephrin type-B receptor 4	None	None	None	None	None	None	None	None	High	None	None	None	None	None	None	None	None	None	None	None	None	None	None	None	None	None	None	None
Ephx1	Q9D379;E9PWK1;F6YTS6;D3Z4M3	Epoxide hydrolase 1	High	Low	Low	Medium	Low	Low	Medium	Medium	Low	Medium	Low	Medium	Low	Low	Low	High	Medium	Low	Low	Low	High	Medium	High	Medium	Low	Low	Low	Medium
Ephx2	P34914;P34914-2	Epoxide hydrolase 2	Medium	Low	Low	High	Low	Low	Medium	Low	Low	Medium	Medium	High	Medium	Medium	Medium	High	Low	Low	Medium	Low	Medium	Low	Low	Low	Low	Low	Low	Medium
Eprs	Q8CGC7;E9Q1B1	Bifunctional glutamate/proline--tRNA ligase;Glutamate--tRNA ligase;Proline--tRNA ligase	Medium	Low	Medium	Medium	Medium	Medium	Medium	Medium	Medium	Medium	Low	Medium	Medium	Medium	Low	Medium	Medium	Low	Medium	Medium	Medium	Medium	High	Medium	Low	Medium	Medium	Medium
Ept1	Q80TA1;Q8CET7;D6RE20	Ethanolaminephosphotransferase 1	None	None	None	Medium	Medium	None	None	None	None	None	None	High	High	None	None	None	None	None	None	None	None	None	None	None	None	None	None	None
Erbb3	Q61526	Receptor tyrosine-protein kinase erbB-3	None	None	None	None	None	None	None	None	None	None	None	High	High	None	None	None	None	None	None	None	None	None	None	None	None	None	None	None
Ercc3	P49135	TFIIH basal transcription factor complex helicase XPB subunit	Medium	Low	None	High	Medium	Medium	None	Medium	None	None	None	High	High	High	None	High	None	None	None	None	None	None	None	None	None	None	None	None
Ern1	B1ARI8;Q9EQY0	Serine/threonine-protein kinase/endoribonuclease IRE1;Serine/threonine-protein kinase;Endoribonuclease	None	None	None	None	None	None	None	None	None	None	None	None	None	None	None	None	None	None	None	None	None	None	None	None	None	None	High	None
Ern2	Q9Z2E3	Serine/threonine-protein kinase/endoribonuclease IRE2;Serine/threonine-protein kinase;Endoribonuclease	None	None	None	None	None	None	None	None	None	None	None	None	None	None	None	None	None	None	None	None	None	None	None	None	None	None	None	None
Esd	H3BKH6;Q9R0P3;H3BJL6;H3BLJ9;H3BJP2;H3BK43;H3BJC6;H3BL99	S-formylglutathione hydrolase	Medium	Low	Medium	Medium	Medium	Medium	Medium	Medium	Low	Medium	Low	Medium	Medium	High	Medium	Medium	Medium	Low	Medium	Low	Medium	Medium	Medium	Medium	Medium	Medium	Medium	Medium
Etfa	B1B1B4;Q99LC5	Electron transfer flavoprotein subunit alpha, mitochondrial	Medium	Low	Low	High	Low	Low	Medium	Low	Low	Medium	High	Low	Low	Medium	Medium	Medium	Low	Low	Medium	Low	Low	Medium	Medium	Low	Medium	Low	Low	Medium
Etfb	Q9DCW4	Electron transfer flavoprotein subunit beta	Medium	Low	Low	High	Low	Medium	Medium	Low	Low	Medium	High	Low	Low	Medium	Medium	Medium	Low	Low	Medium	Low	Low	Medium	Medium	Low	Medium	Low	Low	Medium
Etfdh	Q921G7;Q6PF96	Electron transfer flavoprotein-ubiquinone oxidoreductase, mitochondrial	Medium	Low	Low	High	Low	Low	High	Low	Low	Medium	Medium	Low	Low	Medium	Medium	Medium	Low	Low	Medium	Low	Low	Low	Low	Low	Low	Medium	Low	Medium
Etnk1	F6Y9V2;Q9D4V0	Ethanolamine kinase 1	None	None	None	None	None	None	None	None	None	None	None	None	None	Medium	None	None	None	None	None	None	None	None	None	None	None	None	None	None
Etnk2	A7MCT6;A7MCT6-2;H9KV13	Ethanolamine kinase 2	None	None	None	None	None	None	None	None	None	None	None	None	None	None	None	High	None	None	None	None	None	None	None	None	None	None	None	None
Extl2	Q9ES89;Q3TSR0	Exostosin-like 2	None	High	High	None	High	Medium	None	Medium	None	None	Medium	Low	None	Medium	None	Low	None	High	None	High	None	None	None	Medium	Medium	Medium	Medium	Medium
Eya3	Q6P4T3;G5E8I5;P97480;G5E831;P97480-2	Eyes absent homolog 3	None	None	None	None	None	None	None	None	High	None	None	None	None	None	None	None	None	None	None	None	None	None	None	None	None	None	None	None
Ezh1	P70351;P70351-2	Histone-lysine N-methyltransferase EZH1	None	None	None	None	None	None	None	None	None	None	None	None	None	None	None	None	None	None	None	None	None	None	None	None	None	None	None	None
Ezh2	Q61188;Q6AXH7;D3Z774;Q61188-2;E9PWK3;F7AQX0;F6T3Z0	Histone-lysine N-methyltransferase EZH2	None	None	None	None	None	None	None	None	Medium	None	None	None	None	None	None	None	None	None	None	None	None	None	None	None	None	None	None	None
F13a1	Q8BH61;Q3TQH1;Q3TC79;E9QA31	Coagulation factor XIII A chain	Medium	Low	Low	High	Low	Medium	Medium	Medium	Medium	Medium	Medium	Low	Low	Low	Low	Low	Medium	Low	Medium	Low	High	Medium	High	Medium	Medium	High	High	High
Faah	B1ASG4;O08914	Fatty-acid amide hydrolase 1	None	None	Medium	None	Medium	Medium	None	Medium	None	Low	None	High	High	Medium	Low	High	Medium	None	None	Medium	None	Medium	None	None	None	Medium	None	Low
Fabp1	P12710;Q3V2F7	Fatty acid-binding protein, liver	Low	Low	Low	Low	Low	Low	Low	Low	Low	Low	Low	High	Medium	Low	Low	High	Low	Low	Low	Low	Low	Low	Low	Low	Low	Low	Low	Low
Fabp2	P55050;Q53YP5	Fatty acid-binding protein, intestinal	Low	Low	Low	Low	Low	Medium	Low	Low	None	Low	Low	High	High	Low	Low	Low	Low	Low	Low	Low	None	Low	None	Low	Low	Low	Low	Low
Fabp3	P11404;Q5EBJ0	Fatty acid-binding protein, heart	Low	Medium	Low	Medium	Low	Low	High	Low	Low	Medium	High	Low	Low	Low	Medium	Low	Low	Medium	High	Low	Low	Low	Low	Low	Medium	Low	Low	Low
Fabp4	P04117;Q542H7;P24526	Fatty acid-binding protein, adipocyte	High	Low	Low	High	Low	Low	Medium	Low	Low	Low	Medium	Low	Low	Low	Low	Low	Low	Low	Medium	Low	Low	Low	Low	Low	Low	Medium	Low	High
Fabp5	Q05816;Q497I3;E9Q964	Fatty acid-binding protein, epidermal	Low	Medium	Medium	Medium	Low	Low	Low	Low	Medium	High	Low	Low	Low	Low	Low	Low	Medium	Medium	Low	Low	Low	Low	Medium	Low	High	High	Medium	Medium
Fabp6	P51162	Gastrotropin	Low	Low	Low	Low	Low	Low	Low	Low	Low	Low	Low	Low	High	Low	Low	Low	Low	Low	Low	Low	Low	Low	Low	Low	Low	Low	Low	Low
Fabp7	E9Q0H6;P51880	Fatty acid-binding protein, brain	Low	Medium	Medium	Low	Medium	Low	None	None	None	None	Low	None	None	Low	Low	Low	Low	Medium	Low	High	None	Medium	Low	Low	Low	None	Medium	Medium
Fads1	Q920L1	Fatty acid desaturase 1	High	None	None	None	None	None	None	None	None	None	None	None	None	None	None	High	None	None	None	None	None	None	None	None	None	None	None	None
Fads2	Q9Z0R9	Fatty acid desaturase 2	High	None	None	None	None	None	None	None	None	None	None	None	None	None	None	High	None	None	None	None	None	None	None	None	None	None	None	None
Fah	P35505;D3Z2R9	Fumarylacetoacetase	Medium	Low	Low	Medium	Low	Low	Low	Low	Low	Low	Low	Low	Low	High	High	High	Low	Low	None	Low	Low	Low	Low	Low	Low	Low	Low	Medium
Fam20b	Q8VCS3	Glycosaminoglycan xylosylkinase	None	None	None	None	None	None	None	None	None	None	None	High	None	None	None	None	None	None	None	None	None	None	None	None	None	None	None	None
Fam213b	Q9DB60;B1AS14	Prostamide/prostaglandin F synthase	Medium	Medium	Medium	Low	Medium	Low	Medium	Low	Medium	Medium	Medium	Medium	Medium	Medium	Low	Low	Low	Medium	Medium	Medium	Medium	Low	Medium	Medium	Low	High	Medium	High
Fam65a	G5E8A2;Q68FE6	Protein FAM65A	None	None	None	None	None	None	None	None	None	None	None	None	None	None	None	None	None	None	None	None	None	None	None	None	None	None	None	None
Far1	Q922J9-4;Q922J9;Q922J9-3;Q922J9-2;D3Z4N9;D3Z5W6;D3Z072	Fatty acyl-CoA reductase 1	None	None	None	None	None	Medium	None	High	None	None	None	None	None	None	None	None	None	None	None	None	None	None	None	None	None	None	None	None
Far2	B2KFC5;Q7TNT2;Q7TNT2-2	Fatty acyl-CoA reductase 2	None	None	None	None	None	None	None	None	None	None	None	Medium	Medium	None	None	None	None	None	None	None	None	None	None	None	None	None	None	None
Fars2	Q99M01;G3X9Q4	Phenylalanine--tRNA ligase, mitochondrial	Medium	Low	Low	High	Low	Medium	Medium	Medium	None	Low	Medium	Medium	Medium	Medium	Medium	Medium	None	Low	None	Low	Medium	Medium	None	Medium	Medium	Low	Low	Medium
Farsa	Q8C0C7;E9PWY9;Q8BJG2;E9Q319;D6RIJ2	Phenylalanine--tRNA ligase alpha subunit	Medium	Medium	Medium	Medium	Medium	Medium	Medium	Medium	Medium	Medium	Medium	Medium	Medium	Medium	Medium	Medium	Medium	Medium	Medium	Medium	Medium	High	High	Medium	Medium	Medium	Medium	Medium
Farsb	Q9WUA2;E9PXM4	Phenylalanine--tRNA ligase beta subunit	Medium	Low	Medium	Medium	Medium	Medium	Medium	Medium	Medium	Medium	Low	Medium	Medium	Medium	Medium	Medium	Medium	Low	Medium	Medium	Medium	High	Medium	Medium	Low	Medium	Medium	Medium
Fasn	P19096	Fatty acid synthase;[Acyl-carrier-protein] S-acetyltransferase;[Acyl-carrier-protein] S-malonyltransferase;3-oxoacyl-[acyl-carrier-protein] synthase;3-oxoacyl-[acyl-carrier-protein] reductase;3-hydroxypalmitoyl-[acyl-carrier-protein] dehydratase;Enoyl-[acyl-carrier-protein] reductase;Oleoyl-[acyl-carrier-protein] hydrolase	Medium	Low	Low	High	Low	Low	Low	Low	Low	Low	Low	Low	Low	Low	Low	Medium	Low	Low	Low	Low	Low	Low	Low	Low	Low	Medium	Low	High
Fbl	P35550	rRNA 2-O-methyltransferase fibrillarin	Medium	Low	Low	Low	Low	Medium	Low	Medium	Medium	Low	Low	Medium	Medium	Medium	Medium	Medium	Medium	Medium	Medium	Low	Medium	High	Medium	Medium	Medium	Medium	Medium	Medium
Fbll1	Q80WS3	rRNA/tRNA 2-O-methyltransferase fibrillarin-like protein 1	None	None	None	None	None	None	None	None	None	None	None	None	None	None	None	None	None	None	None	None	None	None	None	None	None	None	None	None
Fbp1	Q9QXD6;F6YS63;P97323	Fructose-1,6-bisphosphatase 1	Low	Low	Low	Low	Low	Low	Low	Low	Low	Low	Low	Low	Low	High	High	High	Low	Low	Low	Low	Low	Low	Low	Low	Low	Low	Low	Low
Fbp2	P70695;Q3TKP4	Fructose-1,6-bisphosphatase isozyme 2	Low	Low	Low	Medium	Low	Medium	Medium	Medium	Low	Low	Low	High	High	Low	Low	Low	Low	Low	High	Low	Low	Low	Medium	Low	Medium	Low	None	Low
Fdft1	P53798	Squalene synthase	None	None	None	Medium	None	Medium	None	None	High	None	None	None	Medium	None	None	High	None	None	None	None	None	None	None	None	None	None	None	None
Fdps	Q4FJN9;Q920E5	Farnesyl pyrophosphate synthase	Medium	Low	Medium	Medium	Medium	Medium	Low	Medium	Medium	Medium	Low	Medium	Medium	Low	Low	High	Medium	Low	Low	Medium	Medium	Medium	Medium	Medium	Medium	Medium	Medium	Medium
Fdxr	A2A6S3;Q61578	NADPH:adrenodoxin oxidoreductase, mitochondrial	High	Low	Low	Medium	Low	Medium	Low	Low	Low	Low	Low	Low	Low	Medium	Medium	Medium	Low	Low	Low	Low	High	Medium	Medium	Medium	Low	Medium	Low	Medium
Fech	P22315;Q544X6;F7CAB4	Ferrochelatase, mitochondrial;Ferrochelatase	Medium	Low	Medium	Medium	Medium	Medium	High	Medium	Medium	Medium	Medium	Medium	Medium	High	Medium	High	Low	Medium	Medium	Medium	Medium	Medium	Medium	Medium	Low	Low	Medium	Medium
Fggy	A2AJL3;A2AJL4;A2AJL3-2;B7ZCH9;D6RG41;F7ANG8;F6V664	FGGY carbohydrate kinase domain-containing protein	Medium	None	None	Low	Low	Low	Low	Low	None	Low	Low	None	Low	High	High	High	Low	None	None	Low	Low	Low	Low	Low	None	Low	None	Medium
Fgr	P14234	Tyrosine-protein kinase Fgr	None	None	None	None	None	None	None	None	None	None	None	None	None	None	None	None	None	None	None	None	None	None	None	High	None	None	None	None
Fhit	E9PZ91;O89106;E9PVU9;F6SV10	Bis(5-adenosyl)-triphosphatase	Medium	Medium	None	Medium	Medium	Medium	None	None	None	Medium	Low	Medium	Medium	High	None	None	None	Medium	None	None	None	None	None	None	None	Medium	None	None
Fhl2	O70433;Q543D7	Four and a half LIM domains protein 2	Medium	Low	None	None	Low	Low	None	None	None	High	High	Low	Medium	Medium	Medium	None	None	Medium	Low	Low	Low	None	None	Low	Medium	Low	Medium	None
Fkbp10	Q61576;A2A4H9	Peptidyl-prolyl cis-trans isomerase FKBP10	Medium	None	Low	None	None	None	None	None	High	None	Low	None	None	None	None	None	Medium	None	Low	None	High	None	None	Medium	None	None	High	Medium
Fkbp11	Q9D1M7	Peptidyl-prolyl cis-trans isomerase FKBP11	None	None	None	None	None	None	None	None	None	None	None	None	None	None	None	None	None	None	None	None	None	None	None	None	None	None	None	None
Fkbp1a	A2AT05;P26883;Q1JUQ6;Q1JUQ8	Peptidyl-prolyl cis-trans isomerase;Peptidyl-prolyl cis-trans isomerase FKBP1A	Medium	High	Medium	Medium	Medium	Medium	Medium	Medium	Medium	Medium	Medium	Medium	Medium	Medium	Medium	Low	Medium	High	High	Medium	Medium	Medium	Low	Medium	Medium	Medium	High	Medium
Fkbp1b	A9E3L2;Q9Z2I2	Peptidyl-prolyl cis-trans isomerase;Peptidyl-prolyl cis-trans isomerase FKBP1B	None	High	None	None	High	None	None	None	None	None	None	None	None	None	None	None	None	High	None	None	None	None	None	None	None	None	None	None
Fkbp2	P45878;Q3TND1	Peptidyl-prolyl cis-trans isomerase FKBP2;Peptidyl-prolyl cis-trans isomerase	Medium	Medium	Medium	Medium	Medium	Medium	Low	Medium	Low	Low	Low	Medium	Medium	Medium	Medium	Medium	Medium	Medium	Medium	Medium	Medium	High	High	Medium	Medium	Low	Medium	Medium
Fkbp3	Q3UBU9;Q62446	Peptidyl-prolyl cis-trans isomerase;Peptidyl-prolyl cis-trans isomerase FKBP3	Medium	Medium	Medium	Medium	Medium	Medium	Medium	Medium	High	Medium	Medium	Medium	Medium	Medium	Medium	Medium	Low	Medium	High	Medium	Medium	High	High	Medium	Medium	Medium	Medium	Medium
Fkbp4	P30416;F6S2D5;D6RDE2;F7CAT1	Peptidyl-prolyl cis-trans isomerase FKBP4;Peptidyl-prolyl cis-trans isomerase FKBP4, N-terminally processed;Peptidyl-prolyl cis-trans isomerase	Medium	Low	Medium	Medium	Medium	Medium	Low	Medium	Medium	Medium	Medium	Medium	Medium	Medium	Medium	Medium	Medium	Low	Medium	Medium	Medium	Medium	Medium	Medium	Medium	Medium	Medium	Medium
Fkbp5	Q4FJN2;Q64378;B8JJC2	Peptidyl-prolyl cis-trans isomerase FKBP5	Medium	Low	Low	Medium	Low	Medium	Low	Low	Medium	Low	None	Medium	Medium	Medium	Medium	Medium	Medium	Low	None	Medium	High	None	None	Medium	None	High	None	None
Fkbp7	O54998;Q3UU11;H3BJI5	Peptidyl-prolyl cis-trans isomerase FKBP7;Peptidyl-prolyl cis-trans isomerase	High	None	Low	High	None	Low	None	Medium	Medium	None	High	None	None	Low	Medium	None	Medium	None	None	None	High	Medium	None	None	Medium	Medium	High	High
Fkbp8	O35465-2;O35465;F6WP10	Peptidyl-prolyl cis-trans isomerase FKBP8	Medium	Low	Medium	Medium	Medium	Medium	None	Medium	High	Medium	Low	Medium	Medium	Medium	Medium	High	Medium	Medium	Medium	Medium	Medium	None	None	Medium	Medium	High	Medium	Medium
Fkbp9	Q9Z247	Peptidyl-prolyl cis-trans isomerase FKBP9	Medium	None	None	Medium	None	Medium	None	None	High	Medium	None	None	None	Medium	None	Medium	Medium	None	Low	None	High	Medium	None	Medium	Medium	Medium	High	High
Flad1	Q8R123;Q8R123-2;F8WGX4	FAD synthase;Molybdenum cofactor biosynthesis protein-like region;FAD synthase region	None	None	None	Medium	None	None	None	None	None	None	None	Medium	None	Medium	None	Medium	None	None	None	None	None	None	None	None	None	None	None	None
Fmo1	P50285;Q3UNX7;D3Z0T2	Dimethylaniline monooxygenase [N-oxide-forming] 1	Medium	Low	None	High	None	None	Medium	None	None	None	Low	Low	Low	High	None	High	High	None	None	None	None	None	None	None	None	Low	None	High
Fmo2	Q8K2I3;D3YVR1	Dimethylaniline monooxygenase [N-oxide-forming] 2	Medium	Low	Low	Low	Low	Low	Medium	Medium	None	Low	Low	Low	Low	Medium	Low	Medium	High	Low	None	None	Medium	Low	Medium	Low	Low	Low	Low	Medium
Fmo3	P97501;Q3UEN4;E9Q4R8	Dimethylaniline monooxygenase [N-oxide-forming] 3;Dimethylaniline monooxygenase [N-oxide-forming]	None	None	None	None	None	None	None	None	None	None	None	None	None	None	None	High	None	None	None	None	None	None	None	None	None	None	None	None
Fmo4	Q8VHG0;D3YUF0	Dimethylaniline monooxygenase [N-oxide-forming] 4	None	None	None	None	None	None	None	None	None	None	None	High	High	None	None	None	None	None	None	None	None	None	None	None	None	None	None	None
Fmo5	P97872	Dimethylaniline monooxygenase [N-oxide-forming] 5	None	None	None	None	None	Medium	None	None	None	None	None	High	High	None	None	High	None	None	None	None	None	None	None	None	None	None	None	None
Fn3k	B1ATT8;Q9ER35;Q7TQJ3;Q6P264	Fructosamine-3-kinase	Medium	High	High	High	High	None	High	Medium	Low	High	Medium	Low	None	High	Medium	High	None	High	Medium	High	None	High	Medium	Low	None	None	None	None
Fn3krp	Q8K274	Ketosamine-3-kinase	Medium	High	Medium	Medium	Medium	Medium	Low	Medium	Medium	High	Medium	Low	Low	Medium	Medium	Medium	Medium	High	None	Medium	Medium	Medium	Medium	Medium	Medium	Medium	Medium	Medium
Fnta	Q541Z2;Q61239	Protein farnesyltransferase/geranylgeranyltransferase type-1 subunit alpha	Medium	Medium	Medium	Medium	Medium	Medium	Medium	Medium	None	Medium	Medium	Medium	Medium	Medium	Medium	Medium	Medium	Medium	None	None	None	None	Medium	Medium	Medium	High	High	None
Fntb	D3YWJ4;Q8K2I1	Protein farnesyltransferase subunit beta	Medium	None	None	None	Medium	None	None	None	None	None	None	None	None	None	None	None	None	None	None	High	None	None	None	None	None	None	None	None
Frk	Q922K9	Tyrosine-protein kinase FRK	None	None	None	None	None	None	None	None	None	None	None	Medium	High	None	None	None	None	None	None	None	None	None	None	None	None	None	None	None
Ftcd	Q91XD4	Formimidoyltransferase-cyclodeaminase;Glutamate formimidoyltransferase;Formimidoyltetrahydrofolate cyclodeaminase	Medium	None	None	Low	None	None	None	None	None	None	None	None	None	Low	None	High	None	None	Medium	None	None	None	None	None	None	None	None	None
Fth1	P09528	Ferritin heavy chain	Medium	Medium	Medium	Medium	Medium	Medium	Medium	Medium	Low	Medium	Medium	High	Medium	Medium	Medium	Medium	Medium	Medium	High	Medium	Medium	Medium	Medium	Medium	Medium	Medium	Medium	Medium
Ftsjd2	Q9DBC3;D3Z491	Cap-specific mRNA (nucleoside-2-O-)-methyltransferase 1	Medium	Low	Medium	Medium	Medium	Medium	None	None	None	Medium	None	Medium	Medium	Medium	None	Medium	Medium	None	None	Medium	Medium	None	None	High	None	Medium	Medium	Medium
Fuca1	Q99LJ1	Tissue alpha-L-fucosidase	Medium	Low	Low	Medium	Low	High	None	Medium	Medium	Low	Low	High	Medium	Medium	Medium	None	None	None	None	None	None	None	None	None	Medium	None	Medium	Medium
Fuca2	Q505Q3;Q99KR8;D3YVV4	Plasma alpha-L-fucosidase	None	Low	Low	None	None	High	None	None	None	None	None	High	High	Medium	None	None	None	None	None	None	Low	Medium	None	None	Medium	None	Medium	Low
Fuk	Q7TMC8;Q7TSB1;F7CFR7		Medium	None	Medium	Medium	Medium	High	None	Medium	None	None	None	None	Medium	Medium	Medium	Medium	None	None	None	None	None	None	None	None	None	None	None	Medium
Fut11	B2RRR9;Q8BHC9	Alpha-(1,3)-fucosyltransferase 11	High	None	None	None	None	None	None	None	High	None	None	None	Medium	None	Medium	None	None	None	None	None	None	None	None	None	None	None	None	None
Fut2	A6H6C9;Q9JL27;Q8CDC9;P97353	Galactoside 2-alpha-L-fucosyltransferase 2	None	None	None	None	None	High	None	None	None	None	None	None	None	None	None	None	None	None	None	None	None	None	None	None	None	Medium	None	None
Fxn	O35943;Q3TV21	Frataxin, mitochondrial;Frataxin intermediate form;Frataxin mature form	Medium	Medium	Medium	High	Low	Low	Medium	Low	Low	Low	High	Low	Low	Medium	High	Medium	Low	Medium	High	Low	Low	High	Medium	Low	Medium	Medium	Medium	Low
G6pdx	Q00612;Q790Y8;A3KG36	Glucose-6-phosphate 1-dehydrogenase X;Glucose-6-phosphate 1-dehydrogenase	High	Low	Medium	High	Medium	Medium	Low	Medium	Low	Medium	Low	Medium	Medium	Low	Low	Low	Medium	Low	Medium	Low	Medium	Low	Medium	Medium	Medium	Medium	Medium	High
Gaa	A2AFL4;P70699	Lysosomal alpha-glucosidase	Medium	Medium	Medium	None	Medium	None	None	None	None	None	None	None	None	None	None	Medium	None	Medium	None	None	None	None	None	Medium	None	None	None	None
Gad1	P48318;Q548L6;D3Z1L8	Glutamate decarboxylase 1	None	Medium	High	Low	High	None	None	None	None	Medium	None	None	None	Low	None	None	None	High	None	High	None	None	None	None	None	None	None	None
Gad2	P48320;Q548L4	Glutamate decarboxylase 2	None	Medium	High	None	High	None	None	None	None	None	None	None	None	None	None	None	None	High	None	High	None	None	None	None	None	None	None	None
Gak	E9QNB4;Q99KY4;Q99KY4-2;F6SLK1;D6RHK5;F7BG02	Cyclin-G-associated kinase	Medium	Low	Medium	Medium	Medium	Medium	Low	Medium	Medium	Medium	Low	Medium	Medium	Medium	Medium	Medium	Medium	Medium	Medium	Medium	Medium	Medium	Medium	Medium	Medium	Medium	Low	Medium
Galc	P54818;F6PYF7	Galactocerebrosidase	None	None	Medium	Medium	None	None	None	None	None	None	None	None	None	Medium	None	None	None	None	None	None	None	None	None	None	None	None	None	None
Gale	B1AV55;Q8R059	UDP-glucose 4-epimerase	Low	Low	None	Medium	None	High	None	Medium	None	None	Low	Medium	Medium	Low	Low	Medium	None	None	None	None	None	None	None	None	None	None	None	None
Galk1	Q9JIA6;Q9R0N0	Galactokinase	Medium	None	Low	Medium	Low	Medium	Low	Medium	Medium	Medium	Low	Medium	Medium	Medium	Medium	Medium	None	Low	None	Low	None	High	Medium	Medium	Medium	Medium	Medium	Medium
Galk2	Q3U3H5;Q68FH4;Q8BUU7;Q3U728;B7ZCT3;B7ZCT4;B7ZCT5	N-acetylgalactosamine kinase	Medium	Low	Low	Medium	Low	Medium	Low	Medium	Medium	Medium	Low	Medium	Medium	Medium	Medium	Medium	Medium	Low	Medium	Medium	Medium	Medium	Medium	Medium	Medium	Medium	Medium	Medium
Galm	Q8K157;F6XWR4	Aldose 1-epimerase	Low	Low	Low	Medium	Low	Medium	Low	Medium	Low	Low	Low	Medium	Medium	Medium	High	Medium	Low	Low	Medium	Low	Medium	Low	Medium	Low	Medium	Low	Low	Medium
Galns	Q571E4;Q8CC47	N-acetylgalactosamine-6-sulfatase	Medium	None	None	None	Low	Medium	None	Medium	None	Medium	Low	Medium	Medium	Medium	Medium	Medium	None	None	None	Low	None	None	None	None	None	None	Medium	Medium
Galnt1	O08912	Polypeptide N-acetylgalactosaminyltransferase 1;Polypeptide N-acetylgalactosaminyltransferase 1 soluble form	None	None	None	None	None	Medium	None	None	None	None	None	High	High	None	None	None	None	None	None	None	None	Medium	None	Medium	None	Medium	None	None
Galnt12	Q60GT3;Q8BGT9;A2ANU2	Polypeptide N-acetylgalactosaminyltransferase 12	None	None	None	None	None	High	None	None	None	None	None	None	None	None	None	None	None	None	None	None	None	None	None	None	None	None	None	None
Galnt2	Q6PB93;Q6PB93-2	Polypeptide N-acetylgalactosaminyltransferase 2;Polypeptide N-acetylgalactosaminyltransferase 2 soluble form	None	None	None	None	None	None	None	High	High	None	None	Medium	None	None	None	None	None	None	None	None	None	None	None	None	None	None	None	None
Galnt3	P70419	Polypeptide N-acetylgalactosaminyltransferase 3	None	None	None	None	None	High	None	High	None	None	None	Medium	None	None	None	None	None	None	None	None	Medium	None	High	None	None	None	None	None
Galnt4	O08832	Polypeptide N-acetylgalactosaminyltransferase 4	None	None	None	None	None	High	None	None	High	None	None	High	High	None	None	None	None	None	None	None	Medium	None	High	None	None	Medium	None	None
Galnt5	Q8C102	Polypeptide N-acetylgalactosaminyltransferase 5	None	None	None	None	None	None	None	None	None	None	None	None	None	None	None	None	None	None	None	None	None	None	None	None	None	None	None	None
Galnt6	Q8C7U7	Polypeptide N-acetylgalactosaminyltransferase 6	None	None	None	None	None	High	None	High	None	None	None	High	High	None	None	None	None	None	None	None	None	None	None	None	None	None	None	None
Galnt7	Q80VA0;Q80VA0-2;Q80VA0-3	N-acetylgalactosaminyltransferase 7	None	None	None	None	None	High	None	High	None	None	None	High	High	None	None	None	None	None	None	Low	None	Medium	High	None	None	None	None	None
Galt	Q03249;F6YS38;A2AMS3;A2AMS2	Galactose-1-phosphate uridylyltransferase	None	None	None	Medium	Low	Medium	Medium	None	Medium	Medium	Low	Medium	Medium	Medium	Medium	High	Medium	None	None	Medium	None	None	None	None	None	None	None	None
Gamt	O35969-2;O35969	Guanidinoacetate N-methyltransferase	Medium	Low	Low	Low	Low	Low	None	Medium	Medium	None	None	Low	None	Medium	Medium	High	Low	None	None	Low	Medium	High	None	None	None	None	Medium	Medium
Ganab	A1A4T2;Q8BHN3-2;Q8BHN3;Q8BHN3-3	Neutral alpha-glucosidase AB	Medium	Low	Low	Medium	Medium	Medium	Low	Medium	Medium	Medium	Low	Medium	Medium	Medium	Medium	Medium	Medium	Low	Medium	Medium	Medium	Medium	Medium	Medium	Low	Medium	Medium	Medium
Ganc	A2AQJ8;Q8BVW0;Q8BVW0-2	Neutral alpha-glucosidase C	Medium	Low	Low	Medium	Medium	Medium	Medium	Low	Medium	Medium	None	Medium	Medium	Medium	Medium	Medium	Medium	None	Medium	Medium	Medium	High	High	High	High	Medium	Medium	Medium
Gapdh	D2KHZ9;P16858;E9PX72;E9Q1S8;E9Q9E5;E9Q0E3;E9Q5U3;F8WJL5;D3YUV0;E9PXL6;E9PZL2;F6ZQM8;D3YV03;D3YYI5;D3YU05;E9Q1F8;F6UT49	Glyceraldehyde-3-phosphate dehydrogenase	Medium	Medium	Medium	Medium	Medium	Medium	Medium	Medium	Medium	Medium	Medium	Medium	Medium	Medium	Medium	Medium	Low	Medium	High	Medium	Medium	Low	Medium	Medium	Medium	Medium	Medium	Medium
Gars	Q9CZD3	Glycine--tRNA ligase	Medium	Low	Medium	Medium	Medium	Medium	Medium	Medium	Medium	Medium	Low	Medium	Medium	Medium	Medium	Medium	Medium	Low	Medium	Medium	Medium	High	Medium	Medium	Low	Medium	Medium	Medium
Gart	Q64737;Q3TH49;Q64737-2;D6RCG1	Trifunctional purine biosynthetic protein adenosine-3;Phosphoribosylamine--glycine ligase;Phosphoribosylformylglycinamidine cyclo-ligase;Phosphoribosylglycinamide formyltransferase	Medium	Low	Medium	Medium	Medium	Medium	Medium	Medium	High	Medium	Low	Medium	Medium	Medium	Medium	Medium	Medium	Low	Medium	Medium	Medium	Medium	Medium	Medium	Medium	High	Medium	Medium
Gatm	Q9D964	Glycine amidinotransferase, mitochondrial	Low	Low	Low	Low	Low	Low	Low	Low	Low	Low	Low	Low	Low	High	High	Low	Low	Low	Low	Low	Low	Medium	Low	Low	Low	Low	Low	Low
Gba	P17439	Glucosylceramidase	Medium	None	Medium	Medium	Medium	Medium	None	Medium	Medium	None	Low	Medium	Medium	None	Low	Medium	Medium	Low	None	Medium	Medium	None	None	Medium	None	None	Medium	None
Gbe1	Q9D6Y9;G3UW30;F6ZHD8	1,4-alpha-glucan-branching enzyme	Medium	Low	Low	High	Low	Low	High	Medium	Medium	Medium	Low	Low	Low	Medium	Low	High	Medium	Low	Medium	Medium	Medium	None	Medium	Low	None	Low	None	High
Gcat	O88986;E9PWY6	2-amino-3-ketobutyrate coenzyme A ligase, mitochondrial	Low	Low	Low	Low	Low	Low	Low	Medium	Low	Low	Low	Medium	Low	Medium	Medium	Medium	Low	Low	Low	Low	Low	High	Medium	Low	Low	Low	Low	Low
Gcdh	Q60759;D3Z4I2	Glutaryl-CoA dehydrogenase, mitochondrial	Medium	Low	Low	Medium	Low	Low	Medium	Low	Low	Low	Medium	Low	Low	High	High	High	Low	Low	None	Low	Low	Medium	Medium	Low	Low	Low	Low	Medium
Gch1	Q05915;Q3U7P6	GTP cyclohydrolase 1	High	None	None	None	None	None	None	None	None	None	None	None	None	None	None	High	None	None	None	None	None	None	None	None	None	None	None	None
Gck	P52792;P52792-2;Q5SVI5;Q5SVI6	Glucokinase	None	None	None	None	None	None	None	None	None	None	None	None	None	None	None	High	None	None	None	None	None	None	None	None	None	None	None	None
Gclc	P97494;Q3TEF1	Glutamate--cysteine ligase catalytic subunit	Low	Low	Medium	Low	Medium	Medium	Low	Medium	Low	Medium	Low	Medium	Medium	High	Medium	High	Medium	Low	Low	Medium	Medium	Low	Medium	Medium	Low	Low	Low	Low
Gclm	O09172;Q4FJZ6;H3BJA3;F6VNW5	Glutamate--cysteine ligase regulatory subunit	Medium	Low	Medium	Medium	Medium	Medium	Low	Medium	Low	Medium	Medium	Medium	Medium	Medium	High	High	Medium	Low	Medium	Low	Low	Medium	Low	Medium	Medium	Low	Low	Medium
Gcnt3	Q5JCT0	Beta-1,3-galactosyl-O-glycosyl-glycoprotein beta-1,6-N-acetylglucosaminyltransferase 3	None	None	None	None	None	High	None	High	None	None	None	None	None	None	None	None	None	None	None	None	None	None	None	None	None	None	None	None
Gcsh	Q9CY75;Q91WK5	Glycine cleavage system H protein, mitochondrial	Medium	Medium	Medium	High	Medium	Low	Medium	Low	None	Low	Medium	Low	Low	High	Medium	Medium	Low	Medium	None	Low	Low	Medium	None	None	None	None	Medium	High
Gda	Q548F2;Q9R111;D3YU09	Guanine deaminase	Low	Medium	Low	Low	Medium	Low	Low	Low	None	Low	Medium	High	High	Low	Low	Low	Medium	Medium	Medium	High	Low	Medium	Low	Medium	Low	Low	Low	Medium
Gfm1	Q8K0D5;E0CXN8	Elongation factor G, mitochondrial	Medium	Low	Medium	High	Medium	Medium	Medium	Medium	Medium	Medium	Medium	Medium	Medium	Medium	Medium	Medium	Low	Low	Low	Medium	Medium	Low	Medium	Medium	Medium	Medium	Low	Medium
Gfm2	Q8R2Q4;Q8R2Q4-2;Q8R2Q4-3;E9Q7N5;E9Q164;Q8C1C2	Ribosome-releasing factor 2, mitochondrial	Medium	None	Low	High	Low	Medium	Medium	Low	Medium	Low	Medium	Medium	Medium	Medium	Medium	Medium	Low	Medium	None	None	None	None	None	None	None	None	None	None
Gfpt1	P47856-2;P47856;D3YYD9	Glucosamine--fructose-6-phosphate aminotransferase [isomerizing] 1	Low	Low	Low	Low	Low	High	Low	High	Low	Low	Low	Medium	Medium	Low	Low	Low	Low	Low	Medium	Low	Low	Medium	High	Low	Low	Low	Low	Low
Ggct	Q9D7X8	Gamma-glutamylcyclotransferase	Low	Medium	Medium	Low	Medium	Low	Medium	Low	Low	Medium	Medium	Low	Medium	High	High	Medium	Low	Medium	Medium	Medium	Medium	Medium	Medium	Medium	Medium	Medium	Low	Medium
Ggh	Q9Z0L8;F8WHZ6;Q9Z0L8-2	Gamma-glutamyl hydrolase	Low	Medium	Low	Low	Low	Medium	Low	Medium	Low	Low	Low	Medium	Low	Low	Low	Low	Low	Low	Medium	Low	Low	High	Medium	Medium	High	Medium	Medium	Low
Ggps1	Q3V0T8;Q9WTN0;Q9CZZ6	Geranylgeranyl pyrophosphate synthase	Medium	Medium	Medium	Medium	High	Medium	Medium	Medium	Medium	Medium	Medium	None	Medium	Medium	Medium	Low	Medium	Medium	Medium	Medium	Medium	Medium	Medium	Medium	Medium	Medium	Medium	Medium
Ggt1	Q4FK56;Q60928;F6WUX1;D3Z266;D3YVY4;D3Z4Q6;D3YY79;D3YWW4;D3YWW2;F6V328	Gamma-glutamyltranspeptidase 1;Gamma-glutamyltranspeptidase 1 heavy chain;Gamma-glutamyltranspeptidase 1 light chain	Low	Low	Low	Low	Low	Low	Low	Medium	None	Low	Low	Medium	Medium	High	High	Low	Low	Low	Medium	Low	Low	High	Medium	None	Low	Low	Low	Low
Ggt5	Q8C7B4;Q9Z2A9	Gamma-glutamyltransferase 5;Gamma-glutamyltransferase 5 heavy chain;Gamma-glutamyltransferase 5 light chain	None	None	None	None	None	None	None	None	None	None	None	None	None	None	None	None	None	None	None	None	None	None	None	None	None	None	None	None
Ggt7	Q99JP7	Gamma-glutamyltransferase 7;Gamma-glutamyltransferase 7 heavy chain;Gamma-glutamyltransferase 7 light chain	None	None	None	None	None	None	None	None	None	None	None	None	None	None	None	None	None	None	None	None	None	None	None	None	None	None	None	None
Gk5	Q8BX05;Q8BX05-2;Q8BX05-3	Putative glycerol kinase 5	None	None	None	None	None	None	None	None	None	None	None	None	None	None	None	None	None	None	None	None	None	None	None	None	None	None	None	None
Gla	Q8BGZ6;P51569;A2BDV6	Alpha-galactosidase A	High	None	Medium	Medium	Medium	High	None	Medium	Medium	Medium	Low	Medium	High	Low	None	Medium	Medium	None	None	Medium	None	None	None	Medium	None	Medium	None	Medium
Glb1	P23780;Q3TAW7;E9PVK3;F7AF87	Beta-galactosidase	Medium	Low	Low	Medium	Low	High	Low	Medium	Low	Low	Low	Medium	Medium	Medium	Medium	Medium	Medium	Low	Low	Medium	Medium	Medium	Medium	High	Medium	Medium	Medium	Medium
Glb1l	Q8VC60;Q8VC60-2	Beta-galactosidase-1-like protein	None	None	None	None	None	None	None	None	None	None	None	None	None	High	None	None	None	None	None	None	None	None	None	None	None	None	None	None
Gldc	Q91W43;E9PXH3	Glycine dehydrogenase [decarboxylating], mitochondrial	Low	Low	Low	Low	Low	Low	Low	Low	Medium	Medium	Low	Low	Medium	High	Medium	High	Low	Low	Low	Medium	None	Medium	High	None	Low	Low	Low	None
Glo1	A5GZX3;Q9CPU0	Lactoylglutathione lyase	Medium	Medium	Medium	Medium	Medium	Medium	Medium	Medium	Low	High	Medium	Medium	Medium	Medium	Medium	High	Medium	Medium	High	Medium	Medium	Medium	Medium	Medium	Medium	Medium	Low	Medium
Glod4	Q9CPV4;Q9CPV4-3;Q9CPV4-2;E9Q197;F6ZTG3;F7BB55;E9Q2R6;E9Q055	Glyoxalase domain-containing protein 4	Medium	Medium	Medium	Medium	Medium	Medium	Medium	Medium	Medium	Medium	Medium	Medium	Medium	Medium	Medium	Medium	Medium	Medium	Medium	Medium	Medium	Medium	Medium	Medium	Medium	Medium	Medium	Medium
Glrx	Q3U6L3;Q9QUH0	Glutaredoxin-1	Low	Medium	Medium	Low	Medium	Medium	Low	Medium	Low	Low	Medium	High	High	Medium	Medium	Medium	Medium	Medium	Medium	Medium	Low	Low	Low	Medium	Medium	Low	Low	Medium
Glrx2	B7ZC40;A2A5W4;Q923X4;F6XNT0;Q3UQ95;Q923X4-2	Glutaredoxin-2, mitochondrial	Medium	None	None	High	Medium	Medium	None	None	None	Medium	Medium	Medium	None	Medium	Medium	Medium	None	None	None	None	None	None	None	None	None	None	None	None
Gls	D3Z7P3;D3Z7P4;F7B327	Glutaminase kidney isoform, mitochondrial	Low	Medium	Medium	Low	High	Medium	Low	Low	Low	Medium	Low	Medium	Medium	Medium	Medium	Low	Low	Medium	Medium	High	Low	Low	Low	Medium	Low	Medium	Low	Low
Gls2	Q571F8;F6WPK7;D6RI88;E0CYF7	Glutaminase liver isoform, mitochondrial	Medium	Low	Medium	None	Medium	None	None	Medium	None	Low	None	Low	None	None	None	High	None	Low	None	Medium	None	Medium	None	None	None	None	None	None
Glt25d1	Q8K297	Procollagen galactosyltransferase 1	Medium	None	None	None	None	Medium	None	Medium	None	Medium	Low	Medium	None	Medium	Medium	Medium	None	None	None	None	None	None	None	Medium	None	Medium	None	High
Gltp	Q9JL62;D3Z1H9;D3Z1H8	Glycolipid transfer protein	Low	Medium	High	Low	High	Medium	None	Medium	Medium	Low	Low	Medium	Medium	Low	Low	Low	Medium	Medium	Medium	Medium	Low	Medium	Medium	Medium	Medium	Medium	Low	Medium
Glud1	P26443	Glutamate dehydrogenase 1, mitochondrial	Medium	Medium	Medium	Medium	Medium	Low	Low	Low	Low	Low	Low	Low	Medium	Medium	Medium	High	Low	Medium	Medium	Medium	Low	Medium	Low	Low	Low	Low	Low	Medium
Glul	P15105;D3YVK1;D3Z121	Glutamine synthetase	Medium	Medium	High	High	High	Low	Low	Low	Low	High	Low	Low	Low	Medium	Medium	High	Low	High	Medium	High	Medium	Low	Medium	Low	Medium	Medium	Low	High
Glyat	Q91XE0;Q91XE0-2	Glycine N-acyltransferase	Low	Low	Low	Low	Low	Low	Low	Low	Low	Low	Low	Low	Low	High	High	High	Low	Low	Low	Low	Low	Low	Low	Low	Low	Low	Low	Low
Glyctk	Q8QZY2;Q8QZY2-2;E0CZG7	Glycerate kinase	None	None	None	None	None	Low	None	Low	None	None	Low	None	Low	High	High	High	None	None	None	None	None	None	None	None	None	None	None	None
Gm2a	Q5F1Z8;Q60648	Ganglioside GM2 activator	Medium	Low	Low	Medium	Low	Low	None	Low	Low	Low	Low	Low	Low	High	High	Medium	Low	Low	Medium	Low	Medium	Medium	Medium	Medium	Medium	Medium	Medium	Medium
Gm3776	P13745;Q6P8Q0;F6SC55	Glutathione S-transferase A1;Glutathione S-transferase	Low	Low	Low	Low	Low	Low	Low	High	Low	Low	Low	High	Low	Medium	Medium	Low	Low	Low	Medium	Low	Low	Low	Low	Low	Medium	Low	Low	Low
Gm6086	A2RTS9;F8WIW1;Q3ULK5;Q6XQH0	Galactose-3-O-sulfotransferase 2	None	None	None	None	None	None	None	None	None	None	None	None	None	None	None	None	None	None	None	None	None	None	None	None	None	None	None	None
Gmds	Q8K0C9	GDP-mannose 4,6 dehydratase	Low	Low	Low	Low	Low	High	Low	High	Low	Low	Low	Medium	High	Low	Low	Low	Low	Low	Medium	Low	Low	Medium	Medium	Low	Medium	Low	Low	Low
Gmppa	Q922H4;D3Z0T7;D3Z5Z5;D3YVK2;D3Z2L8;D3Z3M0;D3Z3L0	Mannose-1-phosphate guanyltransferase alpha	Medium	None	None	None	None	None	None	None	None	None	Low	Medium	Medium	None	None	None	None	None	None	Medium	None	High	None	Medium	None	Low	Medium	None
Gmppb	Q8BTZ7	Mannose-1-phosphate guanyltransferase beta	Low	Low	Low	Low	Low	Medium	Low	Medium	Low	Low	Low	Medium	Medium	Low	Low	Medium	Medium	Low	None	Low	Medium	High	High	Medium	Medium	Medium	Medium	Medium
Gmpr	Q9DCZ1;F6VY18	GMP reductase 1	Low	Medium	Medium	High	Medium	Low	High	Medium	Medium	Medium	Medium	Low	None	Medium	Medium	Low	Medium	Medium	Medium	Medium	Medium	Low	None	Medium	Medium	Medium	Medium	Low
Gmpr2	Q99L27	GMP reductase 2	Medium	Medium	None	Medium	Medium	Medium	None	Medium	Low	Medium	Low	Medium	Medium	Medium	Medium	Medium	Medium	Medium	Medium	Low	Medium	Medium	Medium	Medium	Medium	Medium	Medium	Medium
Gmps	B2RRH9;Q3THK7	GMP synthase [glutamine-hydrolyzing]	Medium	Low	Medium	Medium	Medium	Medium	Medium	Medium	High	Medium	Low	Medium	Medium	Medium	Medium	Medium	Medium	Medium	Medium	Medium	Medium	Medium	Medium	Medium	Low	High	Medium	Medium
Gne	Q3UW64;Q3TCI8;Q91WG8;G3UX23;G3UYD5;G3UZ98;F6WD11;G3UWV5;F6SHH4;F7BWW0;G3UX49	Bifunctional UDP-N-acetylglucosamine 2-epimerase/N-acetylmannosamine kinase;UDP-N-acetylglucosamine 2-epimerase;N-acetylmannosamine kinase	Low	Low	Low	Low	Low	High	Low	Medium	Low	Low	Low	Medium	Medium	Low	Low	High	Low	Low	Low	Low	Low	Medium	High	Low	Low	Low	Low	Low
Gnmt	A9C489;Q9QXF8	Glycine N-methyltransferase	Medium	Low	Low	Low	Low	Low	Medium	Medium	Low	Low	Low	Low	Low	Low	Low	High	Low	Low	Low	Low	Low	High	Medium	Low	Low	Low	Low	Low
Gnpat	P98192;Q545P6;Q05DV2	Dihydroxyacetone phosphate acyltransferase	None	None	None	None	None	None	None	Medium	None	Medium	None	Medium	None	Medium	None	Medium	None	None	None	None	None	None	None	None	None	None	None	None
Gnpda1	Q91WJ4;O88958;D3Z0R5	Glucosamine-6-phosphate isomerase 1	Medium	Medium	Medium	Medium	Medium	Low	Low	Low	Low	Medium	Low	Medium	Medium	High	Medium	Medium	Low	Medium	Medium	Medium	Medium	Medium	Low	Medium	Low	Medium	Medium	Medium
Gnpda2	Q9CRC9;Q9CRC9-2;D3YWR1;G3UXF5	Glucosamine-6-phosphate isomerase 2	Medium	Medium	Medium	Medium	Medium	Medium	None	Medium	None	Medium	None	Medium	Medium	Medium	Medium	Low	Medium	Medium	Low	Medium	Medium	Medium	Medium	Medium	Medium	Medium	Medium	Medium
Gnpnat1	Q9JK38	Glucosamine 6-phosphate N-acetyltransferase	Medium	Low	Low	Low	Low	High	Low	Medium	Medium	Low	Low	Medium	Medium	Medium	Medium	High	Medium	Low	Low	Low	Medium	High	High	Medium	Low	Medium	Low	Medium
Gns	Q8BFR4	N-acetylglucosamine-6-sulfatase	Medium	Medium	Low	Medium	Low	Medium	None	Medium	Medium	Medium	Low	Medium	Medium	Medium	Medium	Medium	Medium	Medium	Low	Low	Medium	Medium	Medium	Medium	Medium	Medium	Medium	Medium
Got1	P05201;F7ALS6	Aspartate aminotransferase, cytoplasmic	Medium	Medium	High	Low	High	Low	High	Low	Low	High	High	Medium	Low	Medium	Medium	High	Low	High	High	High	Low	Medium	Medium	Low	Medium	Low	Low	Low
Got2	P05202	Aspartate aminotransferase, mitochondrial	Medium	Low	High	Low	Medium	Low	High	Medium	Low	Medium	Medium	Medium	Low	Medium	Medium	High	Medium	Medium	Medium	High	Medium	Medium	Medium	Low	Medium	Low	Low	Low
Gpam	Q61586	Glycerol-3-phosphate acyltransferase 1, mitochondrial	High	None	Medium	High	None	Medium	None	None	None	None	None	None	Medium	Medium	None	High	None	None	None	None	None	None	None	None	None	None	None	High
Gpcpd1	Q8C0L9;A2AMD4;Q8C0L9-2;B0R058;Q8C0L9-3	Glycerophosphocholine phosphodiesterase GPCPD1	Medium	None	None	None	None	None	Medium	None	None	None	None	Medium	None	None	None	None	None	None	None	None	None	None	None	None	None	None	None	None
Gpd1	P13707;E0CXN5	Glycerol-3-phosphate dehydrogenase [NAD(+)], cytoplasmic	Medium	Low	Low	High	Low	Low	Low	Low	Low	Low	Low	Low	Low	Low	Low	Low	Low	Low	Medium	Low	Low	Low	Low	Low	Low	Low	Low	Medium
Gpd1l	B2RSR7;Q3ULJ0;Q3ULJ0-2	Glycerol-3-phosphate dehydrogenase 1-like protein	Medium	Low	Medium	Medium	Medium	Medium	Medium	Medium	Low	Medium	Medium	Medium	Medium	Medium	Medium	Medium	Medium	Medium	Medium	Medium	Medium	Medium	Medium	Medium	Medium	Medium	Low	Medium
Gpd2	A2AQR0;Q64521	Glycerol-3-phosphate dehydrogenase, mitochondrial	Medium	Low	Low	High	Medium	Low	Low	Low	Low	Low	Low	Medium	Low	Low	Low	Low	Low	Low	Medium	Medium	Low	Low	Low	Low	Low	Low	Low	Medium
Gphn	A0JNY3;Q8BUV3	Gephyrin;Molybdopterin adenylyltransferase;Molybdopterin molybdenumtransferase	Medium	Medium	High	Medium	High	Medium	Medium	Medium	Low	Medium	Low	Medium	Medium	Medium	Medium	High	Medium	Medium	Medium	High	Medium	Medium	Medium	Low	Medium	Medium	Low	Medium
Gpihbp1	Q9D1N2	Glycosylphosphatidylinositol-anchored high density lipoprotein-binding protein 1	None	None	None	None	None	None	None	None	None	None	None	None	None	None	None	None	None	None	None	None	None	None	None	None	None	None	None	None
Gpld1	Q8VCU2;O70362	Phosphatidylinositol-glycan-specific phospholipase D	High	None	None	None	None	None	None	None	None	None	None	None	None	Medium	None	None	None	None	None	Medium	None	None	None	None	None	None	None	High
Gpt	Q566C3;Q8QZR5	Alanine aminotransferase 1	Medium	Low	Low	Medium	Low	Medium	Medium	Medium	None	Low	Low	High	High	Low	Low	High	None	None	None	None	Low	Medium	None	None	None	Low	None	High
Gpt2	Q8BGT5;D6RFQ8	Alanine aminotransferase 2	High	Low	Medium	None	Medium	Medium	None	Medium	Medium	Low	Low	Low	None	Medium	Medium	High	None	Medium	None	None	Medium	Medium	None	None	High	Low	None	High
Gpx1	P11352	Glutathione peroxidase 1	Medium	Low	Low	Medium	Low	Low	Low	Low	Low	Low	Low	Medium	Low	High	High	High	Medium	Low	Medium	Low	Medium	Medium	Medium	Medium	Medium	Low	Medium	Medium
Gpx2	Q9JHC0	Glutathione peroxidase 2	Medium	None	None	None	None	High	None	Medium	None	Low	Low	High	High	None	None	None	Low	None	Medium	None	Low	None	Medium	Low	High	None	High	None
Gpx3	P46412;D3Z7Y0;D3Z2Y7	Glutathione peroxidase 3;Glutathione peroxidase	Low	Low	Low	Low	Low	Low	Low	Low	Low	Low	Low	Low	Low	High	High	Low	Medium	Low	Medium	Low	Low	Low	Low	Low	Low	Low	Medium	Medium
Gpx4	Q76LV0;O70325;O70325-2;Q91XR9	Glutathione peroxidase;Phospholipid hydroperoxide glutathione peroxidase, mitochondrial;Phospholipid hydroperoxide glutathione peroxidase, nuclear	Medium	Low	Medium	High	Medium	Medium	Medium	Low	Medium	Medium	Medium	Medium	Medium	Medium	Medium	Medium	Medium	Medium	Medium	Medium	Low	Medium	Medium	Medium	Low	High	Medium	High
Gpx7	Q3TNK3;Q99LJ6	Glutathione peroxidase;Glutathione peroxidase 7	None	None	None	None	None	None	None	None	High	None	None	None	None	None	None	None	None	None	None	None	High	None	None	None	None	None	High	None
Gpx8	Q9D7B7	Probable glutathione peroxidase 8	None	None	None	None	None	None	None	None	None	None	None	None	None	None	None	None	None	None	None	None	None	None	None	None	None	None	None	None
Grhpr	Q3T9Z2;Q91Z53;D6REG4;B1AXQ0	Glyoxylate reductase/hydroxypyruvate reductase	Medium	Low	Medium	Medium	Medium	Low	Medium	Medium	Medium	Medium	Medium	Low	Low	High	High	High	Medium	Low	Medium	Medium	Medium	High	Medium	Low	Medium	Medium	Medium	High
Grk1	G3X905;Q9WVL4	Rhodopsin kinase	None	None	None	None	None	None	None	None	None	High	None	None	None	None	None	None	None	None	None	None	None	None	None	None	None	None	None	None
Gsr	P47791;P47791-2;F6ZDD7	Glutathione reductase, mitochondrial	Medium	Low	Low	Low	Medium	Medium	Low	Medium	Low	Low	Low	Medium	Medium	Medium	Medium	Medium	Medium	Low	Medium	Low	Medium	Medium	Medium	Medium	Medium	Medium	Medium	Medium
Gss	P51855;Q541E2;Q3UEE2;A2AQN7;H3BKH4;A2AQN9;Q3TF63	Glutathione synthetase	Medium	Low	Low	Low	Low	Medium	Low	Medium	Low	High	Low	Medium	Medium	High	High	Medium	Medium	Low	Low	Low	Low	Low	Low	Low	Medium	Low	Low	Low
Gsta1	P13745;Q6P8Q0;F6SC55	Glutathione S-transferase A1;Glutathione S-transferase	Low	Low	Low	Low	Low	Low	Low	High	Low	Low	Low	High	Low	Medium	Medium	Low	Low	Low	Medium	Low	Low	Low	Low	Low	Medium	Low	Low	Low
Gsta2	E9Q6L7;Q6P8Q1;P10648;D3YZV3;D3Z6A6	Glutathione S-transferase;Glutathione S-transferase A2	None	None	None	None	None	None	None	None	None	None	None	None	None	None	High	None	None	None	None	None	None	None	None	None	None	None	None	None
Gsta3	P30115	Glutathione S-transferase A3	Medium	Low	Low	Low	Low	Low	Low	Medium	None	Medium	Medium	Low	Low	Medium	Medium	High	High	Low	Medium	Medium	Low	Medium	Medium	Low	Low	Low	Medium	High
Gsta4	P24472	Glutathione S-transferase A4	Low	Medium	Low	Medium	Low	Low	Low	High	Low	Medium	Medium	Medium	Low	Medium	Medium	Medium	Medium	Medium	Medium	Low	Low	Low	Low	Low	High	Low	Low	Low
Gstk1	Q9DCM2	Glutathione S-transferase kappa 1	High	Low	Low	High	Low	Medium	High	Medium	Low	Medium	High	Medium	Medium	High	High	High	Medium	Low	Medium	Low	Medium	Medium	Medium	Low	Medium	Low	Low	Medium
Gstm1	P10649;A2AE89	Glutathione S-transferase Mu 1	Medium	Medium	Medium	Medium	Medium	Medium	Medium	Medium	Low	Medium	Medium	Medium	Medium	Medium	Medium	High	Medium	Medium	Medium	Medium	Medium	Medium	Medium	Low	Medium	Low	Medium	Medium
Gstm2	P15626;D3YX76;F6Y363	Glutathione S-transferase Mu 2	Medium	Medium	Medium	Medium	Medium	Medium	Medium	Medium	Low	Medium	Medium	Medium	Low	Medium	Medium	High	High	Low	Medium	Medium	High	High	Medium	Low	Medium	Low	Medium	Medium
Gstm3	P19639	Glutathione S-transferase Mu 3	Low	Low	Low	Low	Low	Medium	Low	Medium	None	Low	Low	High	High	Low	Low	High	Low	None	Low	Low	None	Low	None	Low	Low	Low	None	Low
Gstm4	Q8R5I6;A2AE91		Medium	None	Medium	High	Medium	Medium	None	None	None	Medium	None	High	Medium	Medium	Medium	High	Medium	None	None	None	None	Medium	None	None	None	None	Medium	Medium
Gstm5	P48774;E9PVM7;E9PV63;E9Q024	Glutathione S-transferase Mu 5	Medium	Medium	Medium	Medium	Medium	Medium	Medium	Medium	Medium	High	Low	Medium	Low	High	Medium	Medium	Low	Medium	Medium	High	Medium	Medium	Medium	Low	Low	Low	Medium	Medium
Gsto1	O09131;Q8K2Q2;E9Q299;D3Z1Q9	Glutathione S-transferase omega-1	Low	Low	Low	Low	Low	Medium	Low	High	Low	Medium	Low	Medium	Medium	Low	Low	Medium	Medium	Low	Medium	Low	Medium	Medium	Low	Low	High	Low	Medium	Low
Gstp1	P19157;F8WJD9	Glutathione S-transferase P 1	Medium	Medium	Medium	Medium	Medium	Medium	Medium	Medium	Low	Medium	Low	Medium	Medium	Medium	Medium	Medium	Medium	Medium	Medium	Medium	Medium	High	Low	Medium	Medium	Low	Low	Medium
Gstt1	Q91X50;Q64471;D3Z3X5;D3Z5W7	Glutathione S-transferase theta-1	Medium	Low	Low	Medium	Low	Medium	Low	Medium	Low	Medium	Low	Medium	Low	High	Medium	High	High	Low	Medium	Low	Medium	Medium	Low	Medium	Medium	Low	Medium	Medium
Gstt2	Q61133;Q91VB0	Glutathione S-transferase theta-2	Medium	Low	Low	Medium	Low	Medium	Low	Medium	Low	Low	Low	Medium	Low	High	High	High	Low	Low	Medium	Low	Medium	Medium	Low	Low	Low	Low	Medium	Medium
Gstz1	Q9WVL0	Maleylacetoacetate isomerase	Medium	Low	Low	High	Low	Low	Medium	Low	Low	Low	Low	Low	Low	High	High	High	Low	Low	Medium	Low	Medium	Medium	Medium	Low	Low	Medium	Low	High
Gtf2f1	Q3THK3;E9Q7N7	General transcription factor IIF subunit 1	Medium	Medium	Medium	Medium	None	Medium	None	Medium	Medium	Medium	Low	Medium	Medium	Medium	Medium	Medium	Medium	None	None	Medium	Medium	Medium	Medium	Medium	None	High	High	Medium
Gtf2f2	Q3UMJ4;Q8R0A0	General transcription factor IIF subunit 2	Medium	Medium	Low	Medium	Medium	Medium	None	Medium	Medium	Medium	Low	Medium	Medium	Medium	Medium	Medium	Medium	Medium	None	None	Medium	High	None	Medium	Medium	High	High	Medium
Gtf3c4	Q8BMQ2;E9Q2B0;Q8BMQ2-2	General transcription factor 3C polypeptide 4	Medium	Low	Medium	Medium	Medium	Medium	None	Medium	High	Medium	None	Medium	Medium	Medium	Medium	Medium	Medium	Low	None	Medium	Medium	Low	Medium	High	None	High	Medium	Medium
Gucy1a2	F8VQK3;F6ZSI7		Medium	None	High	None	High	None	None	None	None	Medium	None	Low	None	Medium	Medium	Medium	High	High	None	None	None	None	None	None	None	None	None	None
Gucy1a3	Q9ERL9	Guanylate cyclase soluble subunit alpha-3	Medium	Low	Medium	Medium	Medium	Low	Medium	Medium	Low	Medium	Low	Low	None	Medium	Medium	Medium	High	Medium	Low	Medium	Medium	Low	None	Medium	Low	Low	Low	Medium
Gucy1b3	O54865	Guanylate cyclase soluble subunit beta-1	Medium	Medium	Medium	Medium	Medium	Low	Low	Medium	Low	Medium	Low	Low	Low	Medium	Medium	Medium	High	Medium	Medium	High	Medium	None	None	High	Low	Low	None	Medium
Gucy2c	Q3UWA6;Q3UWA6-2	Heat-stable enterotoxin receptor	None	None	None	None	None	Medium	None	None	None	None	None	Medium	High	None	None	None	None	None	None	None	None	None	None	None	None	None	None	None
Guk1	E9Q7K1		Medium	High	Medium	Medium	Medium	Medium	None	Medium	Medium	High	Medium	Medium	Medium	Medium	Medium	Low	Medium	Medium	None	Medium	Medium	High	Medium	Medium	Medium	None	None	None
Gusb	Q6IR10;P12265;Q99KJ6;D3YY48	Beta-glucuronidase	Medium	Low	Low	Medium	Low	Medium	Low	Medium	Medium	Low	Low	Medium	Medium	Medium	Medium	Medium	Medium	Low	Low	Low	Medium	Low	Medium	High	Medium	Medium	Medium	Medium
Gyg	Q3TWR9;Q9R062;D3Z5N4	Glycogenin-1	Medium	Medium	Medium	High	Medium	Low	High	Medium	Low	Medium	High	Low	Low	Medium	Medium	Low	High	Medium	High	Low	Medium	Medium	None	Medium	Medium	Medium	Medium	Medium
Gyk	B1ASZ0;Q64516-1;Q64516;Q64516-2;B1ASZ3;Q9WU65	Glycerol kinase	Low	Low	Medium	Medium	Medium	Low	Low	Low	Low	Low	Low	Medium	Medium	High	High	Medium	Low	Low	Low	Medium	Low	Low	Low	Low	Low	Low	Low	Low
Gys1	Q9Z1E4;D3Z0Q6	Glycogen [starch] synthase, muscle	Medium	Low	Medium	High	Medium	Medium	High	Low	Medium	Medium	Medium	Low	Low	Medium	Low	Low	Medium	Low	High	Medium	Medium	Medium	None	Low	None	Low	None	High
Gys2	Q8VCB3	Glycogen [starch] synthase, liver	Medium	None	None	High	None	None	None	None	None	None	None	None	None	Medium	Low	High	None	Low	None	None	None	None	None	None	None	None	None	None
H2-Ke6	P50171-2;P50171;G3UX44	Estradiol 17-beta-dehydrogenase 8	Medium	None	None	None	None	None	None	None	None	None	High	None	None	None	None	None	None	None	None	None	None	None	None	None	None	None	None	None
H6pd	A2A7A7;Q8CFX1;A2A7A8	GDH/6PGL endoplasmic bifunctional protein;Glucose 1-dehydrogenase;6-phosphogluconolactonase	Medium	Low	Low	High	Low	Medium	Medium	Medium	None	Low	Low	Low	Low	Medium	Medium	High	High	Low	Medium	Low	Medium	Low	Medium	Medium	Low	Medium	Medium	High
Haao	Q78JT3	3-hydroxyanthranilate 3,4-dioxygenase	Medium	None	Low	None	Low	Low	Low	Low	None	Low	Low	None	None	High	High	High	Low	None	None	None	None	None	None	Medium	Low	None	None	None
Hace1	Q3U0D9;Q3U0D9-3;Q3U0D9-4;Q3U0D9-2	E3 ubiquitin-protein ligase HACE1	None	None	None	None	None	None	None	Medium	None	None	None	None	None	None	None	None	None	None	None	None	None	None	None	None	None	None	None	None
Hacl1	Q9QXE0;D3YZ54;E9PWM4;E9Q9L4;E9Q7H7;E9Q0K0;D6RDE9	2-hydroxyacyl-CoA lyase 1	Medium	Low	Low	Medium	Low	Low	Low	Low	Low	Low	Low	Low	Low	High	High	High	Low	Low	Low	Low	Low	Low	Low	Low	Low	Low	Low	Medium
Hadh	Q61425	Hydroxyacyl-coenzyme A dehydrogenase, mitochondrial	Medium	Low	Low	High	Low	Medium	Medium	Low	Low	Low	Medium	Medium	Medium	Medium	Medium	Medium	Low	Low	Medium	Low	Low	Medium	Low	Low	Medium	Low	Low	Medium
Hadha	Q8BMS1	Trifunctional enzyme subunit alpha, mitochondrial;Long-chain enoyl-CoA hydratase;Long chain 3-hydroxyacyl-CoA dehydrogenase	Medium	Low	Low	High	Low	Low	Medium	Low	Low	Low	Medium	Medium	Low	Medium	Medium	Medium	Low	Low	Medium	Low	Low	Low	Low	Low	Low	Low	Low	Medium
Hadhb	Q99JY0;D3YXU1	Trifunctional enzyme subunit beta, mitochondrial;3-ketoacyl-CoA thiolase	Medium	Low	Low	High	Low	Low	Medium	Low	Low	Low	High	Low	Low	Medium	Medium	Medium	Low	Low	Medium	Low	Low	Low	Low	Low	Medium	Low	Low	Medium
Hagh	G5E8T9;Q99KB8;Q99KB8-2;E9PYA3;D3YWI0;D3YUX8;D3YV58	Hydroxyacylglutathione hydrolase, mitochondrial	Medium	Medium	Medium	Medium	Medium	Medium	Medium	Low	Low	Medium	Medium	Medium	Medium	Medium	Medium	High	Low	Medium	Medium	Medium	Low	Medium	Medium	Low	Medium	Medium	Low	Medium
Hal	B2RXW1;P35492;F8WH73	Histidine ammonia-lyase	Medium	Low	None	None	Low	None	Medium	None	None	None	None	None	Medium	Medium	None	High	None	Medium	None	None	None	None	None	None	None	Low	Medium	Low
Hao1	Q3UEE8;Q9WU19	Hydroxyacid oxidase 1	Medium	None	None	None	None	None	None	None	None	None	None	None	None	None	None	High	None	None	None	None	None	None	None	None	None	None	None	None
Hao2	A2AEP9;Q9NYQ2	Hydroxyacid oxidase 2	Low	Low	Low	Low	Low	Medium	Low	Low	Low	Low	Low	Low	Low	High	High	Low	Low	Low	Low	Low	Low	Low	Low	Low	Low	Low	Low	Low
Hars	Q61035	Histidine--tRNA ligase, cytoplasmic	Medium	Low	Medium	Medium	Medium	Medium	Medium	Medium	Medium	Medium	Low	Medium	Medium	Medium	Medium	Medium	Medium	Low	Medium	Medium	Medium	High	Medium	Medium	Medium	Medium	Medium	Medium
Hars2	Q99KK9;G5E823	Probable histidine--tRNA ligase, mitochondrial	Medium	Low	Medium	High	Medium	Medium	Medium	Medium	Medium	Low	Low	Medium	Medium	Medium	Medium	Medium	Medium	Low	None	Medium	Medium	None	Medium	Medium	Medium	Medium	Medium	Medium
Hat1	A2ATU9;Q8BY71	Histone acetyltransferase type B catalytic subunit	None	None	None	None	None	None	None	None	None	High	None	None	Medium	None	None	None	None	None	None	None	None	None	None	None	None	None	None	None
Hccs	P53702;Q6P5G5;G3UXK7	Cytochrome c-type heme lyase	Medium	Medium	Medium	High	Medium	Medium	Medium	None	High	Medium	Medium	Medium	None	Medium	Medium	Medium	None	Medium	None	Medium	None	Low	None	Medium	Medium	Medium	None	None
Hck	F6UND7;P08103;A2AMC5;P08103-2	Tyrosine-protein kinase HCK	None	None	None	None	None	None	None	None	None	None	None	None	None	None	None	None	High	None	None	None	None	None	None	High	None	None	None	None
Hdac1	O09106;Q58E49;D3YYI8	Histone deacetylase 1;Histone deacetylase	Medium	Low	Low	Medium	Medium	Medium	Low	Medium	Medium	Medium	Low	Medium	Medium	Medium	Medium	Medium	Medium	Low	Medium	Medium	Medium	Low	Medium	Medium	Medium	High	Medium	Medium
Hdac2	P70288;Q8BQ10;E9PXS3	Histone deacetylase 2	Medium	Low	Medium	Medium	Medium	Medium	None	Medium	High	Medium	Low	Medium	Medium	Medium	Low	Medium	None	Low	None	Medium	None	None	None	None	None	High	Medium	Medium
Hdac3	Q3UM33;O88895	Histone deacetylase;Histone deacetylase 3	None	None	None	None	None	None	None	None	None	None	None	None	None	None	None	None	None	None	None	None	None	None	None	None	None	None	None	None
Hdac6	Q9Z2V5;Q3UG37;B1AUA8	Histone deacetylase 6	None	None	None	Medium	Medium	None	None	Medium	None	None	None	None	Low	None	None	None	Medium	None	None	None	None	None	None	None	None	None	None	None
Hdac8	A2AWU6;Q8VH37;Q8VH37-2	Histone deacetylase;Histone deacetylase 8	None	None	None	None	None	None	None	None	None	None	None	None	None	None	None	None	None	None	None	None	None	None	None	None	None	None	None	None
Hdlbp	Q3U4Z7;Q8VDJ3	Vigilin	Medium	Low	Low	Low	Low	Medium	Low	Medium	Medium	Low	Low	Medium	Medium	Low	Low	Medium	Low	Low	Medium	Low	Medium	High	High	Low	Medium	Low	Low	Medium
Hectd1	F8WIE5;Q69ZR2	E3 ubiquitin-protein ligase HECTD1	Medium	Medium	Medium	Medium	Medium	Medium	Medium	Medium	High	Medium	Low	Medium	Medium	Medium	Low	Medium	Medium	Medium	None	Medium	Medium	Medium	Medium	Medium	Medium	Medium	Medium	Medium
Hectd3	Q3U487;Q3U487-2	E3 ubiquitin-protein ligase HECTD3	Medium	None	Medium	Medium	Medium	Medium	None	Medium	Medium	Low	Low	High	High	Medium	Medium	Medium	Medium	Low	None	Medium	Medium	None	None	Medium	None	Medium	None	Medium
Hecw1	Q6I6G8;A3KPB7;Q6I6G8-2;F6WD29;Q8K4P8;Q8K4P8-2;Q8K4P8-3;Q8K4P8-4;F8VQB4	E3 ubiquitin-protein ligase HECW2;E3 ubiquitin-protein ligase HECW1	None	None	None	None	None	None	None	None	None	None	None	None	None	None	None	None	None	None	None	High	None	None	None	None	None	None	None	None
Hecw2	Q6I6G8;A3KPB7;Q6I6G8-2;F6WD29;Q8K4P8;Q8K4P8-2;Q8K4P8-3;Q8K4P8-4;F8VQB4	E3 ubiquitin-protein ligase HECW2;E3 ubiquitin-protein ligase HECW1	None	None	None	None	None	None	None	None	None	None	None	None	None	None	None	None	None	None	None	High	None	None	None	None	None	None	None	None
Heph	Q9Z0Z4;Q9Z0Z4-2;A2AI62	Hephaestin	Low	None	Low	None	None	High	None	Low	Medium	Low	Low	High	High	Low	None	None	None	None	None	Medium	Medium	None	None	Low	None	Low	None	Medium
Herc1	E9PZP8;F6RXM1		None	None	Medium	Medium	High	Medium	Medium	Medium	High	None	None	Medium	Medium	None	None	Medium	None	None	Medium	High	None	None	None	None	None	None	None	None
Herc2	Q4U2R1;Q4U2R1-2;F8WJE1	E3 ubiquitin-protein ligase HERC2	Medium	High	Medium	None	High	Medium	Medium	Low	None	Medium	Low	Medium	Low	Medium	Medium	Medium	None	None	None	Medium	Low	Medium	None	Medium	Medium	Low	Low	Medium
Herc4	Q6PAV2;Q6PAV2-2;Q6PAV2-3	Probable E3 ubiquitin-protein ligase HERC4	Medium	Low	Medium	Medium	Medium	Medium	Low	Medium	Medium	Medium	Low	Medium	Medium	Medium	Low	Medium	Medium	Low	None	Medium	Medium	None	Medium	High	Low	Medium	Low	Medium
Hexa	P29416;E9PW67	Beta-hexosaminidase subunit alpha	Medium	Low	Low	Medium	Medium	Medium	None	Medium	Low	Medium	Low	Medium	High	Low	Low	Medium	Medium	Low	Medium	Medium	Medium	Low	Medium	High	Low	Medium	Medium	Medium
Hexb	P20060;Q3TXR9	Beta-hexosaminidase subunit beta	Medium	Medium	Medium	Low	Medium	Medium	Low	Medium	Low	Medium	Low	Medium	High	Medium	Medium	Medium	Medium	Medium	Low	Medium	Medium	Low	High	High	Low	Medium	Medium	Medium
Hgd	O09173	Homogentisate 1,2-dioxygenase	Low	Low	Low	Low	Low	Low	Low	Low	Low	Low	Low	Low	Low	High	High	High	Low	Low	Low	Low	Low	Low	Low	None	Low	Low	Low	Low
Hibadh	Q99L13;E9Q155	3-hydroxyisobutyrate dehydrogenase, mitochondrial	Medium	Low	Medium	High	Medium	Low	Medium	Low	Low	Medium	Medium	Low	Low	Medium	High	Medium	Low	Low	Medium	Low	Low	Medium	Medium	Low	Medium	Low	Low	Medium
Hibch	Q8QZS1;E0CX19	3-hydroxyisobutyryl-CoA hydrolase, mitochondrial	Medium	Low	Medium	High	Low	Low	Medium	Medium	Low	Medium	Medium	Low	Low	Medium	Medium	Medium	Low	Low	Medium	Low	Low	Medium	Medium	Low	Medium	Medium	Low	High
Higd2a	Q9CQJ1	HIG1 domain family member 2A	Medium	None	None	None	None	High	None	None	None	None	None	None	None	High	None	None	None	None	None	None	None	None	None	None	None	None	None	None
Hk1	P17710-3;Q6GQU1;P17710;F8WIP2;P17710-4;G3UVV4;P17710-2;D3Z365;D3YYR4;D3Z105	Hexokinase-1	Low	Medium	High	Low	High	Medium	Low	Medium	Low	Medium	Medium	Low	Low	Medium	Medium	Low	Medium	High	Medium	High	Medium	Low	Medium	Low	Medium	Low	Low	Low
Hk2	O08528;E9Q5B5;E9Q9M6	Hexokinase-2	Medium	Low	Low	High	Low	Medium	High	Low	Medium	Medium	Medium	Low	Medium	Low	Low	Low	Low	Low	Medium	Medium	Low	Low	Medium	Low	Low	Low	Low	Medium
Hk3	Q3TRM8;E9Q8S8;E9Q3Z4	Hexokinase-3	None	None	None	None	None	None	None	None	None	None	None	None	None	None	None	None	None	None	None	None	None	None	None	High	None	None	None	None
Hkdc1	Q91W97	Putative hexokinase HKDC1	None	None	None	None	Low	None	None	None	None	None	Low	High	High	None	None	None	None	None	None	None	None	None	None	None	None	None	None	None
Hltf	Q6PCN7;G3UVU1;E9PVX5	Helicase-like transcription factor	High	None	None	None	None	None	None	Low	None	None	None	None	None	None	None	None	None	None	None	None	None	None	None	None	None	None	None	None
Hmbs	P22907;P22907-2;Q3UPG1	Porphobilinogen deaminase	Medium	Medium	Low	Medium	Medium	Medium	Medium	Medium	High	Medium	Medium	Medium	Medium	Medium	Medium	Medium	Medium	Low	Low	Medium	Medium	Medium	Medium	High	Medium	Medium	Medium	Medium
Hmgcl	P38060;Q8JZS7;Q3TPS7;D3YVU9	Hydroxymethylglutaryl-CoA lyase, mitochondrial	Medium	Low	Low	Medium	Low	Medium	Low	Medium	Low	Low	Medium	Medium	Medium	Medium	Medium	High	Low	Low	Medium	Low	Low	Medium	Medium	Low	Medium	Low	Low	Medium
Hmgcs1	Q8JZK9	Hydroxymethylglutaryl-CoA synthase, cytoplasmic	Medium	Low	Medium	Medium	Medium	Medium	None	Medium	High	Medium	Low	Medium	Medium	Medium	Medium	High	Low	Medium	Medium	Medium	Medium	None	Low	Low	Medium	Medium	None	Medium
Hmgcs2	P54869	Hydroxymethylglutaryl-CoA synthase, mitochondrial	Low	Low	Low	Low	Low	High	Low	Low	Low	Low	Low	Low	Low	Low	Low	High	Low	Low	Low	Low	Medium	Low	Low	Low	Low	Low	Low	Low
Hmox1	P14901;Q3U5U6;E9Q8W7;H3BKP1	Heme oxygenase 1	Medium	Low	None	Low	Low	Low	None	Low	Medium	High	Low	None	None	Low	Low	Medium	Low	Medium	None	None	Medium	None	None	High	None	Low	Low	Medium
Hmox2	O70252;Q544R7;D3YX62;D3YXN4;D3Z4A2	Heme oxygenase 2	Medium	Medium	Medium	Medium	Medium	Medium	Medium	Medium	Medium	Medium	Low	Medium	Medium	Medium	Medium	Medium	Medium	Medium	Low	Medium	Medium	Medium	Medium	Medium	Medium	None	Medium	Medium
Hnmt	A2AQK4;Q91VF2	Histamine N-methyltransferase	Medium	Low	Medium	None	Medium	Low	None	Medium	None	Medium	None	None	None	Medium	Medium	Medium	Medium	None	None	High	Medium	None	None	Medium	None	Low	Low	High
Hoga1	Q9DCU9;E9Q1R2	Probable 4-hydroxy-2-oxoglutarate aldolase, mitochondrial	Low	None	Low	Low	Low	Low	None	Low	None	None	Low	None	Low	High	High	High	None	Low	Medium	None	Low	Low	None	Low	Low	Low	Low	Low
Hpd	P49429;D3Z1U3;F6X9Z6	4-hydroxyphenylpyruvate dioxygenase	Medium	Low	Low	Low	Low	Low	Low	Low	Low	Low	Low	Low	Low	Medium	Medium	High	Low	Low	Low	Low	Low	Low	None	None	Low	Low	Low	Low
Hpgd	Q8VCC1	15-hydroxyprostaglandin dehydrogenase [NAD(+)]	Low	Low	Low	Low	Low	High	Low	Medium	Low	Low	Low	High	High	Low	Low	High	High	Low	Low	None	Low	None	Low	Medium	Medium	Medium	Medium	None
Hpgds	Q9JHF7	Hematopoietic prostaglandin D synthase	None	None	None	None	None	Medium	None	None	None	None	None	None	Medium	None	None	None	None	None	None	None	None	None	None	High	None	None	None	Medium
Hprt	B1B0W8;P00493	Hypoxanthine-guanine phosphoribosyltransferase	Medium	Medium	Medium	Low	Medium	Medium	Low	Medium	Low	Medium	Low	Medium	Medium	Medium	Medium	Medium	Medium	Medium	Medium	Medium	Medium	Medium	Medium	Medium	Medium	Medium	Medium	Medium
Hs2st1	Q8R3H7;E0CYX6	Heparan sulfate 2-O-sulfotransferase 1	None	None	None	None	None	None	None	None	None	Medium	None	Medium	Medium	Low	None	None	Medium	None	None	None	None	None	None	None	None	None	None	None
Hsd11b1	P50172;Q4JHD9;Q3TJI8;F2Z3U6;E0CXE2	Corticosteroid 11-beta-dehydrogenase isozyme 1	Medium	Low	Medium	High	Medium	Low	Low	Low	None	None	None	None	None	Medium	Medium	High	High	None	Medium	Low	Medium	Low	None	Medium	None	Low	None	Medium
Hsd11b2	P51661	Corticosteroid 11-beta-dehydrogenase isozyme 2	None	None	None	None	None	High	None	None	None	None	None	None	None	High	None	None	None	None	None	None	None	None	None	None	None	None	High	None
Hsd17b10	A2AFQ2;Q99N15;O08756	3-hydroxyacyl-CoA dehydrogenase type-2	Medium	Medium	Low	High	Medium	Medium	Medium	Medium	Medium	Low	High	Medium	Medium	High	High	Medium	Medium	Medium	Medium	Medium	Medium	High	Medium	Low	High	Medium	Medium	Medium
Hsd17b11	A8Y5N3;Q9EQ06;A8Y5N2;Q9EQ06-2	Estradiol 17-beta-dehydrogenase 11	Medium	Low	Low	Medium	Low	Medium	Low	Medium	Low	Medium	Low	High	High	Low	Low	Medium	Medium	Low	None	Low	Medium	Low	Medium	Medium	Medium	Low	Medium	Medium
Hsd17b12	O70503;Q0VGQ1;O70503-2	Estradiol 17-beta-dehydrogenase 12	Medium	Low	Medium	High	Medium	Medium	Low	Medium	Medium	Medium	Low	High	High	Low	Low	Medium	Low	Low	Low	Medium	Medium	Medium	None	Medium	Low	Medium	Medium	High
Hsd17b2	P51658	Estradiol 17-beta-dehydrogenase 2	None	None	None	None	None	High	None	None	None	None	None	Medium	High	None	None	High	None	None	None	None	None	None	None	None	None	None	None	None
Hsd17b4	P51660	Peroxisomal multifunctional enzyme type 2;(3R)-hydroxyacyl-CoA dehydrogenase;Enoyl-CoA hydratase 2	Medium	Low	Low	Medium	Low	Medium	Low	Medium	Medium	Low	Low	High	Medium	Medium	Medium	High	Medium	Low	Low	Low	Medium	Low	Low	Low	Low	Low	Medium	Medium
Hsd17b6	Q9R092;E9QA87	17-beta-hydroxysteroid dehydrogenase type 6	Medium	None	None	None	None	None	None	None	None	None	None	High	High	Medium	None	High	None	Low	None	None	None	None	None	None	None	None	None	None
Hsd17b7	O88736;Q8C5N9	3-keto-steroid reductase	Medium	None	Medium	Medium	None	Medium	None	None	None	None	None	Medium	Medium	Medium	None	High	None	None	None	None	High	None	None	Low	None	Low	None	Medium
Hsd3b1	P24815;Q3UI20;A2AEP8;A2AEP7	3 beta-hydroxysteroid dehydrogenase/Delta 5-->4-isomerase type 1;3-beta-hydroxy-Delta(5)-steroid dehydrogenase;Steroid Delta-isomerase	High	Low	Low	Medium	Low	Low	Low	None	Low	Low	Low	Low	Low	Low	Low	Medium	Low	None	Medium	Medium	High	None	Low	Low	None	Low	Low	Low
Hsd3b6	B1ARN8;P26150;E9PXG7;O35469;P26149;B1ARN9;B1ARP0;B1ARP1	3 beta-hydroxysteroid dehydrogenase/Delta 5-->4-isomerase type 3;3-beta-hydroxy-Delta(5)-steroid dehydrogenase;Steroid Delta-isomerase;3 beta-hydroxysteroid dehydrogenase/Delta 5-->4-isomerase type 6;3-beta-hydroxy-Delta(5)-steroid dehydrogenase;Steroid Delta-isomerase;3 beta-hydroxysteroid dehydrogenase/Delta 5-->4-isomerase type 2;3-beta-hydroxy-Delta(5)-steroid dehydrogenase;Steroid Delta-isom…	Medium	Low	None	None	None	High	None	None	None	None	None	None	Medium	Medium	Medium	High	None	None	None	None	None	None	None	None	None	None	None	None
Hsd3b7	Q9EQC1;D3Z3X1;D3Z3X2	3 beta-hydroxysteroid dehydrogenase type 7	None	None	None	None	None	None	None	None	None	None	None	None	None	None	None	High	None	None	None	None	None	None	None	None	None	None	None	None
Hspg2	E9PZ16;B1B0C7;E9QL02;Q05793;Q3UHH3	Basement membrane-specific heparan sulfate proteoglycan core protein;Endorepellin;LG3 peptide	Medium	Low	Low	Medium	Low	Low	Medium	Medium	Medium	Medium	Low	Low	Low	Medium	Medium	Medium	Medium	Low	Low	Low	Medium	Low	Medium	Medium	Medium	Medium	Medium	Medium
Htatip2	Q99KN6;Q9Z2G9;Q9Z2G9-2	Oxidoreductase HTATIP2	Medium	Low	Low	Medium	Low	Medium	None	Medium	Low	Low	Medium	Medium	Medium	Medium	Medium	High	Medium	Low	Medium	Medium	Medium	Medium	Medium	Medium	Medium	Medium	Low	Medium
Htt	G3X9H5;P42859;E9QKY1;P42859-2	Huntingtin	None	None	Medium	Medium	High	Medium	Low	None	Medium	Medium	None	None	None	Medium	None	None	Medium	None	None	High	None	None	None	Medium	None	Medium	None	Medium
Huwe1	A2AFQ0;Q7TMY8;Q7TMY8-3;Q7TMY8-4;Q7TMY8-2;F6XP90;E9PZ23	E3 ubiquitin-protein ligase HUWE1	Medium	Low	Medium	Medium	Medium	Medium	Medium	Medium	High	Medium	Low	Medium	Medium	Medium	Low	Medium	Medium	Medium	None	Medium	Medium	Low	Medium	Medium	None	Medium	Medium	Medium
Hyal2	O35632;Q3UZE4	Hyaluronidase-2	None	None	None	None	None	None	None	None	None	None	None	None	None	None	None	None	None	None	None	None	None	None	None	None	None	None	None	None
Iars	Q8BU30;E9Q866;F6Q6R1	Isoleucine--tRNA ligase, cytoplasmic	Medium	Low	Medium	Medium	Medium	Medium	Medium	Medium	Medium	Medium	Low	Medium	Medium	Medium	Low	Medium	Medium	Low	Low	Medium	Medium	High	High	Medium	Low	Medium	Low	Medium
Iars2	Q8BIJ6;E9PWN2;E9PWN3	Isoleucine--tRNA ligase, mitochondrial	Medium	Low	Medium	High	Medium	Medium	Medium	Medium	Medium	Medium	Low	Medium	Medium	Medium	Medium	Medium	Medium	Low	Medium	Medium	Medium	Low	Medium	Medium	Low	Low	Medium	Medium
Ict1	Q8R035;A2A6T4;Q8R035-2	Peptidyl-tRNA hydrolase ICT1, mitochondrial	Medium	Medium	None	None	None	Medium	None	None	None	None	None	Medium	None	Medium	Medium	Medium	None	None	None	None	None	None	None	None	None	None	None	None
Idh1	F8WIY0;O88844;D3YVY3	Isocitrate dehydrogenase [NADP];Isocitrate dehydrogenase [NADP] cytoplasmic	Medium	Low	Low	Medium	Low	Medium	Low	Medium	Medium	Low	Low	Medium	Medium	High	Medium	High	Medium	Low	Medium	Low	Medium	Low	Low	Low	Low	Low	Low	High
Idh2	P54071;D6RIL6	Isocitrate dehydrogenase [NADP], mitochondrial	Medium	Low	Low	Medium	Low	Low	High	Low	Low	Medium	High	Low	Low	High	High	Medium	Medium	Low	Medium	Low	Low	Medium	Medium	Low	Medium	Low	Low	Low
Idh3a	Q9D6R2;Q9D6R2-2	Isocitrate dehydrogenase [NAD] subunit alpha, mitochondrial	Medium	Medium	Medium	High	Medium	Medium	Medium	Low	Low	Medium	Medium	Low	Low	Medium	Medium	Low	Low	Medium	Medium	Medium	Low	Low	Low	Low	Medium	Low	Low	Medium
Idh3b	Q91VA7		Medium	Medium	Medium	High	Medium	Medium	Medium	Low	Low	Medium	High	Low	Low	Medium	Medium	Low	Low	Medium	Medium	Medium	Low	Low	Medium	Low	Medium	Low	Low	Medium
Idh3g	P70404;Q3TGZ3;Q3TKM5	Isocitrate dehydrogenase [NAD] subunit gamma 1, mitochondrial	Medium	Medium	Medium	High	Medium	Medium	High	Low	Low	Medium	Medium	Low	Low	Medium	Medium	Low	Low	Medium	Medium	Medium	Low	Low	Medium	Low	Medium	Low	Low	Medium
Idi1	G3XA48;P58044;H3BLF8;H3BKD7;H3BLP1	Isopentenyl-diphosphate Delta-isomerase 1	Medium	Low	Medium	Medium	Low	Medium	Low	Medium	High	Medium	Low	Medium	Medium	Medium	Medium	High	Medium	Low	Low	Low	Medium	Low	Low	Low	Medium	Medium	Medium	Medium
Ido1	P28776;D3YXV1	Indoleamine 2,3-dioxygenase 1	None	None	None	None	None	None	None	None	None	None	None	High	High	None	None	None	None	None	None	None	None	None	None	None	None	None	None	None
Ifih1	D2CGM4;Q8R5F7;Q8R5F7-2	Interferon-induced helicase C domain-containing protein 1	Medium	None	Low	Low	None	Medium	None	Medium	None	None	None	Medium	High	Medium	Low	Medium	Medium	None	None	None	Medium	None	Medium	Medium	None	Medium	None	Medium
Igf1r	Q60751;E9QNX9;Q3U1L4	Insulin-like growth factor 1 receptor;Insulin-like growth factor 1 receptor alpha chain;Insulin-like growth factor 1 receptor beta chain;Tyrosine-protein kinase receptor	None	None	None	None	None	None	None	None	High	None	None	None	None	None	None	None	Medium	None	None	None	None	None	None	None	None	None	None	None
Ik	Q9Z1M8	Protein Red	Medium	Medium	Medium	Medium	Medium	Medium	Low	Medium	High	None	Low	Medium	Medium	Medium	Medium	Medium	Medium	Medium	Low	High	Medium	Medium	Medium	Medium	Medium	Medium	High	Medium
Ikbkb	O88351;Q5D0E0;E9Q037	Inhibitor of nuclear factor kappa-B kinase subunit beta	Medium	Low	Medium	Medium	Medium	Medium	None	None	High	None	Low	Medium	Medium	Medium	Medium	Medium	Medium	Medium	None	Medium	None	Medium	Medium	Medium	None	High	Medium	Medium
Ilk	O55222;F6Q5Z1;D3YZA5	Integrin-linked protein kinase	Medium	Low	Low	Medium	Low	Medium	Medium	High	Medium	Medium	Low	Low	Low	Medium	Medium	Medium	High	Low	Medium	Low	High	Low	Medium	Medium	Medium	Medium	High	High
Ilkap	Q8R0F6;Q8R0F6-2	Integrin-linked kinase-associated serine/threonine phosphatase 2C	Medium	None	Medium	None	Medium	None	None	None	None	None	None	None	None	None	Medium	None	None	None	None	None	Medium	None	None	Medium	None	None	Medium	None
Impa1	O55023;Q924B0;Q80ZJ2;D3Z703	Inositol monophosphatase 1	Medium	Medium	Medium	Medium	Medium	Medium	Medium	Medium	Medium	Medium	Medium	Medium	Medium	Medium	Medium	Low	Medium	Medium	Medium	Medium	Medium	Medium	Medium	Medium	Medium	Medium	Medium	Medium
Impa2	Q3U3B7;Q91UZ5	Inositol monophosphatase 2	Low	Low	None	High	None	Medium	Medium	Medium	Medium	Low	Medium	Medium	Medium	Medium	Medium	Low	Low	Low	None	Low	Low	None	Medium	Medium	Medium	Medium	Medium	Low
Impad1	Q80V26	Inositol monophosphatase 3	Medium	None	None	None	Medium	High	None	None	Medium	None	None	Medium	High	Medium	None	None	Medium	None	None	None	None	None	None	None	None	None	Medium	Medium
Impdh1	F7DEU6;P50096;E0CYE2;E0CXK0;F6XXH9	Inosine-5-monophosphate dehydrogenase;Inosine-5-monophosphate dehydrogenase 1	Medium	Low	Low	Medium	Low	Low	None	Medium	Medium	High	Low	Low	Low	Low	Low	Low	High	None	None	Medium	Medium	High	Medium	Medium	None	High	Low	Medium
Impdh2	P24547;Q3UAT9	Inosine-5-monophosphate dehydrogenase 2;Inosine-5-monophosphate dehydrogenase	Medium	Low	Medium	Medium	Medium	Medium	Medium	Medium	High	Medium	Low	Medium	Medium	Medium	Medium	Medium	Medium	Low	Medium	Medium	Medium	Medium	Medium	Medium	Medium	High	Medium	Medium
Inmt	P40936	Indolethylamine N-methyltransferase	Low	Low	Low	Low	Low	Low	Low	Low	Low	Low	Low	Low	Low	Medium	Medium	High	High	Low	Medium	Low	Low	Low	Low	Low	Low	Low	Low	Low
Inpp1	P49442;H3BK26;E0CX64;E0CYQ4	Inositol polyphosphate 1-phosphatase	Medium	Medium	Medium	Medium	High	Medium	None	Medium	Medium	Medium	Medium	Medium	Medium	Medium	Medium	Medium	Medium	Medium	Low	Medium	Medium	Medium	Medium	Medium	Medium	Medium	Medium	Medium
Inpp4a	D3YUD3;Q9EPW0;D3Z230;D3YUL8;E9Q9A0;D3YTM1;Q3UEQ1;E9QAD0;Q9EPW0-2	Type I inositol 3,4-bisphosphate 4-phosphatase	None	Medium	High	None	High	Medium	None	Medium	None	None	None	Medium	Medium	Medium	None	High	None	High	None	High	None	None	None	None	None	Medium	None	Medium
Inpp4b	E9PVM3;E9PVM1;Q6P1Y8;E9PZK3;F8WJC1;Q3URI3;E9Q2C4	Type II inositol 3,4-bisphosphate 4-phosphatase	None	None	Medium	None	None	Medium	None	None	Medium	Medium	None	None	None	None	None	None	None	None	None	None	None	None	None	None	None	None	None	None
Inpp5a	E9QAS7;Q7TNC9;Q3TZT4		Medium	Low	High	Medium	High	Medium	Medium	Medium	Medium	Medium	Low	Medium	Medium	Medium	Medium	Medium	Medium	Medium	None	Medium	Medium	None	None	Medium	None	Medium	Medium	Medium
Inpp5b	Q8K337;Q8K337-3;Q8K337-2	Type II inositol 1,4,5-trisphosphate 5-phosphatase	Low	None	Low	Low	Medium	Medium	None	Medium	Medium	Low	Low	High	Medium	Medium	Medium	Medium	High	None	None	Medium	None	None	None	Medium	None	Medium	None	Low
Inpp5d	Q9ES52;Q9ES52-2;Q9ES52-3;Q9ES52-4;Q9ES52-5;Q9ES52-6;F7BZA7	Phosphatidylinositol 3,4,5-trisphosphate 5-phosphatase 1	Medium	None	None	None	None	None	None	None	None	None	None	Medium	Medium	None	None	Low	Medium	None	None	None	None	None	None	High	None	None	Medium	Medium
Inpp5f	B2RQ14;Q8CDA1;Q8CDA1-2;Q8CDA1-3;Q8CDA1-4;F7C8P0	Phosphatidylinositide phosphatase SAC2	Medium	None	Medium	Medium	Medium	Medium	None	None	Medium	Medium	None	None	Medium	Medium	None	Medium	None	None	None	Medium	None	Medium	None	None	Low	None	None	Medium
Inpp5j	P59644;D3Z3P9	Phosphatidylinositol 4,5-bisphosphate 5-phosphatase A	None	None	None	None	None	None	None	None	None	None	None	None	None	None	None	None	None	None	None	None	None	None	None	None	None	None	None	None
Inpp5k	Q5ND43;Q8C5L6;Q5ND44	Inositol polyphosphate 5-phosphatase K	Medium	Low	Medium	Medium	Medium	Medium	None	None	Medium	Medium	None	Medium	Medium	Medium	None	None	High	None	None	None	Medium	Low	Medium	Medium	None	Medium	Medium	High
Inppl1	Q6P549	Phosphatidylinositol 3,4,5-trisphosphate 5-phosphatase 2	Medium	None	None	Medium	None	Medium	None	Medium	Medium	None	None	None	Medium	Medium	None	None	None	None	Medium	Medium	Medium	Low	Low	None	Medium	Low	Low	Medium
Insr	F8VPU4;P15208	Tyrosine-protein kinase receptor;Insulin receptor;Insulin receptor subunit alpha;Insulin receptor subunit beta	Medium	None	Medium	High	Medium	Medium	None	Medium	Medium	None	Medium	Medium	Medium	Medium	Medium	Medium	None	None	None	None	Medium	None	None	None	None	None	None	High
Ip6k1	Q6PD10;H3BIW9	Inositol hexakisphosphate kinase 1	None	None	None	None	None	Medium	None	None	Medium	None	None	None	Medium	Medium	Medium	None	None	Medium	None	None	None	Medium	Medium	None	None	None	None	None
Irak4	Q8R4K2;Q3USX5	Interleukin-1 receptor-associated kinase 4	None	None	None	None	None	None	None	None	None	None	None	None	None	None	None	None	None	None	None	None	None	None	None	High	None	None	None	None
Isyna1	Q9JHU9	Inositol-3-phosphate synthase 1	Medium	Low	Medium	Medium	Medium	Medium	Low	Medium	Medium	Medium	Low	Medium	Medium	Medium	Medium	Low	Medium	Medium	None	Medium	High	Medium	Medium	Medium	Medium	Medium	Medium	Medium
Itch	F6YH70;A2AVS0;Q8C863;Q8C863-2	E3 ubiquitin-protein ligase;E3 ubiquitin-protein ligase Itchy	Medium	Low	Medium	Medium	Medium	Medium	None	None	High	None	None	Medium	Medium	None	None	None	None	Medium	Low	Medium	Medium	Medium	Medium	Medium	Medium	Medium	Medium	Medium
Itpa	Q60I30;Q9D892	Inosine triphosphate pyrophosphatase	Medium	Medium	Medium	Medium	Medium	Medium	Medium	Medium	Medium	Medium	Low	Medium	Medium	Medium	Medium	Medium	Medium	Medium	Low	Medium	Medium	Medium	Medium	Medium	Medium	Medium	Medium	Medium
Itpk1	Q8BYN3	Inositol-tetrakisphosphate 1-kinase	Medium	None	Medium	High	Medium	Medium	None	None	None	Medium	None	High	High	Low	None	Medium	None	None	None	None	None	None	None	None	None	None	None	Medium
Itpka	Q8R071	Inositol-trisphosphate 3-kinase A	None	None	None	None	High	None	None	None	None	None	None	None	None	None	None	None	None	High	None	None	None	None	None	None	None	None	None	None
Itpkc	Q7TS72	Inositol-trisphosphate 3-kinase C	None	None	None	None	None	Medium	None	None	None	None	None	Medium	High	None	None	None	None	None	None	None	Medium	None	None	None	None	Medium	Medium	None
Ivd	A3KGG9;Q9JHI5	Isovaleryl-CoA dehydrogenase, mitochondrial	High	Low	Medium	High	Medium	Medium	Medium	Medium	Low	Medium	High	Low	Low	High	High	High	Medium	Low	Medium	Low	Medium	Medium	Medium	Low	Medium	Medium	Low	High
Jak1	B1ASP2;P52332	Tyrosine-protein kinase;Tyrosine-protein kinase JAK1	None	None	Medium	None	Medium	Medium	None	Medium	None	Low	None	None	None	Medium	None	None	None	None	None	None	None	None	None	None	None	None	None	None
Jak2	G5E852;Q62120	Tyrosine-protein kinase;Tyrosine-protein kinase JAK2	None	None	None	None	None	Medium	None	Medium	None	None	None	Medium	None	None	None	None	None	None	None	None	None	None	None	None	None	None	None	None
Kalrn	A2CG49-7;H7BX42;A2CG49;E9QN83;A2CG49-2;F6QYT9;B1B1A7;D3Z560;D3Z4R2;D3Z535;D3Z532;A2CG49-6;E9QN03;D3Z534;A2CG49-4	Kalirin	None	None	None	None	Medium	None	None	None	None	None	None	None	High	None	None	None	High	None	None	High	None	None	None	None	None	None	None	None
Kansl3	A2RSY1;A2RSY1-2;A2RSY1-3	KAT8 regulatory NSL complex subunit 3	None	None	None	None	None	None	None	None	None	None	None	None	None	None	None	None	None	None	None	None	None	None	None	None	None	None	None	None
Kars	Q3TIV6;Q99MN1;Q8R2P8	Lysyl-tRNA synthetase;Lysine--tRNA ligase	Medium	Low	Medium	Medium	Medium	Medium	Medium	Medium	Medium	Medium	Low	Medium	Medium	Medium	Medium	Medium	Medium	Low	Medium	Medium	Medium	High	High	Medium	Medium	Medium	Medium	Medium
Kat5	G5E8Q9;Q8CHK4-3;Q3UJQ1;Q8CHK4;E9PXP9;Q8CHK4-2;Q8CHK4-4	Histone acetyltransferase KAT5	None	None	None	None	None	None	None	None	None	None	None	None	None	None	None	None	None	None	None	None	None	None	None	None	None	High	None	None
Kat7	Q5SVQ0;Q1AJD0;Q5SVQ0-3;Q5SVQ0-2;Q3TD41;Q5SVQ0-4;Q5SVQ0-5;F6S4B9	Histone acetyltransferase KAT7	None	None	None	None	None	None	None	None	High	None	None	None	Medium	None	None	None	None	None	None	None	None	None	None	None	None	None	None	None
Katnal1	Q8K0T4;G5E8P9;D3YYB5;D3YWJ8	Katanin p60 ATPase-containing subunit A-like 1	None	None	None	None	None	None	None	None	None	None	None	None	None	None	None	None	None	None	None	None	None	None	None	None	None	None	None	None
Katnal2	Q9D3R6;D3Z4J2;Q9D3R6-3;D6RGM7;D3Z0U5	Katanin p60 ATPase-containing subunit A-like 2	None	None	None	None	None	None	None	None	None	None	None	None	None	None	None	None	None	None	None	None	None	None	None	None	None	None	None	Medium
Kdsr	Q6GV12;Q8CII3	3-ketodihydrosphingosine reductase	None	None	None	None	None	None	None	None	None	None	None	None	None	None	None	None	None	None	None	None	None	None	None	None	None	None	None	None
Khk	E9Q1Q9;P97328;D3YVB6	Ketohexokinase	Low	Low	Low	Low	Low	Low	Low	Low	Low	Low	Low	Medium	Medium	High	High	High	Low	Low	Medium	Low	Low	Low	Low	Low	Low	Low	Low	Low
Kif3b	Q80U27;Q3UHC4;Q61771;Q6P1D3;E9Q7A2	Kinesin-like protein KIF3B	Medium	High	Medium	Medium	Medium	Medium	None	Medium	Medium	Medium	Low	Medium	Medium	Medium	Medium	Medium	Medium	High	None	Medium	Medium	High	Medium	Medium	Medium	Medium	Medium	Medium
Kit	F7DD14;P05532;P05532-2	Mast/stem cell growth factor receptor Kit	None	None	None	None	None	High	None	None	None	None	None	None	None	None	None	None	High	None	None	High	None	None	None	None	None	None	None	Low
Klk1	P15947	Kallikrein-1	Low	Low	Low	Low	Low	Low	Low	Low	Low	Low	Low	Low	Low	Low	Low	Low	Low	Low	Low	Low	Low	High	High	Low	Low	Low	Low	Low
Kmo	Q91WN4;Q91WN4-2	Kynurenine 3-monooxygenase	Low	Low	None	None	None	None	None	None	None	None	None	Low	None	High	Medium	High	None	None	Medium	None	None	None	None	Medium	None	None	None	None
Kpna6	O35345;Q8BH30;Q4FJZ2	Importin subunit alpha-7;Importin subunit alpha	Medium	Low	Medium	Medium	Medium	Medium	Medium	Medium	High	Medium	Low	Medium	Medium	Medium	Medium	Medium	Medium	Medium	None	Medium	Medium	Medium	Medium	Medium	None	Medium	Medium	Medium
Kynu	A2ARD6;Q9CXF0;Q6NSV5;Q3V3G5;A2ARD7;Q8R0F7	Kynureninase	Low	Low	None	None	Low	Low	None	None	None	Low	Medium	Medium	Medium	High	None	High	Low	None	Medium	Low	None	None	None	Medium	None	Low	Medium	None
L1cam	Q6PGJ3;A2AFG8;P11627;A2AFG7;E9Q597;F7A5H7;F6UIL7;F7CG04;B7ZCD3	Neural cell adhesion molecule L1	Low	High	High	Medium	High	Medium	None	Medium	None	Medium	Low	Low	Medium	Medium	Medium	None	None	High	None	High	None	None	None	None	None	None	None	None
L2hgdh	Q91YP0	L-2-hydroxyglutarate dehydrogenase, mitochondrial	Medium	Low	Medium	Medium	Medium	Medium	Medium	Medium	Low	Medium	Medium	Medium	Medium	High	High	Medium	Low	Low	None	Low	None	Medium	Medium	Medium	None	Low	None	Low
Lap3	Q9CPY7;Q9CPY7-2	Cytosol aminopeptidase	Medium	Low	Medium	Medium	Medium	Medium	Low	Medium	Low	Low	Low	Medium	High	Medium	Medium	High	Low	Low	Medium	Medium	Medium	Medium	Medium	Medium	Low	Low	Low	Medium
Lars	F8WH45;Q7TSZ3;Q8BMJ2	Leucine--tRNA ligase, cytoplasmic	Medium	Low	Medium	Medium	Medium	Medium	Medium	Medium	Medium	Medium	Low	Medium	Medium	Medium	Low	Medium	Medium	Low	Medium	Medium	Medium	High	High	Medium	Medium	Low	Low	Medium
Lars2	Q8VDC0	Probable leucine--tRNA ligase, mitochondrial	Medium	Medium	Medium	High	Medium	Medium	Medium	Medium	Medium	Medium	Medium	Medium	Medium	High	Medium	Medium	Medium	Medium	High	Medium	Medium	Low	None	Medium	Medium	Medium	High	Medium
Lbr	Q3U9G9	Lamin-B receptor	Low	None	Low	None	None	Low	None	Medium	None	None	None	Medium	Medium	Medium	None	Medium	Medium	None	None	None	None	None	None	High	None	None	Medium	None
Lck	E9Q696;B2KG64;P06240	Proto-oncogene tyrosine-protein kinase LCK	None	None	None	None	None	None	None	None	None	None	None	None	None	None	None	None	None	None	None	None	None	None	None	None	None	High	None	None
Lclat1	B0V2Q7;Q3UN02	Lysocardiolipin acyltransferase 1	None	None	None	None	Medium	None	None	None	None	None	None	High	High	Medium	None	Medium	None	None	None	None	None	None	None	None	None	None	None	None
Lcmt1	A2RTH5		Medium	High	Medium	Medium	Medium	Medium	Medium	Medium	Medium	Medium	Low	Medium	Medium	Medium	Medium	Medium	Medium	Medium	Medium	Medium	Medium	Medium	Medium	Medium	None	Medium	Medium	Medium
Lct	F8VPT3		None	None	None	None	None	None	None	None	None	None	None	High	High	None	None	None	None	None	None	Low	None	None	None	None	None	None	None	None
Ldha	G5E8N5;P06151;Q564E2;D3YZQ9;D3Z736;Q6NXW3	L-lactate dehydrogenase;L-lactate dehydrogenase A chain	Medium	Low	Low	High	Medium	Medium	Medium	Medium	Medium	Medium	Low	Medium	Medium	Medium	Medium	Medium	Medium	Low	Medium	Medium	Medium	Low	Medium	Medium	Medium	Medium	Medium	Medium
Ldhb	P16125;D3Z7F0	L-lactate dehydrogenase B chain;L-lactate dehydrogenase	Low	Medium	High	High	Medium	Low	High	Low	Low	Medium	Medium	Low	Low	High	High	Low	Medium	Medium	Medium	Medium	Medium	Low	Low	Low	Medium	Medium	Low	Low
Ldhd	Q7TNG8;E9Q5A1	Probable D-lactate dehydrogenase, mitochondrial	Medium	Low	Low	Medium	Low	Low	Low	Low	None	Low	Low	Low	Low	High	High	Medium	Low	Low	Medium	Low	Low	Medium	Low	Low	Medium	None	None	Medium
Ldlr	Q6GTJ9;E9Q3S1;P35951	Low-density lipoprotein receptor	None	None	None	None	None	None	None	None	None	None	None	Medium	None	None	None	None	None	None	None	None	None	None	None	None	None	None	None	None
Lgmn	A2RTI3;O89017	Legumain	Medium	Low	Low	Low	Low	Low	None	Low	Medium	Low	Low	Low	Low	High	High	Medium	Medium	None	None	Low	Medium	Low	Low	Medium	Low	Medium	Medium	Medium
Lhpp	Q9D7I5;Q9D7I5-2	Phospholysine phosphohistidine inorganic pyrophosphate phosphatase	Medium	Medium	None	None	Medium	None	None	Medium	None	None	None	None	Medium	Low	None	High	None	None	None	Medium	Medium	None	None	None	None	None	High	None
Limk1	P53668;E9PVB6;F6PZ73;Q3TDI9;F6XM68	LIM domain kinase 1	None	None	High	None	None	Medium	None	None	None	None	None	None	None	Medium	Medium	None	None	None	None	Medium	None	None	Medium	None	Medium	Medium	None	None
Limk2	O54785;Q5NBZ8;Q5NC03;O54785-2;Q5NC02;O54785-3;Q5NC04	LIM domain kinase 2	None	None	None	Low	None	High	None	None	None	None	None	None	Medium	None	None	None	None	None	None	None	None	None	None	None	None	Medium	None	None
Lipa	Q9Z0M5	Lysosomal acid lipase/cholesteryl ester hydrolase	High	Low	Low	Medium	Low	Low	None	Low	Low	Low	Low	Medium	Medium	Medium	Medium	High	Medium	Low	None	Low	Low	Low	Low	Medium	None	Medium	Medium	Low
Lipe	Q8CDI9;E9Q4M2;P54310	Hormone-sensitive lipase	Medium	Low	Low	High	Low	Low	Low	Low	Low	Low	Low	Low	Low	Low	None	Low	Low	None	Low	Low	Medium	None	None	None	None	Medium	Low	High
Lipt1	Q8VCM4;D3Z093;D3Z7N1;D3Z2L3	Lipoyltransferase 1, mitochondrial	Medium	None	Medium	High	None	Medium	None	None	None	None	None	Medium	None	Medium	Medium	Medium	None	None	None	None	None	None	None	None	None	Low	None	Medium
Lpcat2	Q8BYI6;Q8BYI6-2	Lysophosphatidylcholine acyltransferase 2	None	None	None	None	None	None	None	None	None	None	None	None	None	None	None	None	None	None	None	None	None	None	None	None	None	None	None	None
Lpcat3	Q91V01;D6RGA3	Lysophospholipid acyltransferase 5	None	None	None	None	None	None	None	None	None	None	None	None	High	None	None	None	None	None	None	None	None	None	None	None	None	None	None	None
Lpgat1	F8WHJ5;E9QL80;Q91YX5;D3YVK0	Acyl-CoA:lysophosphatidylglycerol acyltransferase 1	Medium	None	High	Medium	High	Low	None	Medium	Medium	Medium	None	High	High	None	None	High	None	None	None	Medium	None	None	None	Medium	None	None	None	High
Lpin1	Q91ZP3;E9QKQ5;Q91ZP3-2	Phosphatidate phosphatase LPIN1	Medium	Low	Low	High	None	Low	Medium	None	None	None	None	Low	Low	Low	Low	Low	None	None	None	Low	Low	Medium	None	Low	None	Medium	None	High
Lpin2	E9PWN0;Q99PI5;Q99PI5-2	Phosphatidate phosphatase LPIN2	None	None	None	None	None	None	None	None	None	None	None	High	Medium	Medium	None	None	High	None	None	None	None	None	None	None	None	None	None	None
Lpin3	A2A4B1;Q149B0;Q99PI4;A2A4B3	Phosphatidate phosphatase LPIN3	Medium	None	None	Low	Low	Medium	None	Medium	None	None	None	High	High	Low	Low	Low	Medium	None	None	None	None	None	Low	Medium	None	Low	None	None
Lpl	P11152;E9Q0Z9	Lipoprotein lipase	Medium	None	None	High	None	None	High	None	None	Medium	High	None	None	Medium	Medium	Low	None	None	None	None	Low	Medium	None	None	None	Low	None	High
Lpo	Q5SW46		None	None	None	None	None	High	None	None	None	None	None	None	None	None	None	None	None	None	None	None	None	None	High	None	None	Medium	Low	None
Lrrk2	Q5S006	Leucine-rich repeat serine/threonine-protein kinase 2	None	None	None	None	None	None	None	None	None	None	None	None	None	None	None	Medium	High	None	None	Medium	None	Low	None	None	None	Medium	None	None
Lrsam1	A2AUL3;Q80ZI6;A2AHX6;A2AHX5;A2AHX4;A2AHX3;A2AHX2	E3 ubiquitin-protein ligase LRSAM1	None	None	None	None	None	None	None	None	None	None	None	None	None	Medium	None	None	None	None	None	High	None	None	None	None	None	None	None	None
Lss	Q8BLN5;F7BJL0	Lanosterol synthase	Medium	None	None	Medium	None	Medium	None	Medium	None	None	Medium	None	Medium	None	None	High	None	None	None	None	None	None	None	None	None	None	None	None
Lta4h	P24527	Leukotriene A-4 hydrolase	Medium	Low	Medium	Medium	Medium	Medium	Low	Medium	Low	Medium	Low	Medium	Medium	Medium	Low	Medium	Medium	Low	Medium	Medium	Medium	Medium	Medium	Medium	Low	Medium	Medium	Medium
Lyn	P25911;Q3TCS3;P25911-2;Q3U6Q5	Tyrosine-protein kinase Lyn	Medium	Low	Medium	Low	Medium	Medium	Low	Medium	Medium	Low	Medium	Medium	Medium	Medium	Low	Medium	Medium	Medium	Low	Medium	Medium	Low	Medium	High	Low	Medium	Low	Medium
Lypla1	P97823;D3Z111;P97823-2;D3Z269;D3YUG4	Acyl-protein thioesterase 1	Medium	Low	Low	Medium	Low	Medium	Medium	Medium	Low	Medium	Medium	Medium	Medium	Medium	High	Medium	Medium	Low	Medium	Low	Medium	Medium	Medium	Low	None	Medium	Medium	Medium
Lypla2	B1AV56;Q9WTL7	Acyl-protein thioesterase 2	Medium	Medium	Medium	Medium	Medium	Medium	Medium	Medium	High	Medium	Medium	Medium	Medium	Medium	Medium	Medium	None	Medium	None	Medium	Medium	None	Medium	Medium	Medium	High	High	High
Macrod1	Q922B1	O-acetyl-ADP-ribose deacetylase MACROD1	Medium	Low	Medium	High	Low	Low	High	Medium	Low	Medium	Medium	Medium	Medium	Medium	Medium	Medium	Low	Medium	High	Medium	Low	Medium	Medium	None	Medium	Low	Low	Medium
Man1a	P45700;Q544T7;D3Z799	Mannosyl-oligosaccharide 1,2-alpha-mannosidase IA	None	None	None	None	None	Medium	None	Medium	None	Low	None	Medium	High	Medium	Medium	High	Medium	None	None	None	None	High	Medium	Medium	None	Medium	None	Medium
Man1a2	A2A724;P39098;P39098-2;A2A723	Mannosyl-oligosaccharide 1,2-alpha-mannosidase IB	None	None	None	None	None	None	None	None	None	Medium	None	High	High	None	None	Low	None	None	None	None	None	None	None	None	None	None	None	None
Man1b1	A2AJ15;A2AJ14	Endoplasmic reticulum mannosyl-oligosaccharide 1,2-alpha-mannosidase	None	None	None	None	None	None	None	None	None	None	None	None	None	None	None	High	None	None	None	None	None	None	None	None	None	None	None	None
Man2a1	P27046;F6QMB7	Alpha-mannosidase 2	Medium	Low	Low	None	None	Medium	None	High	Medium	Medium	None	High	High	Medium	Low	High	Medium	None	None	None	Medium	Medium	None	Medium	Medium	Medium	Low	Medium
Man2b1	O09159	Lysosomal alpha-mannosidase	Medium	Low	Low	Low	Low	Medium	Low	Medium	Low	Low	Low	Medium	Medium	Medium	Medium	Medium	Medium	Low	Low	Low	Medium	Medium	Medium	Medium	Medium	Medium	Medium	Medium
Man2b2	O54782;F6TMZ3	Epididymis-specific alpha-mannosidase	None	None	None	None	None	None	None	None	None	None	None	None	None	None	None	None	None	None	None	None	None	None	None	None	None	None	None	None
Man2c1	Q3ZCX9;Q91W89;F8WIE1;E9PZ88;E9PYM7;E0CYW2;F6TFL1;F6U7S0;E0CXI0;E0CYR8;E0CXM6;E0CZB0	Alpha-mannosidase 2C1	Medium	Medium	Medium	Medium	Medium	Medium	Medium	Medium	Medium	Medium	Low	Medium	Medium	Medium	Medium	Medium	Medium	Medium	Medium	Medium	Medium	High	Medium	Medium	Low	Medium	Medium	Medium
Manba	Q8K2I4;D6RGR1	Beta-mannosidase	Medium	Low	Low	Medium	Low	Medium	None	Medium	Low	Low	Low	Medium	Medium	Medium	Medium	Medium	Medium	Low	None	Low	Medium	Medium	Medium	Medium	Medium	Medium	Medium	Medium
Maoa	Q64133	Amine oxidase [flavin-containing] A	Medium	Low	Medium	Low	Medium	High	Low	Low	Low	Low	Low	High	High	Low	Low	Low	Medium	Low	Medium	Medium	Medium	Low	Low	Low	Low	Low	Low	Medium
Maob	Q8BW75;E9Q3X6;E9PVL9	Amine oxidase [flavin-containing] B	Medium	Low	Medium	High	Medium	Medium	Medium	Medium	Low	Low	Medium	Medium	High	Low	Low	High	Medium	Low	Medium	Medium	Medium	Medium	Medium	Low	Low	Low	Low	Medium
Map2k1	P31938;Q3TMJ8	Dual specificity mitogen-activated protein kinase kinase 1	Medium	Medium	Medium	Medium	High	Medium	Medium	Medium	Medium	Medium	Low	Medium	Medium	Medium	Medium	Medium	Medium	Medium	Medium	High	Medium	Medium	Medium	Medium	Medium	Medium	Medium	Medium
Map2k2	Q63932;Q91YS7;Q3UPM3;D3Z446	Dual specificity mitogen-activated protein kinase kinase 2	Medium	Medium	Medium	Medium	Medium	Medium	Medium	Medium	High	Medium	Low	Medium	Medium	Medium	Medium	Medium	Medium	Medium	None	Medium	Medium	None	None	Medium	Medium	Medium	Medium	Medium
Map2k3	O09110;Q5SWN9;O09110-2	Dual specificity mitogen-activated protein kinase kinase 3	Medium	None	Low	Low	Low	Medium	None	None	None	None	None	Medium	Medium	Medium	Medium	Medium	None	Low	None	None	None	None	None	None	None	None	None	None
Map2k4	P47809;Q543X6;B1ATL6	Dual specificity mitogen-activated protein kinase kinase 4	Medium	Medium	High	Medium	High	Medium	Medium	Medium	High	Medium	None	Medium	Medium	Medium	Medium	Medium	Medium	Medium	Low	High	Medium	Medium	Medium	Medium	Medium	Low	Medium	Medium
Map2k6	P70236;Q543Z5;A2AGS2	Dual specificity mitogen-activated protein kinase kinase 6	Medium	Low	Medium	Medium	Medium	Medium	None	None	High	Medium	Low	Medium	Medium	Medium	Medium	Medium	None	None	Medium	High	None	Medium	None	Medium	None	Medium	Medium	Low
Map2k7	Q8CE90;Q8CE90-7;Q8CE90-8;Q8CE90-6;Q8CE90-2;Q8CE90-5;Q8CE90-3;Q8CE90-4	Dual specificity mitogen-activated protein kinase kinase 7	None	None	None	None	None	None	None	None	None	None	None	None	None	None	None	None	None	None	None	None	None	None	None	None	None	None	None	None
Map3k4	O08648;O08648-2	Mitogen-activated protein kinase kinase kinase 4	None	None	None	None	Medium	None	None	None	Medium	None	None	None	Medium	Medium	None	None	None	None	None	None	None	None	None	None	None	None	None	None
Map3k5	O35099;E9PWG9;D3YVC4;A2AQW0;D3Z5H1	Mitogen-activated protein kinase kinase kinase 5	Medium	None	Medium	Medium	Medium	Medium	None	Medium	None	Medium	Low	None	Medium	Medium	Medium	Medium	Medium	Medium	None	High	None	Medium	None	None	None	None	Low	Medium
Map3k7	Q923A8;Q543B5;Q62073;A2AP92;A2AP93	Mitogen-activated protein kinase kinase kinase 7	None	None	None	None	None	None	None	None	None	None	None	None	None	None	None	None	None	None	None	None	None	None	None	None	None	None	None	None
Map4k2	Q61161;E9Q4B0;D3YUH9;F6RPB0;D6RG51;D6RCZ7	Mitogen-activated protein kinase kinase kinase kinase 2	Medium	None	None	None	None	Medium	None	None	None	None	None	None	None	None	None	None	None	None	None	None	None	None	None	None	None	None	None	None
Map4k3	E9QNE9;Q99JP0	Mitogen-activated protein kinase kinase kinase kinase 3	Medium	Low	Medium	None	High	Medium	None	Medium	None	None	None	None	Medium	Medium	None	Medium	Medium	None	None	None	None	None	None	None	None	None	None	None
Map4k4	F7BS72;B2RUE8;E9PVG7;F8VPL5;P97820;B7ZNR9	Mitogen-activated protein kinase kinase kinase kinase 4	Medium	None	Medium	Medium	High	Medium	None	Medium	High	Medium	None	Medium	Medium	Medium	Medium	Medium	High	None	None	Medium	None	None	Medium	Medium	None	Medium	Medium	Medium
Map4k5	E9PX30;Q8BPM2;Q8BPM2-2;E9Q1T3	Mitogen-activated protein kinase kinase kinase kinase 5	None	None	None	None	None	Medium	None	None	None	None	None	None	None	None	None	Medium	None	None	None	None	None	None	None	None	None	None	None	None
Mapk1	P63085;E9QAJ2	Mitogen-activated protein kinase 1	Medium	Medium	Medium	Medium	High	Medium	Medium	Medium	Medium	Medium	Low	Medium	Medium	Medium	Medium	Low	Medium	Medium	Low	High	Medium	Medium	Medium	Medium	Low	Medium	Medium	Medium
Mapk10	E9QN59;Q8C9D4;Q80W82;Q3TQZ7;Q78GB8;Q61831;Q80W80;Q61831-2	Mitogen-activated protein kinase 10	Medium	High	High	Medium	High	Medium	Medium	Medium	Medium	Medium	Low	Medium	Medium	Medium	None	Medium	Medium	Medium	None	High	None	Medium	Medium	Medium	Medium	Medium	None	Medium
Mapk12	O08911	Mitogen-activated protein kinase 12	Medium	Low	None	None	None	None	High	Medium	None	None	None	None	None	None	None	Medium	High	None	None	None	None	None	None	None	None	None	None	None
Mapk13	Q3UIB2;Q9Z1B7;D6RG58	Mitogen-activated protein kinase 13	High	None	None	None	None	High	None	Medium	None	None	None	High	High	Low	None	None	Low	None	None	None	Low	Medium	Medium	None	Medium	None	Medium	None
Mapk14	P47811;P47811-4;P47811-3;Q5U421;B2KF35;P47811-2;B2KF34	Mitogen-activated protein kinase 14	Medium	Low	Low	Medium	Low	Medium	Medium	Medium	Medium	Medium	Low	Medium	Medium	Medium	Medium	Medium	Medium	Low	Low	Low	Medium	Medium	None	Medium	Medium	Medium	Medium	Medium
Mapk3	Q63844;D3Z3G6;D3Z6D8;Q61532	Mitogen-activated protein kinase 3	Medium	Medium	Medium	Medium	Medium	Medium	Low	Medium	Medium	Medium	Low	Medium	Medium	Low	Low	Low	Medium	Medium	Low	Medium	Medium	Medium	Medium	Medium	Medium	Medium	Medium	Medium
Mapk8	G3X8U9;A6P3E4;D3Z1Z4		Medium	None	Medium	Low	High	Medium	Medium	Medium	High	Medium	Medium	High	High	Medium	None	Medium	None	None	None	High	None	Medium	None	Medium	None	Medium	None	None
Mapk9	Q5NCK7;Q5NCK8;Q9WTU6;Q9WTU6-4;Q9WTU6-2;Q9WTU6-3;E9PXS1	Mitogen-activated protein kinase 9	Medium	None	Medium	None	Medium	None	None	Medium	None	None	Medium	None	Medium	Medium	Medium	None	None	None	None	None	Medium	None	Medium	None	None	None	Medium	Medium
Mapkapk2	P49138;Q3U2P8;Q3UMW7;Q922R0;B2KGE4;Q9D2E1;Q3UMW7-3;B1AVU1;Q3UMW7-2	MAP kinase-activated protein kinase 2	Medium	Low	None	Medium	Low	Medium	High	None	Medium	Medium	Medium	Medium	Medium	Medium	Medium	Medium	Medium	None	None	Low	None	None	Medium	Medium	Medium	Medium	Medium	Medium
Mark2	E9QMP6;E9PWB5;Q05512;Q05512-2;F8WJ68;Q3T9A3;Q05512-3;F6ZS70;Q05512-4;E9PYX3;E9Q9N6;F7CVZ7;E9Q2J6;F6UY70;E9PZ55	Serine/threonine-protein kinase MARK2	Medium	None	Medium	None	Medium	Medium	None	None	None	None	None	Medium	High	Medium	Medium	None	None	Medium	None	High	None	None	None	None	None	None	None	None
Mars	E9QB02;Q68FL6;F6W0G8	Methionine--tRNA ligase, cytoplasmic	Medium	Low	Medium	Medium	Medium	Medium	Low	Medium	Medium	Medium	None	Medium	Medium	Medium	Medium	Medium	Medium	Low	Medium	Medium	Medium	Medium	Medium	Medium	Low	Medium	Low	Medium
Mat1a	Q91X83	S-adenosylmethionine synthase isoform type-1	Medium	Low	Low	Low	Low	Medium	Low	Low	Medium	Low	Low	Low	Low	Medium	Medium	High	Low	Low	Low	Low	Low	Medium	Low	Medium	Low	Medium	Low	Low
Mat2a	Q3THS6;Q99J57;F8WJ09;E9Q0D0;Q6PE05	S-adenosylmethionine synthase isoform type-2;S-adenosylmethionine synthase	Medium	Medium	Medium	Medium	Medium	Medium	Low	Medium	Medium	Medium	Low	Medium	Medium	Medium	Medium	Medium	Medium	Medium	None	Medium	Medium	Medium	Medium	Medium	Medium	Medium	Medium	Medium
Mat2b	Q99LB6-2;Q99LB6	Methionine adenosyltransferase 2 subunit beta	Medium	Medium	Medium	Medium	Medium	Medium	Medium	Medium	High	Medium	Low	Medium	Medium	Medium	Medium	Medium	Medium	Medium	Medium	Medium	Medium	Medium	Medium	Medium	Medium	Medium	Medium	Medium
Mboat7	Q8CHK3;D3YU33;F6UP63;D6RHB6	Lysophospholipid acyltransferase 7	Medium	None	None	Medium	Medium	Medium	None	Medium	None	None	None	High	High	None	None	Medium	Medium	None	None	None	None	None	None	Medium	None	None	None	None
Mcat	Q8R3F5	Malonyl-CoA-acyl carrier protein transacylase, mitochondrial	Medium	None	Medium	Medium	None	None	None	None	None	None	Medium	None	Medium	Medium	None	Medium	None	None	None	None	None	None	None	None	None	None	None	Medium
Mccc1	Q99MR8;D6RI29	Methylcrotonoyl-CoA carboxylase subunit alpha, mitochondrial	Medium	Low	Low	High	Low	Low	Medium	Medium	Low	Low	Medium	Low	Low	High	High	Medium	Low	Low	Medium	Low	Medium	Medium	Medium	Low	Medium	Low	Low	High
Mccc2	B2RUK5;Q3ULD5;F6ZNH0;Q6PD20;Q8K1L7	Methylcrotonoyl-CoA carboxylase beta chain, mitochondrial	Medium	Low	Low	High	Low	Low	Medium	Medium	Low	Low	Medium	Low	Low	High	High	Medium	Medium	Low	Medium	Low	Medium	Medium	Medium	Low	Medium	Low	Low	Medium
Mcee	Q9D1I5	Methylmalonyl-CoA epimerase, mitochondrial	Medium	Medium	Medium	High	Medium	Medium	Medium	Low	Low	Medium	High	Low	Low	Medium	High	Medium	Low	Medium	Medium	Medium	Low	High	Medium	Low	High	Low	Medium	Medium
Mcm2	P97310	DNA replication licensing factor MCM2	Medium	None	None	None	None	Medium	None	Medium	High	None	Low	Medium	Medium	Low	None	Medium	Low	None	None	None	Medium	None	Low	High	None	High	Medium	Low
Mcm3	P25206;Q3UI57	DNA replication licensing factor MCM3	Low	Low	Low	Low	Low	Medium	Low	Medium	High	Low	Low	Medium	Medium	Low	Low	Low	Low	Low	None	None	Medium	None	None	Medium	Low	High	Medium	Medium
Mcm4	P49717;Q542F4;F6Z957	DNA replication licensing factor MCM4	Medium	None	None	None	None	Medium	None	Medium	High	None	Low	Medium	Medium	Low	None	Medium	Low	Low	None	None	None	None	None	Medium	None	High	None	None
Mcm5	Q52KC3;P49718	DNA replication licensing factor MCM5	Medium	None	None	None	None	Medium	None	Medium	High	None	None	High	High	Low	Low	Medium	None	None	None	None	None	None	None	Medium	None	High	None	None
Mcm6	P97311;Q542I2;Q3ULG5	DNA replication licensing factor MCM6	Medium	Low	None	Low	Low	Medium	None	Medium	High	Low	Low	Medium	Medium	Low	Low	Low	Low	Low	Medium	None	Medium	None	Low	Medium	Low	High	Medium	None
Mcm7	Q3U4T8;Q61881;D3Z6N3	DNA replication licensing factor MCM7	Low	None	None	Medium	None	Medium	None	Medium	High	Low	Low	Medium	Medium	High	None	Low	Low	None	Medium	None	Medium	None	None	High	None	High	Medium	Medium
Mdh1	P14152;B1ATQ3	Malate dehydrogenase, cytoplasmic	Medium	Medium	Medium	Medium	Medium	Medium	Medium	Medium	Low	Medium	High	Medium	Medium	Medium	Medium	Medium	Low	Medium	Medium	Medium	Low	Medium	Medium	Medium	Medium	Low	Low	Medium
Mdh2	P08249	Malate dehydrogenase, mitochondrial	Medium	Medium	Medium	High	Medium	Medium	Medium	Medium	Low	Medium	Medium	Medium	Medium	Medium	Medium	Medium	Low	Medium	Medium	Medium	Low	Medium	Medium	Low	Medium	Medium	Medium	Medium
Mdp1	Q9D967	Magnesium-dependent phosphatase 1	Medium	Medium	Medium	Medium	Medium	Medium	Medium	Medium	Low	Medium	High	Medium	Medium	Medium	Medium	Low	Medium	None	High	Medium	Medium	None	None	Medium	Medium	Medium	Medium	Medium
Me1	P06801;Q3TQP6	NADP-dependent malic enzyme;Malic enzyme	High	Low	Low	High	Low	Low	Low	Low	Low	Low	Low	Low	Low	Low	Low	Medium	Low	Low	Medium	Low	Medium	Low	Low	Low	Low	Medium	Low	High
Me2	Q99KE1	NAD-dependent malic enzyme, mitochondrial	Low	Low	Medium	Low	Low	Medium	Low	Medium	Low	Low	Low	High	High	Low	Low	Low	Low	Low	Medium	Medium	Medium	Low	Low	Medium	Medium	Medium	Medium	Low
Me3	Q8BMF3;E9PZP7;E9PWR8	NADP-dependent malic enzyme, mitochondrial	Low	Medium	Medium	High	Medium	Low	High	Low	None	Medium	Medium	Low	Low	High	High	Low	None	Medium	None	High	Low	None	Medium	None	Medium	Low	Low	None
Mecr	A2A846;Q9DCS3;A2A845	Trans-2-enoyl-CoA reductase, mitochondrial	Medium	Low	Low	High	Low	Medium	Medium	Medium	Low	Low	Low	Medium	Low	Medium	Medium	Medium	Low	Low	None	Low	Low	High	Medium	Low	Medium	Low	Low	Medium
Med1	Q925J9;Q925J9-4;Q925J9-2;B1AQH6;Q925J9-3	Mediator of RNA polymerase II transcription subunit 1	None	None	None	None	None	None	None	None	High	None	None	None	Medium	None	None	None	None	None	None	None	None	None	None	Medium	None	None	None	None
Mepce	Q8K3A9;F6XIE4	7SK snRNA methylphosphate capping enzyme	None	None	None	None	None	None	None	None	None	None	None	None	Medium	Medium	None	None	None	None	None	None	None	None	None	None	None	None	None	None
Mertk	A2AN77;Q60805	Tyrosine-protein kinase Mer	None	None	None	None	None	None	None	None	None	None	None	High	None	None	None	None	None	None	None	None	None	None	None	None	None	None	None	None
Met	F8VQL0;P16056;F6X333	Hepatocyte growth factor receptor	None	None	None	None	None	None	None	None	None	None	None	None	None	Medium	None	None	None	None	None	None	None	None	None	None	None	None	None	None
Mettl1	Q9Z120;D3Z7D2	tRNA (guanine-N(7)-)-methyltransferase	None	None	None	None	None	None	None	None	Medium	None	None	None	High	None	None	None	None	None	None	None	None	None	None	None	None	None	None	None
Mettl10	Q9D853	Methyltransferase-like protein 10	Medium	High	Medium	Medium	Medium	Medium	None	Medium	Medium	Medium	None	Medium	Medium	Medium	Medium	Low	Medium	Medium	None	Medium	None	Medium	None	Medium	Medium	Medium	Medium	Medium
Mettl16	Q5SW15;Q9CQG2;Q9CQG2-2;F8WHZ7	Methyltransferase-like protein 16	None	None	None	None	None	None	None	None	None	None	None	None	None	None	None	None	None	None	None	None	None	None	None	None	None	None	None	None
Mettl3	G3UXX7;G5E922		Medium	Medium	None	Medium	Medium	Medium	None	Medium	Medium	Medium	None	None	None	Medium	Medium	None	Medium	None	None	None	None	None	None	Medium	None	High	Medium	None
Mettl7a1	Q8C6B0;Q5K4Q9;Q76I26;Q5I0W6;Q76I24;H3BJI7;G3X9G9		Medium	Low	Low	Medium	Low	Medium	Low	Medium	None	Low	Low	Low	Low	Medium	Medium	High	High	Medium	None	None	High	Medium	None	None	None	Medium	High	High
Mettl7b	Q9DD20	Methyltransferase-like protein 7B	None	Low	None	None	None	High	None	None	None	None	Low	Medium	Medium	Medium	Medium	High	None	Low	None	None	None	None	None	None	None	None	None	None
Mgam	B5THE2;F6VM63		Low	Low	Low	Low	Low	Low	Low	Low	None	Low	Low	High	High	Low	Low	Low	Low	Low	Low	Low	Medium	Low	None	Low	Low	Low	Low	Low
Mgat1	P27808;Q544F0	Alpha-1,3-mannosyl-glycoprotein 2-beta-N-acetylglucosaminyltransferase	Medium	None	None	None	None	None	None	Medium	None	None	Low	None	High	Medium	None	None	None	None	None	None	Medium	None	None	None	None	None	None	None
Mgat2	Q921V5	Alpha-1,6-mannosyl-glycoprotein 2-beta-N-acetylglucosaminyltransferase	None	None	None	None	None	None	None	High	None	None	None	High	None	None	None	None	None	None	None	None	None	None	None	None	None	None	None	None
Mgat3	Q10470;Q5RKT9	Beta-1,4-mannosyl-glycoprotein 4-beta-N-acetylglucosaminyltransferase	None	None	None	None	None	None	None	None	None	None	None	None	High	None	None	None	None	None	None	None	None	None	None	None	None	None	None	None
Mgat4a	Q812G0;Q812G0-2;D3Z166;D3YZH7;D6RG46	Alpha-1,3-mannosyl-glycoprotein 4-beta-N-acetylglucosaminyltransferase A;Alpha-1,3-mannosyl-glycoprotein 4-beta-N-acetylglucosaminyltransferase A soluble form	None	None	None	None	None	High	None	None	None	None	None	Medium	Medium	None	None	None	None	None	None	None	None	None	None	None	None	None	None	None
Mgat4c	Q9D306;D3YZM8;D3Z683;D3Z5V6;D3Z1C7	Alpha-1,3-mannosyl-glycoprotein 4-beta-N-acetylglucosaminyltransferase C	None	None	None	None	None	Medium	None	None	None	None	None	None	None	None	None	None	None	None	None	None	None	None	None	None	None	None	None	None
Mgea5	Q9EQQ9-3;Q9EQQ9;Q9EQQ9-2	Bifunctional protein NCOAT;Protein O-GlcNAcase;Histone acetyltransferase	Medium	Low	Medium	Medium	Medium	Medium	Low	Medium	High	High	Low	Medium	Medium	Medium	Low	Medium	Medium	Medium	Low	High	High	None	None	Medium	Low	High	Medium	Medium
Mgll	H7BXA7;D3YYS6;E9Q3B9;O35678;Q3UFN1;O35678-2	Monoglyceride lipase	Medium	Medium	Low	High	Medium	Low	Medium	Low	None	High	Medium	Low	Low	Low	Low	Medium	Low	Low	None	Medium	None	None	Low	Low	None	Medium	None	High
Mgmt	P26187	Methylated-DNA--protein-cysteine methyltransferase	Medium	None	None	None	None	None	None	None	None	None	None	None	None	None	None	None	None	None	None	None	None	None	None	None	None	None	None	None
Mgrn1	Q9D074-5;Q9D074-3;Q9D074-4;Q9D074-2;Q9D074	E3 ubiquitin-protein ligase MGRN1	None	None	None	None	None	None	None	None	None	None	None	None	None	None	None	None	None	None	None	None	None	None	None	None	None	None	None	None
Mgst1	E9QJW0;Q53ZD4;Q91VS7;D3YU60;D3YVR3	Microsomal glutathione S-transferase 1	High	None	None	High	None	Low	None	None	None	None	Low	Low	Medium	Low	Low	High	None	None	None	Low	Medium	Low	None	None	None	Medium	None	High
Mia3	Q8BI84;Q8BI84-2;Q8BI84-3	Melanoma inhibitory activity protein 3	Medium	Low	Low	Medium	Medium	Medium	Low	High	Medium	Medium	Low	Medium	Medium	Medium	Low	Medium	Medium	Low	None	Medium	Medium	Medium	High	Medium	Medium	Medium	Medium	Medium
Mif	P34884;Q545F0	Macrophage migration inhibitory factor	Medium	High	Medium	Low	Medium	Low	Low	Medium	Medium	Medium	Medium	Low	Low	Medium	Medium	Medium	Medium	High	None	Medium	Medium	Medium	Medium	Medium	Medium	Medium	None	None
Mink1	Q9JM52-3;G3X9G2;F6SWJ2;Q9JM52;F7AMS7;Q5SXG3;Q5SXG1;E9Q2Q5;Q5SXG0;Q9JM52-2	Misshapen-like kinase 1	None	None	High	None	High	Medium	None	None	None	None	None	None	Medium	Medium	None	Medium	None	High	None	High	None	None	None	High	Medium	None	Medium	Medium
Minpp1	Q9Z2L6	Multiple inositol polyphosphate phosphatase 1	Medium	None	None	None	Medium	Medium	None	None	None	None	None	High	None	None	None	Medium	None	None	Medium	None	None	None	None	Medium	None	Medium	Medium	None
Miox	Q9QXN5;F7CHR4	Inositol oxygenase	Low	Low	Low	Low	Low	Low	Low	Low	Low	Low	Low	Low	Low	High	High	Low	Low	Low	None	Low	Low	Low	Low	Low	Low	Low	None	Low
Mknk1	O08605;Q3U1I8;A2A8W8;A2A8W7;F6VT22	MAP kinase-interacting serine/threonine-protein kinase 1	Medium	None	None	None	None	None	None	None	None	None	None	None	None	None	None	None	None	None	None	None	None	High	None	None	None	None	None	None
Mkrn2	Q9ERV1;E9Q5W1	Probable E3 ubiquitin-protein ligase makorin-2	None	None	None	None	None	None	None	None	None	None	None	None	None	None	None	None	None	None	Medium	None	None	None	None	None	None	None	None	None
Mlkl	Q9D2Y4;Q9D2Y4-2;D3YV42	Mixed lineage kinase domain-like protein	None	None	None	None	None	Medium	None	None	None	None	None	None	Medium	None	High	Medium	None	None	None	Medium	Medium	Low	None	Medium	None	Medium	Medium	Medium
Mlycd	Q99J39;Q99J39-2;F6ZUJ0	Malonyl-CoA decarboxylase, mitochondrial	Medium	Low	Medium	High	Medium	Medium	Medium	Medium	Low	Medium	Low	Medium	Medium	Medium	Medium	High	Medium	Low	Low	Medium	Low	Medium	Medium	Medium	Low	Low	Low	Medium
Mmaa	Q8C7H1	Methylmalonic aciduria type A homolog, mitochondrial	Medium	Low	Low	High	Low	Medium	Medium	Medium	None	Low	Medium	Medium	Medium	Medium	Medium	Medium	Medium	Low	None	Low	None	Medium	None	Low	Medium	Low	None	Medium
Mmab	Q9D273-2;Q9D273;E9Q3K5;D3Z1G7	Cob(I)yrinic acid a,c-diamide adenosyltransferase, mitochondrial	Medium	Medium	Medium	High	Medium	Medium	High	Medium	None	Medium	Medium	None	None	Medium	Medium	Medium	Medium	Medium	None	None	None	None	None	None	None	Low	None	None
Mocs1	Q5RKZ7;Q5RKZ7-3;G3UYX9;G3UWH1	Molybdenum cofactor biosynthesis protein 1;Molybdenum cofactor biosynthesis protein A;Molybdenum cofactor biosynthesis protein C	Medium	Low	Low	Medium	None	Medium	Low	Medium	None	None	Medium	None	Medium	Medium	Medium	High	Medium	None	None	Low	Medium	Medium	None	Medium	Medium	Medium	Medium	Medium
Mocs2	F6ZGI7;Q9Z224	Molybdopterin synthase sulfur carrier subunit	Medium	None	None	None	None	None	None	None	None	High	None	Medium	None	None	High	None	None	None	None	None	None	None	None	None	None	None	None	None
Mogat1	Q91ZV4	2-acylglycerol O-acyltransferase 1	None	None	None	None	None	None	None	None	None	None	None	None	None	None	None	None	None	None	None	None	None	None	None	None	None	None	None	None
Mogat2	Q80W94	2-acylglycerol O-acyltransferase 2	None	None	None	None	None	None	None	None	None	None	None	High	High	None	None	None	None	None	None	None	None	None	None	None	None	None	None	None
Mogs	Q80UM7	Mannosyl-oligosaccharide glucosidase	Medium	None	None	None	None	None	None	None	None	None	None	High	Medium	None	None	None	None	None	None	None	None	High	None	None	None	None	None	None
Mpi	Q3V100;Q924M7;F6Q3K8	Mannose-6-phosphate isomerase	Medium	Low	Medium	Medium	Medium	Medium	Medium	Medium	Medium	Medium	Medium	Medium	Medium	Medium	Medium	Medium	Low	Medium	Medium	Medium	Medium	Medium	Medium	Medium	Medium	Medium	Low	Medium
Mpst	D3YYT8;Q3UW66;Q99J99	Sulfurtransferase;3-mercaptopyruvate sulfurtransferase	Medium	Medium	Medium	Medium	Medium	High	Medium	Medium	Medium	Medium	Medium	Low	Medium	Medium	Medium	High	Low	Medium	Medium	Medium	Medium	Medium	Medium	Low	Medium	Medium	Medium	Medium
Mri1	Q9CQT1;F6YY88;F8WI95	Methylthioribose-1-phosphate isomerase	Medium	None	Low	Medium	Medium	Medium	Medium	Medium	Medium	None	Medium	Medium	Medium	Medium	Medium	Medium	Medium	Low	Medium	None	Medium	Medium	None	Medium	None	Medium	None	Medium
Msra	Q9D6Y7;Q9D6Y7-2;Q9D6Y7-3;Q9D6Y7-4	Mitochondrial peptide methionine sulfoxide reductase	Medium	Low	Low	Medium	Low	Medium	Low	Low	Low	Low	Medium	Medium	Medium	High	High	Medium	Low	Low	Medium	Low	Low	Medium	Low	Low	Medium	Medium	Medium	Medium
Mtap	A2ANM4;Q9CQ65	S-methyl-5-thioadenosine phosphorylase	Medium	Low	Medium	Medium	Medium	Low	Medium	Medium	Medium	Medium	Medium	Medium	Medium	Medium	Medium	Medium	Medium	Low	Medium	Low	Medium	Medium	Medium	Medium	Medium	Medium	Medium	Medium
mt-Atp8	P03930;Q7JCZ0	ATP synthase protein 8	Medium	Low	None	None	None	Medium	High	None	None	None	High	None	Medium	None	None	None	None	None	None	Medium	None	None	None	None	None	None	None	None
mt-Co1	P00397;Q70YN3;Q9MD68	Cytochrome c oxidase subunit 1	Medium	None	None	None	None	None	None	None	None	None	Medium	None	Medium	None	None	None	None	None	None	None	None	None	None	None	None	None	None	Low
mt-Co2	P00405;Q7JCZ1	Cytochrome c oxidase subunit 2	None	None	None	None	None	None	None	None	None	None	None	None	None	None	None	None	None	None	None	None	None	None	None	None	None	None	None	None
Mthfd1	Q922D8;F6YW06;Q8BXX7	C-1-tetrahydrofolate synthase, cytoplasmic;Methylenetetrahydrofolate dehydrogenase;Methenyltetrahydrofolate cyclohydrolase;Formyltetrahydrofolate synthetase	Medium	Low	Medium	Medium	Medium	Medium	Medium	Medium	Medium	Low	Low	Medium	Medium	High	Medium	High	Medium	Low	Medium	Low	Medium	Medium	Medium	Medium	Low	Medium	Low	Medium
Mthfd1l	Q3V3R1	Monofunctional C1-tetrahydrofolate synthase, mitochondrial	Medium	Low	Medium	Low	Medium	Medium	None	Medium	Medium	Medium	None	Medium	Medium	Low	Low	Low	Medium	Medium	None	Medium	Medium	Medium	None	High	None	High	Medium	Low
Mthfd2	P18155	Bifunctional methylenetetrahydrofolate dehydrogenase/cyclohydrolase, mitochondrial;NAD-dependent methylenetetrahydrofolate dehydrogenase;Methenyltetrahydrofolate cyclohydrolase	Low	Low	None	None	None	None	None	Medium	Medium	Low	Low	Medium	Medium	Low	None	None	Low	Medium	None	None	None	High	None	Medium	Medium	High	Medium	None
Mthfs	E9PXP2;Q9D110;Q8R1G5;D3YTV6;B2KF83;D3Z0T4	5-formyltetrahydrofolate cyclo-ligase	Medium	None	None	Medium	None	Medium	None	None	None	None	None	Medium	None	High	High	High	None	None	None	None	None	None	None	None	None	Medium	Medium	Medium
Mtm1	Q9Z2C5;B1AW21;Q3UDN6	Myotubularin	Medium	None	None	None	None	Medium	None	None	None	None	None	Medium	Medium	Medium	None	Medium	None	None	None	None	None	None	None	None	None	Medium	None	Medium
Mtmr1	Q9Z2C4;F6T9H9;Q8CIU5;Q8CIU3;Q8CIU4;Q8CIU6;Q8CIU7	Myotubularin-related protein 1	Medium	None	Medium	Medium	High	None	None	None	Medium	None	None	None	Medium	Medium	None	None	Medium	Medium	None	High	Medium	None	None	Medium	None	Medium	None	Medium
Mtmr2	E9QLX4;Q9Z2D1;F6T2Q0;F8WIV0	Myotubularin-related protein 2	Low	None	None	None	None	None	None	None	None	None	None	None	None	None	None	None	None	None	None	High	None	Low	None	None	None	None	None	None
Mtmr6	Q8VE11	Myotubularin-related protein 6	Medium	None	Medium	Medium	Medium	Medium	Low	None	None	None	None	None	Medium	Medium	None	Medium	Medium	None	None	Medium	None	None	None	Medium	None	Medium	None	Medium
Mtmr7	Q9Z2C9;G3V027;G3UYZ2;G3UYB7	Myotubularin-related protein 7	None	Low	High	Medium	High	Medium	None	Medium	None	High	None	Medium	High	Medium	None	None	Medium	Medium	None	High	Medium	None	Medium	None	None	None	Low	Medium
mt-Nd2	P03893;Q9MD59	NADH-ubiquinone oxidoreductase chain 2	None	None	None	None	None	None	None	None	None	Medium	None	None	None	Medium	None	None	None	None	None	None	None	None	None	None	None	None	None	None
mt-Nd4	P03911;Q7JCY6	NADH-ubiquinone oxidoreductase chain 4	Medium	None	Low	High	Medium	Medium	High	Medium	None	Medium	Medium	Medium	Medium	High	Medium	Medium	Low	None	None	Medium	None	None	Medium	None	None	Low	None	Medium
mt-Nd4l	D3Z738;Q9MD77;P03903	NADH-ubiquinone oxidoreductase chain 4;NADH-ubiquinone oxidoreductase chain 4L	None	None	None	None	None	None	None	None	None	None	None	None	None	None	None	None	None	None	None	None	None	None	None	None	None	None	None	None
mt-Nd5	P03921;Q9MD82	NADH-ubiquinone oxidoreductase chain 5	Medium	Low	Low	High	Medium	Medium	High	Medium	Medium	Medium	Medium	Medium	Medium	Medium	Low	Medium	None	Low	Medium	Medium	Medium	Low	Medium	Low	Low	Low	Low	Medium
Mtpap	Q9D0D3	Poly(A) RNA polymerase, mitochondrial	None	None	None	High	None	None	None	None	None	None	None	Medium	Medium	Medium	None	None	None	None	None	None	None	None	None	None	None	None	None	None
Mtr	A6H5Y3;Q8BUC4	Methionine synthase	Medium	Medium	Medium	Medium	Medium	Low	Medium	Medium	High	Medium	High	Medium	Medium	Medium	Medium	Medium	Medium	Low	Medium	Medium	Medium	Medium	Medium	Medium	Medium	Medium	Low	Medium
Mttp	O08601-2;O08601	Microsomal triglyceride transfer protein large subunit	Low	Low	Low	Low	Low	Low	Low	Low	Low	Low	Low	High	High	Low	Low	Medium	Low	Low	Medium	Low	Low	Low	Low	Low	Low	Low	Low	Low
Mul1	Q8VCM5;Q8VCM5-3;Q8VCM5-2	Mitochondrial ubiquitin ligase activator of NFKB 1	None	None	None	None	None	None	None	None	None	None	None	Medium	None	None	None	None	None	None	None	None	None	None	None	None	None	None	None	None
Mut	P16332	Methylmalonyl-CoA mutase, mitochondrial	Medium	Low	Low	High	Low	Medium	Medium	Medium	Low	Low	Medium	Medium	Low	High	Medium	High	Low	Low	Medium	Low	Low	Medium	Medium	Low	Medium	Low	Low	Medium
Mvd	Q3UYC1;Q99JF5	Diphosphomevalonate decarboxylase	Medium	Low	Medium	Medium	Medium	Medium	None	Medium	Medium	Medium	None	Medium	None	Medium	Medium	Medium	Medium	None	None	Medium	Medium	Medium	None	Medium	None	Medium	None	Medium
Mvk	Q3UEB4;Q9R008;D3YV77	Mevalonate kinase	Medium	Medium	Medium	None	None	Medium	None	None	Medium	Medium	None	Medium	Medium	Medium	Low	High	Medium	Medium	None	Medium	Medium	Medium	None	Medium	None	Low	Medium	High
Mybbp1a	Q3U2W2;Q7TPV4;Q3TLF6	Myb-binding protein 1A	Medium	None	Medium	Medium	None	Medium	None	Medium	High	None	None	High	High	Medium	None	Medium	Low	None	None	Medium	None	None	None	None	None	Medium	Low	None
Mycbp2	E9PUJ6;E9QKA8;Q7TPH6;Q7TPH6-2;F6SMY7;F6T4V9;F7CZG3	Probable E3 ubiquitin-protein ligase MYCBP2	Medium	None	Medium	Medium	Medium	Medium	None	None	None	None	None	Medium	Medium	None	None	None	None	Medium	None	None	None	None	None	None	None	None	Medium	None
Mylk	B1B1A8;Q6PDN3;Q6PDN3-3;Q6PDN3-2;Q8BJ10	Myosin light chain kinase, smooth muscle;Myosin light chain kinase, smooth muscle, deglutamylated form	Low	Low	Low	Low	Low	Medium	Low	High	Low	Low	Low	Medium	Medium	Medium	Medium	Low	Medium	Low	Medium	Low	High	Low	Medium	Medium	High	Low	High	Medium
Mylk2	D3Z4L6;Q8VCR8	Myosin light chain kinase 2, skeletal/cardiac muscle	None	None	None	None	None	None	None	None	None	None	None	None	None	None	None	None	None	None	High	None	None	None	None	None	None	None	None	None
Mylk3	B0LY41;Q3UIZ8;Q3UIZ8-2;D3Z630	Putative myosin light chain kinase 3	None	None	None	None	None	None	None	None	None	None	None	None	None	None	None	None	None	None	None	None	None	None	None	None	None	None	None	None
Naa10	Q540H0;Q9QY36;B1AUY7;B1AUY8;Q3V4D5;B1AUZ1;B1AUY9	N-alpha-acetyltransferase 10	Medium	Medium	Medium	Medium	Medium	Medium	Medium	Medium	Medium	Medium	Medium	Medium	Medium	Medium	Medium	Medium	Medium	Medium	Medium	Medium	Medium	Medium	Medium	Medium	Medium	Medium	Medium	Medium
Naa15	G3X8Y3;Q80UM3	N-alpha-acetyltransferase 15, NatA auxiliary subunit	Medium	Low	Medium	Medium	Medium	Medium	Medium	Medium	Medium	Medium	Low	Medium	Medium	Medium	Medium	Medium	Medium	Medium	Medium	Medium	Medium	Medium	Medium	Medium	Low	Medium	Medium	Medium
Naa20	Q9DB82;A8Y5L1;P61600;E9PXA4;E9Q023	N-alpha-acetyltransferase 20	Medium	Medium	None	None	Medium	Medium	None	None	None	Medium	None	Medium	None	None	None	Medium	None	Medium	None	None	None	None	None	Medium	None	None	None	None
Naa30	E9QMB7;Q8CES0;Q8CES0-2	N-alpha-acetyltransferase 30	None	None	None	None	None	None	None	None	None	None	None	None	None	None	None	Medium	None	None	None	None	None	None	None	None	None	None	None	None
Naa40	Q8VE10;Q8VE10-2;Q8VE10-3	N-alpha-acetyltransferase 40	None	None	None	None	None	None	None	None	High	None	None	Medium	None	None	None	None	None	None	None	None	None	None	None	None	None	None	None	None
Naa50	Q6PGB6;Q6PGB6-3	N-alpha-acetyltransferase 50	Medium	Medium	Medium	Medium	Medium	Medium	Medium	Medium	High	Medium	Medium	Medium	Medium	Medium	Medium	Medium	Medium	Medium	Medium	Medium	Medium	Medium	Medium	Medium	Medium	Medium	Medium	Medium
Naaa	Q9D7V9;G3XA18;H3BL13	N-acylethanolamine-hydrolyzing acid amidase	None	None	None	Medium	Medium	None	None	None	Low	None	None	Medium	Medium	Low	Medium	None	Medium	Medium	Medium	Medium	Medium	Low	Medium	High	Medium	Medium	Medium	Medium
Nadk	P58058;Q3TNZ1;A2A9P2	NAD kinase	None	None	Low	None	None	None	None	Medium	None	None	None	None	None	Medium	None	None	None	None	None	None	None	None	None	None	None	None	Medium	None
Nadsyn1	Q711T7;G5E8V4	Glutamine-dependent NAD(+) synthetase	None	None	None	Medium	None	Medium	None	Medium	None	None	None	High	High	Medium	None	None	Low	None	None	None	None	None	None	None	None	None	None	None
Nae1	Q3UK27;Q8VBW6;E0CZE0;Q3TS59	NEDD8-activating enzyme E1 regulatory subunit	Medium	Low	Medium	Medium	High	Medium	Medium	Medium	Medium	Medium	Low	Medium	Medium	Medium	Medium	Medium	Medium	Medium	Medium	High	Medium	Medium	Medium	Medium	Low	Medium	Medium	Medium
Naga	Q9QWR8	Alpha-N-acetylgalactosaminidase	Medium	Low	Low	Medium	Low	Medium	Low	Medium	Low	Medium	Low	Medium	Medium	Medium	Medium	Medium	Medium	Low	None	Low	Medium	Medium	High	Medium	Medium	Medium	Medium	Medium
Nagk	Q3U2G9;Q9QZ08;Q9D997;D3YXG2	N-acetyl-D-glucosamine kinase	Medium	Medium	Medium	Medium	Medium	Medium	Medium	Medium	Low	Medium	Medium	Medium	Medium	Medium	Medium	Medium	Medium	Medium	None	Medium	Medium	Medium	Medium	Medium	Medium	Medium	Medium	Medium
Naglu	A2BFA6		None	None	None	Medium	None	Medium	None	None	None	None	None	None	None	None	None	Medium	None	None	None	None	None	None	None	None	None	None	None	None
Nags	Q8R4H7;Q8R4H7-2	N-acetylglutamate synthase, mitochondrial;N-acetylglutamate synthase long form;N-acetylglutamate synthase short form;N-acetylglutamate synthase conserved domain form	None	None	None	None	None	None	None	None	None	None	None	None	None	None	None	Medium	None	None	None	None	None	None	None	None	None	None	None	None
Nampt	Q99KQ4	Nicotinamide phosphoribosyltransferase	High	Low	Low	High	Low	Medium	Medium	Low	Low	Medium	Medium	Medium	Medium	Medium	Medium	Medium	Medium	Low	Medium	Medium	Medium	Low	Medium	Medium	Low	Medium	Medium	Medium
Nanp	A2ANC0;Q9CPT3	N-acylneuraminate-9-phosphatase	Low	None	Medium	Low	Medium	Medium	None	Medium	Medium	Medium	None	Medium	Medium	Medium	Medium	Medium	Medium	Medium	None	None	None	None	None	None	None	Medium	Medium	None
Nans	Q99J77		Low	Low	Low	Low	Low	High	Low	Medium	Medium	Low	Low	Medium	Medium	Low	Low	Low	Low	Low	Low	Low	Medium	High	High	Medium	Medium	Medium	Medium	Low
Naprt1	Q8CC86	Nicotinate phosphoribosyltransferase	Low	None	None	None	None	Medium	None	None	None	None	None	Medium	High	Medium	None	High	None	None	Medium	Low	None	Medium	None	Low	None	None	Medium	Medium
Napsa	O09043;Q3U7H1	Napsin-A	Low	None	None	Low	None	Low	None	None	None	None	Low	None	Low	High	High	Low	Medium	None	Low	Low	Low	Low	None	Medium	Low	Medium	Medium	Low
Nars	Q8BP47	Asparagine--tRNA ligase, cytoplasmic	Medium	Low	Medium	Low	Medium	Medium	Low	Medium	Medium	Medium	Low	Medium	Medium	Medium	Low	Medium	Low	Low	Medium	Medium	Medium	High	Medium	Medium	Low	Low	Medium	Low
Nars2	Q8BGV0;D3YV21	Probable asparagine--tRNA ligase, mitochondrial	None	None	None	None	None	None	None	None	None	None	None	None	None	None	None	High	None	None	None	None	None	None	None	None	None	None	None	None
Nat10	Q8K224;A2BH46	N-acetyltransferase 10	None	None	None	None	None	None	None	Medium	None	None	None	Medium	None	Medium	None	None	None	None	None	None	None	None	None	None	None	None	None	None
Nat2	P50295;Q78ZC4	Arylamine N-acetyltransferase 2	Medium	None	None	Medium	Low	Medium	None	None	None	None	None	None	Medium	Medium	Medium	High	Medium	None	None	None	None	None	None	None	None	None	None	None
Ncoa6	Q5XJV5;Q9JL19	Nuclear receptor coactivator 6	None	None	None	None	None	None	None	None	None	None	None	None	None	None	None	None	None	None	None	None	None	None	None	None	None	None	None	None
Ncor1	Q5RIM6;Q60974;Q60974-2;E9Q2B2;E9Q2A9;E9Q5F5;Q3UV08;E9PXQ0;Q8CHB6;E9Q8K6;E9Q9Y2;F7C134;Q5RIN0;Q05CF0;D3Z2J5;F6SFD2;F6TWR1;F6U338;F7CTX2	Nuclear receptor corepressor 1	High	None	Low	Medium	Medium	Medium	None	Medium	None	Medium	Low	Medium	Medium	Medium	Medium	Medium	Medium	None	None	None	None	None	None	Medium	None	High	Medium	Medium
Ncor2	F8VQL9;E9Q701;Q9WU42;E9QPD5;E9PY55;E9Q560;E9Q9V3;Q9WU42-2;E9QPD6	Nuclear receptor corepressor 2	None	None	None	None	None	Medium	None	None	High	None	None	None	None	None	None	None	None	None	None	None	None	None	None	None	None	None	None	None
Ndufa10	Q99LC3	NADH dehydrogenase [ubiquinone] 1 alpha subcomplex subunit 10, mitochondrial	Medium	Medium	Medium	High	Medium	Medium	Medium	Low	Low	Medium	High	Medium	Low	Medium	Medium	Medium	Low	Medium	Medium	Medium	Low	Medium	Medium	Low	Medium	Low	Low	Medium
Ndufa11	G5E814;Q9D8B4	NADH dehydrogenase [ubiquinone] 1 alpha subcomplex subunit 11	Medium	Medium	Medium	High	Medium	Medium	High	Low	Low	Medium	Medium	Medium	Low	Medium	Medium	Medium	Low	Medium	Medium	Medium	Low	Medium	Medium	Low	Medium	Low	Low	Medium
Ndufa12	Q7TMF3	NADH dehydrogenase [ubiquinone] 1 alpha subcomplex subunit 12	Medium	Medium	Medium	High	Medium	Medium	High	Low	Low	Medium	High	Low	Low	Medium	Medium	Medium	Low	Medium	Medium	Medium	Low	Medium	Medium	Low	Medium	Low	Low	Low
Ndufa13	Q9ERS2	NADH dehydrogenase [ubiquinone] 1 alpha subcomplex subunit 13	Medium	Medium	Low	High	Medium	Medium	High	Medium	Low	Medium	High	Medium	Medium	Medium	High	Medium	Low	Medium	None	None	None	None	None	Low	None	None	None	Medium
Ndufa2	Q9CQ75	NADH dehydrogenase [ubiquinone] 1 alpha subcomplex subunit 2	Medium	Medium	Medium	High	Medium	Medium	High	Low	Low	Medium	High	Medium	Low	Medium	Medium	Medium	Low	Medium	Medium	Medium	Low	Medium	Medium	Low	Medium	Low	Medium	Medium
Ndufa3	Q9CQ91;D3Z670	NADH dehydrogenase [ubiquinone] 1 alpha subcomplex subunit 3	Medium	Medium	Medium	High	Medium	Medium	High	Medium	None	Medium	High	Medium	Medium	Medium	Medium	Medium	None	None	None	Medium	None	Medium	Medium	Low	Medium	None	Medium	Medium
Ndufa4	Q62425	NADH dehydrogenase [ubiquinone] 1 alpha subcomplex subunit 4	Medium	Medium	Medium	High	Medium	Low	Medium	Low	Low	Medium	High	Medium	Low	High	High	Medium	Low	Medium	Medium	Medium	Low	Medium	Medium	Low	Medium	Low	Medium	Medium
Ndufa5	Q9CPP6;D3YTQ8	NADH dehydrogenase [ubiquinone] 1 alpha subcomplex subunit 5	Medium	Medium	Medium	High	Medium	Medium	Medium	Low	Low	Medium	High	Medium	Low	Medium	Medium	Medium	Low	Medium	Medium	Medium	Low	Medium	Medium	Low	Medium	Low	Low	Medium
Ndufa6	Q9CQZ5	NADH dehydrogenase [ubiquinone] 1 alpha subcomplex subunit 6	Medium	Medium	Medium	High	Medium	Medium	Medium	Low	Low	Medium	High	Medium	Low	Medium	Medium	Medium	Low	Medium	Medium	Medium	Low	Medium	Medium	Low	Medium	Low	Low	Medium
Ndufa7	Q9Z1P6;G3UXZ4	NADH dehydrogenase [ubiquinone] 1 alpha subcomplex subunit 7	Medium	Medium	Medium	High	Medium	Medium	Medium	Medium	Low	Medium	High	Medium	Low	Medium	Medium	Medium	Low	Medium	High	Medium	Low	Medium	Medium	Low	Medium	Low	Low	Medium
Ndufa8	Q9DCJ5	NADH dehydrogenase [ubiquinone] 1 alpha subcomplex subunit 8	Medium	Low	Medium	High	Medium	Medium	High	Low	Low	Medium	Medium	Medium	Medium	Medium	Medium	Medium	Low	Medium	Medium	Medium	Low	Medium	Medium	Low	Medium	Low	Medium	Medium
Ndufa9	Q9DC69	NADH dehydrogenase [ubiquinone] 1 alpha subcomplex subunit 9, mitochondrial	Medium	Low	Medium	High	Medium	Medium	High	Medium	Low	Medium	Medium	Medium	Medium	Medium	Medium	Medium	Low	Low	Low	Medium	Low	Medium	Medium	Low	Low	Low	Low	Medium
Ndufab1	Q569N0;Q9CR21;F8WJ64;F6ZFT1	Acyl carrier protein;Acyl carrier protein, mitochondrial	Medium	Medium	Medium	High	Medium	Low	Medium	Low	Low	Medium	High	Medium	Low	Medium	Medium	Medium	Low	Medium	Medium	Medium	Low	Medium	Medium	Low	Medium	Low	Low	Medium
Ndufb10	Q9DCS9;D3YUK4	NADH dehydrogenase [ubiquinone] 1 beta subcomplex subunit 10	Medium	Medium	Medium	High	Medium	Medium	Medium	Low	Low	Medium	High	Low	Low	Medium	Medium	Medium	Low	Medium	High	Medium	Low	Medium	Medium	Low	Medium	Low	Low	Medium
Ndufb11	B1AV40;O09111	NADH dehydrogenase [ubiquinone] 1 beta subcomplex subunit 11, mitochondrial	Medium	Medium	Medium	High	Medium	Medium	Medium	Medium	None	Medium	Medium	Medium	Medium	Medium	Medium	Medium	Low	Medium	Medium	Medium	Low	None	None	Low	Medium	Low	Low	Medium
Ndufb3	Q9CQZ6	NADH dehydrogenase [ubiquinone] 1 beta subcomplex subunit 3	Medium	Medium	Medium	High	Medium	Medium	High	Medium	Low	Medium	High	Medium	Medium	High	Medium	Medium	Low	Medium	Medium	Medium	Low	Medium	Medium	Low	Medium	Low	Medium	Medium
Ndufb4	Q9CQC7	NADH dehydrogenase [ubiquinone] 1 beta subcomplex subunit 4	Medium	Medium	Medium	High	Medium	Medium	High	Medium	Low	Medium	High	Medium	Medium	Medium	High	Medium	Low	Medium	Medium	Medium	Low	Medium	Medium	Low	Medium	Low	Low	Medium
Ndufb5	Q9CQH3;D3Z568;D3Z6W9;D3YX99;F6Y6V5	NADH dehydrogenase [ubiquinone] 1 beta subcomplex subunit 5, mitochondrial	Medium	Medium	Medium	High	Medium	Medium	High	Medium	Low	Medium	High	Medium	Medium	High	Medium	Medium	Low	High	None	Medium	Low	Medium	None	Low	Medium	Low	Medium	Medium
Ndufb6	A2AP31;Q3UIU2;A2AP32	NADH dehydrogenase [ubiquinone] 1 beta subcomplex subunit 6	None	None	None	High	None	None	None	None	None	None	None	None	None	None	None	None	None	None	None	None	None	None	None	None	None	None	None	None
Ndufb7	Q9CR61	NADH dehydrogenase [ubiquinone] 1 beta subcomplex subunit 7	Low	Medium	Medium	High	Medium	Medium	High	Medium	Medium	Medium	High	Medium	Medium	High	High	Medium	None	High	Medium	Medium	Low	Medium	Medium	Low	High	Low	Medium	Medium
Ndufb8	Q9D6J5;Q3V406;E9Q9J5	NADH dehydrogenase [ubiquinone] 1 beta subcomplex subunit 8, mitochondrial	Medium	Medium	Medium	High	Medium	Medium	High	Medium	None	Medium	High	Medium	Medium	Medium	Medium	Medium	Low	Medium	None	None	Low	None	None	None	Medium	None	None	Medium
Ndufb9	Q9CQJ8	NADH dehydrogenase [ubiquinone] 1 beta subcomplex subunit 9	Medium	Medium	Medium	High	Medium	Medium	Medium	Low	Low	Medium	High	Medium	Low	Medium	Medium	Medium	Low	Medium	Medium	Medium	Low	Medium	Medium	Low	Medium	Low	Low	Medium
Ndufc1	Q9CQY9	NADH dehydrogenase [ubiquinone] 1 subunit C1, mitochondrial	Medium	Medium	None	High	Medium	None	High	None	None	Medium	High	None	Medium	Medium	Medium	Medium	Low	None	None	Medium	Low	High	Medium	None	Medium	None	None	Low
Ndufc2	Q9CQ54	NADH dehydrogenase [ubiquinone] 1 subunit C2	Medium	Low	Medium	High	Medium	Medium	High	Medium	Low	Medium	Medium	Medium	Medium	Medium	Medium	Medium	Low	Medium	Medium	Medium	Low	Medium	Medium	Low	Low	Low	Low	Medium
Ndufs1	Q91VD9	NADH-ubiquinone oxidoreductase 75 kDa subunit, mitochondrial	Medium	Low	Medium	High	Medium	Medium	High	Low	Low	Medium	Medium	Medium	Low	Medium	Medium	Medium	Low	Low	Medium	Medium	Low	Low	Medium	Low	Medium	Low	Low	Medium
Ndufs2	Q91WD5;D3YXT0;F6RJ83	NADH dehydrogenase [ubiquinone] iron-sulfur protein 2, mitochondrial	Medium	Low	Medium	High	Medium	Medium	High	Low	Low	Medium	Medium	Medium	Medium	Medium	Medium	Medium	Low	Low	Medium	Medium	Low	Low	Medium	Low	Medium	Low	Low	Medium
Ndufs3	Q9DCT2	NADH dehydrogenase [ubiquinone] iron-sulfur protein 3, mitochondrial	Medium	Medium	Medium	High	Medium	Medium	High	Low	Low	Medium	High	Medium	Low	Medium	High	Medium	Low	Medium	Medium	Medium	Low	Medium	Medium	Low	Medium	Low	Low	Medium
Ndufs4	E9QPX3;Q9CXZ1	NADH dehydrogenase [ubiquinone] iron-sulfur protein 4, mitochondrial	Medium	Medium	Medium	High	Medium	Low	High	Low	Low	Medium	High	Low	Low	Medium	High	Low	Low	High	High	Medium	Low	Medium	Medium	Low	Medium	Low	Medium	Medium
Ndufs5	Q99LY9;B1ARW4	NADH dehydrogenase [ubiquinone] iron-sulfur protein 5	Medium	Medium	Medium	High	Medium	Medium	Medium	Low	Low	Medium	High	Medium	Low	Medium	High	Medium	Low	Medium	High	Medium	Low	Medium	Medium	Low	Medium	Low	Medium	Medium
Ndufs6	P52503;D3YW32	NADH dehydrogenase [ubiquinone] iron-sulfur protein 6, mitochondrial	Low	Medium	Medium	Medium	Medium	Low	Medium	Low	Low	Medium	High	Low	Low	Medium	Medium	Low	Low	Medium	High	Low	Low	Medium	Medium	Low	Medium	Low	Medium	Medium
Ndufs8	Q5M9P5;Q8K3J1	NADH dehydrogenase [ubiquinone] iron-sulfur protein 8, mitochondrial	Medium	Medium	None	High	Medium	Medium	High	Low	Medium	Medium	High	Low	Low	Medium	Medium	Medium	None	Medium	Medium	Medium	Low	Medium	Medium	Low	Medium	Medium	Medium	High
Ndufv1	Q91YT0;D3YUM1;D6RG60	NADH dehydrogenase [ubiquinone] flavoprotein 1, mitochondrial	Medium	Low	Medium	High	Medium	Medium	High	Low	Low	Medium	Medium	Medium	Medium	Medium	Medium	Medium	Low	Medium	Medium	Medium	Low	Low	Medium	Low	Medium	Low	Low	Medium
Ndufv2	Q9D6J6;Q9D6J6-2	NADH dehydrogenase [ubiquinone] flavoprotein 2, mitochondrial	Medium	Medium	Medium	High	Medium	Medium	Medium	Low	Low	Medium	High	Low	Low	Medium	Medium	Low	Low	Medium	Medium	Medium	Low	Medium	Medium	Low	Medium	Low	Low	Medium
Ndufv3	Q3U422	NADH dehydrogenase [ubiquinone] flavoprotein 3, mitochondrial	Medium	Medium	Medium	High	Medium	Low	Medium	None	Low	Medium	Medium	Low	Low	Medium	High	Low	Low	Medium	Medium	Low	Medium	Low	Medium	Low	Medium	Medium	Medium	Medium
Nedd4	B2RSC8;P46935	E3 ubiquitin-protein ligase;E3 ubiquitin-protein ligase NEDD4	Medium	Low	Medium	Medium	Medium	Medium	Medium	Medium	High	Medium	Low	Medium	Medium	Medium	Low	Medium	Medium	Medium	Medium	Medium	High	Medium	Medium	Medium	Low	Medium	Medium	High
Nedd4l	Q8CFI0;Q8CFI0-3;E9PXB7;Q641N8;F7AT14	E3 ubiquitin-protein ligase NEDD4-like;E3 ubiquitin-protein ligase	Medium	Medium	Medium	Medium	Medium	Medium	Medium	Medium	Medium	Medium	None	Medium	Medium	Medium	None	Medium	Medium	Medium	None	Medium	Medium	Medium	Medium	High	Medium	Medium	Medium	Medium
Nek7	Q9ES74;Q3TN15	Serine/threonine-protein kinase Nek7	Medium	Low	None	Medium	Medium	Medium	Medium	Medium	None	Medium	Low	Medium	Low	Medium	Medium	Medium	Medium	Low	None	Medium	Medium	Medium	None	Medium	Medium	Medium	None	Medium
Nek9	Q69Z43;Q8K1R7	Serine/threonine-protein kinase Nek9	None	None	Medium	None	None	None	None	None	High	None	None	None	None	None	None	None	None	None	Medium	Medium	None	None	None	None	None	None	None	Medium
Neu1	O35657;Q3UL64	Sialidase-1	None	Low	None	None	None	Medium	None	None	None	None	None	Medium	Medium	High	High	None	None	None	None	None	None	None	None	None	None	None	None	None
Ngly1	Q9JI78	Peptide-N(4)-(N-acetyl-beta-glucosaminyl)asparagine amidase	Medium	None	Medium	Medium	Medium	Medium	None	Medium	Medium	Medium	Low	Medium	Medium	Medium	None	Medium	Medium	Medium	None	Medium	Medium	Medium	None	Medium	None	Medium	None	Medium
Nit2	Q9JHW2	Omega-amidase NIT2	Medium	Low	Low	Medium	Low	Low	Medium	Medium	Medium	Medium	Medium	Low	Low	High	High	High	Medium	Low	Medium	Low	Medium	Medium	Medium	Low	Medium	Medium	High	High
Nln	Q91YP2;Q8C7J2	Neurolysin, mitochondrial	Medium	Low	Medium	Medium	Medium	Medium	Low	Medium	Medium	Medium	Low	Medium	Medium	Medium	Medium	Medium	Medium	Low	Low	Medium	Medium	Medium	Medium	Medium	Low	Low	Low	Medium
Nme1	P15532;Q5NC81;Q5NC80	Nucleoside diphosphate kinase A;Nucleoside diphosphate kinase	Medium	Medium	Medium	Medium	Medium	Medium	Low	Medium	Medium	Medium	Low	Medium	Medium	Medium	Medium	Medium	Low	Medium	None	None	None	None	None	None	Medium	Medium	Medium	Medium
Nme2	Q01768;Q5NC82	Nucleoside diphosphate kinase B;Nucleoside diphosphate kinase	Medium	Medium	Low	Medium	Low	Medium	Medium	Medium	Medium	Medium	Medium	Medium	Low	Medium	Medium	Medium	Medium	Medium	None	Medium	Medium	High	Medium	Medium	Medium	Medium	None	Medium
Nme3	Q9WV85	Nucleoside diphosphate kinase 3	High	None	Medium	Medium	Medium	Medium	Low	Medium	None	Medium	Low	Medium	Medium	Medium	Medium	None	Medium	Medium	None	None	None	None	None	None	None	None	None	None
Nme5	Q3V2L8;Q99MH5;Q99MH5-2;D6RHT7	Nucleoside diphosphate kinase homolog 5	None	None	None	None	None	None	None	None	None	None	None	None	None	None	None	None	None	None	None	None	None	None	None	None	None	None	None	None
Nme7	E9QLB5;Q9QXL8;E9PZP0;Q8BUH2	Nucleoside diphosphate kinase 7	Medium	None	None	None	None	None	None	None	None	None	None	None	None	None	None	None	None	None	None	None	High	None	None	None	None	None	None	Medium
Nmnat1	Q3V449;Q9EPA7	Nicotinamide mononucleotide adenylyltransferase 1	Medium	None	None	None	None	None	None	None	None	None	None	None	None	None	None	None	None	None	None	None	None	None	None	None	None	None	None	None
Nmnat3	Q99JR6;Q3V3C7;D3Z3B0	Nicotinamide mononucleotide adenylyltransferase 3	High	None	None	None	None	None	High	Medium	None	None	High	Medium	Medium	High	High	Medium	None	None	None	None	Medium	None	None	None	None	Medium	None	Medium
Nmrk1	Q91W63	Nicotinamide riboside kinase 1	None	None	None	None	None	None	None	None	None	None	None	None	None	None	None	None	None	None	None	None	None	None	None	None	None	None	None	None
Nmt1	O70310;Q3UJC3	Glycylpeptide N-tetradecanoyltransferase 1;Glycylpeptide N-tetradecanoyltransferase	Medium	Medium	Medium	Medium	Medium	Medium	Medium	Medium	Medium	Medium	Low	Medium	Medium	Medium	Medium	Medium	Medium	Medium	Medium	Medium	Medium	High	Medium	Medium	Medium	Medium	Medium	Medium
Nmt2	O70311;Q3THR4;A2AJH3;Q8CFK1	Glycylpeptide N-tetradecanoyltransferase 2;Glycylpeptide N-tetradecanoyltransferase	None	None	Medium	High	Medium	Medium	None	Medium	Medium	Medium	None	Medium	Medium	None	None	Medium	Medium	None	None	High	None	None	None	None	None	None	None	Medium
Nnmt	O55239;D3YX59	Nicotinamide N-methyltransferase	Medium	None	None	None	None	None	None	None	None	None	None	None	None	None	None	High	None	None	None	None	None	None	None	None	None	None	None	High
Nnt	Q61941;E9Q8F2;E9Q8F3;Q8BGK0;Q8C9V5;E9Q8F4	NAD(P) transhydrogenase, mitochondrial	High	Low	Low	Low	Low	Low	High	Medium	Low	Medium	High	Medium	Medium	High	Medium	Medium	Low	Low	Medium	Low	Medium	Medium	Medium	Low	Low	Low	Low	Low
Nop2	E9QN31;Q922K7	Putative ribosomal RNA methyltransferase NOP2	None	None	None	None	None	None	None	None	None	None	None	None	None	None	None	None	None	None	None	None	None	None	None	None	None	None	None	None
Nos1	F8WGF2;Q9Z0J4-5;Q9Z0J4;Q9Z0J4-2;Q9Z0J4-3;Q9Z0J4-4	Nitric oxide synthase, brain	None	None	High	None	High	None	None	Medium	None	None	None	None	None	None	None	None	None	None	None	None	None	None	None	None	None	None	None	None
Nos2	P29477	Nitric oxide synthase, inducible	None	None	None	None	None	None	None	None	None	None	None	None	High	None	None	None	None	None	None	None	None	None	None	None	None	None	None	None
Npc1l1	Q6T3U4;E9QA80	Niemann-Pick C1-like protein 1	None	None	None	None	None	None	None	None	None	None	None	Medium	High	None	None	None	None	None	None	None	None	None	None	None	None	None	None	None
Npepps	Q11011;E9Q039;F6QYF8;E9Q6F4;F6V7K3;F7ANF4	Puromycin-sensitive aminopeptidase	Medium	Low	High	Medium	High	Medium	Medium	Medium	Medium	Medium	Low	Medium	Medium	Medium	Medium	Medium	Medium	Medium	Medium	High	Medium	Low	Medium	Medium	Low	Medium	Low	Medium
Nqo1	Q542Y0;Q64669	NAD(P)H dehydrogenase [quinone] 1	Low	Low	Low	Low	Low	Medium	Medium	High	Low	Medium	Medium	Medium	Medium	Medium	Medium	Medium	Low	Low	Medium	Medium	Low	Low	Low	Low	High	Low	Low	Low
Nqo2	F6Y3F4;Q9JI75	Ribosyldihydronicotinamide dehydrogenase [quinone]	Medium	Low	Medium	Medium	Medium	Medium	Medium	Medium	Low	Medium	Medium	Medium	Medium	Medium	Medium	High	Medium	Low	Medium	Low	Medium	Low	Medium	Medium	Low	Low	Medium	Medium
Nrf1	Q99K73;Q3UXF4;E9Q7X0;Q9WU00;D3Z3B4;G3XA39;Q9WU00-2	Nuclear respiratory factor 1	Medium	None	Low	None	Medium	None	None	None	None	None	Low	None	None	Medium	None	None	None	None	None	None	None	None	None	None	None	None	None	Medium
Nsdhl	Q3US15;Q9R1J0	Sterol-4-alpha-carboxylate 3-dehydrogenase, decarboxylating	Medium	None	Low	Medium	Low	Medium	None	Medium	Medium	Low	Low	Medium	Medium	Medium	Medium	High	Medium	None	None	Medium	None	Low	None	None	None	Medium	None	High
Nsf	P46460;G3UX86	Vesicle-fusing ATPase	Medium	Medium	High	Low	High	Low	Low	Low	Low	High	Low	Low	Medium	Medium	Low	Low	Medium	High	Medium	High	Low	Medium	Medium	Medium	Low	Medium	Low	Low
Nsun6	A2ASK2;Q7TS68;A2ASK1	Putative methyltransferase NSUN6	Medium	None	None	High	None	Medium	None	Medium	None	None	None	None	None	Medium	None	None	None	None	None	None	None	None	None	None	None	None	Medium	High
Nt5c	A2A9X6;Q9JM14;A2A9X5	5(3)-deoxyribonucleotidase, cytosolic type	Medium	Medium	Medium	Low	Medium	Medium	Low	Medium	Medium	Low	Medium	Medium	Medium	Medium	Medium	Medium	Medium	Medium	Low	Medium	Medium	None	Medium	Medium	None	High	High	Medium
Nt5c1a	A3KFX0	Cytosolic 5-nucleotidase 1A	High	None	None	None	None	None	None	None	None	None	High	None	None	None	None	None	None	None	None	None	None	None	None	None	None	None	None	None
Nt5c2	Q3V1L4	Cytosolic purine 5-nucleotidase	Medium	Low	Medium	Medium	Medium	Medium	None	Medium	Medium	Medium	None	Medium	Medium	Medium	Medium	Medium	Medium	Medium	None	Medium	Medium	Medium	None	Medium	None	Medium	Medium	Medium
Nt5dc3	Q3UHB1;F7CQV9	5-nucleotidase domain-containing protein 3	High	High	High	Low	High	Medium	Medium	Medium	Low	Medium	Medium	None	None	Low	Low	Medium	Medium	High	None	High	Medium	None	None	None	None	None	Medium	None
Nt5e	Q0VEE0;Q61503	5-nucleotidase	None	None	Medium	None	Low	Low	None	None	None	None	None	Medium	Low	Medium	None	None	High	None	None	Medium	None	None	None	Medium	None	None	None	None
Nt5m	Q8VCE6	5(3)-deoxyribonucleotidase, mitochondrial	Medium	High	High	None	High	None	None	None	None	None	None	None	None	None	Medium	Low	None	High	None	None	None	None	None	None	None	None	None	None
Ntpcr	Q9CQA9;D3YXL1;D3Z2W9	Cancer-related nucleoside-triphosphatase homolog	None	None	None	None	None	None	None	None	None	None	None	None	None	None	None	None	None	None	None	None	None	None	None	None	None	None	None	None
Ntrk2	P15209;P15209-3;P15209-4	BDNF/NT-3 growth factors receptor	None	None	None	None	None	None	None	None	None	None	None	None	None	None	None	None	None	None	None	None	None	None	None	None	None	None	None	None
Nudt12	B8JJ99;Q9DCN1;Q9DCN1-2	Peroxisomal NADH pyrophosphatase NUDT12	Medium	None	Low	High	Low	Medium	None	Low	None	Low	Low	Medium	Low	Medium	Medium	Medium	Medium	None	None	None	None	None	None	None	None	None	None	Medium
Nudt2	P56380	Bis(5-nucleosyl)-tetraphosphatase [asymmetrical]	Medium	None	Medium	None	None	Medium	None	Medium	None	Medium	Medium	None	Medium	Medium	Medium	Medium	Medium	Medium	None	Medium	Medium	Medium	None	None	None	None	None	Medium
Nudt3	Q9JI46;I1E4X7;H3BLR8;B2KF67	Diphosphoinositol polyphosphate phosphohydrolase 1	Medium	None	High	None	None	Medium	None	None	None	None	Medium	None	None	None	None	Low	None	High	None	None	None	None	None	None	None	None	None	Medium
Nudt4	Q4FJR0;Q8R2U6	Diphosphoinositol polyphosphate phosphohydrolase 2	None	None	Medium	Medium	None	Medium	None	None	None	None	None	None	Medium	None	None	Medium	None	None	Low	Medium	Medium	Low	None	None	None	None	None	None
Nudt5	Q9JKX6;A2ATT5	ADP-sugar pyrophosphatase	Medium	Medium	Medium	Medium	Medium	Medium	Low	Medium	Medium	Medium	Low	Medium	Medium	Medium	Medium	Medium	Medium	Low	Low	Medium	Medium	Medium	Medium	Medium	Medium	Medium	Medium	High
Nudt9	Q8BVU5;A2AH27;A2AH28	ADP-ribose pyrophosphatase, mitochondrial	Medium	High	Medium	Medium	Medium	Medium	Medium	Medium	Medium	Medium	Medium	Medium	Medium	Medium	Medium	Medium	Medium	High	Medium	Medium	Medium	Medium	Medium	Medium	Medium	Medium	Medium	Medium
Nup107	Q8BH74;E9Q4V9	Nuclear pore complex protein Nup107	Medium	Medium	Medium	Medium	Medium	Medium	None	Medium	High	Medium	None	Medium	Medium	Medium	Low	Medium	Medium	None	None	Medium	Medium	Medium	Low	Medium	Medium	High	Medium	Medium
Nup133	Q8R0G9	Nuclear pore complex protein Nup133	Medium	None	Medium	Medium	Medium	Medium	Low	Medium	High	Medium	Low	Medium	Medium	Medium	Medium	Medium	Medium	None	None	Medium	Medium	None	None	Medium	None	High	None	Medium
Nup153	E9Q3G8		Medium	None	Medium	Medium	Medium	Medium	None	Medium	High	None	None	Medium	Medium	Medium	Medium	Medium	Medium	None	None	Medium	Medium	None	None	Medium	None	Medium	Medium	Medium
Nup155	Q6ZQ45;Q99P88	Nuclear pore complex protein Nup155	Medium	Low	Medium	Medium	Medium	Medium	Medium	Medium	High	Medium	Low	Medium	Medium	Medium	Low	Medium	Medium	None	Medium	Medium	Medium	Low	Medium	Medium	None	Medium	Medium	Medium
Nup160	A2AH38;Q9Z0W3;Q9Z0W3-2	Nuclear pore complex protein Nup160	Medium	None	Low	Medium	Medium	Medium	None	Medium	High	Medium	None	Medium	Medium	Medium	Medium	Medium	Medium	None	None	None	None	None	None	Medium	None	None	None	Medium
Nup188	Q6ZQH8	Nucleoporin NUP188 homolog	None	None	None	None	None	None	None	None	None	None	None	None	None	None	None	None	None	None	None	None	None	None	None	None	None	None	None	None
Nup205	Q6ZQG1;F6PXL5		Medium	None	Low	Medium	Medium	Medium	None	None	High	Medium	None	Medium	High	Medium	None	Medium	None	Medium	None	Medium	High	None	None	High	None	Medium	Medium	Medium
Nup210	Q9QY81	Nuclear pore membrane glycoprotein 210	Low	Low	Low	Low	Medium	Medium	Low	Medium	Medium	Medium	Low	Medium	Medium	Medium	Low	Medium	Medium	Low	None	Medium	Medium	None	Medium	Medium	Low	High	Low	Low
Nup214	Q80U93;Q8CHS9;A2ATN3	Nuclear pore complex protein Nup214	Medium	None	Medium	Medium	Medium	Medium	None	None	High	None	Low	Medium	Medium	Medium	Medium	Medium	Medium	None	None	Medium	None	Low	None	Medium	None	High	None	Medium
Nup37	Q9CWU9	Nucleoporin Nup37	Medium	Low	Low	Medium	Medium	Medium	None	Medium	Medium	Medium	None	Medium	None	Medium	Medium	Medium	None	Low	None	Medium	Medium	Medium	Medium	Medium	Medium	High	Medium	Medium
Nup43	P59235	Nucleoporin Nup43	Medium	None	None	Medium	None	None	None	None	None	None	None	Medium	None	None	None	None	None	None	None	Medium	None	None	None	Medium	None	None	None	Medium
Nup50	Q9JIH2	Nuclear pore complex protein Nup50	Medium	Low	Medium	Medium	Medium	Medium	None	Medium	High	Low	None	Medium	Medium	Medium	Medium	Medium	Medium	Low	High	Low	Medium	Medium	Medium	Medium	Medium	High	Medium	Medium
Nup54	Q8BTS4	Nuclear pore complex protein Nup54	Medium	Medium	Medium	Medium	Medium	Medium	Medium	Medium	Medium	Medium	Medium	Medium	Medium	Medium	Medium	Medium	Medium	Medium	Medium	Medium	Medium	Medium	Medium	Medium	Medium	High	High	Medium
Nup62	Q5FWJ9;Q63850;E9PUX9;G3UZB1	Nuclear pore glycoprotein p62	Medium	Medium	Medium	Medium	Medium	Medium	Low	Medium	Medium	Medium	Medium	Medium	Medium	Medium	Medium	Medium	Medium	Medium	Medium	Medium	Medium	Medium	Medium	Medium	Medium	High	High	Medium
Nup85	Q8R480	Nuclear pore complex protein Nup85	None	None	None	None	None	None	None	None	High	None	None	None	Medium	Medium	None	None	None	None	None	None	None	None	None	None	None	None	None	None
Nup88	Q5QNT9;Q8CEC0;Q5QNU1;Q8CEC0-2;Q5QNU0;Q8CEC0-3	Nuclear pore complex protein Nup88	Medium	None	Medium	None	Medium	Medium	None	None	None	None	None	Medium	Medium	Medium	None	Medium	Medium	None	None	None	None	None	None	None	None	High	None	None
Nup93	Q8BJ71;Q8BJ71-2	Nuclear pore complex protein Nup93	Medium	Low	Medium	Medium	Medium	Medium	Medium	Medium	High	Medium	Low	Medium	Medium	Medium	Medium	Medium	Medium	Low	None	Medium	Medium	Medium	Medium	Medium	Medium	High	Medium	Medium
Nup98	Q6PFD9;E9PYP6;E9PZU1		Medium	Medium	Medium	Medium	Medium	Medium	None	Medium	Medium	Medium	Medium	Medium	Medium	Medium	Medium	Medium	Medium	Medium	None	Medium	Medium	Medium	Medium	Medium	Medium	High	High	Medium
Nupl1	Q8R332;Q8R332-2;Q8R332-3;Q8R332-4	Nucleoporin p58/p45	Medium	Medium	Medium	Medium	Medium	Medium	Medium	Medium	High	Medium	Low	Medium	Medium	Medium	Medium	Medium	Medium	Medium	None	Medium	None	None	Medium	Medium	None	High	None	Medium
Nupl2	E9QL43;Q8CIC2	Nucleoporin-like protein 2	None	None	None	None	None	None	None	None	None	None	None	None	None	Medium	None	None	None	None	None	None	None	None	None	None	None	None	None	None
Oat	P29758;Q3TG75	Ornithine aminotransferase, mitochondrial	Medium	Low	Low	Low	Low	Medium	Medium	Low	Low	Low	Medium	High	High	Medium	Medium	High	Medium	Low	Medium	Low	Medium	Low	Medium	Low	Low	Low	Low	Low
Ocrl	Q6NVF0;Q8BXC9;F7CAV3;Q7TPR1		None	None	High	None	High	None	None	None	Medium	None	None	None	None	None	Medium	None	Medium	None	Medium	Medium	Medium	None	None	Medium	Medium	None	None	Medium
Ogdh	Q60597;Q60597-2;E9Q1C6	2-oxoglutarate dehydrogenase, mitochondrial	Medium	Low	Low	High	Low	Low	High	Low	Low	Medium	Medium	Low	Low	Medium	Medium	Low	Low	Low	Medium	Low	Low	None	Medium	Low	None	Low	Low	Medium
Ogdhl	E9Q7L0		Medium	Medium	High	None	High	None	None	None	Medium	None	Medium	None	None	Medium	Medium	None	None	High	None	High	Medium	None	None	None	None	Low	Low	None
Ogt	Q8CGY8;Q8CGY8-2	UDP-N-acetylglucosamine--peptide N-acetylglucosaminyltransferase 110 kDa subunit	Medium	Low	Medium	Medium	High	Medium	Medium	Medium	High	Medium	Low	Medium	Medium	Medium	Medium	Medium	Medium	Medium	Medium	High	Medium	Medium	Medium	Medium	Medium	High	Medium	Medium
Oplah	Q8K010;E9Q484;E9PZB8	5-oxoprolinase	Medium	None	Medium	High	Medium	Medium	None	Medium	None	Medium	None	Low	Low	Medium	Medium	High	None	None	None	Medium	Medium	Medium	Medium	Low	None	None	None	High
Otc	P11725;Q543H3;Q8R1A8	Ornithine carbamoyltransferase, mitochondrial	Low	Low	Low	Low	Low	Medium	Low	Low	Low	Low	Low	High	High	Low	Low	High	Low	Low	Low	Low	Low	Low	Low	Low	Low	Low	Low	Low
Oxct1	Q9D0K2;Q3UJQ9	Succinyl-CoA:3-ketoacid-coenzyme A transferase 1, mitochondrial	Medium	Medium	Medium	Medium	Medium	Low	High	Medium	Low	Medium	Medium	Medium	Low	High	High	Low	Low	Medium	Medium	Medium	Medium	Low	Medium	Low	Medium	Low	Medium	Medium
Oxsm	Q9D404;D3Z6F9	3-oxoacyl-[acyl-carrier-protein] synthase, mitochondrial	Medium	Low	Medium	High	Medium	Medium	None	None	None	None	Medium	None	Low	Medium	None	High	None	None	None	None	None	None	None	Medium	None	None	None	None
Oxsr1	Q6P9R2;D6RFV0	Serine/threonine-protein kinase OSR1	Medium	Low	Medium	Medium	Medium	Medium	Medium	Medium	Medium	Medium	Low	Medium	Medium	Medium	Medium	Medium	Medium	Low	Medium	Medium	Medium	Medium	Medium	Medium	Medium	Medium	Medium	Medium
P4ha1	Q60715;Q60715-2;E9Q7B0	Prolyl 4-hydroxylase subunit alpha-1	Medium	Low	Medium	Medium	Low	Low	Medium	Medium	High	Medium	Medium	None	Medium	Medium	Medium	Medium	High	Low	None	Low	High	Medium	None	Medium	Medium	Medium	High	High
P4ha2	Q5SX75;Q60716;Q5SX74;Q60716-2;B0QZH3;B0QZH2;Q5SX76;B0QZH1;F6ULE1	Prolyl 4-hydroxylase subunit alpha-2	None	None	None	None	None	None	None	None	High	None	None	None	None	None	None	None	None	None	None	None	High	None	None	None	None	None	None	None
P4hb	P09103;E9Q8G8	Protein disulfide-isomerase	Medium	Low	Low	Low	Low	Medium	Low	Medium	Low	Low	Low	Medium	Medium	Low	Low	Medium	Low	Low	Medium	Low	Low	High	High	Low	Medium	Low	Low	Medium
Padi1	Q544I4;Q9Z185	Protein-arginine deiminase type-1	None	None	None	None	None	None	None	None	None	None	None	None	None	None	None	None	None	None	None	None	High	None	None	None	None	Medium	High	None
Padi2	Q08642	Protein-arginine deiminase type-2	Low	Low	High	Low	Medium	Low	High	Medium	Low	Medium	Low	Medium	Low	Low	Low	Low	Low	Medium	High	Medium	Medium	High	High	Medium	None	Low	High	None
Padi4	Q9Z183;Q9Z184;E9QAM4	Protein-arginine deiminase type-4	None	None	None	None	None	None	None	None	None	None	None	None	None	None	None	None	None	None	None	None	High	None	None	High	None	None	None	None
Padi6	A2AMU2;Q8K3V4	Protein-arginine deiminase type-6	None	None	None	None	None	None	None	None	None	None	None	None	None	None	None	None	None	None	None	None	High	None	None	None	None	None	None	None
Pafah1b1	P63005;Q5SW18;P63005-2;Q5SW16	Platelet-activating factor acetylhydrolase IB subunit alpha	Medium	Medium	Medium	Medium	Medium	Medium	Medium	Medium	Medium	Medium	Low	Medium	Medium	Medium	Medium	Medium	Medium	Medium	Medium	Medium	Medium	Medium	Medium	Medium	Medium	Medium	Medium	Medium
Pafah1b2	Q61206;F8WIW7	Platelet-activating factor acetylhydrolase IB subunit beta	Medium	High	High	Medium	Medium	Medium	None	Medium	Medium	Medium	Low	Medium	Low	Medium	Medium	Low	Medium	High	Medium	High	Medium	Medium	Medium	Medium	Medium	Medium	Medium	Medium
Pafah1b3	Q3TJC2;Q61205;Q8CA83;D3Z2X5;D3Z7E6	Platelet-activating factor acetylhydrolase IB subunit gamma	Medium	Medium	Medium	Low	Medium	Medium	None	Medium	High	Medium	Low	Medium	Medium	Medium	Medium	Low	Medium	Medium	None	Medium	Medium	None	Medium	Medium	None	Medium	None	None
Pafah2	E9QNW6;Q8VDG7	Platelet-activating factor acetylhydrolase 2, cytoplasmic	None	Low	Low	Medium	None	Medium	None	Medium	None	None	None	High	High	High	Medium	High	None	None	None	None	None	None	None	None	None	None	None	None
Pah	P16331;F6YTR5;D3YZ73;D3Z270	Phenylalanine-4-hydroxylase	Low	Low	Low	Low	Low	Low	Low	Low	Low	Low	Low	Low	Low	High	High	High	Low	Low	Low	Low	None	Medium	None	Low	Low	Low	Low	Low
Paics	Q9DCL9;D3Z6P1;D6RCU8	Multifunctional protein ADE2;Phosphoribosylaminoimidazole-succinocarboxamide synthase;Phosphoribosylaminoimidazole carboxylase	Medium	Low	Medium	Medium	Medium	Low	Medium	Medium	High	High	Low	Low	Low	Medium	Medium	Medium	Medium	Low	Medium	Medium	Medium	Medium	Medium	Medium	Medium	Medium	Medium	Medium
Pak1	G5E884;O88643;G3XA44	Serine/threonine-protein kinase PAK 1	Low	High	High	None	High	Medium	Low	Medium	Medium	Low	Low	Medium	Medium	Medium	Medium	Low	Low	High	Low	High	Low	None	None	Low	Low	Low	Low	None
Pak2	Q8CIN4	Serine/threonine-protein kinase PAK 2;PAK-2p27;PAK-2p34	Medium	Medium	Medium	Medium	Medium	Medium	Low	Medium	Medium	Medium	Low	Medium	Medium	Medium	Medium	Low	Medium	Medium	Medium	Medium	Medium	Medium	Medium	Medium	Medium	High	Medium	Medium
Pak3	B1GX81;A3KGC0;Q61036;B1GX80;A3KGC1;Q61036-2;A3KGC5;A3KGC4;A3KGC3	Serine/threonine-protein kinase PAK 3	None	High	High	None	None	None	None	None	None	None	None	None	None	None	None	None	None	None	None	None	None	None	None	None	None	None	None	None
Pak4	Q8BTW9	Serine/threonine-protein kinase PAK 4	None	None	None	None	None	None	None	None	None	None	None	None	None	None	None	None	None	None	None	None	None	None	None	None	None	None	None	None
Pam	P97467;F8VQA4;E9Q704;E9Q8R9;A1L331;F7D4K4	Peptidyl-glycine alpha-amidating monooxygenase;Peptidylglycine alpha-hydroxylating monooxygenase;Peptidyl-alpha-hydroxyglycine alpha-amidating lyase	High	None	None	None	Medium	None	None	None	None	None	None	None	None	None	None	None	None	None	None	None	None	None	None	Medium	None	None	None	None
Pan2	Q8BGF7;Q8BGF7-2;Q8BGF7-3;Q8BGF7-4	PAB-dependent poly(A)-specific ribonuclease subunit 2	None	None	None	None	None	None	None	None	High	None	None	None	None	None	None	None	None	None	None	None	None	None	None	None	None	None	None	None
Pank1	Q8K4K6;Q543J7;Q8K4K6-2;F7A795	Pantothenate kinase 1	Medium	None	Medium	High	Medium	Medium	None	None	None	None	None	Medium	None	Medium	None	High	None	None	None	None	None	None	None	None	None	None	None	None
Pank3	Q5SXA7;Q8R2W9;F6SCD6	Pantothenate kinase 3	None	None	None	Medium	None	Medium	None	None	Medium	Low	None	Medium	Medium	None	None	Medium	None	None	None	None	None	None	None	None	None	Medium	None	Medium
Pank4	Q80YV4;Q80YV4-2;F7B6K4;Q80YV4-3	Pantothenate kinase 4	Medium	Low	High	Medium	Medium	Medium	High	None	Medium	Medium	Medium	Medium	Medium	Medium	Medium	Medium	Medium	None	None	Medium	None	Medium	Medium	Medium	None	Medium	Medium	Medium
Paox	Q8C0L6;Q3TXR6;Q8C0L6-2	Peroxisomal N(1)-acetyl-spermine/spermidine oxidase	None	None	None	None	None	None	None	None	None	None	None	None	None	None	None	None	None	None	None	None	None	None	None	None	None	None	None	None
Papd4	Q91YI6;Q91YI6-2	Poly(A) RNA polymerase GLD2	None	None	None	None	None	None	None	None	None	None	None	None	None	None	None	None	None	None	None	None	None	None	None	None	None	None	None	None
Papola	F8WHQ6;Q61183;E9PZR3;E9PWC8;E9QAN2;Q61183-3;Q61183-4;Q61183-2;F6VTN8;F7CXD5;E9QAY4;Q8BY05;E9PVN7;F7DC29	Poly(A) polymerase alpha	Medium	None	None	None	Medium	Medium	None	Medium	High	Medium	None	Medium	Medium	Medium	None	None	Medium	None	None	None	Medium	None	Medium	Medium	None	High	Medium	Medium
Papss1	Q3U647;Q60967	Bifunctional 3-phosphoadenosine 5-phosphosulfate synthase 1;Sulfate adenylyltransferase;Adenylyl-sulfate kinase	Medium	Medium	Medium	Medium	Medium	High	None	Medium	Medium	Medium	Low	Medium	High	Medium	Medium	Medium	Medium	Low	None	Medium	Medium	Medium	High	Medium	Medium	Medium	Medium	Medium
Papss2	O88428	Bifunctional 3-phosphoadenosine 5-phosphosulfate synthase 2;Sulfate adenylyltransferase;Adenylyl-sulfate kinase	Low	Low	Low	Low	Low	Medium	Low	Medium	Low	Low	Low	High	Low	Medium	Low	Medium	Low	Low	Medium	Low	Low	Low	Low	Low	Low	Low	Low	Low
Parp1	Q921K2;P11103;P11103-2	Poly [ADP-ribose] polymerase 1	Medium	Low	Low	Medium	Low	Low	None	Medium	High	Medium	Medium	Medium	Medium	Medium	Medium	Medium	Low	Low	None	Medium	Medium	High	Medium	Medium	Medium	Low	Medium	Medium
Parp10	Q8CIE4;F6Z9X8		None	None	None	None	None	None	None	None	None	None	None	None	None	None	None	None	None	None	None	None	None	None	None	None	None	None	None	None
Parp12	Q8BZ20	Poly [ADP-ribose] polymerase 12	None	None	None	None	None	None	None	None	None	None	None	None	Medium	None	None	None	None	None	None	None	None	None	None	None	None	None	None	None
Parp14	Q2EMV9;Q2EMV9-2	Poly [ADP-ribose] polymerase 14	None	None	None	None	None	Medium	None	None	None	None	None	High	High	None	None	Medium	Medium	None	None	None	None	None	None	Medium	None	Medium	Medium	Medium
Parp3	Q3ULW8;Q8CFB8;E9PX17;E9Q992		Medium	Low	Low	Medium	Low	Medium	Medium	Medium	Low	Medium	Low	Medium	Medium	Medium	Medium	Medium	Medium	Low	Medium	Low	Medium	Low	Medium	Medium	Medium	Medium	High	High
Parp4	E9PYK3		Medium	None	Medium	High	Medium	Medium	Medium	Medium	High	Medium	Low	Medium	Medium	Medium	Low	Medium	Medium	Medium	Medium	High	Medium	Medium	None	Medium	Medium	Medium	None	Medium
Parp9	Q8CAS9;Q8CAS9-2;Q8CAS9-3;H7BWY5;F6U1Y8	Poly [ADP-ribose] polymerase 9	Medium	None	Medium	Medium	Low	Medium	Low	Medium	None	Low	Low	High	High	Low	Low	High	Medium	None	None	Low	Medium	Medium	Medium	Medium	None	Medium	Medium	Medium
Pars2	A8Y5T6;Q8CFI5;A2AVQ7	Probable proline--tRNA ligase, mitochondrial	Medium	None	Medium	High	Medium	Medium	None	None	None	None	None	None	None	Medium	None	None	Medium	None	None	Medium	None	None	None	Medium	None	None	None	Medium
Pbk	Q9JJ78;D3YVF2	Lymphokine-activated killer T-cell-originated protein kinase	None	None	None	None	None	None	None	None	None	None	None	None	None	None	None	None	None	None	None	None	None	None	None	None	None	None	None	None
Pcbd1	P61458	Pterin-4-alpha-carbinolamine dehydratase	Low	Low	Low	Low	Low	Low	Low	Medium	Low	Medium	Low	Medium	Medium	High	High	High	Low	Low	Low	Low	Low	High	Low	Low	Medium	Low	Medium	Low
Pcbd2	Q9CZL5	Pterin-4-alpha-carbinolamine dehydratase 2	Medium	Medium	Medium	High	Low	Medium	Medium	Medium	Low	Medium	Medium	Medium	Medium	Medium	High	Medium	Medium	Medium	Medium	Low	Medium	Medium	Medium	Medium	Medium	Medium	Medium	Medium
Pcca	Q3UGC8;Q91ZA3;H3BL62;D3YWM4;H3BK61;D3YZC0;H3BJR0	Propionyl-CoA carboxylase alpha chain, mitochondrial	Medium	Low	Low	High	Low	Medium	Medium	Medium	Low	Low	Medium	Low	Low	Medium	Medium	Medium	Medium	Low	Medium	Low	Low	Medium	Medium	Low	Medium	Low	Low	Medium
Pccb	Q99MN9;E9Q1J7;E9Q5K5;D3YZC1	Propionyl-CoA carboxylase beta chain, mitochondrial	Medium	Low	Low	High	Low	Medium	Medium	Medium	Low	Low	Medium	Low	Low	High	Medium	Medium	Medium	Low	Medium	Low	Low	Medium	Medium	Low	Medium	Low	Low	Medium
Pck1	A2APF6;Q9Z2V4	Phosphoenolpyruvate carboxykinase, cytosolic [GTP]	Low	Low	Low	High	Low	Low	Low	Low	Low	Low	Low	Low	Low	Medium	Medium	Medium	Low	Low	Low	Low	Low	Low	Low	Low	Low	Low	Low	Medium
Pck2	Q8BH04;Q3UGF0	Phosphoenolpyruvate carboxykinase [GTP], mitochondrial	Medium	Low	Low	Low	Medium	Medium	Low	Medium	Low	Low	Low	Medium	Medium	Low	Low	Low	Medium	Low	Medium	Medium	Medium	High	High	Medium	Low	Low	Medium	Medium
Pcmt1	E0CYV0;P23506-2;E9PWE0;F7D432;P23506;Q545L9;F6V9F1;F6TXE3	Protein-L-isoaspartate O-methyltransferase;Protein-L-isoaspartate(D-aspartate) O-methyltransferase	Medium	High	High	Medium	High	Low	Medium	Medium	Medium	Medium	Medium	Low	Low	Medium	Medium	Low	Medium	High	High	High	Medium	Medium	Medium	Medium	Medium	Medium	Medium	Medium
Pctp	Q5SV41;P53808	Phosphatidylcholine transfer protein	Medium	None	Low	Medium	Low	Medium	None	None	None	None	None	Medium	None	Medium	Medium	High	Medium	None	None	None	Medium	Medium	None	None	None	Low	Medium	None
Pcx	E9QPD7;G5E8R3;Q05920;E9PW11	Pyruvate carboxylase;Pyruvate carboxylase, mitochondrial	High	Low	Low	High	Low	Low	Low	Low	Low	Low	Low	Low	Low	Medium	Medium	Medium	Low	Low	Low	Low	Low	Low	Low	Low	Low	Medium	Low	High
Pcyox1	Q9CQF9;F7CIP8;D3Z275	Prenylcysteine oxidase	High	Medium	Medium	High	Medium	Medium	Medium	Medium	Medium	Medium	Low	Medium	Medium	Medium	Medium	Medium	Medium	Medium	Medium	Medium	Medium	High	Medium	Medium	Medium	Low	Medium	High
Pcyt1a	P49586;D3Z3T5	Choline-phosphate cytidylyltransferase A	Medium	Low	Medium	Medium	Low	Medium	Medium	Medium	Medium	Medium	Low	Medium	Medium	Medium	Medium	Medium	Medium	Low	Medium	Medium	Medium	Medium	Medium	Medium	Medium	Medium	Medium	Medium
Pcyt2	Q3USD5;Q922E4;A2ABY3	Ethanolamine-phosphate cytidylyltransferase	Medium	Medium	Medium	Medium	Medium	Medium	Medium	Low	Low	Medium	Medium	Medium	Medium	Medium	Medium	High	Low	Medium	Medium	Medium	Low	Medium	Low	Medium	Low	Medium	Low	Medium
Pde1a	Q61481;Q8BRR9;Q61481-2;F6QGQ6;F6X0V1;Q5I7S8;Q9JLL9;A2ASF9	Calcium/calmodulin-dependent 3,5-cyclic nucleotide phosphodiesterase 1A	None	High	High	Low	High	None	None	Medium	None	None	None	None	None	Medium	Medium	None	None	High	None	High	None	None	None	None	None	None	None	None
Pde1b	Q01065;Q9DBS6;Q6PDS5	Calcium/calmodulin-dependent 3,5-cyclic nucleotide phosphodiesterase 1B	Low	High	High	Low	High	Low	Low	Medium	None	Medium	Low	Low	Low	None	None	None	None	High	None	High	None	None	None	None	None	None	None	Low
Pde2a	Q922S4;E9Q530;Q3TXZ6;Q5PR72;E9Q531	cGMP-dependent 3,5-cyclic phosphodiesterase	High	Medium	Medium	Medium	High	High	Medium	Medium	Medium	None	Low	Medium	Medium	Medium	None	Medium	Low	High	None	High	Medium	None	Medium	High	None	Medium	Medium	Medium
Pde4a	B2RTL2;O89084;O89084-3;O89084-2	cAMP-specific 3,5-cyclic phosphodiesterase 4A	None	None	None	None	None	None	None	None	None	None	None	None	None	None	None	None	None	None	None	High	None	None	None	None	None	None	None	None
Pde4c	Q3UEI1;Q3UEI1-2	cAMP-specific 3,5-cyclic phosphodiesterase 4C	None	None	None	None	None	None	None	None	None	None	None	None	None	High	High	None	None	None	None	None	None	None	None	None	None	None	Low	None
Pde5a	Q8CG03;Q8BJ62	cGMP-specific 3,5-cyclic phosphodiesterase	Low	None	Low	None	Medium	Medium	None	High	None	None	None	Medium	Medium	None	None	None	High	None	None	None	None	None	None	Medium	None	Medium	Medium	Medium
Pde6a	Q8K0A8;P27664;F6UDG9	Rod cGMP-specific 3,5-cyclic phosphodiesterase subunit alpha	None	None	None	None	None	None	None	None	None	High	None	None	None	None	None	None	None	None	None	None	None	None	None	None	None	None	None	None
Pde6b	P23440;P23440-2	Rod cGMP-specific 3,5-cyclic phosphodiesterase subunit beta	None	None	None	None	None	None	None	None	None	High	None	None	None	None	None	None	None	None	None	None	None	None	None	None	None	None	None	None
Pde6d	O55057;Q3TDQ8	Retinal rod rhodopsin-sensitive cGMP 3,5-cyclic phosphodiesterase subunit delta	Medium	High	High	Medium	Medium	Low	None	Medium	Medium	High	Medium	Medium	Medium	Medium	Medium	Low	Medium	High	None	Medium	None	None	None	Medium	None	None	Medium	None
Pdgfrb	E9QN12;E9QPE2;P05622	Platelet-derived growth factor receptor beta	None	None	None	None	None	None	None	None	None	None	None	None	None	None	None	None	None	None	None	None	None	None	None	None	None	None	None	None
Pdha1	P35486;Q3UFJ3	Pyruvate dehydrogenase E1 component subunit alpha, somatic form, mitochondrial	Medium	Medium	Medium	High	Medium	Low	High	Low	Low	Medium	Medium	Low	Low	Medium	Medium	Low	Low	Medium	Medium	Medium	Low	Low	Medium	Low	Low	Medium	Low	Medium
Pdhb	Q9D051	Pyruvate dehydrogenase E1 component subunit beta, mitochondrial	Medium	Medium	Medium	High	Medium	Low	Medium	Low	Low	Medium	High	Low	Low	Medium	Medium	Low	Low	Medium	Medium	Medium	Low	Low	Low	Low	Medium	Low	Low	Medium
Pdhx	A2AWH6;Q8BKZ9;A2AWH8;A2AWH7	Pyruvate dehydrogenase protein X component, mitochondrial	Medium	Medium	Medium	High	Medium	Low	High	Low	Low	Medium	High	Low	Low	Medium	Medium	Low	Low	Medium	Medium	Medium	Low	Low	Low	Low	Medium	Low	Low	Medium
Pdia2	D3Z6P0;D3Z6P0-2;F6S5U2;F6Q519	Protein disulfide-isomerase A2	Low	Low	Low	Low	Low	Low	Low	High	Low	Low	Low	Medium	Low	Low	Low	Low	Low	Low	Medium	Low	Low	High	Low	Low	High	Low	Low	Low
Pdia3	P27773;F6Q404	Protein disulfide-isomerase A3	Medium	Medium	Low	Medium	Low	Medium	Low	Medium	Medium	Low	Low	Medium	Medium	Medium	Medium	Medium	Medium	Medium	Medium	Low	Medium	Medium	High	Medium	Medium	Medium	Medium	Medium
Pdia4	P08003	Protein disulfide-isomerase A4	Medium	Low	Low	Low	Low	Medium	Low	Medium	Medium	Low	Low	Medium	Medium	Low	Medium	Medium	Medium	Medium	Medium	Low	Medium	High	Medium	Medium	Medium	Medium	Medium	Medium
Pdia5	Q921X9	Protein disulfide-isomerase A5	Medium	Medium	Medium	Medium	Medium	High	Low	Medium	Low	Low	Low	Medium	Medium	Medium	Low	High	Medium	Low	Medium	Low	Medium	Medium	Medium	Medium	Low	Low	Medium	Medium
Pdia6	Q3TML0;Q922R8	Protein disulfide-isomerase A6	Medium	Medium	Low	Medium	Low	Medium	Low	Medium	Medium	Medium	Low	Medium	Medium	Low	Medium	Medium	Medium	Medium	Medium	Low	Medium	High	Medium	Medium	Medium	Medium	Medium	Medium
Pdk1	Q8BFP9	[Pyruvate dehydrogenase [lipoamide]] kinase isozyme 1, mitochondrial	Medium	Medium	Low	High	Medium	Medium	Medium	Low	None	Medium	Medium	Medium	Medium	Medium	Medium	Medium	Low	Medium	Medium	Medium	Low	Medium	Medium	Medium	Low	None	None	High
Pdk2	Q9JK42	[Pyruvate dehydrogenase [lipoamide]] kinase isozyme 2, mitochondrial	Medium	Low	Medium	High	Medium	Low	High	Low	Low	Medium	Medium	Medium	Medium	Medium	Medium	Medium	Low	Low	Medium	Medium	Low	Low	Medium	Low	Low	Low	Low	Medium
Pdk3	Q4FJR4;Q922H2;E9QAW7	[Pyruvate dehydrogenase [lipoamide]] kinase isozyme 3, mitochondrial	None	Medium	High	None	High	Medium	None	Medium	None	None	Medium	Medium	Medium	High	Medium	None	Medium	Medium	None	High	None	Medium	Medium	None	Medium	Medium	None	None
Pdk4	O70571;Q544J2	[Pyruvate dehydrogenase [lipoamide]] kinase isozyme 4, mitochondrial	Medium	Low	Low	High	Low	Low	High	Low	Low	Low	Medium	Low	Low	Low	Low	Low	Low	None	Medium	None	None	Low	Low	Low	None	Low	Low	Low
Pdp1	A2AJQ0;A8Y5Q0;A2AJP9;A8Y5Q1;Q3UV70	[Pyruvate dehydrogenase [acetyl-transferring]]-phosphatase 1, mitochondrial	Medium	High	Medium	Medium	Medium	Medium	High	Medium	Low	Medium	High	Low	Low	Medium	Medium	None	Medium	None	None	Medium	Medium	Low	None	Medium	Medium	Medium	Medium	Medium
Pdpk1	Q9Z2A0;F2Z3X6;Q3TRL2;F2Z400;F2Z3Z9;F2Z4A5;F2Z3V6	3-phosphoinositide-dependent protein kinase 1	Medium	Medium	High	Medium	High	Medium	None	None	None	Medium	None	Medium	None	Medium	Medium	Medium	Medium	Medium	None	High	None	None	None	None	None	None	None	Medium
Pdss2	Q33DR3;Q33DR3-2;E0CYM9;F6T4Z4	Decaprenyl-diphosphate synthase subunit 2	None	None	None	Medium	None	None	None	None	None	None	None	Medium	None	None	None	None	None	None	None	None	None	None	None	None	None	None	None	None
Pdxk	Q8K183;D3Z7R1	Pyridoxal kinase	Medium	Medium	Medium	Medium	Medium	Low	Low	Medium	Low	Medium	Low	Medium	Medium	Medium	Medium	Medium	Medium	Medium	Low	Medium	Medium	Low	Medium	Medium	Low	Medium	Medium	Medium
Pecr	Q99MZ7;Q3UXD9;D6RHN4;D6RIP0	Peroxisomal trans-2-enoyl-CoA reductase	Medium	Low	Low	Medium	Low	Low	Low	Low	Low	Low	Low	Low	Low	High	High	High	Low	Low	Medium	Low	Low	Medium	Low	Low	Low	Low	Low	Low
Pfas	Q5SUR0;G3UY86	Phosphoribosylformylglycinamidine synthase	Medium	Low	Medium	Medium	Medium	Medium	None	Medium	High	Medium	Low	Medium	Medium	Medium	Low	Medium	Medium	Low	Medium	Medium	Medium	Medium	Medium	Medium	Low	High	Medium	Low
Pfkfb1	P70266;A2AFM9;P70266-2;A2AFM8	6-phosphofructo-2-kinase/fructose-2,6-bisphosphatase 1;6-phosphofructo-2-kinase;Fructose-2,6-bisphosphatase	None	None	None	None	None	None	None	None	None	None	None	None	None	None	None	None	None	None	None	Low	None	None	None	None	None	None	None	Medium
Pfkfb2	P70265;Q6GTL7;B2Z893;B2Z892;B2Z894;B2Z895	6-phosphofructo-2-kinase/fructose-2,6-bisphosphatase 2;6-phosphofructo-2-kinase;Fructose-2,6-bisphosphatase	None	None	Medium	None	Medium	Medium	None	None	None	None	None	Medium	None	Medium	None	None	None	None	None	None	None	None	None	None	None	None	None	None
Pfkl	P12382	6-phosphofructokinase, liver type	Medium	Low	Medium	High	Medium	Medium	Low	Medium	Medium	High	Low	Medium	Low	Medium	Low	Medium	Medium	Medium	Low	Medium	Medium	Low	Medium	Medium	Low	Low	Low	Medium
Pfkm	P47857	6-phosphofructokinase, muscle type	Medium	Low	High	Medium	High	Low	High	Low	Low	High	Medium	Low	Low	Medium	Low	Low	Low	High	High	High	Low	Low	Medium	Low	Low	Low	Low	Low
Pfkp	Q9WUA3;Q8C605;F6YL81;Q9WUA3-2;D3YUA3	6-phosphofructokinase type C;6-phosphofructokinase	Low	Low	High	Medium	High	Medium	Low	Medium	Low	Medium	Low	High	High	Medium	Medium	Low	Medium	Medium	Medium	High	Low	Low	Low	Low	Medium	Low	Low	Medium
Pgam1	Q3U7Z6;Q9DBJ1	Phosphoglycerate mutase 1	Medium	High	Medium	High	Medium	Medium	Low	Medium	Medium	Medium	Low	Medium	Medium	Medium	Medium	Medium	Medium	Medium	Medium	Medium	Medium	Medium	Medium	Medium	Medium	Medium	Medium	Medium
Pgam2	O70250;Q5NCI4	Phosphoglycerate mutase 2	Low	Low	Low	Medium	Low	Low	High	Low	Low	High	High	Low	Low	Medium	Medium	Low	Low	Low	High	Low	Low	Low	Medium	Low	Low	Low	Low	Low
Pgam5	Q8BX10;Q8BX10-2;F6YJC6	Serine/threonine-protein phosphatase PGAM5, mitochondrial	Medium	High	Medium	Medium	Medium	Medium	Medium	Medium	Medium	Medium	Medium	Medium	Medium	Low	Low	Medium	Low	Medium	Medium	High	None	Medium	None	Medium	Medium	Medium	Medium	Medium
Pgap1	Q3UUQ7	GPI inositol-deacylase	None	None	Medium	None	Medium	Medium	None	High	High	None	None	High	High	None	None	Medium	None	None	None	None	None	None	None	Medium	None	None	None	None
Pgd	A2AH73;Q9DCD0	6-phosphogluconate dehydrogenase, decarboxylating	Medium	Low	Low	High	Low	Medium	Low	Medium	Low	Low	Low	Medium	Medium	Medium	Low	Medium	Medium	Low	Low	Low	Medium	Low	Medium	Low	Low	Low	Medium	High
Pggt1b	Q8BUY9	Geranylgeranyl transferase type-1 subunit beta	Medium	None	Medium	None	None	None	None	None	None	None	None	None	None	None	None	Medium	None	None	None	None	None	Medium	None	None	None	None	None	None
Pgk1	P09411	Phosphoglycerate kinase 1	Medium	Medium	Medium	Medium	Medium	Medium	Medium	Medium	Medium	Medium	Medium	Medium	Medium	Medium	Medium	Medium	Low	Medium	High	Medium	Medium	Medium	Medium	Low	Medium	Medium	Low	Medium
Pgk2	P09041	Phosphoglycerate kinase 2	None	None	None	None	Medium	None	None	None	Medium	None	None	None	None	Medium	None	None	None	None	Medium	None	None	None	None	None	Medium	None	None	None
Pgls	Q9CQ60;D3Z4X1;Q8CBG6;F6X8L5	6-phosphogluconolactonase	Medium	Low	Low	Medium	Medium	Medium	Medium	Medium	Medium	Medium	Medium	Medium	Medium	Medium	Medium	Medium	Medium	Low	None	Low	Medium	High	Medium	Medium	Medium	Medium	Medium	Medium
Pglyrp1	O88593;Q4FK86	Peptidoglycan recognition protein 1	None	None	None	None	None	None	None	None	None	None	None	None	None	None	None	None	None	None	None	None	None	None	None	None	None	None	None	None
Pgm1	Q9D0F9;E9Q5E8	Phosphoglucomutase-1	Medium	Low	Medium	High	Medium	Medium	High	Medium	Low	Medium	Medium	Medium	Medium	Medium	Medium	High	Medium	Medium	High	Medium	Low	Medium	Medium	Low	Low	Low	Low	High
Pgm2	Q7TSV4	Phosphoglucomutase-2	Medium	Low	Low	Low	Low	Medium	Low	Medium	Low	Low	Low	Medium	Medium	Medium	Medium	Low	Medium	Low	Medium	Low	Medium	High	Medium	Medium	Medium	Medium	Medium	Medium
Pgm2l1	Q8CAA7;E0CX81	Glucose 1,6-bisphosphate synthase	Low	Medium	High	Low	High	Medium	Medium	Medium	Medium	High	Low	Medium	Medium	Low	Low	Low	Medium	High	Medium	High	High	None	None	Medium	None	Medium	Low	Low
Pgm3	Q9CYR6;Q8BWW3	Phosphoacetylglucosamine mutase	Medium	Low	Medium	Low	Medium	Medium	Medium	Medium	Medium	Medium	Low	Medium	Medium	Medium	Medium	Medium	Medium	Low	Low	Medium	Medium	Medium	High	Medium	Medium	Medium	Medium	Medium
Pgm5	Q8BZF8	Phosphoglucomutase-like protein 5	Low	Low	Low	Low	Low	High	High	High	Medium	Medium	Medium	Low	Low	Low	Low	Low	Medium	None	Medium	Low	High	Low	Medium	Low	High	Low	High	Medium
Pgp	Q8CHP8	Phosphoglycolate phosphatase	Medium	Medium	Medium	Medium	Medium	Medium	Medium	Medium	Low	Medium	Medium	Medium	Medium	Medium	Medium	Medium	Medium	Medium	Medium	Medium	Medium	Medium	High	None	Medium	Medium	Low	Medium
Phactr1	G5E8P7;Q2M3X8-3;Q2M3X8;Q2M3X8-2;B1B1B8	Phosphatase and actin regulator 1	None	High	None	None	None	None	None	None	None	None	None	None	None	None	None	None	None	High	None	None	None	None	None	None	None	None	None	None
Phgdh	Q61753;F6ZSB7;E9QAP9	D-3-phosphoglycerate dehydrogenase	Low	Low	Medium	Low	Medium	Low	Low	Medium	Medium	Medium	Low	Medium	Low	Low	Low	Low	Low	Medium	Medium	Medium	Medium	High	High	Medium	Low	Medium	Medium	High
Phka1	A2AI87;P18826;A2AI88;P18826-2;A2AI89;A2AI91	Phosphorylase b kinase regulatory subunit alpha, skeletal muscle isoform	None	None	High	None	High	None	None	None	None	None	None	None	None	None	None	None	None	None	High	None	None	None	None	None	None	None	None	None
Phka2	A2AHQ6;Q8BWJ3;A2AHQ7;Q6PE66	Phosphorylase b kinase regulatory subunit alpha, liver isoform	None	None	None	High	Medium	None	None	None	None	None	None	None	None	None	None	High	None	None	None	None	None	None	None	None	None	None	None	None
Phkb	Q7TSH2	Phosphorylase b kinase regulatory subunit beta	None	None	None	High	High	None	High	Medium	None	None	None	Medium	None	None	None	High	None	None	High	Low	None	Low	None	Low	None	Medium	Low	High
Phkg1	P07934;D3Z472;D3Z1B5	Phosphorylase b kinase gamma catalytic chain, skeletal muscle isoform	None	None	None	None	None	None	None	None	None	None	None	None	None	None	Medium	None	None	None	None	None	None	None	None	None	None	None	None	Medium
Phlpp2	Q8BXA7	PH domain leucine-rich repeat-containing protein phosphatase 2	None	None	None	None	None	None	None	None	None	None	None	Medium	Medium	None	None	None	None	None	None	None	None	None	None	None	None	None	None	None
Phospho1	Q8R2H9	Phosphoethanolamine/phosphocholine phosphatase	None	None	None	High	Medium	None	None	None	None	None	None	None	None	None	None	None	None	None	None	None	None	None	None	None	None	None	None	None
Phpt1	A2AJA8;Q9DAK9	14 kDa phosphohistidine phosphatase	Medium	Medium	Medium	Medium	Medium	Low	Medium	Medium	Medium	High	Medium	Low	Low	Medium	Medium	Medium	Medium	Medium	High	Medium	Medium	Medium	Medium	Medium	Medium	Medium	Medium	Medium
Phyh	O35386;Q3TPC7	Phytanoyl-CoA dioxygenase, peroxisomal	Low	None	Low	Medium	Low	Low	None	None	None	Low	Medium	Medium	None	Medium	Medium	High	None	None	None	None	None	None	Low	Low	Medium	Low	None	Medium
Pi4k2a	Q2TBE6	Phosphatidylinositol 4-kinase type 2-alpha	None	None	None	None	None	None	None	None	None	None	None	None	None	None	None	None	None	None	None	None	None	None	None	None	None	None	None	None
Pi4ka	E9Q3L2;F6Y9T6;F6XSW4;D6RJ66		Medium	Low	High	Medium	High	Medium	None	Medium	Medium	Medium	Low	Medium	Medium	Medium	Low	Medium	Medium	Medium	None	High	Medium	Low	Medium	Medium	None	Medium	None	Medium
Pi4kb	E9Q8A3;Q8BKC8;Q8BKC8-2;Q8BKC8-3;D6RI80	Phosphatidylinositol 4-kinase beta	None	None	Medium	Medium	Medium	Low	None	Low	Medium	None	None	Medium	Medium	Medium	Medium	Medium	None	None	None	None	None	None	None	None	None	None	None	None
Pigg	D3Z3Y1;D3Z4I0;D3YTQ6		None	None	None	None	None	None	None	None	None	None	None	None	None	None	None	None	None	None	None	None	None	None	None	None	None	None	None	None
Pigk	F6S1D3;Q9CXY9;Q8BXX3;E9Q421;Q8BL63	GPI-anchor transamidase	Medium	None	None	Medium	Medium	Medium	None	Medium	Medium	Medium	None	Medium	High	Medium	None	Medium	Medium	None	None	Medium	None	Medium	None	Medium	None	Medium	None	Medium
Pigs	Q3V307;Q6PD26;E9Q761	GPI transamidase component PIG-S	Medium	None	Medium	None	Medium	Medium	None	Medium	Medium	Medium	Low	Medium	Medium	Low	None	Medium	Medium	None	None	Medium	None	Medium	Medium	Medium	Medium	Medium	Medium	Medium
Pigt	Q8BXQ2;B7ZC19	GPI transamidase component PIG-T	None	None	None	None	None	None	None	None	None	None	None	None	High	None	None	None	None	None	None	None	None	None	None	None	None	None	None	None
Pik3c2a	F8VPL2;Q61194;E9QP97;Q61194-2	Phosphatidylinositol 4-phosphate 3-kinase C2 domain-containing subunit alpha	Medium	None	None	None	None	Medium	None	Medium	None	None	None	High	High	Medium	Medium	Medium	Medium	None	None	Medium	None	Medium	Medium	Medium	None	Low	None	Medium
Pik3c3	Q6PF93;E9QLS6;Q6PF93-2;D3YZ98;E9Q824	Phosphatidylinositol 3-kinase catalytic subunit type 3	Medium	None	None	None	Medium	Medium	None	None	Medium	None	None	Medium	Medium	None	None	Medium	Medium	None	None	High	Medium	None	None	Medium	None	Medium	Medium	Medium
Pik3ca	P42337;D3YY41	Phosphatidylinositol 4,5-bisphosphate 3-kinase catalytic subunit alpha isoform	Medium	Medium	Medium	Medium	Medium	Medium	None	Medium	Medium	Medium	None	Medium	Medium	Medium	Medium	Medium	Medium	Medium	None	High	Medium	Low	Medium	High	Medium	Medium	Medium	Medium
Pik3cb	Q8BTI9;Q3T9Y0;Q3TBW3;Q8CI98;Q3UDT3;O35904;B0QZL5	Phosphatidylinositol 4,5-bisphosphate 3-kinase catalytic subunit beta isoform	None	None	Medium	None	Medium	None	None	None	Medium	None	Low	Medium	Medium	Medium	None	Medium	Medium	None	None	None	None	None	None	None	None	Medium	None	Medium
Pik3r1	P26450;Q80UI5;Q3UXE9;Q64143;B1AUG0;P70305	Phosphatidylinositol 3-kinase regulatory subunit alpha	Medium	Medium	Medium	Medium	Medium	Medium	Low	Medium	None	Medium	Low	Medium	Medium	Medium	Medium	Medium	Medium	Medium	High	Medium	None	Low	None	Medium	Medium	Medium	Medium	Medium
Pik3r4	Q8VD65	Phosphoinositide 3-kinase regulatory subunit 4	Medium	None	Medium	Medium	Medium	Medium	None	Medium	Medium	None	None	Medium	Medium	Medium	None	Medium	Medium	None	High	High	Medium	Medium	Medium	High	None	Medium	None	Medium
Pin1	Q9QUR7	Peptidyl-prolyl cis-trans isomerase NIMA-interacting 1	Medium	High	Medium	Medium	Medium	Medium	Medium	Medium	Medium	None	Medium	Low	Medium	Medium	Medium	Low	Medium	High	None	Medium	Medium	Medium	None	Medium	Medium	Medium	Medium	Medium
Pin4	Q9CWW6	Peptidyl-prolyl cis-trans isomerase NIMA-interacting 4	Medium	Low	Medium	Medium	None	Medium	None	Medium	None	Medium	Low	Medium	None	Medium	Medium	Medium	Medium	None	High	None	Medium	High	None	None	Medium	Medium	Medium	Medium
Pip4k2a	O70172;Q544E3;F6RJE8	Phosphatidylinositol 5-phosphate 4-kinase type-2 alpha	Medium	Medium	High	Low	High	Low	None	Medium	Low	Medium	None	None	None	Medium	None	Medium	Medium	Medium	Low	High	None	None	None	High	None	Medium	Medium	Medium
Pip4k2b	Q3UJ95;Q80XI4	Phosphatidylinositol 5-phosphate 4-kinase type-2 beta	Medium	Medium	High	Low	High	Low	Medium	Medium	Medium	Medium	Low	None	None	Low	Low	Medium	Medium	High	Medium	High	Medium	Low	Medium	Medium	None	Medium	Medium	Medium
Pip4k2c	Q91XU3	Phosphatidylinositol 5-phosphate 4-kinase type-2 gamma	Medium	Medium	Medium	Medium	Medium	Medium	None	Medium	None	Medium	Low	None	Medium	High	High	Low	Medium	Medium	None	High	Medium	Medium	Medium	Medium	Medium	Medium	Medium	Medium
Pip5k1b	P70181;P70181-2	Phosphatidylinositol 4-phosphate 5-kinase type-1 beta	None	None	None	None	None	None	None	None	None	None	None	None	None	None	None	None	None	None	None	None	None	None	None	None	None	None	None	None
Pip5k1c	F8WHW6;O70161;O70161-3;O70161-2;E0CYP4;F7C0X9;F8WIX5;P70182;F8WI18;D3YUY3;F8WIX4;P70182-2;F6SMP3	Phosphatidylinositol 4-phosphate 5-kinase type-1 gamma	Low	High	High	Low	High	Low	None	Low	None	Medium	Low	Low	Low	Medium	Medium	Low	Medium	High	Medium	High	Low	None	None	Medium	Medium	Medium	Medium	None
Pipox	Q3UEJ8;Q9D826	Peroxisomal sarcosine oxidase	Low	None	Low	None	Low	Low	Low	Low	None	None	Low	Low	Low	High	High	High	Low	Low	None	Low	None	Low	None	Low	None	None	Low	None
Pisd	F6TVX7;Q505E1;Q8BSF4;F7C386;E9PX91;Q3TJ76;D3YY63	Phosphatidylserine decarboxylase proenzyme;Phosphatidylserine decarboxylase alpha chain;Phosphatidylserine decarboxylase beta chain	Medium	Low	Medium	High	Medium	Medium	None	Medium	None	Low	Medium	Medium	Medium	Medium	None	Medium	None	Low	None	Medium	None	Medium	Medium	Medium	Medium	None	Medium	Medium
Pja2	Q80U04;Q80U04-2	E3 ubiquitin-protein ligase Praja-2	Medium	None	None	None	None	None	None	None	None	None	None	None	None	None	None	None	None	None	None	None	None	None	None	None	None	None	None	None
Pklr	G3X925;P53657;E9Q509	Pyruvate kinase;Pyruvate kinase isozymes R/L	Low	Low	Low	Low	Low	Medium	Low	Low	Low	Low	Low	Medium	Medium	Low	Low	High	Low	Low	Medium	Low	Low	Low	Low	Low	Low	Low	Low	Low
Pkn1	P70268-2;P70268;D6RH37	Serine/threonine-protein kinase N1	Medium	None	Low	Medium	None	Medium	None	Medium	Medium	Medium	None	Medium	Medium	Medium	Medium	Medium	Medium	Medium	None	None	None	None	Medium	Medium	None	None	Medium	None
Pkn2	Q8BWW9;G3UZM9;G3UXH4;Q8BWW9-2;F6TJL1;Q8BWW9-3;G3UYD6	Serine/threonine-protein kinase N2	Medium	None	None	Medium	Medium	Medium	None	Medium	High	None	None	Medium	Medium	Medium	None	Medium	Medium	None	None	None	None	None	None	None	None	Medium	None	None
Pla2g12b	Q8VC81;Q99P27	Group XIIB secretory phospholipase A2-like protein	None	None	None	None	None	None	None	None	None	None	None	None	None	None	None	High	None	None	None	None	None	None	None	None	None	None	None	None
Pla2g1b	Q9Z0Y2;D3YWH2;D3Z1N8	Phospholipase A2	None	None	None	None	None	None	None	None	None	None	None	None	None	None	None	None	None	None	Medium	None	None	High	None	None	High	None	None	None
Pla2g4a	P47713;Q3UMQ1	Cytosolic phospholipase A2;Phospholipase A2;Lysophospholipase	Low	Low	Low	None	None	Medium	None	High	Medium	Medium	None	Medium	Medium	Low	None	None	Medium	None	None	None	Medium	None	None	Medium	Medium	Medium	Medium	Medium
Pla2g4c	Q08EC7;Q64GA5		Low	None	None	None	None	High	None	Low	None	Low	None	Low	Medium	None	None	None	None	None	None	None	None	None	None	None	Medium	None	None	None
Pla2g4f	Q50L41	Cytosolic phospholipase A2 zeta	None	None	None	None	None	None	None	None	None	None	None	None	None	None	None	None	None	None	None	None	None	None	None	None	None	None	None	None
Pla2g6	P97819;Q3UN31;P97819-2	85 kDa calcium-independent phospholipase A2	None	None	None	None	None	None	None	None	None	None	None	None	None	None	None	Medium	None	None	None	None	None	None	None	None	None	None	None	None
Pla2g7	Q60963;E9QLU1;E9Q330	Platelet-activating factor acetylhydrolase	None	None	None	None	High	None	None	None	None	None	None	None	None	None	None	None	None	High	None	None	None	None	None	None	None	None	None	None
Plb1	Q3TTY0;Q3TTY0-3;Q3TTY0-2;Q3TTY0-4	Phospholipase B1, membrane-associated;Phospholipase A2;Lysophospholipase	None	None	None	None	None	Low	None	None	None	None	None	None	High	Low	None	Low	None	None	None	None	None	None	None	None	None	None	None	None
Plcb1	Q9Z1B3;Q9Z1B3-3;A2AW58;Q9Z1B3-2;Q6ZQ92;F6X322	1-phosphatidylinositol 4,5-bisphosphate phosphodiesterase beta-1	High	Medium	High	Medium	High	Low	None	Medium	Low	Low	Low	Low	Low	Medium	Medium	Medium	Medium	High	None	High	Medium	Medium	None	None	None	None	Medium	Medium
Plcb3	P51432	1-phosphatidylinositol 4,5-bisphosphate phosphodiesterase beta-3	Low	Low	Low	Medium	Medium	Medium	Low	Medium	Medium	Low	Low	High	High	Low	Low	Low	Medium	Low	Low	Low	Medium	Low	Low	Low	Low	Low	Low	Low
Plcb4	Q91UZ1;A2AT91;A2AT93		Medium	Low	High	Medium	High	Medium	Low	Medium	Medium	Medium	Low	Low	Low	None	Low	Low	Medium	Medium	None	Medium	Low	Low	High	None	None	Low	Low	Medium
Plcd1	Q8R3B1	1-phosphatidylinositol 4,5-bisphosphate phosphodiesterase delta-1	Medium	Low	Medium	High	Medium	Medium	Medium	Medium	Medium	Medium	Low	Medium	Medium	Medium	Medium	Low	Medium	Medium	Low	Medium	Medium	Medium	Medium	Medium	Medium	High	Medium	High
Plcd4	Q8K3R3-3;Q8K3R3;Q8K3R3-2;D6RGN2;Q8K3R3-4	1-phosphatidylinositol 4,5-bisphosphate phosphodiesterase delta-4	None	None	None	None	None	None	None	None	None	None	Medium	None	None	None	None	None	None	None	None	None	None	None	None	None	None	None	None	None
Plcg1	A2A4A7;Q62077;A2A4A6;G3UXP4;F6SLL0	1-phosphatidylinositol 4,5-bisphosphate phosphodiesterase gamma-1	Medium	Low	Medium	Medium	Medium	Medium	Medium	Medium	High	None	None	Low	Medium	Medium	None	Medium	High	Medium	None	High	None	None	None	None	None	High	None	Medium
Plcg2	Q8CIH5	1-phosphatidylinositol 4,5-bisphosphate phosphodiesterase gamma-2	Low	Low	None	None	Low	Medium	Low	Medium	Low	Low	Low	Medium	High	Medium	Medium	Low	Medium	None	None	Low	Medium	Low	Medium	High	Low	Medium	Medium	Medium
Plch2	D3Z661;A2AP18;A2AP18-4;A2AP18-3;H3BK11;A2AP18-2;F7C3A0;H3BIW6;A2AP18-5	1-phosphatidylinositol 4,5-bisphosphate phosphodiesterase eta-2	None	None	None	None	Medium	None	None	None	None	None	None	None	None	None	None	None	None	None	None	None	None	None	None	None	None	None	None	None
Plcl1	Q3USB7;F6Q993	Inactive phospholipase C-like protein 1	Low	Low	High	Low	Medium	Low	High	Low	Low	Medium	Low	Low	Low	Low	Low	Low	Low	Low	High	Low	Low	Low	Medium	Low	Low	Medium	Low	Low
Plcl2	Q8K394	Inactive phospholipase C-like protein 2	None	None	High	None	High	None	None	None	Medium	None	None	None	None	None	None	None	None	None	None	Medium	None	Medium	None	Medium	None	None	None	None
Pld1	G3X9E4;Q6NVF2;E9PYR8;F6WKY8;Q9Z280;Q9Z280-2;D6RH77	Phospholipase D1	None	None	None	None	None	None	None	None	None	None	None	High	Medium	None	None	None	None	None	None	None	None	None	None	None	None	None	None	None
Pld4	Q8BG07;Q8BG07-2	Phospholipase D4	Low	None	None	None	None	Low	None	None	None	None	Low	Low	Low	Low	None	Medium	None	None	None	Low	None	None	None	High	None	None	None	Medium
Plin1	Q8CGN5;Q8CGN5-2;Q8CGN5-3;Q8CGN5-4	Perilipin-1	High	Low	Low	High	Low	Low	Low	Low	Low	Low	Low	Low	Low	Low	Low	Low	Low	Low	Low	Low	Medium	Low	Low	Low	Low	Medium	Low	High
Plin2	P43883;B1AXR5;B1AXR3	Perilipin-2	High	Medium	None	High	Low	None	Medium	None	Medium	Low	Medium	Low	Low	Low	Low	High	Medium	None	Medium	High	Medium	None	None	Low	None	Medium	Medium	Medium
Plin3	Q9DBG5	Perilipin-3	Medium	Medium	Medium	Medium	Low	Medium	Medium	Medium	Medium	Medium	High	Medium	Medium	Medium	Medium	Low	Medium	Medium	Medium	Low	Medium	Medium	Medium	Low	Medium	Medium	Medium	Medium
Plin4	O88492;O88492-2	Perilipin-4	High	Low	Low	High	Low	Low	High	Medium	None	Medium	Medium	None	Low	Low	High	Medium	Low	Low	Medium	Low	Medium	Medium	Low	Low	Medium	Medium	Low	High
Plod1	A2A7Z0;Q9R0E2;F6WNR1;A8Y5E6;E9PXE3	Procollagen-lysine,2-oxoglutarate 5-dioxygenase 1	Medium	None	Low	High	Low	Low	None	None	High	None	None	None	None	Medium	None	Medium	None	None	None	None	High	None	None	Medium	None	None	None	None
Plod2	E9Q718;Q9R0B9	Procollagen-lysine,2-oxoglutarate 5-dioxygenase 2	High	None	None	None	None	None	None	None	None	None	None	None	None	None	None	None	None	None	None	None	None	None	None	None	None	None	None	Medium
Plod3	Q9R0E1	Procollagen-lysine,2-oxoglutarate 5-dioxygenase 3	Medium	None	None	Medium	None	None	None	None	High	None	None	None	None	None	None	None	None	None	None	None	None	None	None	None	None	None	None	None
Pltp	P55065;Q3UFS5;A2A5K2;A2A5K3	Phospholipid transfer protein	None	None	None	None	None	Medium	None	None	None	None	None	None	None	None	None	None	High	None	None	None	None	None	None	None	None	None	None	None
Pmm1	O35621;Q545Q8;Q91W01;D6RG76	Phosphomannomutase 1	Medium	High	Medium	None	High	Low	None	None	None	None	None	None	None	Low	None	None	None	None	Medium	Low	None	None	None	None	None	None	None	None
Pmm2	Q545N8;Q9Z2M7	Phosphomannomutase 2	Low	Low	Low	Medium	Low	Medium	Low	Medium	Low	Low	Low	Medium	Medium	Medium	Medium	Medium	Medium	Low	Medium	Low	Medium	Medium	High	Medium	Medium	Medium	Medium	Medium
Pmpca	A2AIW8;Q9DC61;A2AIW9	Mitochondrial-processing peptidase subunit alpha	Medium	Low	Medium	High	Medium	Medium	Medium	Medium	Medium	Medium	Medium	Medium	Medium	Medium	Medium	Medium	Low	Low	Medium	Medium	Medium	Medium	Medium	Medium	Medium	Medium	Medium	Medium
Pnkp	Q9JLV6;G5E8N7;Q9JLV6-2;E9QML1;E9Q9A5	Bifunctional polynucleotide phosphatase/kinase;Polynucleotide 3-phosphatase;Polynucleotide 5-hydroxyl-kinase	Medium	Low	Low	Medium	Low	Medium	None	Medium	Medium	Medium	None	Medium	Medium	Medium	Medium	Medium	Medium	Low	None	Medium	Medium	Medium	Medium	High	Medium	High	Medium	Medium
Pnlip	Q6P8U6	Pancreatic triacylglycerol lipase	Low	Low	Low	Low	Low	Low	Low	High	Low	Low	Low	High	Medium	Low	Low	Low	Low	Low	Medium	Low	Low	High	Low	Low	Low	Low	Low	Low
Pnliprp1	Q5BKQ4	Pancreatic lipase-related protein 1	Low	Low	Low	Low	Low	Low	Low	High	Low	Low	Low	High	Low	Low	Low	Low	Medium	Low	Low	Low	Low	High	Low	Low	Low	Low	Low	Low
Pnliprp2	Q4VBW7;P17892	Pancreatic lipase-related protein 2	Low	Low	None	Low	None	Medium	Low	High	None	Low	None	High	Medium	None	None	None	Low	Low	Medium	Low	None	High	None	None	Medium	Medium	None	None
Pnmt	P40935;Q0VB50	Phenylethanolamine N-methyltransferase	High	None	None	None	None	None	None	None	None	None	None	None	None	None	None	None	None	None	None	None	None	None	None	None	None	None	None	None
Pnp	P23492;Q543K9	Purine nucleoside phosphorylase	Medium	Low	Low	Medium	Low	Medium	Low	Medium	Low	Low	Low	Medium	Medium	Medium	Medium	Medium	Medium	Low	Medium	Low	Medium	Medium	Medium	Medium	Low	Medium	Medium	Medium
Pnpla2	Q8BJ56;Q8BJ56-2;Q8BJ56-3;E9PZA4;H3BIT5	Patatin-like phospholipase domain-containing protein 2	None	None	None	High	None	None	None	None	None	None	Low	None	None	None	None	None	None	None	None	None	None	None	None	None	None	None	None	High
Pnpla6	Q3TRM4;Q3TRM4-3;Q3TRM4-2;Q3TRM4-4	Neuropathy target esterase	None	None	Medium	None	None	None	None	None	None	None	None	None	High	Medium	None	None	None	None	None	None	None	None	None	Low	None	None	None	None
Pnpla8	Q8K1N1;E9QAC9;E9PXB0	Calcium-independent phospholipase A2-gamma	Medium	None	Medium	None	Medium	Medium	None	None	None	None	None	None	None	None	None	Medium	None	Medium	None	Medium	Medium	None	None	Medium	None	Medium	Low	None
Pnpo	Q91XF0;A2A6E7	Pyridoxine-5-phosphate oxidase	Medium	Medium	Medium	Medium	Medium	Medium	Medium	Medium	Low	Low	Medium	Medium	Medium	Medium	Medium	High	Medium	Medium	Medium	Medium	Low	Medium	Medium	Medium	Medium	Low	Low	Medium
Pnpt1	Q8K1R3;Q8K1R3-2	Polyribonucleotide nucleotidyltransferase 1, mitochondrial	Medium	Low	Medium	High	Medium	Medium	Medium	Medium	Medium	Low	Medium	Medium	Medium	Medium	Medium	Medium	Medium	Low	None	Medium	Medium	Medium	Medium	Medium	Medium	Medium	Low	Medium
Poglut1	Q8BYB9;E9Q3R0	Protein O-glucosyltransferase 1	None	None	None	None	None	None	None	None	High	None	None	None	None	None	None	None	None	None	None	Low	None	None	None	None	None	None	None	Medium
Pola1	A2A4H0;P33609;B9EHJ9	DNA polymerase;DNA polymerase alpha catalytic subunit	None	None	None	None	None	None	None	None	Medium	None	None	None	None	None	None	None	None	None	None	None	None	None	None	None	None	None	None	None
Pola2	P33611;Q8C2T6	DNA polymerase alpha subunit B	None	None	None	None	None	None	None	None	None	None	None	None	None	None	None	None	None	None	None	None	None	None	None	None	None	None	None	None
Polb	Q8K409	DNA polymerase beta	None	None	None	None	None	Medium	None	None	Medium	Medium	None	None	None	Medium	None	None	None	None	None	None	None	Medium	None	None	None	Medium	None	None
Pold1	P52431;D6RFB8	DNA polymerase delta catalytic subunit;DNA polymerase	Medium	None	Low	None	None	Medium	None	Medium	Medium	Medium	None	High	Medium	None	None	Medium	Medium	None	None	None	None	None	None	Medium	None	High	None	Medium
Pold2	O35654;A8Y5G7	DNA polymerase delta subunit 2	Medium	None	None	Low	None	Medium	None	None	High	None	None	Medium	Medium	None	None	None	None	None	None	None	None	None	None	None	None	High	None	None
Pold3	Q9EQ28;Q8BH76	DNA polymerase delta subunit 3	Medium	None	None	None	None	None	None	None	None	None	None	None	None	None	None	None	None	None	None	None	None	None	None	None	None	None	None	None
Pole	Q9WVF7;E9QAP6;E9QAP5	DNA polymerase epsilon catalytic subunit A	None	None	None	None	None	None	None	None	None	None	None	None	None	None	None	High	None	None	None	None	None	None	None	None	Medium	None	None	High
Pole3	Q9JKP7;D6RDT4	DNA polymerase epsilon subunit 3	Medium	None	None	None	None	None	None	None	High	None	None	None	Medium	None	None	None	None	None	None	None	None	None	None	None	None	None	None	None
Polr1a	O35134	DNA-directed RNA polymerase I subunit RPA1	None	None	None	None	None	None	None	None	None	None	None	None	None	None	None	None	None	None	None	None	None	None	None	None	None	None	None	None
Polr1b	P70700;A2AP84	DNA-directed RNA polymerase I subunit RPA2	None	None	None	None	None	None	None	None	High	None	None	None	None	None	None	None	None	None	None	None	None	None	None	High	None	None	None	None
Polr1d	P97304;Q545W2	DNA-directed RNA polymerases I and III subunit RPAC2	None	None	None	None	None	None	None	None	None	None	None	None	None	None	None	None	None	None	None	None	None	None	None	None	None	None	None	None
Polr2a	P08775	DNA-directed RNA polymerase II subunit RPB1	Medium	None	Medium	Medium	Medium	Medium	None	Medium	High	Medium	Low	Medium	Medium	Medium	Low	Medium	Medium	Low	None	Medium	Medium	Low	Medium	High	Low	High	Medium	Medium
Polr2b	Q8CFI7	DNA-directed RNA polymerase II subunit RPB2	None	None	None	None	Medium	Medium	None	Medium	Medium	None	None	None	None	None	Medium	None	None	None	None	Medium	None	Low	None	None	High	None	None	Medium
Polr2c	Q99M46;E9Q898;P97760	DNA-directed RNA polymerase II subunit RPB3	Medium	Medium	Medium	Medium	Medium	None	None	Medium	None	None	Medium	Medium	Medium	Medium	Medium	Medium	None	None	None	None	None	None	None	Medium	None	Medium	Medium	None
Polr2e	Q3V214;Q80UW8	DNA-directed RNA polymerases I, II, and III subunit RPABC1	Medium	Medium	Medium	Medium	Medium	Medium	None	Medium	Medium	Medium	Medium	None	Medium	Medium	Medium	Medium	Medium	Medium	None	None	None	None	None	None	Medium	High	High	Medium
Polr2g	P62488	DNA-directed RNA polymerase II subunit RPB7	None	None	None	None	None	None	None	None	None	None	None	None	None	None	None	None	None	None	None	None	None	None	None	None	None	None	None	None
Polr2h	Q923G2	DNA-directed RNA polymerases I, II, and III subunit RPABC3	Medium	None	None	None	None	Medium	None	None	None	None	None	None	None	None	None	None	None	None	None	None	None	None	None	None	None	High	Medium	Medium
Polr2j	O08740;Q6PI63;D3YZ20;D3YZ19	DNA-directed RNA polymerase II subunit RPB11	Medium	Medium	Medium	None	Medium	Medium	None	Medium	Medium	None	None	Medium	Medium	Medium	Medium	Medium	Medium	Medium	Medium	High	Medium	Medium	Medium	Medium	Medium	Medium	Medium	Medium
Polr2l	E9Q3B5;P62876	DNA-directed RNA polymerases I, II, and III subunit RPABC5	Medium	None	Medium	Medium	None	Medium	None	Medium	None	None	None	None	Medium	Medium	None	Medium	Medium	None	None	Medium	None	None	None	None	None	None	None	None
Polr3a	B2RXC6	DNA-directed RNA polymerase	None	None	None	None	None	Medium	None	Medium	High	None	High	Low	None	None	None	None	None	None	None	Low	None	None	None	None	None	None	None	None
Pon1	P52430;H3BK03;H3BLB8	Serum paraoxonase/arylesterase 1	Medium	Low	Medium	High	Low	Low	Medium	Low	None	Medium	Medium	Low	Low	Low	Low	High	High	Low	None	None	Low	Low	Medium	Medium	None	Medium	High	Medium
Pon2	Q62086;E9PV34	Serum paraoxonase/arylesterase 2	Medium	Low	Medium	Medium	Medium	Medium	Low	High	Low	Medium	Low	Medium	Medium	Low	Low	Medium	Medium	Low	Medium	Medium	Medium	Medium	Medium	Medium	Medium	Low	Low	Medium
Pon3	Q62087;H3BL07;H3BKW4	Serum paraoxonase/lactonase 3	High	Low	Low	High	Low	Medium	Low	Medium	Low	Low	Medium	Medium	Medium	Low	Low	Medium	Medium	Low	High	Low	Medium	High	High	Low	Medium	Low	Low	High
Por	P37040;Q05DV1;E9Q997;E9PVT9;F6R7H8	NADPH--cytochrome P450 reductase	Medium	Low	Low	High	Low	Medium	Low	Medium	Low	Medium	Low	High	Medium	Medium	Medium	High	Medium	Low	Medium	Medium	Medium	Low	Medium	Medium	Low	Medium	Low	High
Ppa1	Q4FK49;Q9D819;E9Q5Z3	Inorganic pyrophosphatase	Medium	Medium	Medium	High	Low	Medium	Low	Medium	Medium	Medium	Low	Medium	Medium	Low	Medium	Medium	Low	Medium	Medium	Medium	Low	Medium	Medium	Low	Medium	Medium	Low	Medium
Ppa2	Q91VM9;Q91VM9-2;G8JL76;D3Z096	Inorganic pyrophosphatase 2, mitochondrial	Medium	Low	Medium	High	Medium	Medium	Medium	Low	Low	Medium	Medium	Low	Low	High	High	Medium	Medium	Low	Medium	Medium	Low	Low	Medium	Low	Medium	Low	Low	Medium
Ppap2a	Q61469-2;Q61469	Lipid phosphate phosphohydrolase 1	None	None	None	None	None	None	None	None	None	None	None	None	None	None	None	None	None	None	None	None	None	None	None	High	None	None	None	None
Ppap2c	Q9DAX2;Q9DAX2-2;G3XA61	Lipid phosphate phosphohydrolase 2	None	None	None	None	None	None	None	None	None	None	None	None	None	None	None	None	None	None	None	None	None	None	None	None	None	None	None	None
Ppat	Q8CIH9	Amidophosphoribosyltransferase	Medium	None	Medium	Medium	Medium	Medium	None	Medium	Medium	Medium	Low	Medium	Medium	Medium	Medium	Medium	Medium	None	None	Medium	None	High	None	Medium	None	Medium	Medium	Medium
Ppcdc	Q8BZB2	Phosphopantothenoylcysteine decarboxylase	None	None	None	None	None	None	None	None	None	None	None	None	None	Medium	High	None	None	None	None	None	None	None	None	None	None	None	None	None
Ppcs	A2BGJ4;Q8VDG5;A2BGJ3;Q8VDG5-2	Phosphopantothenate--cysteine ligase	Medium	Low	Low	Medium	Low	Medium	Medium	Medium	None	Medium	Low	Medium	Medium	Medium	Medium	Medium	Medium	Medium	None	Low	None	Medium	Medium	Medium	Medium	Medium	Medium	Medium
Ppia	P17742;Q5SVY2;E9Q1E3;F8VPN3	Peptidyl-prolyl cis-trans isomerase A;Peptidyl-prolyl cis-trans isomerase	Medium	Medium	Medium	Medium	Medium	Medium	Low	Medium	Medium	Medium	Low	Medium	Medium	Medium	Medium	Medium	Medium	Medium	Medium	Medium	Medium	Medium	Medium	Medium	Medium	High	Medium	Medium
Ppib	P24369;Q9DCY1	Peptidyl-prolyl cis-trans isomerase B;Peptidyl-prolyl cis-trans isomerase	Medium	Low	Low	Low	Low	Medium	Low	Medium	Medium	Low	Low	Medium	Medium	Medium	Medium	Medium	Medium	Low	Medium	Low	Medium	High	High	Low	High	Low	Medium	Medium
Ppic	P30412;Q3UC73	Peptidyl-prolyl cis-trans isomerase C;Peptidyl-prolyl cis-trans isomerase	Low	None	None	Low	Low	Low	Medium	High	High	Low	Low	Low	Low	High	High	Low	Medium	Low	Medium	Low	High	Medium	Low	Medium	High	Low	High	Medium
Ppid	Q9CR16;E9Q5D3	Peptidyl-prolyl cis-trans isomerase D	Medium	Medium	Medium	Medium	Medium	Medium	Medium	Medium	Medium	Medium	Medium	Medium	Medium	Medium	Medium	Medium	Medium	Medium	Medium	Medium	Medium	Medium	Medium	Medium	Medium	Medium	Medium	Medium
Ppie	Q9QZH3	Peptidyl-prolyl cis-trans isomerase E	Medium	None	Low	Medium	Medium	Medium	None	Medium	Medium	None	None	Medium	Medium	Medium	None	Medium	Medium	Medium	None	None	None	None	None	Medium	None	High	None	Medium
Ppif	Q99KR7	Peptidyl-prolyl cis-trans isomerase F, mitochondrial	Low	Medium	Medium	High	Medium	Medium	Medium	Medium	Low	Medium	High	Medium	Medium	Medium	Medium	Medium	Low	Medium	Medium	Low	None	Medium	None	Low	Medium	Medium	Low	Medium
Ppig	A2AR02;A2AR01	Peptidyl-prolyl cis-trans isomerase G;Peptidyl-prolyl cis-trans isomerase	Medium	None	None	None	None	None	None	None	High	None	None	None	None	None	None	None	None	None	None	None	None	None	None	None	None	None	None	None
Ppih	Q4G0C5;Q9D868-2;A2BGI8;A2BGJ0;Q9D868;A2BGI9	Peptidyl-prolyl cis-trans isomerase;Peptidyl-prolyl cis-trans isomerase H	Medium	Medium	Medium	Medium	Medium	Medium	None	Medium	High	Medium	Low	Medium	Medium	Medium	Medium	Medium	Medium	Medium	Medium	Medium	Medium	Medium	None	Medium	Medium	High	Medium	Medium
Ppil1	B9EJX8;Q9D0W5	Peptidyl-prolyl cis-trans isomerase;Peptidyl-prolyl cis-trans isomerase-like 1	Medium	Medium	Medium	Medium	Medium	Medium	None	None	Medium	Medium	Medium	Medium	Medium	Medium	Medium	Medium	Medium	Medium	Medium	Medium	Medium	Medium	Medium	Medium	Medium	Medium	Medium	Medium
Ppil2	Q9D787;E9Q0H9;D3YZQ4	Peptidyl-prolyl cis-trans isomerase-like 2	Medium	None	None	Medium	Medium	Medium	None	None	High	None	None	Medium	None	Medium	Medium	Medium	Medium	None	None	Medium	None	None	None	Medium	None	High	Medium	Medium
Ppil3	Q9D6L8;Q9D6L8-2	Peptidyl-prolyl cis-trans isomerase-like 3	Medium	Medium	None	Low	Medium	Medium	None	None	Medium	None	None	Medium	Medium	Medium	Medium	Medium	Medium	Medium	None	Medium	Medium	Medium	Medium	Medium	Medium	High	Medium	None
Ppip5k2	E9Q9J4;Q6ZQB6;Q6ZQB6-3;Q6ZQB6-2;A2ARP1-6;A2ARP1-5;F6VU93	Inositol hexakisphosphate and diphosphoinositol-pentakisphosphate kinase 2	None	None	Medium	None	None	Medium	None	Medium	Medium	None	Low	High	High	None	None	High	None	None	None	None	None	None	None	Medium	None	None	None	None
Ppm1a	P49443;Q9EQE3;Q9EQE2	Protein phosphatase 1A	Medium	Medium	Medium	Medium	Medium	Medium	Medium	Medium	Medium	Medium	Low	Medium	Medium	Medium	Medium	Medium	Medium	Medium	None	Medium	Medium	Medium	Medium	Medium	Medium	Medium	Medium	Medium
Ppm1b	P36993;Q546R1;Q99NF7;P36993-5;P36993-3;P36993-4;P36993-2	Protein phosphatase 1B	Medium	Low	Medium	Medium	Medium	Medium	Medium	Medium	Medium	Medium	Medium	Medium	Medium	Medium	Medium	Medium	Medium	None	None	Medium	None	None	None	Medium	None	Medium	Medium	Medium
Ppm1e	B2KGP3;Q80TL0	Protein phosphatase 1E	Medium	None	None	None	High	None	None	None	None	Medium	None	None	None	None	None	None	None	None	None	High	None	None	None	None	None	None	None	None
Ppm1f	Q8CGA0	Protein phosphatase 1F	Medium	Medium	High	Medium	Medium	Low	Medium	Medium	Medium	High	Low	Low	Low	Medium	Medium	Medium	High	Medium	None	Medium	Medium	Medium	Medium	Medium	None	None	None	Medium
Ppm1g	Q61074	Protein phosphatase 1G	Medium	Low	Medium	Medium	Medium	Medium	None	Medium	High	Medium	Low	Medium	Medium	Medium	Medium	Medium	Medium	Low	None	Medium	Medium	Low	Medium	Medium	Low	High	Medium	Medium
Ppox	P51175	Protoporphyrinogen oxidase	Medium	None	None	High	Medium	Medium	Medium	Medium	Medium	Medium	None	Medium	Medium	Medium	Medium	Medium	Medium	None	None	Medium	None	Medium	None	None	None	Medium	None	Medium
Ppp1ca	P62137;Q3TYF5	Serine/threonine-protein phosphatase PP1-alpha catalytic subunit;Serine/threonine-protein phosphatase	Medium	Low	Medium	Medium	Medium	Medium	Low	Medium	Medium	Medium	Low	Medium	Medium	Medium	Medium	Medium	Medium	Medium	Medium	Medium	None	Medium	None	Medium	Medium	High	High	High
Ppp1cb	P62141	Serine/threonine-protein phosphatase PP1-beta catalytic subunit	Medium	Low	Medium	Medium	Medium	Medium	Medium	Medium	High	Medium	Low	Medium	Medium	Medium	Medium	Low	Medium	Medium	Medium	Medium	Medium	Medium	Medium	Medium	None	High	High	High
Ppp1cc	P63087-2;P63087;Q6ZWM8	Serine/threonine-protein phosphatase PP1-gamma catalytic subunit;Serine/threonine-protein phosphatase	Medium	Medium	Medium	Medium	Medium	Medium	Medium	Medium	Medium	Medium	Low	Medium	Medium	Medium	Medium	Medium	Medium	Medium	Medium	Medium	Medium	Medium	Medium	Medium	Medium	High	High	High
Ppp1r1a	Q9ERT9	Protein phosphatase 1 regulatory subunit 1A	None	High	None	None	None	None	None	None	None	None	None	None	None	High	High	None	None	None	None	None	None	None	None	None	None	None	None	None
Ppp1r2	Q9DCL8;D3Z3A0	Protein phosphatase inhibitor 2	Medium	High	Medium	Medium	Medium	Medium	Medium	Medium	Low	Medium	Medium	Low	Low	Medium	Medium	Low	Medium	High	High	Medium	Medium	Medium	Medium	Medium	Medium	Medium	Medium	Medium
Ppp1r3a	Q99MR9	Protein phosphatase 1 regulatory subunit 3A	None	None	None	None	None	None	None	None	None	None	None	None	None	None	None	None	None	None	None	None	None	None	None	None	None	None	None	None
Ppp2ca	P63330	Serine/threonine-protein phosphatase 2A catalytic subunit alpha isoform	Medium	None	Medium	High	Medium	Medium	None	Medium	None	None	None	Medium	Medium	Medium	Medium	Medium	None	Medium	None	Medium	Medium	Medium	None	None	None	High	High	None
Ppp2cb	P62715	Serine/threonine-protein phosphatase 2A catalytic subunit beta isoform	Medium	Medium	Medium	Medium	Medium	Medium	None	None	None	Medium	None	Medium	Medium	Medium	Medium	Medium	None	None	Medium	Medium	Medium	Medium	None	None	Medium	Medium	Medium	High
Ppp2r1a	Q76MZ3;G3UWL2;G3UXQ1	Serine/threonine-protein phosphatase 2A 65 kDa regulatory subunit A alpha isoform	Medium	Medium	Medium	Medium	Medium	Medium	Medium	Medium	Medium	Medium	Low	Medium	Medium	Medium	Medium	Medium	Medium	Medium	Medium	High	Medium	Medium	Medium	Medium	Medium	Medium	Medium	Medium
Ppp2r1b	G3UWS4;H3BKU1;Q3TTF6;H3BLE7;Q7TNP2;H3BIV7;H3BLQ0	Serine/threonine-protein phosphatase 2A 65 kDa regulatory subunit A beta isoform	Medium	Low	Low	High	Low	Medium	Low	Medium	Medium	Low	Medium	Medium	Medium	Medium	Medium	Medium	Medium	Low	Low	Low	Medium	Medium	Medium	Medium	Medium	High	Low	High
Ppp2r2a	Q571J7;Q6P1F6;Q9CWU3;Q6ZWR4-2;Q6ZWR4;Q6ZWR4-3	Serine/threonine-protein phosphatase 2A 55 kDa regulatory subunit B alpha isoform	High	Medium	Medium	Medium	Medium	Medium	Medium	Medium	Medium	Medium	Medium	Medium	Medium	Medium	Medium	Medium	Medium	High	Medium	High	Medium	Medium	Medium	Medium	Medium	Medium	Medium	Medium
Ppp2r2c	Q8BG02	Serine/threonine-protein phosphatase 2A 55 kDa regulatory subunit B gamma isoform	None	High	None	None	None	None	None	None	None	None	None	None	None	None	None	None	None	None	None	None	None	None	None	None	None	None	None	None
Ppp2r3a	B2RXC8;G3X9E8		Medium	Low	Medium	Medium	None	None	High	Medium	None	None	None	None	None	Medium	Medium	Medium	None	None	High	None	None	None	None	None	None	None	None	None
Ppp3ca	B2RRX2;P63328;P63328-2;Q4V9X0;Q80XK0;P48455;Q3V074;G3X8V4	Serine/threonine-protein phosphatase;Serine/threonine-protein phosphatase 2B catalytic subunit alpha isoform	Low	High	High	Low	High	Low	Low	Low	Medium	Medium	Low	Low	Medium	Low	Low	Low	Medium	High	Low	High	Medium	Medium	None	Medium	Low	Low	Low	Low
Ppp3cb	P48453;E0CZ78;P48453-2;G3X8U7;E9Q6P2	Serine/threonine-protein phosphatase 2B catalytic subunit beta isoform;Serine/threonine-protein phosphatase	Low	Medium	High	Medium	High	Low	None	None	None	Medium	Low	None	Medium	Low	None	None	Medium	High	None	High	None	None	None	None	None	None	None	None
Ppp3r1	Q63810;Q63810-2;Q497S1;Q63811	Calcineurin subunit B type 1	Low	High	Medium	Low	High	Low	Low	Low	Low	Low	Low	Low	Low	Low	Low	Low	Medium	High	High	High	Low	Medium	Low	Low	Low	Low	Medium	Low
Ppp4c	P97470;Q3UNF2	Serine/threonine-protein phosphatase 4 catalytic subunit;Serine/threonine-protein phosphatase	Medium	None	None	None	Medium	Medium	None	None	Medium	None	None	Medium	None	None	Medium	None	None	None	None	None	None	None	None	None	None	None	None	None
Ppp5c	G5E819;Q60676;F7BX26	Serine/threonine-protein phosphatase;Serine/threonine-protein phosphatase 5	Medium	Low	High	Medium	High	Medium	Medium	Medium	Medium	Medium	Low	Medium	Medium	Medium	Medium	Medium	Medium	Medium	Medium	High	Medium	Medium	Medium	Medium	Low	Medium	Low	Medium
Ppp6c	Q9CQR6	Serine/threonine-protein phosphatase 6 catalytic subunit	Medium	Medium	Medium	Medium	Medium	Medium	Low	Medium	Medium	Medium	Low	Medium	Medium	Medium	Medium	Medium	Medium	Medium	None	Medium	Medium	Medium	Medium	Medium	Medium	High	Medium	Medium
Ppt1	E9PVY4;O88531;Q3U6J9;B1B0P9;B1B0P8	Palmitoyl-protein thioesterase 1	Medium	Medium	Medium	Medium	Medium	Low	Low	Medium	Low	Low	Low	Medium	Medium	Medium	Medium	Medium	Medium	Medium	Low	Medium	Medium	Medium	Medium	Medium	Medium	High	Medium	Medium
Ppwd1	Q8CEC6;E9Q873	Peptidylprolyl isomerase domain and WD repeat-containing protein 1	Medium	None	Low	Medium	Medium	Medium	None	Medium	Medium	Medium	None	Medium	Medium	Medium	Medium	Medium	Medium	Medium	Medium	Medium	Medium	Medium	Medium	Medium	Medium	High	Medium	Medium
Prdx1	B1AXW7;P35700;B1AXW6;B1AXW5;B1AXW4;G3UW54	Peroxiredoxin-1	Medium	Low	Low	Medium	Low	Medium	Medium	Medium	Medium	Medium	Low	Medium	Medium	Medium	Medium	Medium	Medium	Low	Medium	Low	Medium	Medium	Medium	Medium	Medium	Medium	Medium	Medium
Prdx2	Q61171;D3Z4A4	Peroxiredoxin-2	Medium	Medium	Medium	Medium	Medium	Medium	Medium	Medium	Medium	Medium	Medium	Medium	Medium	Medium	Medium	Medium	Medium	Medium	Medium	Medium	Medium	Medium	Medium	Medium	Medium	Medium	Medium	Medium
Prdx3	P20108	Thioredoxin-dependent peroxide reductase, mitochondrial	High	Medium	Medium	High	Medium	Medium	Medium	Low	Low	Medium	Medium	Low	Low	Medium	Medium	Medium	Low	Medium	Medium	Medium	Medium	Medium	Medium	Low	Medium	Low	Low	Medium
Prdx5	H3BJQ7;P99029;E9Q9H9;P99029-2;G3UZJ4	Peroxiredoxin-5, mitochondrial	Medium	Medium	Medium	Medium	Medium	Low	Medium	Low	Low	Medium	Medium	Low	Low	High	High	Medium	Low	Medium	Medium	Medium	Low	Low	Medium	Low	Medium	Low	Low	Medium
Prdx6	Q6GT24;D3Z0Y2;O08709;Q8BG37	Peroxiredoxin-6	Medium	Medium	Medium	Medium	Medium	Medium	Medium	Medium	Low	Medium	Medium	Medium	Medium	Medium	Medium	High	High	Medium	Medium	Medium	Low	Medium	Medium	Low	Medium	Low	Low	Medium
Prep	E9Q0H7;Q543B9;Q9QUR6	Prolyl endopeptidase	Medium	Low	Medium	Medium	Medium	Medium	Medium	Medium	Medium	Medium	Low	Medium	Medium	Medium	Low	Medium	Medium	Low	Medium	Medium	Medium	Medium	Medium	Medium	Low	Medium	Medium	Medium
Prkaa1	Q5EG47	5-AMP-activated protein kinase catalytic subunit alpha-1	Medium	Low	Medium	Medium	Medium	Medium	Medium	Medium	None	None	None	High	Medium	Medium	Medium	Medium	Medium	None	None	Medium	Medium	Medium	None	Medium	None	Low	Medium	Medium
Prkaa2	Q8BRK8	5-AMP-activated protein kinase catalytic subunit alpha-2	None	None	None	None	None	High	Medium	Medium	None	Medium	Medium	None	Medium	Medium	Medium	High	None	Medium	None	Medium	None	Medium	None	None	None	None	None	None
Prkab2	Q6PAM0;D6RG50	5-AMP-activated protein kinase subunit beta-2	Medium	High	Medium	Medium	Medium	Medium	None	Medium	Medium	Medium	High	None	Low	None	None	None	Medium	High	None	High	None	None	None	Medium	Medium	Medium	None	None
Prkaca	P05132;P05132-2	cAMP-dependent protein kinase catalytic subunit alpha	Medium	Medium	Medium	High	Medium	Medium	Medium	Medium	Medium	Medium	Low	Medium	Medium	Low	Low	Medium	Medium	Medium	Low	High	Medium	Medium	Medium	Medium	Low	Medium	Low	High
Prkag2	Q91WG5;Q8BIQ9;Q3TMN8;Q91WG5-2;D3YYW4	5-AMP-activated protein kinase subunit gamma-2	Low	High	Medium	Medium	Medium	Medium	None	Medium	Medium	Medium	Low	Medium	Medium	Medium	Medium	Medium	Medium	Medium	None	Medium	None	None	None	None	None	Medium	None	None
Prkar1a	Q3TYK4;A2AI68;Q9DBC7;E9Q276;A2AI69	cAMP-dependent protein kinase type I-alpha regulatory subunit	Medium	Medium	Medium	Medium	Medium	Medium	Medium	Medium	Medium	High	Medium	Medium	Medium	Medium	Medium	Medium	Medium	Medium	Medium	Medium	Medium	Medium	Medium	Medium	Medium	Medium	Medium	Medium
Prkar1b	P12849;D3Z0V6	cAMP-dependent protein kinase type I-beta regulatory subunit	None	None	None	None	None	None	None	None	None	None	None	None	None	None	None	None	None	None	None	None	None	None	None	None	None	None	None	None
Prkar2a	Q8K1M3;P12367	cAMP-dependent protein kinase type II-alpha regulatory subunit	Medium	Medium	Medium	Medium	Medium	Medium	Medium	Medium	Medium	Medium	Medium	Medium	Medium	Medium	Medium	Medium	High	Medium	High	Medium	Medium	Medium	Medium	Low	Medium	Low	Medium	Medium
Prkar2b	P31324	cAMP-dependent protein kinase type II-beta regulatory subunit	High	High	Medium	High	Medium	Low	Low	Low	Medium	Low	Low	Low	Low	Low	Low	Low	Medium	Medium	None	High	Medium	Medium	Medium	Low	Low	Medium	Low	High
Prkca	Q4VA93;P20444;Q3TQ39	Protein kinase C;Protein kinase C alpha type	Low	Low	Medium	Low	Medium	Medium	None	Medium	Low	High	Low	Medium	Medium	Low	None	Low	Medium	Medium	Medium	High	None	Low	None	Medium	None	Medium	Low	Medium
Prkcb	P68404-2;P68404	Protein kinase C beta type	Low	Medium	High	Low	High	Medium	Low	Medium	Low	Medium	Low	Medium	Medium	Low	Low	Low	Medium	High	Medium	High	Medium	Low	Medium	High	None	Medium	Low	Low
Prkcd	P28867-2;P28867;Q53YN4;Q1MX42;Q1MX43;Q1MX40;Q1MX41	Protein kinase C delta type	Medium	Low	Low	Low	Medium	Medium	None	Medium	Medium	Low	None	High	High	Medium	Low	Low	Medium	Medium	None	Medium	Medium	Low	None	Medium	None	Medium	Low	Low
Prkce	B1B1C8;P16054	Protein kinase C epsilon type	Medium	Medium	High	Medium	High	Medium	None	None	None	Medium	None	Medium	None	Low	None	Low	None	High	None	High	Medium	None	Medium	None	None	High	Medium	Medium
Prkcg	P63318;E9QMP2;Q2NKI4	Protein kinase C gamma type;Protein kinase C	None	Medium	High	None	High	None	None	None	None	None	None	None	None	None	None	None	None	High	None	High	None	None	None	None	None	None	None	None
Prkci	Q5DTK3;Q62074;F6QWV4	Protein kinase C iota type	Medium	None	Medium	None	Medium	Medium	None	None	High	None	None	Medium	Medium	Medium	Medium	None	High	None	None	None	None	None	None	None	None	Medium	None	Medium
Prkcq	A6H667;Q02111;Q8CAV6;B1AYX8;Q920N8	Protein kinase C theta type	None	None	None	None	None	None	High	None	None	None	None	None	None	None	None	None	None	None	None	None	None	None	None	None	None	None	None	None
Prkcsh	O08795-2;O08795;Q3U518	Glucosidase 2 subunit beta	Medium	Medium	Low	Medium	Medium	Medium	Low	Medium	Medium	Medium	Low	Medium	Medium	Medium	Medium	Medium	Medium	Medium	Medium	Low	Medium	High	High	Medium	Medium	Medium	Medium	Medium
Prkcz	Q02956;A2AD75	Protein kinase C zeta type	None	None	None	None	None	None	None	None	None	None	None	None	Medium	Medium	None	None	None	None	None	None	None	None	None	None	None	None	None	None
Prkd1	Q8BZ03;Q62101;Q5FWX6;Q8K1Y2;D3Z6I0	Serine/threonine-protein kinase D2;Serine/threonine-protein kinase D1;Serine/threonine-protein kinase D3	Medium	None	None	None	None	Medium	None	None	None	None	None	Medium	None	Medium	Low	None	None	None	None	None	None	None	None	None	None	None	None	Medium
Prkd2	Q8BZ03;Q62101;Q5FWX6;Q8K1Y2;D3Z6I0	Serine/threonine-protein kinase D2;Serine/threonine-protein kinase D1;Serine/threonine-protein kinase D3	Medium	None	None	None	None	Medium	None	None	None	None	None	Medium	None	Medium	Low	None	None	None	None	None	None	None	None	None	None	None	None	Medium
Prkd3	Q8BZ03;Q62101;Q5FWX6;Q8K1Y2;D3Z6I0	Serine/threonine-protein kinase D2;Serine/threonine-protein kinase D1;Serine/threonine-protein kinase D3	Medium	None	None	None	None	Medium	None	None	None	None	None	Medium	None	Medium	Low	None	None	None	None	None	None	None	None	None	None	None	None	Medium
Prkdc	P97313;P97313-2	DNA-dependent protein kinase catalytic subunit	High	None	None	High	None	None	None	Low	Low	Low	Low	Low	None	None	None	High	Low	None	None	Medium	Medium	Low	None	Low	Low	Medium	Low	High
Prkg2	Q61410;Q8CAH8;E9Q4B4;E9QPH0	cGMP-dependent protein kinase 2	None	None	None	None	None	None	None	None	None	None	None	Medium	High	None	None	None	Medium	None	None	None	None	None	None	None	None	None	None	None
Prmt1	Q9JIF0;Q80WV6;Q3UIG8;Q9JIF0-2;Q9JIF0-3;D3Z0A2;F8WH01;Q3TPF5;D3Z3N0;Q9CX58	Protein arginine N-methyltransferase 1	Medium	Low	Medium	Medium	Medium	Medium	Medium	Medium	High	Medium	Low	Medium	Medium	Low	Low	Low	Medium	Low	Medium	Medium	High	Low	Medium	Medium	Low	High	Medium	Medium
Prmt3	Q922H1;Q922H1-2;H7BX56;F6Y6T5;F6ZU11;Q9D8D8	Protein arginine N-methyltransferase 3	Medium	Low	Medium	Medium	Medium	Medium	Medium	Medium	High	Medium	None	Medium	Medium	Medium	Medium	Medium	Medium	Medium	None	None	None	None	None	None	None	Medium	None	Medium
Prmt5	Q8CIG8;F6QQQ6	Protein arginine N-methyltransferase 5	Medium	Low	Medium	Medium	Medium	Medium	Medium	Medium	Medium	Medium	Low	Medium	Medium	Medium	Medium	Medium	Medium	Medium	High	Medium	Medium	Medium	Medium	Medium	Medium	Medium	Medium	Medium
Prmt8	Q6PAK3	Protein arginine N-methyltransferase 8	None	None	None	None	High	None	None	None	None	None	None	None	None	None	None	None	None	None	None	High	None	None	None	None	None	None	None	None
Prodh	Q9WU79;F6PYI8;F6XMC0;E9PUR5	Proline dehydrogenase 1, mitochondrial	Medium	Low	Medium	Medium	Medium	Low	None	Low	Low	Low	Low	Medium	Medium	High	High	High	Low	Low	None	Medium	None	Low	None	Low	None	Low	None	Low
Prodh2	Q8VCZ9;F7CED2;D3YV12	Probable proline dehydrogenase 2	Low	Low	None	None	None	None	None	None	None	Low	None	None	None	High	High	High	None	None	None	None	None	None	None	None	None	None	None	None
Prosc	Q544R1;Q9Z2Y8;Q80ZV3	Proline synthase co-transcribed bacterial homolog protein	Medium	Medium	Medium	Medium	Medium	Medium	Medium	Medium	Low	Medium	Medium	Medium	Medium	Medium	Medium	Medium	Medium	Medium	Medium	Medium	Medium	Medium	Medium	Medium	Medium	Medium	Medium	Medium
Prpf19	Q4ADG5;Q99KP6-2;Q99KP6;Q99KP6-3	Pre-mRNA-processing factor 19	Medium	Low	Medium	Medium	Medium	Medium	Low	Medium	High	Medium	Low	Medium	Medium	Medium	Medium	Medium	Medium	Low	Medium	Medium	Medium	Medium	Medium	Medium	Medium	High	Medium	Medium
Prpf31	Q8CCF0;Q8CCF0-3;Q8CCF0-2;Q8CCF0-5;Q8CCF0-4	U4/U6 small nuclear ribonucleoprotein Prp31	Medium	Medium	Medium	Medium	Medium	Medium	None	Medium	Medium	Medium	Low	Medium	Medium	Medium	Medium	Medium	Medium	Medium	None	Medium	Medium	Medium	None	Medium	Medium	Medium	Medium	Medium
Prpf4	Q059T9;Q9DAW6	U4/U6 small nuclear ribonucleoprotein Prp4	Medium	None	Low	Low	Medium	Medium	None	Medium	High	Medium	None	Medium	Medium	Medium	Medium	Medium	Medium	None	Low	Medium	Medium	Medium	None	Medium	None	High	None	Medium
Prpf4b	C7G3P2;Q61136	Serine/threonine-protein kinase PRP4 homolog	Medium	Low	Medium	Medium	Medium	Medium	None	Medium	Medium	None	None	Medium	Medium	Medium	None	Medium	Medium	Medium	High	None	Medium	Medium	Medium	Medium	High	Medium	Medium	None
Prps1	G3UXL2;Q9D7G0	Ribose-phosphate pyrophosphokinase;Ribose-phosphate pyrophosphokinase 1	Medium	Medium	Medium	Medium	Medium	Medium	Medium	Medium	Medium	Medium	Low	Medium	Medium	Medium	Medium	Medium	Medium	Medium	High	Medium	Medium	Medium	Medium	Medium	Medium	High	Medium	High
Prps1l1	Q8C5R8	Ribose-phosphate pyrophosphokinase	None	None	Medium	None	Medium	Medium	None	Medium	Medium	None	Medium	Medium	Medium	Medium	None	Medium	Medium	Medium	High	High	None	Medium	None	Medium	None	None	None	High
Prps2	A2AHI4;Q9CS42	Ribose-phosphate pyrophosphokinase;Ribose-phosphate pyrophosphokinase 2	None	None	None	None	Low	None	None	None	Medium	Medium	None	Medium	Medium	None	None	Medium	Medium	None	None	None	None	None	None	Medium	None	None	None	None
Prrt2	E9PUL5	Proline-rich transmembrane protein 2	None	None	High	None	High	None	None	None	None	None	None	None	None	None	None	None	None	None	None	High	None	None	None	None	None	None	None	None
Prune	Q8BIW1	Protein prune homolog	Medium	Medium	High	Medium	High	Medium	High	Medium	Medium	Medium	Low	Medium	Medium	Medium	Medium	Medium	Medium	Medium	Medium	High	Medium	Low	Medium	Medium	Medium	Medium	Low	Medium
Psat1	Q543K5;Q99K85;Q3U6K9;E9Q6P1	Phosphoserine aminotransferase	Medium	Medium	High	Low	Medium	Low	Low	Medium	Medium	High	Low	Medium	Low	Low	Low	Low	Low	Medium	Medium	High	Medium	High	Medium	Low	Medium	Medium	Low	High
Ptdss2	Q9Z1X2;Q9Z1X2-2;G3UWN0	Phosphatidylserine synthase 2	None	None	None	None	High	None	None	None	None	None	None	None	None	None	None	None	None	None	None	None	None	None	None	None	None	None	None	None
Pten	O08586	Phosphatidylinositol 3,4,5-trisphosphate 3-phosphatase and dual-specificity protein phosphatase PTEN	Medium	Low	Medium	Medium	Medium	Medium	None	None	Medium	None	None	None	None	None	None	Medium	Medium	None	None	None	None	None	None	None	None	Medium	None	Medium
Ptgds	O09114;Q3V2G5;O09114-2	Prostaglandin-H2 D-isomerase	None	High	High	None	High	None	None	None	None	High	Medium	None	None	Medium	Medium	None	None	High	None	High	None	None	None	None	None	None	None	None
Ptges2	Q8BWM0	Prostaglandin E synthase 2;Prostaglandin E synthase 2 truncated form	Medium	Medium	Medium	High	Medium	Medium	Medium	Low	Low	Medium	Medium	Medium	Medium	Medium	Medium	Medium	Low	Medium	Low	Medium	Low	Low	Medium	Low	Medium	Low	Low	Medium
Ptges3	Q9R0Q7;E9PXA6;D3Z7C6	Prostaglandin E synthase 3	Medium	Medium	Medium	Medium	Medium	Medium	Low	Medium	Medium	Medium	Low	Medium	Medium	Medium	Medium	Medium	Medium	Medium	Medium	Medium	Medium	Medium	Medium	Medium	Medium	Medium	Medium	Medium
Ptgis	Q8BXC0;A2A5T5;O35074	Prostacyclin synthase	Medium	None	None	None	None	Low	None	High	None	Medium	None	None	None	Medium	Medium	Medium	High	None	None	None	High	None	None	Medium	None	None	Medium	High
Ptgr1	A2ALW3;Q91YR9	Prostaglandin reductase 1	Low	Low	Low	Low	Low	Medium	Low	High	Low	Medium	Low	Medium	High	Low	Low	Low	Medium	Low	Medium	Low	Medium	Low	Low	Low	High	Medium	Medium	Low
Ptgs1	P22437;Q543T1;Q3TJN9	Prostaglandin G/H synthase 1	Medium	None	None	Low	None	Medium	None	High	None	None	None	Medium	Medium	None	None	None	High	None	None	Medium	None	None	None	High	None	Medium	None	Medium
Ptk2	E9QMQ8;P34152;F8WI77;P34152-2;P34152-4;P34152-3;P34152-5;P34152-6;P34152-7;P34152-9;P34152-8	Focal adhesion kinase 1	Medium	Medium	Medium	Medium	Medium	Medium	Medium	Medium	Medium	Medium	None	Medium	Medium	Medium	Medium	Medium	High	Medium	Low	High	Medium	Medium	Medium	Medium	None	Low	Medium	Medium
Ptk2b	G3X8V1;Q9QVP9;Q3UDE9;E9Q2A6;F7CCX1	Protein-tyrosine kinase 2-beta	Low	Low	Medium	Low	Medium	Medium	None	Medium	Low	Low	Medium	Medium	Medium	Medium	Medium	Medium	Medium	Medium	High	High	Medium	Low	Medium	High	None	Medium	Medium	Medium
Ptk6	Q05AA8;Q64434	Protein-tyrosine kinase 6	High	None	None	None	None	None	None	None	None	None	None	None	Medium	None	None	None	None	None	None	None	None	None	None	None	None	None	None	None
Ptk7	Q8BKG3;Q3V2W2	Inactive tyrosine-protein kinase 7	None	None	None	None	None	None	None	None	High	None	None	None	None	None	None	None	None	None	None	None	None	None	None	None	None	None	None	None
Ptp4a1	A2ACH4;O70274;B9EKL6;Q63739	Protein tyrosine phosphatase type IVA 2;Protein tyrosine phosphatase type IVA 1	None	Low	Medium	Medium	None	Medium	None	None	Medium	Medium	Low	Medium	Medium	Medium	None	Medium	Medium	None	None	None	None	None	None	None	None	None	None	None
Ptp4a2	A2ACH4;O70274;B9EKL6;Q63739	Protein tyrosine phosphatase type IVA 2;Protein tyrosine phosphatase type IVA 1	None	Low	Medium	Medium	None	Medium	None	None	Medium	Medium	Low	Medium	Medium	Medium	None	Medium	Medium	None	None	None	None	None	None	None	None	None	None	None
ptplad1	Q8K2C9	3-hydroxyacyl-CoA dehydratase 3	High	None	None	None	None	None	None	None	None	None	None	None	None	None	None	Medium	None	None	None	None	None	None	None	None	None	None	None	None
Ptpmt1	E9QMC5;Q66GT5	Protein-tyrosine phosphatase mitochondrial 1	None	None	Medium	High	Medium	Medium	None	None	None	None	None	Medium	None	None	None	High	None	None	None	Medium	None	None	None	None	None	None	None	None
Ptpn1	P35821;Q3TZW9	Tyrosine-protein phosphatase non-receptor type 1	Medium	Low	Low	Medium	Medium	Medium	None	Medium	Medium	Medium	Medium	Medium	Medium	Low	Low	Medium	Medium	None	None	Medium	Medium	Medium	Medium	High	Low	High	Medium	Medium
Ptpn11	P35235-2;P35235	Tyrosine-protein phosphatase non-receptor type 11	Medium	Low	Medium	Medium	Medium	Medium	Medium	Medium	Medium	Medium	Low	Medium	Medium	Medium	Medium	Medium	Medium	Medium	None	High	Medium	Medium	Medium	Medium	Medium	Medium	Medium	Medium
Ptpn12	P35831	Tyrosine-protein phosphatase non-receptor type 12	Medium	None	None	None	Medium	None	None	None	High	None	None	Medium	None	None	None	Medium	High	None	None	Medium	None	None	None	Low	None	None	None	None
Ptpn13	Q64512;G5E8B1;E9QKD2	Tyrosine-protein phosphatase non-receptor type 13	None	None	None	None	None	None	None	None	None	Medium	None	None	None	High	High	None	None	None	None	None	High	Medium	None	Medium	None	Medium	None	Medium
Ptpn18	Q3V441		None	None	None	None	None	None	None	None	None	None	None	None	None	None	None	None	None	None	None	None	None	None	None	None	None	None	None	None
Ptpn23	Q6PB44;Q6PB44-2	Tyrosine-protein phosphatase non-receptor type 23	Medium	None	Medium	Medium	Medium	Medium	Low	Medium	High	Medium	None	Medium	Medium	Medium	Medium	Medium	Medium	Medium	None	High	Medium	None	Medium	Medium	None	Medium	Medium	Medium
Ptpn3	A2ALK8;Q14BS5	Tyrosine-protein phosphatase non-receptor type 3	None	None	None	None	None	None	None	None	None	None	None	None	None	None	None	None	None	None	None	None	None	None	None	None	None	None	None	None
Ptpn6	P29351;P29351-3;G3UYY5;G3UXM2	Tyrosine-protein phosphatase non-receptor type 6	Low	Low	Low	Low	Low	Medium	Low	Low	Low	Low	Low	Medium	Medium	Low	Low	Medium	Medium	Low	Medium	Low	Medium	Medium	Medium	High	Medium	High	Medium	Low
Ptpn7	Q8BUM3	Tyrosine-protein phosphatase non-receptor type 7	None	None	None	None	None	None	None	None	None	None	None	None	None	None	None	None	None	None	None	None	None	None	None	None	None	None	None	None
Ptpn9	O35239;Q2M4G8	Tyrosine-protein phosphatase non-receptor type 9	High	None	None	None	Medium	Medium	None	Medium	None	Medium	None	Medium	Medium	Medium	Low	Medium	None	None	None	High	None	Medium	None	Medium	None	Medium	None	None
Ptpra	P18052;E9QLV5;P18052-2;Q91V35	Receptor-type tyrosine-protein phosphatase alpha	None	None	None	None	None	None	None	None	High	None	None	None	None	None	None	None	None	None	None	None	None	None	None	None	None	None	None	None
Ptprc	P06800;P06800-2;P06800-3;F8WGC7;F8WHG6	Receptor-type tyrosine-protein phosphatase C	Low	Low	Low	Low	Low	Low	Low	Low	Low	Low	Low	Medium	Medium	Low	Low	Low	Low	Low	None	None	Medium	None	Medium	High	None	High	Low	Low
Ptprd	Q64487;Q64487-6;Q64487-5;Q64487-8;Q64487-7;Q64487-10;Q64487-9;Q64487-11;Q64487-1;G3UY75;F7C4P7;Q64487-3;E9QM93;B9EJA3;E9QQ27;E9PVW8;E9Q7I7;G3UWK6;G3UX60;Q64487-12;G3UYU6;Q64487-2;G3UXU8	Receptor-type tyrosine-protein phosphatase delta	Medium	High	High	Medium	High	None	None	None	Medium	Medium	None	None	None	Medium	Medium	Medium	Medium	High	High	High	Medium	Low	None	Low	Medium	Low	Medium	Medium
Ptprf	A2A8L5;F6S1X8;F6Y3V0	Receptor-type tyrosine-protein phosphatase F	Medium	Medium	Medium	None	None	Medium	None	None	None	None	None	Medium	Medium	Medium	High	Medium	Medium	None	None	Medium	None	None	None	None	None	High	Low	Medium
Ptprj	E9QNI4;A2AWF9;E9QAB0;Q64455;A2AWF8;E9Q4S7	Receptor-type tyrosine-protein phosphatase eta	Low	Medium	Medium	None	Medium	Medium	None	None	None	Medium	None	Medium	Medium	Medium	Medium	Medium	Medium	None	None	High	Medium	Medium	None	High	None	Medium	Low	Medium
Ptprk	P35822;B2RRF0	Receptor-type tyrosine-protein phosphatase kappa	None	None	None	None	None	Medium	None	None	None	None	None	Medium	None	High	None	None	None	None	None	None	None	None	None	None	None	None	None	None
Ptprm	Q68FM4;P28828;E9Q9S6	Receptor-type tyrosine-protein phosphatase mu	Medium	None	None	None	None	None	None	None	None	Medium	None	None	None	Medium	None	None	None	None	None	None	None	None	None	None	None	None	Low	None
Ptprn2	P80560;Q8C8Z6	Receptor-type tyrosine-protein phosphatase N2	Medium	High	High	None	Medium	Low	None	None	None	None	None	None	None	None	None	None	None	High	Low	Medium	Medium	High	None	Low	Medium	Low	None	Medium
Ptprs	B0V2N1;B0V2N1-2;H7BXA6;B0V2N1-6;B0V2N1-3;B0V2N1-4;Q3TQ52	Receptor-type tyrosine-protein phosphatase S	Medium	High	None	None	Medium	None	High	None	None	None	Medium	None	Medium	None	None	None	None	None	None	None	None	None	None	None	None	None	None	None
Ptprz1	B9EKR1;E9PVE3		Low	High	High	Low	High	Low	None	Low	Low	Medium	Low	None	None	Low	Low	Low	Low	High	None	High	None	None	None	None	None	None	None	None
Ptrh2	Q5SXR0;Q8R2Y8	Peptidyl-tRNA hydrolase 2, mitochondrial	Medium	Medium	Medium	High	Medium	Medium	Medium	Medium	Medium	Low	Medium	Medium	Medium	Medium	Medium	Medium	Low	Medium	Medium	Medium	Medium	High	Medium	Medium	Medium	Medium	Medium	Medium
Pts	Q9R1Z7	6-pyruvoyl tetrahydrobiopterin synthase	Medium	Medium	Medium	High	Medium	Medium	None	Medium	Low	Medium	Medium	Medium	Medium	Medium	High	Medium	Medium	Medium	None	Medium	Medium	Medium	None	Medium	Medium	Medium	Medium	Medium
Pus1	H7BX59;Q9WU56;Q9WU56-3;Q9WU56-2;Q9WU56-4;D3Z092;D3YWU8	Pseudouridine synthase;tRNA pseudouridine synthase A, mitochondrial	Medium	None	Low	Medium	Low	Medium	None	Medium	Medium	None	Low	Medium	Medium	Medium	None	Medium	None	None	None	None	None	None	None	None	None	None	None	None
Pxdn	Q3UQ28;D3Z5M7;F8WH30	Peroxidasin homolog	None	Low	None	Low	None	None	None	None	Medium	Low	None	None	None	Low	None	None	None	Low	None	None	None	None	None	None	None	None	None	Medium
Pycr1	Q3UTR5;Q922W5;A2ABZ2;A2ABZ3	Pyrroline-5-carboxylate reductase;Pyrroline-5-carboxylate reductase 1, mitochondrial	Low	Low	Low	Low	Low	Medium	None	High	Low	Low	Low	Medium	Low	None	Medium	None	Low	Low	None	None	None	High	High	Low	Medium	Low	None	Low
Pycr2	Q3TMZ1;Q922Q4	Pyrroline-5-carboxylate reductase;Pyrroline-5-carboxylate reductase 2	Medium	Medium	Medium	Medium	Medium	Medium	Low	Medium	Medium	Medium	Low	Medium	Low	Low	Medium	Low	Medium	Medium	Low	Medium	Medium	High	High	Medium	Medium	Medium	Medium	Medium
Pygb	A2AWQ5;Q8CI94	Phosphorylase;Glycogen phosphorylase, brain form	Medium	Low	High	Medium	High	Medium	Low	Medium	Medium	Medium	Medium	Medium	Medium	Medium	Low	Low	Medium	Medium	Low	High	Medium	Low	Medium	Medium	Medium	Medium	Medium	Medium
Pygl	Q9ET01;Q3UEJ6	Glycogen phosphorylase, liver form;Phosphorylase	Medium	Low	Low	High	Low	Low	Low	Low	Low	Medium	Low	Low	Low	Low	Low	High	Medium	Low	Low	Low	Low	Low	Low	Low	Low	Low	Low	High
Pygm	Q9WUB3;E9PUM3	Glycogen phosphorylase, muscle form;Phosphorylase	Medium	Low	High	Medium	Medium	Low	High	Low	Low	High	Medium	Low	Low	Low	Low	Low	Medium	Medium	High	Medium	Low	Low	Medium	Low	Low	Low	Low	Low
Qars	Q8BML9;D3Z158;Q8R1V9;F6TDS3		Medium	Low	Low	Medium	Low	Medium	Medium	Medium	Medium	Medium	Low	Medium	Medium	Medium	Medium	Medium	Medium	Low	Medium	Low	Medium	Medium	High	Medium	Medium	Medium	Medium	Medium
Qdpr	Q8BVI4;D3YWR7;D3Z1A1;D3Z099	Dihydropteridine reductase	Medium	Medium	High	Medium	Medium	Medium	Medium	Medium	Low	Medium	Medium	Medium	Low	Medium	Medium	High	Medium	High	Medium	Medium	Low	High	Medium	Low	Low	Low	Low	Medium
Qprt	Q91X91	Nicotinate-nucleotide pyrophosphorylase [carboxylating]	Low	Low	Low	Low	Low	None	Low	None	None	Low	Low	None	None	High	High	High	None	Low	None	None	None	None	None	None	None	None	None	None
Rad18	E9Q392;Q9QXK2;D3Z733;D3Z734;F6ZKR0	E3 ubiquitin-protein ligase RAD18	None	None	None	None	None	None	None	None	None	None	None	None	None	None	None	None	None	None	None	None	None	None	None	None	None	None	None	None
Raf1	Q99N57-2;Q99N57	RAF proto-oncogene serine/threonine-protein kinase	Medium	None	None	Medium	Medium	Medium	None	Medium	High	None	None	Medium	Medium	Medium	None	Medium	Medium	None	None	None	Medium	None	None	None	Medium	None	Medium	Medium
Ranbp2	Q9ERU9	E3 SUMO-protein ligase RanBP2;Putative peptidyl-prolyl cis-trans isomerase	Medium	Low	Medium	Medium	Medium	Medium	Low	Medium	High	Medium	Low	Medium	Medium	Medium	Medium	Medium	Medium	Low	Medium	Medium	Medium	Medium	Medium	Medium	Low	Medium	Medium	Medium
Rars	Q9D0I9	Arginine--tRNA ligase, cytoplasmic	Medium	Low	Low	Medium	Medium	Medium	Medium	Medium	Medium	Medium	Low	Medium	Medium	Medium	Low	Medium	Medium	Low	Medium	Medium	Medium	Medium	High	Medium	Low	Medium	Medium	Medium
Rars2	A2AT42;Q3U186;A2AT41	Probable arginine--tRNA ligase, mitochondrial	Medium	None	Low	High	Medium	Medium	Medium	Medium	Medium	Medium	Low	Medium	Medium	High	Medium	Medium	Medium	None	None	Medium	None	Low	Medium	Medium	None	None	Low	Medium
Rbbp6	P97868;P97868-2	E3 ubiquitin-protein ligase RBBP6	None	None	None	None	None	None	None	None	Medium	None	None	None	None	None	None	None	None	None	None	None	None	None	None	None	None	None	None	None
Rbks	Q8R1Q9	Ribokinase	Medium	Low	Low	Medium	Low	Medium	None	Medium	None	None	None	Medium	Medium	Medium	Medium	Medium	Medium	None	None	Low	None	Medium	None	Medium	None	Medium	None	Medium
Rbp1	Q00915;Q58EU7	Retinol-binding protein 1	Medium	Medium	Low	Low	Low	Low	Low	High	High	High	Medium	Low	Low	Medium	Medium	Medium	High	Medium	Low	Low	High	Low	Medium	Low	Medium	Medium	High	Medium
Rbp2	Q059R7;Q08652	Retinol-binding protein 2	Low	Low	Low	Low	Low	Low	Low	Low	Low	Low	Low	High	Medium	Low	Low	Low	Low	Low	Low	Low	Low	Low	Low	Low	Low	Low	Low	Low
Rbp3	P49194	Retinol-binding protein 3	None	None	None	None	None	None	None	None	None	High	None	None	None	None	None	None	None	None	None	None	None	None	None	None	None	None	None	None
Rdh10	Q8VCH7	Retinol dehydrogenase 10	Medium	None	None	None	None	Medium	None	None	None	High	None	None	Medium	Medium	None	High	None	None	None	None	None	None	None	None	None	None	None	None
Rdh11	Q9QYF1;Q9R1R8;Q9R1R9	Retinol dehydrogenase 11	None	None	None	None	None	None	None	None	None	None	None	Medium	None	None	None	High	None	None	None	None	None	None	None	None	None	None	None	None
Rdh12	Q8BYK4;D3YY80	Retinol dehydrogenase 12	None	None	None	None	None	None	None	None	None	None	None	None	None	None	None	None	None	None	None	None	None	None	None	None	None	None	None	None
Rdh13	Q8CEE7;D3YVJ8	Retinol dehydrogenase 13	Medium	None	None	High	None	Medium	None	None	None	None	Low	None	Medium	Medium	Medium	Medium	None	None	None	Medium	None	Medium	None	Low	Medium	None	Low	Medium
Rdh14	Q9ERI6	Retinol dehydrogenase 14	None	None	None	None	None	None	None	None	None	None	None	None	None	None	None	None	None	None	None	Medium	None	None	None	None	None	None	None	None
Rdh7	O88451;F6U1Q7	Retinol dehydrogenase 7	None	None	None	None	None	None	None	None	None	None	None	High	High	None	None	High	None	None	Low	None	None	None	None	None	None	None	None	None
Reg3b	P35230	Regenerating islet-derived protein 3-beta	None	None	Low	None	Low	Low	None	Low	None	None	None	Medium	High	Medium	None	Low	None	None	Medium	None	None	Low	None	None	Low	None	Medium	None
Renbp	P82343;P82343-2;D6RHA2;G3XA46	N-acylglucosamine 2-epimerase	Medium	None	Low	None	None	Medium	None	None	None	None	None	None	None	High	Medium	Medium	Medium	None	None	None	None	None	None	None	None	None	None	None
Rfc5	Q5HZI8;Q9D0F6;D3Z1Y6	Replication factor C subunit 5	Medium	None	None	None	None	None	None	None	High	None	None	Medium	None	Medium	None	None	Medium	None	None	None	None	None	None	None	None	High	None	None
Rfk	Q8CFV9	Riboflavin kinase	Medium	Medium	Low	Medium	Low	Medium	Low	Medium	Low	Low	Low	Medium	High	Medium	Medium	Low	Low	Medium	Medium	Low	Low	Medium	Low	Low	Medium	Low	Low	Low
Riok2	Q9CQS5;E9PZX0	Serine/threonine-protein kinase RIO2	None	None	None	None	None	None	None	None	None	None	None	None	None	None	None	None	None	None	None	None	None	None	None	None	None	None	None	None
Riok3	Q9DBU3	Serine/threonine-protein kinase RIO3	None	None	None	None	None	None	None	None	None	None	None	None	None	None	None	Medium	None	None	None	None	None	None	None	None	None	Medium	None	None
Ripk1	Q60855;F7D1J2	Receptor-interacting serine/threonine-protein kinase 1	Medium	None	None	Medium	None	Medium	None	Medium	Medium	None	None	Medium	Medium	Medium	Medium	Medium	Medium	None	None	None	Medium	Medium	Medium	Medium	Medium	Medium	Medium	Medium
Ripk2	P58801;Q547H1;E9Q8S0	Receptor-interacting serine/threonine-protein kinase 2	None	None	None	None	None	None	None	None	None	None	None	None	None	None	None	None	None	None	None	None	None	None	None	None	None	None	None	None
Ripk3	G3X8V8;Q9QZL0;E9PZP3	Receptor-interacting serine/threonine-protein kinase 3	None	None	None	None	None	Medium	None	None	Medium	None	None	None	Medium	None	None	None	None	None	None	None	None	None	None	Medium	None	High	Medium	None
Rlbp1	Q544Y3;Q9Z275	Retinaldehyde-binding protein 1	None	High	Medium	None	Medium	None	None	None	None	High	None	None	None	None	None	None	None	Medium	None	Medium	None	None	None	None	None	None	None	None
Rnf123	Q5XPI3-2;Q5XPI3;Q05CH9	E3 ubiquitin-protein ligase RNF123	None	None	Medium	Medium	None	Medium	Medium	None	None	None	None	None	Medium	None	None	Medium	Medium	None	None	None	None	None	None	None	None	None	None	None
Rnf14	Q9JI90;G3XA54;Q9JI90-2	E3 ubiquitin-protein ligase RNF14	None	Medium	High	None	High	None	None	None	None	None	None	Medium	None	None	None	None	None	None	None	High	None	None	None	None	None	None	None	None
Rnf2	Q9CQJ4;O35730;O35730-2;O35730-3	E3 ubiquitin-protein ligase RING2	Medium	Medium	None	Medium	None	Medium	None	Medium	Medium	Medium	None	Low	None	Medium	None	Medium	Medium	None	None	Medium	Medium	Medium	Medium	Medium	None	High	Medium	Medium
Rnf20	Q5DTM8;Q5DTM8-2;A2AIR2;A2AIR0;A2AIR1	E3 ubiquitin-protein ligase BRE1A	Medium	Low	Medium	Medium	Medium	Medium	None	Medium	High	Medium	Low	Medium	None	Medium	Medium	Medium	Medium	High	Low	Medium	Medium	Low	None	Medium	None	High	Medium	Medium
Rnf216	P58283-2;P58283;P58283-3	E3 ubiquitin-protein ligase RNF216	None	None	None	None	None	None	None	None	None	None	None	None	None	None	None	None	None	None	None	None	None	None	None	None	None	None	None	None
Rnf40	Q3U319	E3 ubiquitin-protein ligase BRE1B	Medium	None	None	None	Medium	Medium	None	Medium	High	None	None	None	Medium	Medium	None	Medium	Medium	None	None	Medium	None	Medium	None	None	None	Medium	Medium	None
Rngtt	O55236;Q3UA94;Q9DCC1;Q3TUK6	mRNA-capping enzyme;Polynucleotide 5-triphosphatase;mRNA guanylyltransferase	Medium	None	None	None	Medium	None	None	None	None	None	None	None	Medium	None	None	None	None	None	None	None	None	None	None	None	None	None	None	None
Rnmt	Q9D0L8;Q9D0L8-3;Q9D0L8-2;D3YYS7;D3Z478;D3Z4K1	mRNA cap guanine-N7 methyltransferase	Medium	Medium	Medium	Medium	High	Medium	Medium	Medium	Medium	Medium	Low	Medium	Medium	Medium	Medium	Medium	Medium	Medium	None	High	Medium	Medium	Medium	Medium	None	High	Medium	Medium
Rnpep	Q8VCT3;E9PYF1	Aminopeptidase B	Medium	Low	Medium	Medium	Medium	Medium	Medium	Medium	Medium	Medium	Low	Medium	Medium	Medium	Medium	Medium	Medium	Low	Medium	Medium	Medium	Medium	Medium	Medium	Medium	Medium	Medium	Medium
Rock1	P70335;P70335-2	Rho-associated protein kinase 1	Medium	High	Medium	Medium	Medium	Medium	Low	Medium	Medium	Medium	Low	Medium	Medium	Medium	Medium	Medium	High	Medium	High	None	Medium	None	Medium	Medium	Medium	Medium	Medium	None
Rock2	E9PYM9;P70336-2;F8VPK5;P70336;E9Q9W8	Rho-associated protein kinase 2	Medium	Low	Medium	Medium	High	Medium	Medium	Medium	Medium	Medium	Medium	Medium	Medium	Medium	Medium	Medium	Medium	Medium	Low	High	Medium	Medium	Medium	Medium	Medium	Medium	Medium	Medium
Ror1	Q9Z139	Tyrosine-protein kinase transmembrane receptor ROR1	None	None	None	None	None	None	None	None	None	None	None	None	None	None	None	None	None	None	None	None	None	None	None	None	None	None	None	None
Rpe	B2KGF0;B2KGE9;Q8VEE0	Ribulose-phosphate 3-epimerase	Medium	Medium	Medium	High	None	Medium	None	Medium	Medium	Medium	Medium	Medium	Medium	Medium	Medium	Medium	Medium	Medium	None	Low	None	High	None	Medium	None	Medium	None	Medium
Rpe65	H9KUX9;Q91ZQ5	Retinoid isomerohydrolase	None	None	None	Medium	None	Medium	None	None	None	High	None	None	None	None	None	None	None	None	None	None	None	None	None	None	None	None	None	None
Rpia	P47968	Ribose-5-phosphate isomerase	Medium	Low	Low	Medium	Low	Medium	Medium	Medium	None	Low	Medium	None	Medium	Low	Medium	Low	Medium	Low	High	Low	Medium	Medium	Low	Medium	Medium	Medium	Medium	Medium
Rpn1	Q91YQ5	Dolichyl-diphosphooligosaccharide--protein glycosyltransferase subunit 1	Medium	Low	Low	Medium	Low	Medium	Low	Medium	Low	Low	Low	Medium	Medium	Medium	Low	Medium	Medium	Low	Medium	Low	Medium	High	Medium	Medium	Medium	Medium	Medium	Medium
Rpn2	Q3U505;Q9DBG6;A2ACG7	Dolichyl-diphosphooligosaccharide--protein glycosyltransferase subunit 2	Medium	Low	Low	Medium	Low	Medium	Low	Medium	Medium	Low	Low	High	Medium	Low	Low	Medium	Low	Low	Medium	Low	Medium	High	Medium	Medium	Medium	Medium	Medium	Medium
Rps6ka1	F6Q8A4;F6RQA2;Q505N6;A3KGL7;P18653;E9PWV3;G3UZI3;Q8C0P0;Q8C0P0-2	Ribosomal protein S6 kinase;Ribosomal protein S6 kinase alpha-1	Low	Low	Medium	Low	Medium	High	Low	Medium	Medium	Low	Low	High	High	Low	Low	Low	Medium	Low	Medium	Low	Low	Medium	Medium	Medium	Medium	Low	Low	Low
Rps6ka2	E9Q0V5;Q9WUT3;Q3V226	Ribosomal protein S6 kinase;Ribosomal protein S6 kinase alpha-2	None	None	None	None	None	None	None	None	None	None	None	None	None	None	None	None	None	None	None	None	None	None	None	None	None	None	None	None
Rps6ka3	P18654;B1AXN9;E9QAP2;B1AXP0;E9QK39;A2CEE7;E9PUP0;Q7TPS0;A2CEE5;Q7TPS0-3;A2CEE6;E9QLX6;Q7TPS0-2;F6UG16	Ribosomal protein S6 kinase alpha-3	Medium	Low	Low	Medium	Medium	Medium	Medium	High	Medium	Low	Low	Medium	Medium	Medium	Medium	Low	Medium	Medium	High	Medium	Medium	Medium	Medium	Medium	Medium	Medium	Medium	High
Rps6ka5	Q8C050;Q8C050-2	Ribosomal protein S6 kinase alpha-5	Medium	Low	Medium	Medium	High	Low	Medium	None	Medium	Medium	None	Medium	None	Low	Medium	Low	Medium	Medium	None	None	Medium	None	None	High	None	Medium	Medium	Medium
Rps6kb1	Q8BSK8;Q8BSK8-2;Q9Z1M4;D3YWB8;Q8C3J7;E9PUN3;D6RH86	Ribosomal protein S6 kinase beta-1	None	Medium	Medium	None	Medium	Medium	None	Medium	High	None	None	Medium	Medium	Medium	Medium	Medium	Medium	Medium	None	Medium	None	High	None	None	None	Medium	None	None
Rps6kc1	E9QMX4;Q8BLK9	Ribosomal protein S6 kinase delta-1	None	None	None	None	None	None	None	None	None	None	None	None	None	None	None	None	None	None	None	None	None	None	None	None	None	None	None	None
Rrm1	P07742	Ribonucleoside-diphosphate reductase large subunit	Medium	Low	Low	Medium	Low	Medium	Medium	Medium	High	Medium	None	Medium	Medium	Low	Low	Medium	Medium	None	None	None	Medium	None	None	Medium	Medium	High	Medium	Medium
Rrm2	P11157;F6RUC3;D3Z0D8	Ribonucleoside-diphosphate reductase subunit M2	None	None	None	None	None	None	None	None	None	None	None	None	None	None	None	None	None	None	None	None	None	None	None	None	None	High	None	None
Ruvbl2	Q3TXT7;Q9WTM5;D3YXQ8	RuvB-like 2	Medium	Medium	Medium	Medium	Medium	Medium	Medium	Medium	Medium	Medium	Medium	Medium	Medium	Medium	Medium	Medium	Medium	Medium	Medium	Medium	Medium	Medium	Medium	Medium	Medium	High	Medium	Medium
Rxra	A2AJP1;P28700;Q6LC96;P28705;E9Q9V9	Retinoic acid receptor RXR-alpha;Retinoic acid receptor RXR-gamma	None	None	None	None	None	Medium	None	None	None	None	None	None	Medium	None	Medium	High	None	None	None	Medium	None	None	None	None	None	None	None	None
Sacm1l	Q9EP69	Phosphatidylinositide phosphatase SAC1	Medium	Low	Medium	Medium	Medium	Medium	Medium	Medium	Low	Medium	Low	High	High	Medium	Low	Medium	Medium	Medium	Medium	Medium	None	Medium	Medium	Medium	Low	Medium	Low	High
Sae1	Q9R1T2;Q9R1T2-2	SUMO-activating enzyme subunit 1	Medium	Medium	Medium	Medium	Medium	Medium	Low	Medium	High	Medium	Low	Medium	Medium	Medium	Medium	Low	Medium	Low	Low	Medium	Medium	Medium	Medium	Medium	Medium	High	Medium	Medium
Sap130	Q8BIH0;Q8BIH0-2	Histone deacetylase complex subunit SAP130	None	None	None	None	None	Medium	None	None	High	None	None	None	None	None	None	None	None	None	None	None	None	None	None	None	None	None	None	None
Sardh	Q3TWI2;Q99LB7;A2AH53;A2AH52;A2AH55	Sarcosine dehydrogenase, mitochondrial	Medium	Low	Low	Low	Low	Low	Low	Medium	Low	Low	Low	Low	Low	High	High	High	Low	Low	Low	Low	Low	Medium	Medium	Low	Low	Low	Low	Low
Sars	Q8C483;P26638;A2AFS0;A2AFS1	Serine--tRNA ligase, cytoplasmic	Medium	Low	Medium	Medium	Medium	Medium	Low	Medium	Medium	Medium	Low	Medium	Medium	Medium	Medium	Medium	Medium	Medium	Medium	Medium	Medium	High	High	Medium	Medium	Medium	Low	Medium
Sars2	Q9JJL8	Serine--tRNA ligase, mitochondrial	Medium	None	None	High	Medium	Medium	Medium	None	Medium	Medium	Medium	Medium	Medium	Medium	Medium	Medium	Low	Medium	None	Medium	None	None	None	None	None	None	None	None
Sc4mol	Q9CRA4;D3Z458;D3YTN3	Methylsterol monooxygenase 1	None	None	None	None	None	None	None	None	None	None	None	None	None	None	None	High	None	None	None	None	None	None	None	None	None	None	None	None
Scarb1	Q4FK30;Q61009;D3Z2V4;F7C5U2	Scavenger receptor class B member 1	High	None	None	Medium	None	None	None	None	None	None	None	None	None	None	None	High	None	None	None	None	None	None	None	None	None	None	None	None
Sccpdh	Q8R127;D3YZ22;Q3ULN6;F6S0R8;F6SP57	Saccharopine dehydrogenase-like oxidoreductase	Medium	None	High	Medium	High	Medium	None	Medium	Medium	None	Medium	None	None	Medium	None	Medium	Medium	Medium	None	Medium	None	None	None	None	None	None	None	High
Scly	Q9JLI6;Q9JLI6-2;F6ZFP8;D3Z7G6;F7D651;D3Z3I6	Selenocysteine lyase	Medium	Low	Low	Medium	Medium	Medium	Low	Medium	Low	Low	Low	Medium	Medium	High	High	High	Medium	Low	None	Low	Low	Medium	Medium	None	None	Medium	Medium	Medium
Scp2	P32020;A2APS4;A2APS5	Non-specific lipid-transfer protein	Medium	Low	Low	Medium	Low	Low	Low	Low	Low	Low	Low	Medium	Medium	Medium	Medium	High	Low	Low	Medium	Low	Low	Low	Low	Low	Low	Low	Low	Medium
Sdha	Q8K2B3	Succinate dehydrogenase [ubiquinone] flavoprotein subunit, mitochondrial	Medium	Low	Medium	High	Medium	Medium	Medium	Low	Low	Medium	Medium	Medium	Medium	Medium	Medium	Medium	Low	Low	Medium	Medium	Low	Low	Medium	Low	Low	Low	Low	Medium
Sdhb	A2AA77;Q9CQA3	Succinate dehydrogenase [ubiquinone] iron-sulfur subunit, mitochondrial	Medium	Low	Medium	High	Medium	Medium	Medium	Low	Low	Medium	Medium	Medium	Medium	Medium	Medium	Medium	Low	Low	Medium	Medium	Low	Low	Medium	Low	Low	Low	Low	Medium
Sdhc	Q9CZB0;F8WGB3	Succinate dehydrogenase cytochrome b560 subunit, mitochondrial	Medium	Low	Low	High	Low	Medium	High	Medium	Medium	Medium	Medium	Medium	Medium	Medium	Medium	Medium	None	Low	Medium	Low	Low	Low	Medium	Low	Low	Medium	Medium	Medium
Sds	Q3UEN6;Q8VBT2;D3Z221	L-serine dehydratase/L-threonine deaminase	None	High	None	None	None	None	None	None	None	None	None	None	None	None	None	High	None	None	None	None	None	None	None	None	None	None	None	None
Sdsl	Q8R238;D3Z0F6	Serine dehydratase-like	High	None	None	None	Medium	Medium	None	None	None	Medium	None	Medium	None	Medium	None	Medium	None	None	None	None	None	None	None	None	None	None	None	None
Sec11a	D3YTS1;D3Z569;Q9R0P6;D3YWT0	Signal peptidase complex catalytic subunit SEC11A	Medium	Low	Low	Medium	Low	Medium	Low	Medium	Medium	Low	None	High	Medium	Medium	Low	Medium	Medium	None	None	Low	Medium	None	Medium	None	None	Medium	None	Medium
Sec11c	Q9D8V7;D3Z5H3;D6RFV4	Signal peptidase complex catalytic subunit SEC11C	Low	None	Low	Low	None	Medium	None	High	None	None	None	Medium	Medium	None	None	None	None	None	None	Low	None	High	None	None	None	None	None	Low
Sephs1	A2AMN4;Q8BH69	Selenide, water dikinase 1	Medium	Low	Low	Medium	Medium	Medium	Medium	Medium	Medium	Medium	Low	Medium	Medium	Medium	Medium	Medium	Medium	Low	None	Medium	Medium	Medium	Medium	Medium	Medium	High	Medium	Medium
Sephs2	P97364	Selenide, water dikinase 2	Medium	Low	Low	Medium	Low	Medium	Low	Medium	Low	Low	Low	Medium	Medium	Medium	Medium	High	Low	Low	Low	Low	Low	High	Low	Low	Medium	Medium	Low	Medium
Setd1a	E9PYH6;D3YUD4;D3YX07		None	None	None	None	None	None	None	None	High	None	None	None	None	None	None	None	None	None	None	None	None	None	None	None	None	None	None	None
Setd7	Q8VHL1	Histone-lysine N-methyltransferase SETD7	Medium	High	High	Medium	High	Low	Medium	Medium	Medium	Medium	None	Low	Low	Low	Low	None	Medium	Medium	None	High	Medium	None	None	Medium	None	Medium	Medium	None
Setdb1	D3YYC3;O88974-4;G5E8N3;O88974;O88974-7;O88974-6;O88974-5;O88974-2	Histone-lysine N-methyltransferase SETDB1	None	None	None	None	None	None	None	None	High	None	None	None	High	None	None	None	None	None	None	Medium	High	Medium	None	Medium	Medium	High	Medium	Medium
Sfxn3	Q91V61;Q91V61-2;Q3U4F0	Sideroflexin-3	Medium	Medium	High	Low	High	Medium	None	None	None	None	None	None	None	Medium	None	None	High	Medium	None	High	None	None	None	None	None	Medium	Medium	Medium
Sgk2	A2A5N9;Q9QZS5;E9Q4F0;Q9QZS5-2	Serine/threonine-protein kinase Sgk2	None	None	Low	None	None	Medium	None	None	None	None	None	Medium	Low	High	High	High	None	None	None	None	None	None	None	None	None	None	None	None
Sgpl1	Q8R0X7;D6REF7;D3YZT4;D3Z1Z3;D3YY13	Sphingosine-1-phosphate lyase 1	Medium	Medium	Low	High	None	Low	None	Medium	Medium	None	Medium	High	High	Medium	None	Medium	Medium	None	None	Medium	Medium	Medium	None	Medium	None	Medium	None	Medium
Sh3bp1	A2A5V4;A2A5V2;A2A5V3;P55194;A2A5V1	SH3 domain-binding protein 1	None	None	None	None	None	None	None	None	None	None	None	Medium	None	None	None	None	Medium	None	None	None	None	None	None	High	None	High	None	Medium
Sh3glb1	Q9JK48-2;Q9JK48;Q3TYR7	Endophilin-B1	Medium	Medium	Medium	High	Medium	Medium	Medium	Medium	Medium	Medium	Medium	Medium	Medium	Medium	Medium	Low	Medium	Medium	Medium	Medium	Medium	Medium	Medium	Medium	Medium	Medium	Medium	High
Shmt1	P50431;G3UZ26;G3UYY1;G3UZZ9	Serine hydroxymethyltransferase, cytosolic;Serine hydroxymethyltransferase	Medium	Low	Low	Medium	Low	Medium	Low	Medium	Medium	Low	Low	Medium	Medium	Medium	Medium	High	Low	Low	Medium	Medium	Medium	Low	Medium	Medium	Low	Medium	Low	Low
Shmt2	Q9CZN7	Serine hydroxymethyltransferase	Medium	Low	Low	Low	Low	Low	Medium	Medium	Medium	Low	Low	Medium	Medium	High	Medium	High	Low	Low	None	Low	Medium	Medium	None	Medium	None	Medium	None	Low
Shpk	B2KG58;Q9D5J6;D6RJM2	Sedoheptulokinase	Medium	None	None	Medium	None	Medium	None	None	None	None	None	Medium	Medium	Medium	None	High	None	None	None	Low	None	Medium	Medium	None	None	None	None	Medium
Shprh	Q7TPQ3;Q7TPQ3-5;Q7TPQ3-2;Q7TPQ3-3	E3 ubiquitin-protein ligase SHPRH	None	None	None	None	None	None	None	None	High	None	None	None	None	None	None	None	None	None	None	Medium	None	None	None	None	None	None	None	None
Sik2	F8VPT7;Q8CFH6;H3BKG1;H3BJC9	Serine/threonine-protein kinase SIK2	Medium	None	None	High	None	None	None	None	None	None	None	None	None	None	None	None	None	None	None	None	None	None	None	None	None	None	None	High
Sik3	E9PU87;F6S7W6;E9QM33;Q6P4S6;F6U6U5;F6U8X4;Q6P4S6-2	Serine/threonine-protein kinase SIK3	Medium	Medium	High	None	High	None	None	None	Medium	None	Medium	None	None	None	None	None	None	High	None	High	None	None	None	None	None	Low	None	Medium
Sin3a	F8WJ61;Q60520-1;Q60520;E9PXF9	Paired amphipathic helix protein Sin3a	Medium	None	Low	Medium	Medium	Medium	None	None	High	Low	Low	Medium	High	Medium	Medium	Medium	Medium	Low	Low	Medium	Medium	Medium	Medium	Medium	Low	Medium	Medium	Medium
Sirt2	Q8VDQ8-2;E9PXF5	NAD-dependent protein deacetylase sirtuin-2	Medium	High	High	Medium	High	Low	Low	Low	Low	Medium	Low	Low	Low	Low	Low	Low	Medium	High	Medium	High	Low	Medium	Low	Low	Low	Low	Low	Low
Sirt3	D3YTK6;Q4FJK3;Q8R104;D3YVQ5	NAD-dependent protein deacetylase sirtuin-3	None	None	None	None	None	None	None	None	None	None	None	None	None	None	None	None	None	None	None	None	None	None	None	None	None	None	None	None
Sirt5	Q8K2C6;Q5M8R0	NAD-dependent protein deacylase sirtuin-5, mitochondrial	Medium	Low	Medium	High	Medium	Medium	None	None	None	Medium	High	Low	None	Medium	Medium	Medium	None	Medium	Medium	Medium	None	Medium	Medium	None	Medium	Low	Low	Medium
Sis	F8VQM5		Low	Low	Low	Low	Low	Low	Low	Low	Low	Low	Low	High	High	Low	Low	Low	Low	Low	Medium	Low	Low	Low	Medium	Low	Low	Low	Low	Low
Skiv2l2	Q9CZU3	Superkiller viralicidic activity 2-like 2	Medium	None	Low	Medium	Medium	Medium	Low	Medium	High	Medium	Low	Medium	Medium	Medium	None	Medium	Medium	Low	None	Medium	None	Medium	None	Medium	None	High	None	Medium
Slc10a1	O08705	Sodium/bile acid cotransporter	None	None	None	None	None	None	None	None	None	None	None	None	None	None	None	Medium	None	None	None	None	None	None	None	None	None	None	None	None
Slc12a1	A2AQ50;A2AQ51;A2AQ52;P55014;P55014-3;P55014-4;P55014-2	Solute carrier family 12 member 1	None	None	None	None	None	None	None	None	None	None	None	None	None	High	None	None	None	None	None	High	None	None	None	None	None	None	None	None
Slc12a2	E9QM38;P55012	Solute carrier family 12 member 2	Medium	None	High	Medium	Medium	High	Low	High	Medium	Medium	Low	Medium	High	Low	None	None	Low	Medium	None	Medium	None	None	High	Low	None	None	None	None
Slc12a5	Q91V14-2;Q91V14;Q3TMR9;E9Q7M1;A2A5L1	Solute carrier family 12 member 5	Medium	None	None	None	High	None	None	None	None	High	None	None	None	None	None	Low	None	None	None	High	None	None	None	None	None	None	None	None
Slc12a7	B9EIV8;Q9WVL3;Q9WVL3-2;E9Q0L1	Solute carrier family 12 member 7	Medium	None	None	None	Low	Medium	None	None	High	None	Medium	High	High	Medium	Medium	Medium	Low	None	None	Low	Medium	None	None	Medium	High	Medium	None	Medium
Slc13a3	Q3UUJ6;Q91Y63;A2A4U9	Solute carrier family 13 member 3	None	None	None	None	None	None	None	None	None	None	None	None	None	High	None	None	None	None	None	None	None	None	None	None	None	None	None	None
Slc14a1	Q8VHL0-2;Q8VHL0	Urea transporter 1	None	None	None	None	None	None	None	None	None	None	None	None	None	None	None	None	None	None	None	None	None	None	None	High	None	None	None	None
Slc15a1	Q9JIP7	Solute carrier family 15 member 1	None	None	None	None	None	None	None	None	None	None	None	High	High	None	None	None	Medium	None	None	None	None	None	None	None	None	None	None	None
Slc16a1	P53986;Q544N9	Monocarboxylate transporter 1	Medium	Low	Medium	High	Medium	Medium	Medium	Medium	Medium	Medium	Medium	Medium	Medium	Medium	Medium	Medium	Low	Low	None	Medium	Medium	Low	Low	Medium	Low	Medium	Low	Medium
Slc16a10	Q3U9N9;Q3U9N9-2	Monocarboxylate transporter 10	None	None	None	Medium	None	None	None	None	None	None	None	High	High	None	None	High	None	None	None	None	None	None	None	None	None	Medium	None	None
Slc16a2	O70324;Q05BA2	Monocarboxylate transporter 8	None	None	None	None	None	None	None	None	None	None	None	None	None	None	None	None	None	None	None	None	None	None	None	None	None	None	None	None
Slc16a7	O70451;Q149G3	Monocarboxylate transporter 2	None	None	None	None	None	None	None	None	None	None	None	None	None	Medium	None	High	None	None	None	None	None	None	None	None	None	None	None	None
Slc17a3	G5E894		None	None	None	None	None	None	None	None	None	None	None	None	None	None	None	None	None	None	None	None	None	None	None	None	None	None	None	None
Slc17a6	Q8BLE7	Vesicular glutamate transporter 2	None	None	High	None	High	None	None	None	None	None	None	None	None	None	None	None	None	None	None	Low	None	None	None	None	None	None	None	High
Slc17a7	Q3TXX4	Vesicular glutamate transporter 1	None	Medium	None	None	High	Medium	None	None	None	None	None	None	None	None	None	None	None	High	None	High	None	None	None	None	None	None	None	None
Slc1a2	P43006;Q3UYK6;A2APL5;E9PVV4;A2APL8;P43006-2;A2APL7;P43006-3;F7CAM6;F6ZRK3;A2AQI7	Excitatory amino acid transporter 2	None	Medium	High	None	High	None	None	None	None	None	None	None	None	None	None	None	None	None	None	Medium	None	None	None	None	None	None	None	None
Slc1a3	P56564;Q543U3	Excitatory amino acid transporter 1	None	None	None	None	High	None	None	None	None	None	None	None	None	None	None	None	None	None	None	High	None	None	None	None	None	None	None	None
Slc1a5	Q9ESU7;E9PUM8;E9PXK5;P51912	Neutral amino acid transporter B(0)	Medium	None	None	High	None	None	None	None	None	None	None	None	None	None	None	None	None	None	None	None	None	None	None	Medium	None	Medium	None	High
Slc22a1	O08966	Solute carrier family 22 member 1	Low	None	None	None	None	None	None	None	None	None	None	None	None	None	None	High	None	None	None	None	None	None	None	None	None	None	None	None
Slc22a12	Q8CFZ5	Solute carrier family 22 member 12	None	None	None	None	None	None	None	None	None	None	None	None	None	None	None	None	None	None	None	None	None	None	None	None	None	None	None	None
Slc22a2	O70577;O70577-2	Solute carrier family 22 member 2	None	Low	None	None	None	None	None	None	None	None	None	None	None	High	None	None	None	None	None	None	None	None	None	None	None	None	None	None
Slc22a6	Q8VC69	Solute carrier family 22 member 6	None	None	None	None	None	None	None	None	None	None	None	None	None	High	None	None	None	None	None	None	None	None	None	None	None	None	None	None
Slc23a1	Q9Z2J0	Solute carrier family 23 member 1	None	None	None	None	None	None	None	None	None	None	None	None	None	High	None	None	None	None	None	None	None	None	None	None	None	None	None	None
Slc25a1	Q8JZU2;F6VVY4		High	Low	Low	High	Low	Low	Medium	None	Low	Low	Medium	Medium	Medium	Low	Low	Medium	Low	None	Medium	Low	Low	Low	Low	None	Low	Medium	Low	High
Slc25a10	B1ATZ4;Q9QZD8	Mitochondrial dicarboxylate carrier	Medium	Low	Low	Medium	Low	Medium	Low	Medium	None	Low	Low	Medium	Medium	High	Medium	High	Low	Low	Low	Low	Low	Low	None	Low	None	Low	Low	High
Slc25a11	Q5SX53;Q9CR62;Q5SX46;Q5SX48	Mitochondrial 2-oxoglutarate/malate carrier protein	Medium	Low	Medium	High	Medium	Medium	Medium	Medium	Low	Medium	Medium	Medium	Medium	Medium	Medium	Medium	Low	Medium	Low	Medium	Medium	Medium	Medium	Medium	Medium	Low	High	Medium
Slc25a12	Q8BH59	Calcium-binding mitochondrial carrier protein Aralar1	Medium	Medium	High	Low	High	Low	High	Medium	Low	Medium	Medium	Low	Low	Medium	Medium	Medium	Low	Medium	High	High	Medium	Medium	Medium	Medium	Medium	Low	Low	Low
Slc25a13	Q9QXX4;F6ZSC6	Calcium-binding mitochondrial carrier protein Aralar2	Medium	Low	Medium	Low	Medium	Medium	High	Low	Low	Medium	Medium	Medium	Low	High	Medium	High	Low	Medium	High	Medium	Medium	Medium	Medium	Low	Low	Low	Low	Low
Slc25a15	Q543E2;Q9WVD5	Mitochondrial ornithine transporter 1	None	None	None	Low	None	Low	None	None	None	None	None	Medium	Medium	High	Medium	High	None	None	None	Low	None	Low	Low	None	None	None	Low	Low
Slc25a16	Q8C0K5;D3YVC9	Graves disease carrier protein homolog	Medium	None	None	High	None	Medium	None	None	None	None	None	Medium	Medium	High	Medium	High	Low	None	None	None	None	None	None	None	None	None	None	None
Slc25a17	O70579	Peroxisomal membrane protein PMP34	None	None	None	None	None	None	None	None	None	None	None	None	None	None	None	None	None	None	None	None	None	None	None	None	None	None	None	None
Slc25a18	Q9DB41;F6UUQ1;Q9DB41-2	Mitochondrial glutamate carrier 2	None	None	High	None	High	None	None	None	None	None	None	None	None	None	None	None	None	None	None	High	None	None	None	None	None	None	None	None
Slc25a20	Q9Z2Z6	Mitochondrial carnitine/acylcarnitine carrier protein	Medium	Low	Low	High	Low	Medium	Medium	Low	Low	Low	Medium	Medium	Medium	Medium	Low	High	Low	Low	Medium	Low	Low	Low	Low	Low	Low	Low	Low	Medium
Slc25a21	Q8BZ09;B6CI26	Mitochondrial 2-oxodicarboxylate carrier	None	None	Medium	None	None	None	None	None	None	None	None	None	None	High	None	High	None	None	None	None	None	None	None	None	None	None	None	None
Slc25a22	Q9D6M3;E9Q6M6;E9PY45;E9PV90;E9Q579;G3UX09	Mitochondrial glutamate carrier 1	Medium	Medium	High	High	High	Medium	None	None	None	Medium	Low	Medium	Medium	Low	Low	High	None	High	None	High	None	Low	None	None	None	None	None	Medium
Slc25a27	Q9D6D0;E9Q874		None	None	None	None	None	None	None	None	None	None	None	None	None	None	None	None	None	None	None	None	None	None	None	None	None	None	None	None
Slc25a3	Q8VEM8;G5E902	Phosphate carrier protein, mitochondrial	Medium	Low	Medium	Medium	Medium	Medium	Medium	Medium	Medium	Medium	Medium	High	Medium	Medium	Medium	Medium	Low	Low	Medium	Medium	Medium	Low	Medium	Low	Low	Medium	Low	Medium
Slc25a4	P48962;B2RTC8;Q3V132	ADP/ATP translocase 1	Medium	Low	Medium	Medium	Medium	Low	High	Medium	Low	High	High	Medium	Medium	Medium	Low	Medium	Low	Medium	High	Medium	Low	Low	Low	Low	Low	Low	Low	Medium
Slc25a5	P51881;Q545A2	ADP/ATP translocase 2	Medium	Low	Low	High	Medium	Medium	Low	Medium	Medium	Low	Low	Medium	Medium	Medium	Medium	Medium	Low	Low	Low	Medium	Low	Medium	Medium	Low	Low	Medium	Low	Medium
Slc26a2	Q62273;F8WI08;E9PZ06	Sulfate transporter	None	None	None	None	None	None	None	None	None	None	None	High	High	None	None	None	None	None	None	None	None	None	None	None	None	None	None	None
Slc26a3	Q9WVC8;E9QAZ3	Chloride anion exchanger	None	None	None	None	None	None	None	None	None	None	None	None	None	None	None	None	None	None	None	None	None	None	None	None	None	None	None	None
Slc26a6	E9Q4D3		None	None	None	None	None	None	None	None	None	None	None	High	None	None	None	None	None	None	None	None	None	None	None	None	None	None	None	None
Slc27a1	Q544D7;Q60714	Long-chain fatty acid transport protein 1	High	None	None	High	None	None	None	None	None	None	None	None	None	None	None	None	None	None	None	None	High	None	None	None	None	None	None	High
Slc27a2	O35488;A2ANX6	Very long-chain acyl-CoA synthetase	Low	Low	Low	Medium	Low	Low	None	Low	Low	Low	Low	Medium	Medium	High	High	High	Low	Low	Medium	Low	Low	Low	None	Low	Medium	Low	Low	Low
Slc27a4	A2ARC5;Q91VE0	Long-chain fatty acid transport protein 4	None	None	None	None	None	None	None	None	None	None	None	High	High	None	None	None	None	None	None	None	None	None	None	None	None	None	None	Medium
Slc27a5	Q4LDG0;E9PXV4;F6YDR6	Bile acyl-CoA synthetase	None	None	None	None	None	None	None	None	None	None	None	None	None	None	None	High	None	None	None	None	None	None	None	None	None	None	None	None
Slc2a1	P17809	Solute carrier family 2, facilitated glucose transporter member 1	None	None	High	None	High	Medium	None	None	None	High	None	None	None	Medium	None	None	None	None	None	None	None	None	None	None	None	None	None	None
Slc2a2	P14246	Solute carrier family 2, facilitated glucose transporter member 2	None	None	None	None	None	None	None	None	None	None	None	High	None	High	None	High	None	None	None	None	None	None	None	None	None	None	None	None
Slc2a3	P32037;Q3TPL8	Solute carrier family 2, facilitated glucose transporter member 3	None	None	None	None	None	None	None	None	None	None	None	None	None	None	None	None	None	None	None	High	None	None	None	None	None	None	None	None
Slc2a4	P14142	Solute carrier family 2, facilitated glucose transporter member 4	Medium	None	None	High	None	None	None	None	None	None	None	None	None	None	None	None	None	None	None	None	None	None	None	None	None	None	None	None
Slc30a6	Q8BJM5	Zinc transporter 6	None	None	None	None	None	None	None	None	None	None	None	Medium	High	None	None	None	None	None	None	None	None	None	None	None	None	None	None	None
Slc30a7	Q9JKN1	Zinc transporter 7	None	None	None	None	None	None	None	None	None	None	None	None	None	None	None	None	None	None	None	None	None	None	None	None	None	None	None	None
Slc32a1	O35633;Q49S98;O35633-2	Vesicular inhibitory amino acid transporter	None	None	High	None	High	None	None	None	None	High	None	None	None	None	None	None	None	None	None	High	None	None	None	None	None	None	None	None
Slc33a1	Q99J27	Acetyl-coenzyme A transporter 1	Medium	Medium	Medium	Medium	None	None	None	High	None	None	Medium	High	Medium	Medium	Medium	Medium	None	Medium	High	None	Medium	Medium	None	Medium	None	Medium	Medium	Medium
Slc34a1	Q60825;Q9D2V6	Sodium-dependent phosphate transport protein 2A	None	None	None	None	None	None	None	None	None	None	None	None	None	High	Medium	None	None	None	None	None	None	None	None	None	None	None	None	None
Slc35a1	Q61420;F6R7Y0	CMP-sialic acid transporter	None	None	None	None	None	None	None	None	None	None	None	None	None	None	None	None	None	None	None	None	None	None	None	None	None	None	None	None
Slc35a3	Q8R1T4;D3YXZ7;E9Q3V2	UDP-N-acetylglucosamine transporter	None	None	None	None	None	None	None	None	None	None	None	None	None	None	None	None	None	None	None	None	None	None	None	None	None	None	None	None
Slc36a2	Q8BHK3;Q8BHK3-2	Proton-coupled amino acid transporter 2	None	None	None	None	None	None	None	None	None	None	None	None	None	None	None	None	None	None	None	None	None	None	None	Medium	None	None	None	High
Slc37a4	Q9D1F9		None	None	None	None	None	None	None	None	None	None	None	None	None	None	None	None	None	None	None	None	None	None	None	None	None	None	None	None
Slc38a3	Q9DCP2	Sodium-coupled neutral amino acid transporter 3	None	None	None	None	None	None	None	None	None	None	None	None	None	None	None	High	None	None	None	High	None	None	None	None	None	None	None	None
Slc39a10	Q6P5F6;F6YTC4	Zinc transporter ZIP10	None	High	Medium	None	High	None	None	None	Medium	None	None	None	None	Medium	None	None	Low	High	None	Medium	None	None	None	Medium	Medium	Medium	Medium	None
Slc39a14	Q75N73	Zinc transporter ZIP14	None	None	None	None	None	None	None	None	None	None	None	None	None	None	None	None	None	None	None	None	None	None	None	None	None	None	None	None
Slc39a6	Q8C145	Zinc transporter ZIP6	None	None	None	None	None	None	None	None	None	None	None	None	None	None	None	None	None	None	None	None	None	None	None	None	None	None	None	None
Slc3a1	Q91WV7		None	Low	None	None	None	None	Low	None	None	Low	None	High	High	High	Medium	None	None	None	None	None	None	None	None	None	None	None	None	None
Slc3a2	G3UWA6;P10852	4F2 cell-surface antigen heavy chain	Medium	Medium	Medium	Low	Medium	Low	Low	Medium	Medium	Medium	Low	Medium	High	High	Medium	Low	Low	Medium	Medium	Medium	Medium	High	Medium	Medium	Low	Medium	Low	Medium
Slc40a1	Q9JHI9	Solute carrier family 40 member 1	None	None	None	None	None	None	None	None	None	None	None	None	None	None	None	None	None	None	None	None	None	None	None	None	None	None	None	None
Slc41a2	B2RQZ3;Q8BYR8	Solute carrier family 41 member 2	None	None	None	None	None	None	None	None	None	None	None	None	None	None	None	None	None	None	None	None	None	None	None	None	None	None	None	None
Slc43a1	G3X8X3;A2ATS4;Q8BSM7	Large neutral amino acids transporter small subunit 3	Medium	None	None	Medium	None	Medium	None	None	High	None	None	None	None	None	None	None	Medium	None	None	None	None	None	None	High	None	High	None	High
Slc43a2	Q8CGA3	Large neutral amino acids transporter small subunit 4	None	None	None	None	None	None	None	None	None	None	None	High	High	High	None	None	None	None	None	None	None	None	None	None	None	None	None	None
Slc44a1	A2AMH4;Q6X893-2;A2AMH5;F8WH94;Q6X893;A2AMH3;A2AMH8	Choline transporter-like protein 1	None	None	High	None	High	High	None	None	None	None	None	Medium	High	Medium	None	Medium	None	Medium	None	None	None	None	None	None	None	None	None	Medium
Slc44a2	Q8BY89;Q8BY89-2	Choline transporter-like protein 2	None	None	Medium	None	None	None	None	None	None	None	Low	Low	Low	None	None	Medium	None	None	None	None	None	None	None	None	None	None	None	None
Slc47a1	Q8K0H1;Q8K0H1-2	Multidrug and toxin extrusion protein 1	None	None	None	None	None	None	None	None	None	None	None	None	None	High	None	None	None	None	None	None	None	None	None	None	None	None	None	None
Slc4a1	P04919;Q53ZN9;P04919-2	Band 3 anion transport protein	None	None	None	None	None	None	None	None	None	None	None	None	None	None	None	None	None	None	None	None	None	None	None	High	None	None	None	None
Slc4a10	B1AWV8;Q5DTL9;B1AWV9;B1AWV7;Q5DTL9-2	Sodium-driven chloride bicarbonate exchanger	None	None	None	None	High	None	None	None	None	None	None	None	None	None	None	None	None	None	None	Medium	None	None	None	None	None	None	None	None
Slc4a4	O88343;A7E1Z5;E9Q8N8;E1AWU4;O88343-2;D3Z7G8;D3Z7I7;O88343-3	Electrogenic sodium bicarbonate cotransporter 1	Low	Low	Medium	Medium	Medium	Low	None	Low	None	Low	Low	Medium	Medium	High	High	Low	None	Medium	None	Medium	None	None	None	None	None	None	None	None
Slc4a7	F8VQC9;D3Y273;Q8BTY2;Q8BTY2-2;E9QNU6	Sodium bicarbonate cotransporter 3	None	None	None	None	None	Medium	None	None	None	None	None	High	None	None	None	None	None	None	None	None	None	None	None	None	None	None	None	None
Slc5a1	Q8C3K6;Q9QXI6;F6XY79	Sodium/glucose cotransporter 1	None	None	None	None	None	None	None	None	None	None	None	None	None	None	None	None	None	None	None	None	None	None	None	None	None	None	None	None
Slc5a10	Q5SWY8;F6UXY4	Sodium/glucose cotransporter 5	None	None	None	None	None	None	None	None	None	None	None	None	None	None	None	None	None	None	None	None	None	None	None	None	None	None	None	None
Slc5a12	Q49B93-2;B9EJ03;Q49B93	Sodium-coupled monocarboxylate transporter 2	None	None	None	None	None	None	None	None	None	None	None	None	None	High	None	None	None	None	None	None	None	None	None	None	None	None	None	None
Slc5a2	Q923I7;D3Z0A1	Sodium/glucose cotransporter 2	None	None	None	None	None	None	None	None	None	None	None	None	None	High	None	None	None	None	None	None	None	None	None	None	None	None	None	None
Slc5a8	Q8BYF6	Sodium-coupled monocarboxylate transporter 1	None	None	None	None	None	None	None	None	None	None	None	None	None	Medium	Medium	None	None	Low	None	None	None	None	None	None	None	None	None	None
Slc6a1	P31648;E9Q9F4	Sodium- and chloride-dependent GABA transporter 1;Transporter	None	None	High	None	High	None	None	None	None	High	None	None	None	None	None	None	None	None	None	High	None	None	None	None	None	None	None	None
Slc6a11	P31650	Sodium- and chloride-dependent GABA transporter 3	None	Low	High	Low	High	None	None	None	None	High	None	None	None	None	None	None	None	High	None	High	None	None	None	None	None	None	None	None
Slc6a19	Q3KN89;Q9D687;Q80Z27;D6RJ80	Transporter;Sodium-dependent neutral amino acid transporter B(0)AT1	None	None	None	None	None	None	None	None	None	None	None	None	None	None	None	None	None	None	None	None	None	None	None	None	None	None	None	None
Slc6a20a	O88575;Q8VDB9;E9Q0H0	Sodium- and chloride-dependent transporter XTRP3B;Sodium- and chloride-dependent transporter XTRP3A;Transporter	None	None	None	None	None	None	None	None	None	Medium	None	None	None	High	None	None	None	None	None	None	None	None	None	None	None	None	None	None
Slc6a5	Q761V0;B2RQX9;Q761V0-2	Sodium- and chloride-dependent glycine transporter 2;Transporter	None	None	High	None	None	None	None	None	None	None	None	None	None	None	None	None	None	None	None	None	None	None	None	None	None	None	None	None
Slc6a6	O35316;Q3UPI8	Sodium- and chloride-dependent taurine transporter;Transporter	None	None	None	Medium	Medium	None	None	None	None	None	None	None	None	High	None	None	None	None	None	Medium	None	None	None	None	None	Medium	None	None
Slc7a5	Q9Z127	Large neutral amino acids transporter small subunit 1	None	None	None	None	Medium	None	None	None	None	None	None	None	None	None	None	None	None	None	None	Low	None	None	None	None	None	None	None	None
Slc7a6	Q8BGK6	Y+L amino acid transporter 2	None	None	None	None	None	None	None	None	None	None	None	None	None	None	None	None	None	None	None	None	None	None	None	None	None	None	None	None
Slc7a8	Q9QXW9	Large neutral amino acids transporter small subunit 2	None	None	None	None	None	None	None	None	None	None	None	Medium	None	None	None	None	None	None	None	None	None	None	None	None	None	None	None	None
Slc8a1	G3X9J1;P70414;G5E8Y0;Q68FL0;F7C0V5;Q27PY9	Sodium/calcium exchanger 1	None	None	None	None	None	None	None	None	None	None	None	None	None	None	None	None	None	None	None	None	None	None	None	None	None	None	None	None
Slc8a2	Q8K596;Q68EG0;E9Q347		None	None	None	None	High	None	None	None	None	None	None	None	None	None	None	None	None	High	None	High	None	None	None	None	None	None	None	None
Slc9a1	Q7TSV2;Q3UDC9;Q61165	Sodium/hydrogen exchanger;Sodium/hydrogen exchanger 1	Medium	None	None	Medium	None	Medium	None	Medium	None	None	None	None	None	None	None	None	None	None	None	None	High	None	High	None	None	None	None	Medium
Slc9a3	G3X939	Sodium/hydrogen exchanger	None	None	None	None	None	High	None	None	None	None	None	High	Medium	High	Medium	None	None	None	None	None	None	None	None	None	None	None	None	None
Slc9a8	Q8R4D1;Q8R4D1-2;A2A464	Sodium/hydrogen exchanger 8;Sodium/hydrogen exchanger	None	None	None	None	None	None	None	None	None	None	None	None	None	None	None	None	None	None	None	None	None	None	None	None	None	None	None	None
Slco2b1	Q3V1K7;Q8BXB6	Solute carrier organic anion transporter family member 2B1	None	None	None	None	None	None	None	None	None	None	None	None	None	None	None	None	None	None	None	None	None	None	None	Medium	None	None	None	None
Slk	O54988;A2RRK3;O54988-2	STE20-like serine/threonine-protein kinase	Medium	Medium	Medium	Medium	Medium	Medium	Low	Medium	Medium	Medium	Low	Medium	Medium	Medium	Medium	Medium	Medium	Medium	None	Medium	Medium	Medium	None	Medium	Medium	Medium	Medium	Medium
[truncated: 246 more rows]

## Sheet: LegendEV2
Dataset EV2 Stable isotope labelling with amino acids in cell culture (SILAC) based proteome (Geiger et al, 2013) has been generated for 28 mouse tissues and the list of the 2032 proteins as well as the evidence level of these genes used in the generation of the tissue-specific models are presented.
