# Supplementary material for: The gut microbiota modulates host amino acid and glutathione metabolism in mice
Source: Mol Syst Biol. 2015 Oct 16;11(10):834. doi: 10.15252/msb.20156487 (PMC4631205; doi:10.15252/msb.20156487)
Supplement: Supplementary file 4 — Dataset EV3 [file msb0011-0834-sd4.xls]

## Sheet: DatasetEV3
	Reactions	Metabolites	Genes
MMR	8140	5992	3579
Functional tissue-specific GEMs
iMouseLiver	7879	5654	2237
iMouseAdipose	6098	4473	2006
iMouseColon	5859	4569	2280
iMouseSmallintestine	6235	4697	2337
Tissue-specific draft GEMs
Adrenal gland - Adrenal gland	4386	3981	1354
Brain cortex - Brain cortex	4079	3723	1166
Brain medulla - Brain medulla	4141	3815	1278
Brown fat - Brown fat	4226	3889	1263
Cerebellum - Cerebellum	4259	3788	1321
Colon - Colon	4482	4142	1390
Diaphragm - Diaphragm	3884	3580	1036
Duodenum - Duodenum	4170	3900	1250
Embryonic tissue - Embryonic tissue	3927	3705	1199
Eye - Eye	4075	3724	1213
Heart - Heart	3978	3697	1141
Ileum - Ileum	4525	4099	1354
Jejunum - Jejunum	4502	4070	1361
Kidney cortex - Kidney cortex	4509	4101	1397
Kidney medulla - Kidney medulla	4185	3810	1237
Liver - Liver	4356	4020	1354
Lung - Lung	4033	3730	1207
Midbrain - Midbrain	3893	3652	1142
Muscle - Muscle	3518	3527	971
Olfactory bulb - Olfactory bulb	4277	3769	1239
Ovary - Ovary	4015	3737	1119
Pancreas - Pancreas	3927	3692	1134
Salivary gland - Salivary gland	3947	3727	1075
Spleeen - Spleeen	4133	3820	1207
Stomach - Stomach	3756	3571	1030
Thymus - Thymus	4269	3932	1227
Uterus - Uterus	3998	3749	1129
White fat - White fat	4307	3925	1237
All shared model components	5813	4574	1838
Common model components	2750	3001	669

## Sheet: LegendEV3
Dataset EV3 28 draft and 4 functional mouse tissue-specific (liver, adipose, colon and small intestine) GEMs are reconstructed and the number of the reactions, metabolites and genes incorporated in each model are presented.
