# Supplementary material for: The gut microbiota modulates host amino acid and glutathione metabolism in mice
Source: Mol Syst Biol. 2015 Oct 16;11(10):834. doi: 10.15252/msb.20156487 (PMC4631205; doi:10.15252/msb.20156487)
Supplement: Supplementary file 5 — Dataset EV4 [file msb0011-0834-sd5.xls]

## Sheet: DatasetEV4
Model differences - Reactions	Adrenal gland - Adrenal gland	Brain cortex - Brain cortex	Brain medulla - Brain medulla	Brown fat - Brown fat	Cerebellum - Cerebellum	Colon - Colon	Diaphragm - Diaphragm	Duodenum - Duodenum	Embryonic tissue - Embryonic tissue	Eye - Eye	Heart - Heart	Ileum - Ileum	Jejunum - Jejunum	Kidney cortex - Kidney cortex	Kidney medulla - Kidney medulla	Liver - Liver	Lung - Lung	Midbrain - Midbrain	Muscle - Muscle	Olfactory bulb - Olfactory bulb	Ovary - Ovary	Pancreas - Pancreas	Salivary gland - Salivary gland	Spleeen - Spleeen	Stomach - Stomach	Thymus - Thymus	Uterus - Uterus	White fat - White fat
Adrenal gland - Adrenal gland	0	811	645	494	869	698	920	804	905	827	662	853	850	715	743	592	659	803	1124	883	669	825	1037	671	960	577	788	497
Brain cortex - Brain cortex	811	0	552	723	706	975	531	835	716	480	619	900	859	694	552	841	692	598	957	880	654	780	912	912	723	806	681	782
Brain medulla - Brain medulla	645	552	0	585	564	773	687	715	684	594	433	936	889	738	720	725	624	594	979	702	678	734	918	746	721	670	641	670
Brown fat - Brown fat	494	723	585	0	767	650	732	716	817	735	610	803	778	705	637	632	661	649	964	811	647	737	869	779	822	599	624	525
Cerebellum - Cerebellum	869	706	564	767	0	979	785	879	790	658	719	1034	1013	928	820	863	688	732	1119	550	768	908	1052	970	823	898	803	914
Colon - Colon	698	975	773	650	979	0	1062	572	821	873	782	531	546	555	743	722	729	921	1210	949	833	883	891	869	1076	735	832	711
Diaphragm - Diaphragm	920	531	687	732	785	1062	0	862	761	535	632	923	892	869	627	914	667	673	878	955	697	801	825	933	686	859	678	871
Duodenum - Duodenum	804	835	715	716	879	572	862	0	623	751	686	693	646	749	737	834	609	701	1090	1023	675	731	811	797	802	817	766	805
Embryonic tissue - Embryonic tissue	905	716	684	817	790	821	761	623	0	636	639	902	847	860	756	895	620	640	983	948	614	674	646	800	589	750	651	824
Eye - Eye	827	480	594	735	658	873	535	751	636	0	561	788	753	656	474	775	572	606	949	878	610	678	838	812	641	736	649	740
Heart - Heart	662	619	433	610	719	782	632	686	639	561	0	935	890	853	633	760	555	559	844	709	587	651	815	651	582	625	626	693
Ileum - Ileum	853	900	936	803	1034	531	923	693	902	788	935	0	259	568	658	715	838	990	1267	1066	836	904	958	960	1121	972	897	816
Jejunum - Jejunum	850	859	889	778	1013	546	892	646	847	753	890	259	0	559	643	722	787	933	1206	1037	773	853	891	897	1048	943	860	765
Kidney cortex - Kidney cortex	715	694	738	705	928	555	869	749	860	656	853	568	559	0	528	717	840	860	1225	932	816	874	916	938	1063	816	833	732
Kidney medulla - Kidney medulla	743	552	720	637	820	743	627	737	756	474	633	658	643	528	0	665	654	624	985	876	530	624	824	780	795	726	661	720
Liver - Liver	592	841	725	632	863	722	914	834	895	775	760	715	722	717	665	0	697	779	1098	949	707	713	909	829	934	755	742	663
Lung - Lung	659	692	624	661	688	729	667	609	620	572	555	838	787	840	654	697	0	650	981	868	574	710	788	608	673	636	687	642
Midbrain - Midbrain	803	598	594	649	732	921	673	701	640	606	559	990	933	860	624	779	650	0	809	818	528	594	716	750	557	722	517	758
Muscle - Muscle	1124	957	979	964	1119	1210	878	1090	983	949	844	1267	1206	1225	985	1098	981	809	0	1123	817	911	1029	1061	834	1047	724	1073
Olfactory bulb - Olfactory bulb	883	880	702	811	550	949	955	1023	948	878	709	1066	1037	932	876	949	868	818	1123	0	748	792	998	768	911	738	721	736
Ovary - Ovary	669	654	678	647	768	833	697	675	614	610	587	836	773	816	530	707	574	528	817	748	0	516	666	604	571	592	461	578
Pancreas - Pancreas	825	780	734	737	908	883	801	731	674	678	651	904	853	874	624	713	710	594	911	792	516	0	674	608	585	642	555	626
Salivary gland - Salivary gland	1037	912	918	869	1052	891	825	811	646	838	815	958	891	916	824	909	788	716	1029	998	666	674	0	848	737	774	677	798
Spleeen - Spleeen	671	912	746	779	970	869	933	797	800	812	651	960	897	938	780	829	608	750	1061	768	604	608	848	0	805	512	719	558
Stomach - Stomach	960	723	721	822	823	1076	686	802	589	641	582	1121	1048	1063	795	934	673	557	834	911	571	585	737	805	0	795	516	835
Thymus - Thymus	577	806	670	599	898	735	859	817	750	736	625	972	943	816	726	755	636	722	1047	738	592	642	774	512	795	0	653	442
Uterus - Uterus	788	681	641	624	803	832	678	766	651	649	626	897	860	833	661	742	687	517	724	721	461	555	677	719	516	653	0	629
White fat - White fat	497	782	670	525	914	711	871	805	824	740	693	816	765	732	720	663	642	758	1073	736	578	626	798	558	835	442	629	0
Pairwise model differences-Reactions
Adrenal gland - Adrenal gland	0	559	445	327	498	301	711	510	682	569	535	357	367	296	472	311	506	648	996	496	520	642	738	462	795	347	588	288
Brain cortex - Brain cortex	252	0	245	288	263	286	363	372	434	242	360	227	218	132	223	282	369	392	759	341	359	466	522	429	523	308	381	277
Brain medulla - Brain medulla	200	307	0	250	223	216	472	343	449	330	298	276	264	185	338	255	366	421	801	283	402	474	556	377	553	271	392	252
Brown fat - Brown fat	167	435	335	0	367	197	537	386	558	443	429	252	251	211	339	251	427	491	836	380	429	518	574	436	646	278	426	222
Cerebellum - Cerebellum	371	443	341	400	0	378	580	484	561	421	500	384	385	339	447	383	457	549	930	266	506	620	682	548	663	444	532	433
Colon - Colon	397	689	557	453	601	0	830	442	688	640	643	244	263	264	520	424	589	755	1087	577	650	719	713	609	901	474	658	443
Diaphragm - Diaphragm	209	168	215	195	205	232	0	288	359	172	269	141	137	122	163	221	259	332	622	281	283	379	381	342	407	237	282	224
Duodenum - Duodenum	294	463	372	330	395	130	574	0	433	423	439	169	157	205	361	324	373	489	871	458	415	487	517	417	608	359	469	334
Embryonic tissue - Embryonic tissue	223	282	235	259	229	133	402	190	0	244	294	152	136	139	249	233	257	337	696	299	263	337	313	297	380	204	290	222
Eye - Eye	258	238	264	292	237	233	363	328	392	0	329	169	163	111	182	247	307	394	753	338	335	413	483	377	480	271	363	254
Heart - Heart	127	259	135	181	219	139	363	247	345	232	0	194	183	161	213	191	250	322	652	205	275	351	423	248	402	167	303	182
Ileum - Ileum	496	673	660	551	650	287	782	524	750	619	741	0	141	292	499	442	665	811	1137	657	673	751	768	676	945	614	712	517
Jejunum - Jejunum	483	641	625	527	628	283	755	489	711	590	707	118	0	276	480	434	628	771	1095	631	630	714	723	633	897	588	682	480
Kidney cortex - Kidney cortex	419	562	553	494	589	291	747	544	721	545	692	276	283	0	426	435	658	738	1108	582	655	728	739	657	908	528	672	467
Kidney medulla - Kidney medulla	271	329	382	298	373	223	464	376	507	292	420	159	163	102	0	247	403	458	826	392	350	441	531	416	612	321	424	299
Liver - Liver	281	559	470	381	480	298	693	510	662	528	569	273	288	282	418	0	510	621	968	514	524	571	659	526	767	421	550	356
Lung - Lung	153	323	258	234	231	140	408	236	363	265	305	173	159	182	251	187	0	395	748	312	296	408	437	254	475	200	361	184
Midbrain - Midbrain	155	206	173	158	183	166	341	212	303	212	237	179	162	122	166	158	255	0	592	217	203	280	331	255	347	173	206	172
Muscle - Muscle	128	198	178	128	189	123	256	219	287	196	192	130	111	117	159	130	233	217	0	182	160	251	300	223	298	148	122	142
Olfactory bulb - Olfactory bulb	387	539	419	431	284	372	674	565	649	540	504	409	406	350	484	435	556	601	941	0	505	571	664	456	716	373	500	353
Ovary - Ovary	149	295	276	218	262	183	414	260	351	275	312	163	143	161	180	183	278	325	657	243	0	302	367	243	415	169	239	143
Pancreas - Pancreas	183	314	260	219	288	164	422	244	337	265	300	153	139	146	183	142	302	314	660	221	214	0	327	201	378	150	242	123
Salivary gland - Salivary gland	299	390	362	295	370	178	444	294	333	355	392	190	168	177	293	250	351	385	729	334	299	347	0	331	464	226	313	219
Spleeen - Spleeen	209	483	369	343	422	260	591	380	503	435	403	284	264	281	364	303	354	495	838	312	361	407	517	0	591	188	427	192
Stomach - Stomach	165	200	168	176	160	175	279	194	209	161	180	176	151	155	183	167	198	210	536	195	156	207	273	214	0	141	137	142
Thymus - Thymus	230	498	399	321	454	261	622	458	546	465	458	358	355	288	405	334	436	549	899	365	423	492	548	324	654	0	462	202
Uterus - Uterus	200	300	249	198	271	174	396	297	361	286	323	185	178	161	237	192	326	311	602	221	222	313	364	292	379	191	0	160
White fat - White fat	209	505	418	303	481	268	647	471	602	486	511	299	285	265	421	307	458	586	931	383	435	503	579	366	693	240	469	0

## Sheet: LegendEV4
Dataset EV4 Pair wise differences in the reactions incorporated into tissue specific models is presented.
