# Supplementary material for: The gut microbiota modulates host amino acid and glutathione metabolism in mice
Source: Mol Syst Biol. 2015 Oct 16;11(10):834. doi: 10.15252/msb.20156487 (PMC4631205; doi:10.15252/msb.20156487)
Supplement: Supplementary file 6 — Dataset EV5 [file msb0011-0834-sd6.xls]

## Sheet: DatasetEV5
Model differences - Metabolites	Adrenal gland - Adrenal gland	Brain cortex - Brain cortex	Brain medulla - Brain medulla	Brown fat - Brown fat	Cerebellum - Cerebellum	Colon - Colon	Diaphragm - Diaphragm	Duodenum - Duodenum	Embryonic tissue - Embryonic tissue	Eye - Eye	Heart - Heart	Ileum - Ileum	Jejunum - Jejunum	Kidney cortex - Kidney cortex	Kidney medulla - Kidney medulla	Liver - Liver	Lung - Lung	Midbrain - Midbrain	Muscle - Muscle	Olfactory bulb - Olfactory bulb	Ovary - Ovary	Pancreas - Pancreas	Salivary gland - Salivary gland	Spleeen - Spleeen	Stomach - Stomach	Thymus - Thymus	Uterus - Uterus	White fat - White fat
Adrenal gland - Adrenal gland	0	408	344	240	373	429	509	475	554	409	356	472	479	304	331	299	399	445	568	392	392	467	648	401	558	333	444	260
Brain cortex - Brain cortex	408	0	266	356	273	611	321	479	402	291	328	602	563	454	339	501	375	293	450	386	354	453	582	491	376	435	352	374
Brain medulla - Brain medulla	344	266	0	296	207	497	335	421	428	305	234	500	477	392	371	443	341	345	488	314	406	445	612	413	400	419	366	358
Brown fat - Brown fat	240	356	296	0	347	413	385	417	516	355	330	448	455	358	303	359	405	361	452	376	384	449	604	469	466	349	340	294
Cerebellum - Cerebellum	373	273	207	347	0	558	312	436	381	230	317	501	464	445	348	436	288	330	493	341	367	452	581	448	369	444	391	413
Colon - Colon	429	611	497	413	558	0	694	338	539	542	541	283	298	275	470	496	524	646	703	531	585	616	583	544	725	452	551	433
Diaphragm - Diaphragm	509	321	335	385	312	694	0	526	471	320	337	635	604	597	392	548	378	346	405	441	401	488	547	532	363	510	375	489
Duodenum - Duodenum	475	479	421	417	436	338	526	0	347	412	437	333	304	359	406	518	392	476	609	557	431	488	511	508	505	516	475	477
Embryonic tissue - Embryonic tissue	554	402	428	516	381	539	471	347	0	323	408	514	471	484	443	613	403	389	568	520	380	445	404	485	370	489	428	492
Eye - Eye	409	291	305	355	230	542	320	412	323	0	271	509	482	453	280	446	268	312	441	385	295	342	483	394	311	364	351	325
Heart - Heart	356	328	234	330	317	541	337	437	408	271	0	558	527	500	327	477	321	329	428	334	344	393	562	363	330	381	370	386
Ileum - Ileum	472	602	500	448	501	283	635	333	514	509	558	0	109	320	439	379	511	601	662	536	508	545	576	525	674	549	538	432
Jejunum - Jejunum	479	563	477	455	464	298	604	304	471	482	527	109	0	337	434	394	470	572	627	509	475	504	535	492	629	534	513	417
Kidney cortex - Kidney cortex	304	454	392	358	445	275	597	359	484	453	500	320	337	0	355	409	483	523	644	454	468	543	560	481	660	417	492	336
Kidney medulla - Kidney medulla	331	339	371	303	348	470	392	406	443	280	327	439	434	355	0	366	346	306	459	409	231	338	513	378	445	370	377	343
Liver - Liver	299	501	443	359	436	496	548	518	613	446	477	379	394	409	366	0	432	506	595	519	421	464	621	482	595	450	495	341
Lung - Lung	399	375	341	405	288	524	378	392	403	268	321	511	470	483	346	432	0	388	537	415	367	436	535	358	379	386	443	377
Midbrain - Midbrain	445	293	345	361	330	646	346	476	389	312	329	601	572	523	306	506	388	0	391	393	293	374	463	432	319	428	287	401
Muscle - Muscle	568	450	488	452	493	703	405	609	568	441	428	662	627	644	459	595	537	391	0	496	412	499	608	551	432	571	340	542
Olfactory bulb - Olfactory bulb	392	386	314	376	341	531	441	557	520	385	334	536	509	454	409	519	415	393	496	0	348	373	584	331	418	337	336	316
Ovary - Ovary	392	354	406	384	367	585	401	431	380	295	344	508	475	468	231	421	367	293	412	348	0	291	436	335	332	325	272	326
Pancreas - Pancreas	467	453	445	449	452	616	488	488	445	342	393	545	504	543	338	464	436	374	499	373	291	0	491	314	365	374	357	341
Salivary gland - Salivary gland	648	582	612	604	581	583	547	511	404	483	562	576	535	560	513	621	535	463	608	584	436	491	0	515	496	475	446	510
Spleeen - Spleeen	401	491	413	469	448	544	532	508	485	394	363	525	492	481	378	482	358	432	551	331	335	314	515	0	451	296	413	327
Stomach - Stomach	558	376	400	466	369	725	363	505	370	311	330	674	629	660	445	595	379	319	432	418	332	365	496	451	0	479	290	470
Thymus - Thymus	333	435	419	349	444	452	510	516	489	364	381	549	534	417	370	450	386	428	571	337	325	374	475	296	479	0	373	231
Uterus - Uterus	444	352	366	340	391	551	375	475	428	351	370	538	513	492	377	495	443	287	340	336	272	357	446	413	290	373	0	328
White fat - White fat	260	374	358	294	413	433	489	477	492	325	386	432	417	336	343	341	377	401	542	316	326	341	510	327	470	231	328	0
Pairwise model differences-Metabolites
Adrenal gland - Adrenal gland	0	333	255	166	283	134	455	278	415	333	320	177	195	92	251	130	325	387	511	302	318	378	451	281	484	191	338	158
Brain cortex - Brain cortex	75	0	87	95	104	96	232	151	210	145	177	113	108	38	126	102	184	182	323	170	170	242	289	197	264	113	163	86
Brain medulla - Brain medulla	89	179	0	111	117	85	285	168	269	198	176	108	111	53	188	119	213	254	388	180	242	284	350	204	322	151	216	124
Brown fat - Brown fat	74	261	185	0	224	80	347	203	350	260	261	119	137	73	191	114	282	299	407	248	268	323	383	269	392	153	240	129
Cerebellum - Cerebellum	90	169	90	123	0	102	260	162	232	147	204	95	91	66	163	102	173	233	377	180	209	274	321	208	293	150	215	138
Colon - Colon	295	515	412	333	456	0	628	290	488	480	493	163	185	158	401	309	468	568	659	452	495	533	499	433	648	331	472	325
Diaphragm - Diaphragm	54	89	50	38	52	66	0	103	173	88	110	58	57	38	81	54	114	137	229	126	122	188	200	146	186	79	103	72
Duodenum - Duodenum	197	328	253	214	274	48	423	0	271	294	320	67	67	79	248	199	281	362	491	344	297	348	342	294	417	242	313	226
Embryonic tissue - Embryonic tissue	139	192	159	166	149	51	298	76	0	152	208	60	53	44	169	149	189	221	373	228	174	229	191	185	252	131	192	136
Eye - Eye	76	146	107	95	83	62	232	118	171	0	149	67	68	38	97	75	131	192	319	170	141	187	240	149	232	78	163	62
Heart - Heart	36	151	58	69	113	48	227	117	200	122	0	78	77	48	107	77	144	187	299	131	152	199	266	120	228	73	159	79
Ileum - Ileum	295	489	392	329	406	120	577	266	454	442	480	0	69	159	364	229	440	524	617	433	435	476	474	402	601	358	444	303
Jejunum - Jejunum	284	455	366	318	373	113	547	237	418	414	450	40	0	153	347	222	405	495	585	405	404	441	439	371	564	336	417	281
Kidney cortex - Kidney cortex	212	416	339	285	379	117	559	280	440	415	452	161	184	0	323	245	427	486	609	393	416	476	467	381	595	293	422	256
Kidney medulla - Kidney medulla	80	213	183	112	185	69	311	158	274	183	220	75	87	32	0	78	213	232	371	225	152	228	298	184	342	124	219	114
Liver - Liver	169	399	324	245	334	187	494	319	464	371	400	150	172	164	288	0	361	437	544	385	352	396	457	341	522	269	383	218
Lung - Lung	74	191	128	123	115	56	264	111	214	137	177	71	65	56	133	71	0	233	370	188	180	237	269	134	269	92	212	91
Midbrain - Midbrain	58	111	91	62	97	78	209	114	168	120	142	77	77	37	74	69	155	0	258	138	104	167	194	132	200	74	95	64
Muscle - Muscle	57	127	100	45	116	44	176	118	195	122	129	45	42	35	88	51	167	133	0	127	101	167	204	129	194	83	59	72
Olfactory bulb - Olfactory bulb	90	216	134	128	161	79	315	213	292	215	203	103	104	61	184	134	227	255	369	0	190	225	313	140	308	87	178	80
Ovary - Ovary	74	184	164	116	158	90	279	134	206	154	192	73	71	52	79	69	187	189	311	158	0	168	223	126	249	65	130	69
Pancreas - Pancreas	89	211	161	126	178	83	300	140	216	155	194	69	63	67	110	68	199	207	332	148	123	0	228	93	243	67	150	54
Salivary gland - Salivary gland	197	293	262	221	260	84	347	169	213	243	296	102	96	93	215	164	266	269	404	271	213	263	0	211	326	135	212	156
Spleeen - Spleeen	120	294	209	200	240	111	386	214	300	245	243	123	121	100	194	141	224	300	422	191	209	221	304	0	350	92	242	111
Stomach - Stomach	74	112	78	74	76	77	177	88	118	79	102	73	65	65	103	73	110	119	238	110	83	122	170	101	0	59	56	58
Thymus - Thymus	142	322	268	196	294	121	431	274	358	286	308	191	198	124	246	181	294	354	488	250	260	307	340	204	420	0	278	119
Uterus - Uterus	106	189	150	100	176	79	272	162	236	188	211	94	96	70	158	112	231	192	281	158	142	207	234	171	234	95	0	76
White fat - White fat	102	288	234	165	275	108	417	251	356	263	307	129	136	80	229	123	286	337	470	236	257	287	354	216	412	112	252	0

## Sheet: LegendEV5
Dataset EV5 Pair wise differences in the metabolites incorporated into tissue specific models is presented.
