# Supplementary material for: The gut microbiota modulates host amino acid and glutathione metabolism in mice
Source: Mol Syst Biol. 2015 Oct 16;11(10):834. doi: 10.15252/msb.20156487 (PMC4631205; doi:10.15252/msb.20156487)
Supplement: Supplementary file 7 — Dataset EV6 [file msb0011-0834-sd7.xls]

## Sheet: DatasetEV6
Model differences - Genes	Adrenal gland - Adrenal gland	Brain cortex - Brain cortex	Brain medulla - Brain medulla	Brown fat - Brown fat	Cerebellum - Cerebellum	Colon - Colon	Diaphragm - Diaphragm	Duodenum - Duodenum	Embryonic tissue - Embryonic tissue	Eye - Eye	Heart - Heart	Ileum - Ileum	Jejunum - Jejunum	Kidney cortex - Kidney cortex	Kidney medulla - Kidney medulla	Liver - Liver	Lung - Lung	Midbrain - Midbrain	Muscle - Muscle	Olfactory bulb - Olfactory bulb	Ovary - Ovary	Pancreas - Pancreas	Salivary gland - Salivary gland	Spleeen - Spleeen	Stomach - Stomach	Thymus - Thymus	Uterus - Uterus	White fat - White fat
Adrenal gland - Adrenal gland	0	332	296	247	283	268	450	306	401	311	341	320	329	279	293	256	285	376	521	351	351	380	447	307	448	305	377	259
Brain cortex - Brain cortex	332	0	256	317	313	398	308	328	391	283	275	436	425	359	291	384	319	242	381	285	327	324	375	341	330	323	311	305
Brain medulla - Brain medulla	296	256	0	241	201	304	384	298	377	299	321	376	371	307	327	322	297	270	457	275	357	368	431	333	404	345	349	313
Brown fat - Brown fat	247	317	241	0	294	269	331	289	402	296	278	341	334	294	298	273	304	315	444	304	342	361	406	336	389	324	348	276
Cerebellum - Cerebellum	283	313	201	294	0	319	407	325	388	278	350	371	384	328	320	323	298	293	510	270	382	393	438	342	423	354	384	340
Colon - Colon	268	398	304	269	319	0	466	256	403	329	383	256	247	231	313	286	313	414	547	371	387	386	421	351	468	299	383	311
Diaphragm - Diaphragm	450	308	384	331	407	466	0	374	405	323	259	474	465	473	337	446	339	310	321	367	333	342	331	359	282	371	341	379
Duodenum - Duodenum	306	328	298	289	325	256	374	0	327	289	315	268	273	299	301	332	273	340	469	359	305	324	335	307	382	307	339	323
Embryonic tissue - Embryonic tissue	401	391	377	402	388	403	405	327	0	338	368	397	404	412	386	445	300	361	440	394	324	361	332	326	367	308	350	352
Eye - Eye	311	283	299	296	278	329	323	289	338	0	266	351	364	330	276	343	252	295	422	330	314	325	350	302	329	302	334	298
Heart - Heart	341	275	321	278	350	383	259	315	368	266	0	407	378	390	292	367	308	249	348	314	338	315	330	318	279	330	316	326
Ileum - Ileum	320	436	376	341	371	256	474	268	397	351	407	0	189	303	351	314	337	442	559	431	411	408	443	369	498	343	415	369
Jejunum - Jejunum	329	425	371	334	384	247	465	273	404	364	378	189	0	280	348	305	316	447	550	402	394	381	426	354	475	346	408	348
Kidney cortex - Kidney cortex	279	359	307	294	328	231	473	299	412	330	390	303	280	0	270	285	328	405	556	378	398	417	442	378	483	334	390	334
Kidney medulla - Kidney medulla	293	291	327	298	320	313	337	301	386	276	292	351	348	270	0	317	286	311	434	348	290	301	344	334	353	310	348	294
Liver - Liver	256	384	322	273	323	286	446	332	445	343	367	314	305	285	317	0	329	410	535	383	395	358	455	333	478	347	417	319
Lung - Lung	285	319	297	304	298	313	339	273	300	252	308	337	316	328	286	329	0	317	434	332	274	319	344	248	341	260	322	270
Midbrain - Midbrain	376	242	270	315	293	414	310	340	361	295	249	442	447	405	311	410	317	0	361	297	315	328	323	343	270	349	291	361
Muscle - Muscle	521	381	457	444	510	547	321	469	440	422	348	559	550	556	434	535	434	361	0	428	358	327	356	410	285	416	322	424
Olfactory bulb - Olfactory bulb	351	285	275	304	270	371	367	359	394	330	314	431	402	378	348	383	332	297	428	0	344	293	384	322	359	316	314	292
Ovary - Ovary	351	327	357	342	382	387	333	305	324	314	338	411	394	398	290	395	274	315	358	344	0	257	260	270	285	270	260	268
Pancreas - Pancreas	380	324	368	361	393	386	342	324	361	325	315	408	381	417	301	358	319	328	327	293	257	0	259	275	260	279	277	269
Salivary gland - Salivary gland	447	375	431	406	438	421	331	335	332	350	330	443	426	442	344	455	344	323	356	384	260	259	0	340	287	326	328	340
Spleeen - Spleeen	307	341	333	336	342	351	359	307	326	302	318	369	354	378	334	333	248	343	410	322	270	275	340	0	345	236	300	260
Stomach - Stomach	448	330	404	389	423	468	282	382	367	329	279	498	475	483	353	478	341	270	285	359	285	260	287	345	0	329	251	349
Thymus - Thymus	305	323	345	324	354	299	371	307	308	302	330	343	346	334	310	347	260	349	416	316	270	279	326	236	329	0	276	232
Uterus - Uterus	377	311	349	348	384	383	341	339	350	334	316	415	408	390	348	417	322	291	322	314	260	277	328	300	251	276	0	296
White fat - White fat	259	305	313	276	340	311	379	323	352	298	326	369	348	334	294	319	270	361	424	292	268	269	340	260	349	232	296	0
Pairwise model differences - Genes
Adrenal gland - Adrenal gland	0	260	186	169	158	116	384	205	278	226	277	160	161	118	205	128	216	294	452	233	293	300	363	227	386	216	301	188
Brain cortex - Brain cortex	72	0	72	110	79	87	219	122	179	118	150	124	115	64	110	98	139	133	288	106	187	178	233	150	233	131	174	117
Brain medulla - Brain medulla	110	184	0	128	79	96	313	163	228	182	229	150	144	94	184	123	184	203	382	157	258	256	317	202	326	198	249	177
Brown fat - Brown fat	78	207	113	0	118	71	279	151	233	173	200	125	118	80	162	91	180	218	368	164	243	245	297	196	311	180	241	151
Cerebellum - Cerebellum	125	234	122	176	0	125	346	198	255	193	265	169	172	126	202	145	206	236	430	176	292	290	342	228	357	224	288	212
Colon - Colon	152	311	208	198	194	0	410	198	297	253	316	146	138	112	233	161	248	331	483	261	329	321	368	267	414	231	322	232
Diaphragm - Diaphragm	66	89	71	52	61	56	0	80	121	73	77	78	70	56	68	64	84	102	193	82	125	122	146	94	144	90	124	89
Duodenum - Duodenum	101	206	135	138	127	58	294	0	189	163	212	82	81	76	157	114	158	224	374	185	218	220	255	175	301	165	230	168
Embryonic tissue - Embryonic tissue	123	212	149	169	133	106	284	138	0	162	213	121	121	107	174	145	146	209	334	177	202	213	228	159	268	140	210	157
Eye - Eye	85	165	117	123	85	76	250	126	176	0	169	105	108	73	126	101	129	183	332	152	204	202	244	154	256	144	209	137
Heart - Heart	64	125	92	78	85	67	182	103	155	97	0	97	79	67	98	77	121	124	259	108	180	161	198	126	195	122	164	115
Ileum - Ileum	160	312	226	216	202	110	396	186	276	246	310	0	91	130	234	157	242	327	471	273	323	314	361	258	411	235	320	243
Jejunum - Jejunum	168	310	227	216	212	109	395	192	283	256	299	98	0	122	236	156	235	333	470	262	318	304	356	254	403	240	320	236
Kidney cortex - Kidney cortex	161	295	213	214	202	119	417	223	305	257	323	173	158	0	215	164	259	330	491	268	338	340	382	284	425	252	329	247
Kidney medulla - Kidney medulla	88	181	143	136	118	80	269	144	212	150	194	117	112	55	0	100	158	203	350	173	204	202	253	182	280	160	228	147
Liver - Liver	128	286	199	182	178	125	382	218	300	242	290	157	149	121	217	0	238	311	459	249	315	289	367	240	401	237	321	218
Lung - Lung	69	180	113	124	92	65	255	115	154	123	187	95	81	69	128	91	0	191	335	150	181	196	238	124	259	120	200	120
Midbrain - Midbrain	82	109	67	97	57	83	208	116	152	112	125	115	114	75	108	99	126	0	266	100	169	168	195	139	191	132	152	133
Muscle - Muscle	69	93	75	76	80	64	128	95	106	90	89	88	80	65	84	76	99	95	0	80	105	82	126	87	113	80	82	79
Olfactory bulb - Olfactory bulb	118	179	118	140	94	110	285	174	217	178	206	158	140	110	175	134	182	197	348	0	232	199	274	177	284	164	212	147
Ovary - Ovary	58	140	99	99	90	58	208	87	122	110	158	88	76	60	86	80	93	146	253	112	0	121	152	91	187	81	125	75
Pancreas - Pancreas	80	146	112	116	103	65	220	104	148	123	154	94	77	77	99	69	123	160	245	94	136	0	159	101	182	93	141	83
Salivary gland - Salivary gland	84	142	114	109	96	53	185	80	104	106	132	82	70	60	91	88	106	128	230	110	108	100	0	104	166	87	137	89
Spleeen - Spleeen	80	191	131	140	114	84	265	132	167	148	192	111	100	94	152	93	124	204	323	145	179	174	236	0	261	108	189	115
Stomach - Stomach	62	97	78	78	66	54	138	81	99	73	84	87	72	58	73	77	82	79	172	75	98	78	121	84	0	66	76	71
Thymus - Thymus	89	192	147	144	130	68	281	142	168	158	208	108	106	82	150	110	140	217	336	152	189	186	239	128	263	0	187	111
Uterus - Uterus	76	137	100	107	96	61	217	109	140	125	152	95	88	61	120	96	122	139	240	102	135	136	191	111	175	89	0	94
White fat - White fat	71	188	136	125	128	79	290	155	195	161	211	126	112	87	147	101	150	228	345	145	193	186	251	145	278	121	202	0

## Sheet: LegendEV6
Dataset EV6 Pair wise differences in the genes incorporated into tissue specific models is presented.
