# Supplementary material for: The gut microbiota modulates host amino acid and glutathione metabolism in mice
Source: Mol Syst Biol. 2015 Oct 16;11(10):834. doi: 10.15252/msb.20156487 (PMC4631205; doi:10.15252/msb.20156487)
Supplement: Supplementary file 8 — Dataset EV7 [file msb0011-0834-sd8.xls]

## Sheet: DatasetEV7
MMR GENE NAME	ENTREZ GENE ID	iMouseSmallintestine GENE	adj.P.Val-Small intestine	logFC-Small intestine		These six genes are not included since they had different directional changes along the segments of the small intestine
Nos2	18126	Nos2	4.64372e-07	3.14657		Acadl	Acadl	11363	0.0250452	-0.678476
Gclc	14629	Gclc	5.43101e-07	-1.42453		Cdc14a	Cdc14a	229776	0.000757326	0.575125
Duox2	214593	Duox2	1.82101e-06	2.54206		Cftr	Cftr	12638	0.000343359	-0.724585
Upp1	22271	Upp1	1.98269e-06	1.96432		Ctsb	Ctsb	13030	0.0255652	0.145883
Aadac	67758	Aadac	2.45411e-06	-3.17534		Fbp1	Fbp1	14121	7.88094e-05	-1.22409
Slc47a1	67473	Slc47a1	2.45411e-06	-1.5986		Pfkfb3	Pfkfb3	170768	0.00481487	0.578832
Aldh1a1	11668	Aldh1a1	2.76551e-06	-1.20226
Tst	22117	Tst	2.77592e-06	-1.05344
Treh	58866	Treh	3.46628e-06	-1.28837
Mccc1	72039	Mccc1	3.63191e-06	-0.758893
Rdh7	54150	Rdh7	4.85417e-06	-2.07957
Cyp2j6	13110	Cyp2j6	5.73496e-06	-0.922948
Lyn	17096	Lyn	7.35342e-06	0.968669
Gcnt3	72077	Gcnt3	7.87443e-06	-0.957794
Aco1	11428	Aco1	9.2815e-06	-0.679976
Bmp1	12153	Bmp1	9.70304e-06	-1.13339
B4galt6	56386	B4galt6	9.85998e-06	-0.770644
Slc28a3	114304	Slc28a3	1.08116e-05	0.948669
Dusp12	80915	Dusp12	1.10529e-05	-1.11881
Cd38	12494	Cd38	1.1129e-05	0.890717
Papss1	23971	Papss1	1.14093e-05	-0.93242
Hpgd	15446	Hpgd	1.27976e-05	-0.974504
Gpx2	14776	Gpx2	1.4238e-05	0.743723
Cth	107869	Cth	1.45955e-05	-0.814672
Cat	12359	Cat	1.49974e-05	-1.08096
Lrat	79235	Lrat	1.49974e-05	-1.2997
Me3	109264	Me3	1.49974e-05	-1.23564
Pdxk	216134	Pdxk	1.71713e-05	-0.835153
Aqp7	11832	Aqp7	1.75223e-05	-1.80725
Glipr1	73690	Glipr1	1.77512e-05	1.33893
St6gal1	20440	St6gal1	1.87737e-05	1.12247
Fbp2	14120	Fbp2	1.9339e-05	-0.497368
Gsr	14782	Gsr	2.06052e-05	0.573686
Ptprc	19264	Ptprc	2.10251e-05	1.50052
Pik3cg	30955	Pik3cg	2.39234e-05	1.04189
Acsm3	20216	Acsm3	2.62196e-05	-0.939782
Cbr1	12408	Cbr1	2.62196e-05	-0.888708
Idh1	15926	Idh1	2.62196e-05	-0.676774
Ptk6	20459	Ptk6	2.62196e-05	0.888841
Tat	234724	Tat	2.62196e-05	2.51884
Cybb	#N/A	Cybb	2.79526e-05	1.33421
Slc25a37	67712	Slc25a37	2.80169e-05	-0.806505
Pgm2	72157	Pgm2	2.83589e-05	-0.821384
Abcb6	74104	Abcb6	3.17036e-05	-0.770617
Acox2	93732	Acox2	3.17036e-05	-1.63661
Dpyd	99586	Dpyd	3.30581e-05	-0.700292
Crat	12908	Crat	3.34229e-05	-0.662677
Hsd17b4	15488	Hsd17b4	3.48292e-05	-0.805343
Sacm1l	83493	Sacm1l	3.69408e-05	-0.487875
Ctse	13034	Ctse	3.98751e-05	0.989207
Gde1	56209	#N/A	4.07215e-05	-0.637997
Gbe1	74185	Gbe1	4.34617e-05	-0.917871
Bcl2a1d	12047	Bcl2a1d	4.3906e-05	0.831713
Bhmt2	64918	Bhmt2	4.40376e-05	1.39554
Maob	109731	Maob	4.8444e-05	-1.6874
Pnliprp1	18946	Pnliprp1	5.11434e-05	-0.618898
Faah	14073	Faah	5.24192e-05	-0.895585
Entpd5	12499	Entpd5	5.25732e-05	-0.839521
Prkg2	19092	#N/A	5.59568e-05	-1.10765
Mlkl	74568	#N/A	5.69735e-05	0.934931
Slc5a6	330064	Slc5a6	6.05883e-05	-0.893618
Abcc2	12780	Abcc2	6.23738e-05	-1.70337
Ctsc	13032	Ctsc	6.23738e-05	0.526739
Sord	20322	Sord	6.26893e-05	-0.952163
Ggt1	14598	Ggt1	7.09339e-05	-0.490664
Sardh	192166	Sardh	7.09625e-05	-0.877337
Ugt2b35	243085	Ugt2b35	7.10943e-05	-0.796424
Slc28a2	269346	Slc28a2	7.33027e-05	1.44562
Lck	16818	Lck	7.90651e-05	1.1422
Gpd1	14555	Gpd1	7.98546e-05	-0.584449
Parp8	52552	#N/A	8.05992e-05	0.631635
Gpx4	625249	Gpx4	8.11475e-05	-0.602653
Epha1	13835	Epha1	8.23187e-05	-0.586977
Nnt	18115	Nnt	8.55012e-05	0.765962
Inpp5d	16331	Inpp5d	8.55154e-05	0.846907
Degs2	70059	Degs2	8.81733e-05	-0.4011
Fmo5	14263	Fmo5	9.19043e-05	-0.900944
Ephx2	13850	Ephx2	9.30608e-05	-1.48048
Nr1d1	217166	#N/A	9.45693e-05	-0.906833
Maoa	17161	Maoa	9.46475e-05	-0.92438
Dpep1	13479	Dpep1	9.49545e-05	-0.688201
Gmds	218138	Gmds	9.74244e-05	0.600443
Cyp4b1	13120	Cyp4b1	9.7518e-05	-1.18979
Slc7a11	26570	Slc7a11	9.90019e-05	1.34612
Papss2	23972	Papss2	0.000101564	-0.644109
Insr	16337	Insr	0.000103572	-0.472061
Nat8	68396	Nat8	0.000103572	-1.03405
Gcnt1	14537	Gcnt1	0.000106944	1.24773
Slc9a7	236727	#N/A	0.000107364	0.832734
G6pc	14377	G6pc	0.000107623	2.54737
Csf1r	12978	Csf1r	0.00011014	0.726409
Mtmr7	54384	Mtmr7	0.00011014	-0.535989
Mertk	17289	Mertk	0.000111828	-0.491179
Slc6a19	74338	Slc6a19	0.000113659	-0.656879
Adh1	11522	Adh1	0.000115966	-0.654006
Pla2g7	27226	Pla2g7	0.000118002	0.833662
Hexb	15212	Hexb	0.00012072	-0.804313
Tymp	72962	Tymp	0.000123278	-0.545121
Pglyrp1	21946	#N/A	0.000140978	0.445149
Dusp6	67603	Dusp6	0.000141207	1.17466
Srd5a2	94224	Srd5a2	0.000143054	-1.45283
Sgms2	74442	Sgms2	0.000143308	-0.472938
Cndp1	338403	Cndp1	0.000145149	-1.16014
B3gnt5	108105	B3gnt5	0.00014572	0.992709
Ces1g	12623	Ces1g	0.00015521	-2.0091
Agphd1	235386	#N/A	0.000155462	-0.804504
Scd2	20250	Scd2	0.000160573	-1.16268
Phospho1	237928	#N/A	0.000162437	-0.690531
Abhd6	66082	Abhd6	0.000164571	-0.569185
Pde11a	241489	Pde11a	0.000164785	0.741668
Insl3	16336	Insl3	0.000165076	0.449251
Acy3	71670	Acy3	0.000165324	-0.855596
Pld4	104759	Pld4	0.000173903	0.646992
Slc16a5	217316	Slc16a5	0.000173903	-0.711582
Sc5d	235293	Sc5d	0.000179423	-0.328598
Hkdc1	216019	Hkdc1	0.000183606	-0.462935
Adss	11566	Adss	0.000185218	-0.501848
Gm2a	14667	Gm2a	0.000185218	0.561554
Mgat5	107895	Mgat5	0.000185218	-0.569061
Cyp27a1	104086	Cyp27a1	0.000185475	-0.720808
Gsta4	14860	Gsta4	0.000185475	-1.03053
Pcbd1	13180	Pcbd1	0.000185581	-0.564911
Slc6a4	15567	Slc6a4	0.000194906	-0.931201
Bcmo1	63857	Bcmo1	0.000197916	-1.52116
Entpd4	67464	Entpd4	0.000198018	-0.535995
Gda	14544	Gda	0.000202192	0.771376
Hsd17b11	114664	Hsd17b11	0.000204189	-0.404479
Pla2g5	18784	Pla2g5	0.000204854	1.01139
L2hgdh	217666	#N/A	0.000209046	-0.782348
Lpcat2	270084	Lpcat2	0.000209793	0.737183
Ppp3cc	19057	#N/A	0.000217578	0.898729
Sec11c	66286	Sec11c	0.000222201	0.595489
Zdhhc2	70546	Zdhhc2	0.000223328	0.774694
Mettl7a1	70152	#N/A	0.00022828	-0.654086
Map4k1	26411	#N/A	0.000238517	1.09054
Fyn	14360	Fyn	0.000244192	0.613406
Pip4k2a	18718	Pip4k2a	0.000244192	0.526461
Eftud1	101592	Eftud1	0.000247369	-0.372607
Oplah	75475	Oplah	0.000247369	-0.653446
Slc37a4	14385	Slc37a4	0.000247369	-0.805137
Trdmt1	13434	Trdmt1	0.000247369	-0.942568
Prkcb	18751	#N/A	0.000247369	0.802327
Rhbg	58176	Rhbg	0.000250704	-0.443197
Ube2h	22214	#N/A	0.000250704	0.40669
Kmo	98256	Kmo	0.000253036	0.774054
Slc22a1	20517	Slc22a1	0.000253036	-0.445107
Slc6a20a	102680	Slc6a20a	0.000260953	-1.22612
Camk1d	227541	#N/A	0.000265641	-0.486367
Kynu	70789	Kynu	0.000269455	0.67556
Qdpr	110391	Qdpr	0.000285011	-0.958767
Bche	12038	Bche	0.000285641	-1.41758
Ctsz	64138	Ctsz	0.000295952	0.363074
Pla2g2a	18780	Pla2g2a	0.000301595	1.01721
Adcy7	11513	Adcy7	0.000302633	0.402394
Mgst3	66447	Mgst3	0.000303153	-0.361405
Aldh9a1	56752	Aldh9a1	0.000308219	-0.457912
Ppara	19013	#N/A	0.000311891	-0.532697
Itk	16428	Itk	0.000313065	0.852964
Far2	330450	Far2	0.000315726	-0.456667
Hk2	15277	Hk2	0.000315726	1.14121
Dhcr24	74754	Dhcr24	0.000319517	-0.773939
Nudt14	66174	Nudt14	0.000328935	-0.321099
Asah2	54447	Asah2	0.000329984	1.96277
Esd	13885	Esd	0.000347261	-0.311095
Gbgt1	227671	Gbgt1	0.000347261	0.581408
Nek6	59126	#N/A	0.000347261	-0.45845
Acpl2	235534	Acpl2	0.000353173	-0.463719
Srr	27364	Srr	0.000361846	-0.34897
Atp8b2	54667	Atp8b2	0.000367673	0.546951
B3gnt7	227327	B3gnt7	0.000369577	0.847813
Sptlc2	20773	Sptlc2	0.000372531	0.382023
Cdk6	12571	#N/A	0.000372531	-0.429592
Cnp	12799	#N/A	0.000372531	0.495521
Pck1	18534	Pck1	0.000375256	-1.64893
Ido1	15930	Ido1	0.000381921	1.41789
Slc20a1	20515	Slc20a1	0.000396879	-0.907969
Plod2	26432	Plod2	0.0003973	-1.00472
Cyp2u1	71519	Cyp2u1	0.000402671	-1.02756
Slc4a2	20535	Slc4a2	0.000408063	-0.55445
Car12	76459	Car12	0.000408187	-0.645139
Abat	268860	Abat	0.000409309	-0.506319
Cdkl1	71091	#N/A	0.000415153	-0.750788
Ptpn22	19260	Ptpn22	0.000420437	0.667418
Inpp4b	234515	Inpp4b	0.000424672	0.431711
Slc6a6	21366	Slc6a6	0.000440634	-0.525476
Cyp4f18	72054	Cyp4f18	0.000445766	0.581408
Slc30a1	22782	Slc30a1	0.000445766	0.668105
Hacl1	56794	Hacl1	0.000450631	-0.474853
Tgm2	21817	#N/A	0.000452154	0.617234
Cyp4f14	64385	Cyp4f14	0.000453303	-0.447327
Hgsnat	52120	Hgsnat	0.000461466	-0.538605
Cdipt	52858	Cdipt	0.000465455	-0.424145
Ptpn3	545622	Ptpn3	0.000465455	-0.301766
Il18bp	16068	Il18bp	0.000465638	1.08335
Adk	11534	Adk	0.000466353	-0.530158
Ssr4	20832	Ssr4	0.00046831	0.32967
Apoa1	11806	Apoa1	0.000474156	-0.511662
Cyp1a1	13076	Cyp1a1	0.000474156	-2.61717
Pnpla6	50767	Pnpla6	0.000476514	-0.292972
Cndp2	66054	Cndp2	0.000497303	-0.437589
Cda	72269	Cda	0.000503186	-1.42822
Abp1	76507	Abp1	0.000505733	-0.438558
Trmt13	229780	#N/A	0.000505733	0.585856
Pcyt2	68671	Pcyt2	0.000529742	-0.450666
Tenc1	209039	Tenc1	0.000538673	-0.456153
Stard4	170459	Stard4	0.000539489	-0.395136
Neurl1b	240055	#N/A	0.000552698	-0.481601
Gstp1	14870	Gstp1	0.000557952	-0.345391
Pnliprp2	18947	Pnliprp2	0.000573792	-0.658588
Rnf19b	75234	#N/A	0.000581147	0.584178
Ugdh	22235	Ugdh	0.000614029	-0.721611
Ptpn6	15170	Ptpn6	0.000618246	0.383298
Acvr2a	11480	#N/A	0.000632724	-0.320341
Slc23a2	54338	Slc23a2	0.000648559	-0.60445
Angptl4	57875	Angptl4	0.000651328	-1.28984
Cblb	208650	#N/A	0.000654077	0.331321
Arg2	11847	Arg2	0.000670442	-0.366526
Ilk	16202	#N/A	0.00067069	-0.32786
Gsta1	14857	Gsta1	0.000679352	-1.07153
Gsta2	14858	Gsta2	0.000679352	-1.07153
Alpi	76768	Alpi	0.000682253	-0.75352
Fam20b	215015	Fam20b	0.000687473	-0.29802
Btk	12229	Btk	0.000699875	0.990102
Slc25a4	11739	Slc25a4	0.000699875	-0.723424
Riok3	66878	#N/A	0.000704782	-0.295383
Aqp1	11826	Aqp1	0.000705226	-1.01845
Slc40a1	53945	Slc40a1	0.000716479	1.31258
Dhrs4	28200	Dhrs4	0.000719434	-0.378012
Ugt1a1	394436	Ugt1a1	0.000729737	-0.439312
Ugt1a2	22236	Ugt1a2	0.000729737	-0.439312
Ugt1a5	394433	Ugt1a5	0.000729737	-0.439312
Ugt1a6a	94284	Ugt1a6a	0.000729737	-0.439312
Ugt1a7c	394432	Ugt1a7c	0.000729737	-0.439312
Ugt1a9	394434	#N/A	0.000729737	-0.439312
Galm	319625	Galm	0.000777644	-0.457743
Prdx4	#N/A	Prdx4	0.000777666	0.296855
Rxra	20181	#N/A	0.000777666	-0.357241
Cers2	76893	Cers2	0.000780879	-0.387945
Atp11c	320940	Atp11c	0.00080398	0.335675
Loxl2	94352	#N/A	0.000805384	-0.397653
Acss2	60525	Acss2	0.000850269	-0.585828
Slc5a11	233836	Slc5a11	0.000860123	-1.25602
Acp6	66659	Acp6	0.000878427	-0.346621
Nsdhl	18194	Nsdhl	0.000896134	-0.487425
Cyp4f40	631304	Cyp4f40	0.000902567	-0.253994
Uprt	331487	Uprt	0.000904493	-0.375779
Ccbl1	70266	Ccbl1	0.000911363	-0.776387
Por	18984	#N/A	0.000917034	-0.556645
Frk	14302	Frk	0.000918688	-0.284578
Cyp4f13	170716	Cyp4f13	0.000936736	-0.425186
Slc28a1	434203	Slc28a1	0.000936736	-0.922465
Cp	12870	Cp	0.000941543	0.816253
Slc15a1	56643	Slc15a1	0.000943306	-0.909403
Rnf125	67664	#N/A	0.000944765	0.67529
Bcr	110279	#N/A	0.000992737	-0.499041
Fhit	14198	#N/A	0.000994853	-0.490105
Tesk2	230661	Tesk2	0.000998194	-0.637272
Dhcr7	13360	Dhcr7	0.00103425	-0.594781
Prkx	19108	#N/A	0.00104464	-0.407617
Gclm	14630	Gclm	0.00104664	-0.461179
Oxsm	71147	Oxsm	0.00104664	-0.543813
Pank3	211347	Pank3	0.0010876	-0.398217
Pik3cd	18707	Pik3cd	0.00110374	0.646053
Ppt1	19063	Ppt1	0.00110924	0.501444
Reg3b	18489	Reg3b	0.00110924	0.669715
2610018G03Rik	70415	#N/A	0.00110924	0.606348
Sphk2	56632	Sphk2	0.00112272	-0.389196
Acadm	11364	Acadm	0.00116203	-0.299482
Shpk	74637	#N/A	0.00122334	-0.362577
Slc44a2	68682	Slc44a2	0.00126867	0.366525
Prkch	18755	#N/A	0.00126867	0.639217
Aldh2	11669	Aldh2	0.00128971	-0.375774
Lpcat1	210992	Lpcat1	0.00129897	0.308291
Aurka	20878	#N/A	0.0013056	0.438079
Oat	18242	Oat	0.0013072	-0.374988
Rtca	66368	#N/A	0.00132969	-0.405446
Acaa2	52538	Acaa2	0.001363	-0.736569
Galnt6	207839	Galnt6	0.00137536	-0.373788
Msra	110265	#N/A	0.00137686	-0.412056
Mink1	50932	#N/A	0.00138236	-0.324533
Ddc	13195	Ddc	0.00139685	-0.663585
Tm7sf2	73166	Tm7sf2	0.00139749	-0.515369
Acer1	171168	Acer1	0.00139888	-0.54109
Ryk	20187	Ryk	0.00140826	-0.428668
Rpia	19895	Rpia	0.00141281	0.292552
Srd5a1	78925	Srd5a1	0.00143552	-0.5999
Ssh2	237860	Ssh2	0.00145136	0.431284
Acot4	171282	Acot4	0.00146683	-0.612198
Atp6v0e2	76252	Atp6v0e2	0.0014711	-0.531184
Pla2g16	225845	Pla2g16	0.00147339	0.923218
Sod1	20655	Sod1	0.0014874	-0.400326
Hagh	14651	Hagh	0.00149587	-0.419147
Hsd11b2	15484	Hsd11b2	0.00149686	-0.777645
B4galnt4	330671	B4galnt4	0.00151823	-0.514529
Tkt	21881	Tkt	0.00153877	-0.305508
Grk6	26385	#N/A	0.0015545	0.398026
Slc26a6	171429	Slc26a6	0.00157244	-0.400306
Pam	18484	#N/A	0.00158186	-0.37408
Mapk6	50772	#N/A	0.00158407	-0.681191
Cyp17a1	13074	Cyp17a1	0.00159344	-0.904981
Gucy2c	14917	Gucy2c	0.00162843	-0.292234
Blk	12143	Blk	0.00164113	1.08047
Chpt1	212862	Chpt1	0.0016586	-0.496963
Cept1	99712	Cept1	0.00167956	0.314065
Gm3776	100042295	Gm3776	0.00168464	-0.876196
Fpgs	14287	Fpgs	0.00169367	-0.391501
Ern1	78943	#N/A	0.00172045	0.332275
March1	72925	#N/A	0.00172045	0.597537
Far1	67420	Far1	0.00173717	0.573693
Rps6kb2	58988	#N/A	0.00179497	0.562215
Acvr1	11477	#N/A	0.0018062	-0.338432
Suv39h1	20937	Suv39h1	0.00180927	0.314468
Hoga1	67432	Hoga1	0.00181541	-0.552792
Gss	14854	Gss	0.0018457	-0.486652
Ugt2b34	100727	Ugt2b34	0.0018457	-0.425217
Parp14	547253	#N/A	0.0018457	1.05821
Akt3	23797	#N/A	0.0018472	0.427234
Atp10b	319767	Atp10b	0.00187971	0.412016
Ucp2	22228	Ucp2	0.00187971	-0.259113
Slc3a1	20532	Slc3a1	0.00188042	-0.299362
Helz2	229003	#N/A	0.00192588	0.48043
Higd2a	67044	Higd2a	0.00196493	-0.278405
Aldh1b1	72535	Aldh1b1	0.00198298	-0.274646
Prkacb	18749	Prkacb	0.00198298	0.297242
Mpc1	55951	Mpc1	0.001986	-0.356318
Sh3rf2	269016	#N/A	0.0020298	-0.50819
Gyk	14933	Gyk	0.00208136	-0.503778
Me1	17436	Me1	0.00210559	0.687996
Slc12a2	20496	Slc12a2	0.00213899	-0.289735
Map3k8	26410	#N/A	0.00221835	0.347054
Tnfrsf21	94185	Tnfrsf21	0.00225851	-0.795233
Uba7	74153	#N/A	0.00233438	0.270586
Pgm1	66681	Pgm1	0.00235475	-0.469618
Slc6a7	240332	Slc6a7	0.0024337	-0.327941
Tbxas1	21391	Tbxas1	0.0024337	0.392606
Camk2b	12323	#N/A	0.00245066	0.549905
Pnpo	103711	Pnpo	0.0024699	-0.416622
Parp9	80285	#N/A	0.00247517	0.845674
Atp8a1	11980	Atp8a1	0.00250446	0.530364
Fabp2	14079	Fabp2	0.00252093	-0.611746
Slc8a1	20541	#N/A	0.00259693	-0.389578
B4galt1	14595	B4galt1	0.00260035	0.335244
Glb1	12091	Glb1	0.00260035	-0.219113
Slc9a9	331004	Slc9a9	0.0026059	0.387702
Slc25a17	20524	Slc25a17	0.00261514	-0.418354
Mocs2	17434	Mocs2	0.00262516	-0.383832
Pdk2	18604	Pdk2	0.00264118	-0.599074
Akr7a5	110198	Akr7a5	0.00267525	-0.295075
Lss	16987	Lss	0.00269826	-0.915139
Gatm	67092	Gatm	0.00271447	0.471924
Baat	12012	Baat	0.00273534	-0.984577
Cdk17	237459	#N/A	0.0027436	0.382747
Abl1	11350	Abl1	0.00274919	-0.235634
B3galt5	93961	B3galt5	0.00275655	1.20014
Slc44a3	213603	Slc44a3	0.00275655	-0.340749
Slc39a5	72002	Slc39a5	0.00280578	-0.222586
Mapkapk5	17165	#N/A	0.0028121	-0.251886
Tph1	21990	Tph1	0.00281293	-0.525153
Pla2g2d	18782	Pla2g2d	0.00281404	0.691642
Fgfr4	14186	Fgfr4	0.002817	-0.397709
Slc7a8	50934	Slc7a8	0.002817	-1.16202
Aldh6a1	104776	Aldh6a1	0.00283281	-0.472548
Nags	217214	#N/A	0.00285942	-0.251788
Grhpr	76238	Grhpr	0.00287466	-0.485355
Ptpn9	56294	Ptpn9	0.00290251	-0.275893
Naprt1	223646	Naprt1	0.00291511	-0.438357
Spcs2	66624	Spcs2	0.0029597	0.363211
Abcc3	76408	Abcc3	0.00297621	0.733509
Glud1	14661	Glud1	0.00309071	-0.595868
Jak2	16452	Jak2	0.0030977	-0.297707
Fut2	14344	Fut2	0.00321058	1.09483
Nqo1	18104	Nqo1	0.00321058	-0.484203
Slc25a10	27376	Slc25a10	0.00321058	-0.37713
Slc6a18	22598	Slc6a18	0.00322259	-0.503567
Map4k3	225028	#N/A	0.00322259	-0.321757
Rnf13	24017	#N/A	0.00323553	-0.38604
Dgkz	104418	Dgkz	0.00324613	-0.284471
Cyp2e1	13106	Cyp2e1	0.00327102	-0.761054
Ick	56542	#N/A	0.00329584	-0.20439
Uap1l1	227620	Uap1l1	0.00331797	-0.465616
Nuak2	74137	#N/A	0.00333011	0.426228
Stk38	106504	#N/A	0.00340115	0.400125
Plcd1	18799	Plcd1	0.00340192	-0.555836
Nt5c	50773	Nt5c	0.00343457	-0.27419
Aldoc	11676	Aldoc	0.00346977	-0.471048
Galnt11	231050	Galnt11	0.00347504	-0.271733
Lats2	50523	#N/A	0.00354423	-0.301817
Ctdspl	69274	#N/A	0.0035998	-0.32551
Csnk1g3	70425	#N/A	0.0037691	-0.215192
Bhmt	12116	Bhmt	0.00380942	0.971771
Stard13	243362	Stard13	0.00382037	-0.379112
Map4k5	399510	#N/A	0.00383341	-0.318835
Gamt	14431	Gamt	0.00383391	-0.329708
Tcirg1	27060	Tcirg1	0.00383391	0.365763
Slc13a2	20500	Slc13a2	0.00384924	-0.534243
Cdc25a	12530	Cdc25a	0.00389479	0.41447
Aldh3a2	11671	Aldh3a2	0.00394087	-0.335071
Slc16a10	72472	Slc16a10	0.0040181	-0.781514
Plk2	20620	#N/A	0.0040468	-0.476197
Map3k13	71751	#N/A	0.00405017	-0.560356
Pld1	18805	Pld1	0.00405033	-0.281889
Slc16a13	69309	Slc16a13	0.00406818	-0.41679
Gch1	14528	Gch1	0.0041159	0.738728
Dapk2	13143	#N/A	0.00414086	0.330334
Slc22a4	30805	Slc22a4	0.00416753	-0.807722
Ndufs6	407785	Ndufs6	0.00417765	-0.359678
Trim5	667823	#N/A	0.00423436	0.500442
Polr3g	67486	Polr3g	0.00429168	-0.470406
Agpat4	68262	Agpat4	0.00437554	0.361779
Hadh	15107	Hadh	0.00451454	-0.304267
Nadk	192185	Nadk	0.00453146	-0.339446
Hectd3	76608	#N/A	0.00455658	-0.293139
Ube2j1	56228	#N/A	0.00455899	0.26343
Sult2b1	54200	Sult2b1	0.00459294	-0.300164
Tecr	106529	Tecr	0.00461666	-0.247457
Slc9a3	105243	Slc9a3	0.00463121	1.47765
Ube2q1	70093	#N/A	0.00464643	-0.20642
Mut	17850	Mut	0.00470517	-0.235511
Cryl1	68631	Cryl1	0.00471349	-0.436191
Aicda	11628	Aicda	0.00474268	0.923595
Cask	12361	#N/A	0.00475937	-0.212283
Zcchc11	230594	Zcchc11	0.00480466	0.404762
Slc2a3	20527	Slc2a3	0.00486865	0.34047
Ddost	13200	Ddost	0.0048923	0.290343
Aqp3	11828	Aqp3	0.00491355	-0.616388
Abcc5	27416	Abcc5	0.00508781	-0.540291
Pla2g4c	232889	Pla2g4c	0.00509218	2.84698
Ehhadh	74147	Ehhadh	0.00517181	-0.471895
Aoah	27052	#N/A	0.00517181	0.447192
Cyp2s1	74134	Cyp2s1	0.00517272	-0.388115
Fam213b	66469	Fam213b	0.0051784	-0.414676
Mapk4	225724	#N/A	0.0051784	-0.608981
Cyp2c65	72303	Cyp2c65	0.00524638	-0.94777
Mpst	246221	Mpst	0.00526827	-0.923499
Eci1	13177	Eci1	0.00528798	-0.254222
Parp3	235587	#N/A	0.0053384	0.376434
Nup210	54563	Nup210	0.0053918	0.299935
Acsl1	14081	Acsl1	0.0053963	-0.935152
Etfb	110826	Etfb	0.00559951	-0.244821
Map3k2	26405	#N/A	0.00566529	-0.352061
Hyi	68180	#N/A	0.00571642	-0.365749
Mif	17319	#N/A	0.00571759	0.349475
Ncor1	20185	#N/A	0.00571759	-0.189696
Ccbl2	229905	Ccbl2	0.00572069	-0.386986
Pctp	18559	Pctp	0.00573324	-0.379999
Agps	228061	Agps	0.00575591	0.324813
Zdhhc15	108672	Zdhhc15	0.00582134	0.438329
Mvk	17855	Mvk	0.00584081	-0.423983
Slc10a2	20494	Slc10a2	0.00584081	-0.432044
Acsl6	216739	Acsl6	0.00587342	-1.05283
Ptprj	19271	Ptprj	0.00588896	0.743785
Slc13a1	55961	Slc13a1	0.00589288	-1.79864
Rnf144b	218215	#N/A	0.00591256	-0.26559
Trpm6	225997	#N/A	0.00607499	-1.01108
B3gnt6	272411	B3gnt6	0.00610465	-0.413243
Pja1	18744	#N/A	0.0061623	-0.209976
Hdac9	79221	#N/A	0.00626509	0.360042
Gusb	110006	Gusb	0.00631922	0.473692
Usp2	53376	#N/A	0.00631932	-0.661632
Ddx10	77591	Ddx10	0.0064434	-0.389258
Gls	14660	Gls	0.00648392	-0.561528
Rnpep	215615	Rnpep	0.00648721	0.291207
Lclat1	225010	Lclat1	0.0065274	-0.26602
Ace2	70008	#N/A	0.00663569	-0.243637
Hunk	26559	#N/A	0.00664411	-0.44199
Sgk3	170755	#N/A	0.00665705	-0.533609
Ptprg	19270	Ptprg	0.00666306	-0.481778
Fut8	53618	Fut8	0.00666917	0.249783
Abhd5	67469	Abhd5	0.00674545	-0.271403
Nudt4	71207	Nudt4	0.00678887	-0.368753
Slc35d2	70484	Slc35d2	0.00678887	-0.383887
Dlst	78920	Dlst	0.00680412	-0.205963
Nudt12	67993	Nudt12	0.00681072	-0.330323
Ipmk	69718	Ipmk	0.00682991	-0.325941
Prune	229589	Prune	0.00684227	-0.349557
Shmt2	108037	Shmt2	0.00687345	0.302003
Cdc42bpa	226751	#N/A	0.00689025	-0.298575
Slc16a6	104681	Slc16a6	0.00689633	0.950644
Slc3a2	17254	Slc3a2	0.00694208	-0.276738
Ppcs	106564	Ppcs	0.0069738	-0.320551
Ids	15931	Ids	0.00698728	-0.277696
Pla2g2f	26971	Pla2g2f	0.00700375	0.574738
Stk3	56274	#N/A	0.00704033	-0.200568
Prkcz	18762	#N/A	0.00709654	-0.311705
Ptpn21	24000	Ptpn21	0.00727669	-0.272822
Slc22a3	20519	Slc22a3	0.00728878	-0.605362
Elovl5	68801	Elovl5	0.00729588	-0.312328
Chd6	71389	Chd6	0.00743143	0.598133
B3gnt3	72297	B3gnt3	0.00743171	0.259417
Zap70	22637	Zap70	0.00744094	0.433598
Pccb	66904	Pccb	0.00744986	-0.281235
Xdh	22436	Xdh	0.00758341	0.464785
Ppp3ca	19055	#N/A	0.00761218	-0.227809
Chuk	12675	#N/A	0.00763887	-0.229396
Atp1a1	11928	Atp1a1	0.00779293	-0.191175
Slc17a5	235504	Slc17a5	0.00781691	-0.360868
Atp9a	11981	Atp9a	0.00786574	-0.241562
Nadsyn1	78914	Nadsyn1	0.00797406	-0.233459
Galk1	14635	Galk1	0.00797797	-0.564185
Slc2a9	117591	Slc2a9	0.00804424	-0.478568
Dusp18	75219	Dusp18	0.00819805	-0.366119
Fhl2	14200	#N/A	0.00821476	-0.28139
Decr2	26378	Decr2	0.00839889	-0.277036
Agpat3	28169	Agpat3	0.00846073	-0.332053
Pltp	18830	Pltp	0.00848524	0.313641
Slc25a13	50799	Slc25a13	0.00861477	-0.364689
Ctsw	13041	Ctsw	0.00865738	0.562268
Hipk2	15258	#N/A	0.00870672	-0.295998
Rbp2	19660	Rbp2	0.00880573	-0.76441
Pnpla7	241274	Pnpla7	0.00881603	0.491231
Idi1	319554	Idi1	0.00882903	-0.718232
Gsto1	14873	Gsto1	0.00886688	-0.233111
Hsd3b7	101502	Hsd3b7	0.00900331	-0.266311
Txnrd3	232223	Txnrd3	0.00905715	-0.416363
Gys1	14936	Gys1	0.00909262	-0.26474
Khk	16548	Khk	0.00909262	-0.740888
Neu1	18010	Neu1	0.00910889	-0.642976
Hsd17b2	15486	Hsd17b2	0.009139	-0.426242
Usp18	24110	#N/A	0.00931727	1.25975
Ugcg	22234	Ugcg	0.00950685	-0.242757
Il4i1	14204	Il4i1	0.00971724	0.558083
Fuca1	71665	Fuca1	0.00975871	0.195723
Eef2	13629	Eef2	0.00977238	-0.176836
Trmt1l	98685	#N/A	0.00978517	0.326123
Clk4	12750	Clk4	0.00979413	0.210392
Hsd17b6	27400	Hsd17b6	0.00990149	1.81282
Urod	22275	Urod	0.00999369	-0.20688
Kmt2d	381022	Kmt2d	0.0100052	0.80736
Ppip5k2	227399	Ppip5k2	0.0100641	-0.292058
As3mt	57344	#N/A	0.0100641	-0.353478
Atp6v1e1	11973	Atp6v1e1	0.0100689	-0.23975
Slc41a1	98396	#N/A	0.0101252	0.380503
Fas	14102	Fas	0.0102039	0.485907
Poln	272158	Poln	0.0102569	0.274846
Slc26a11	268512	Slc26a11	0.0102878	-0.398759
Slc23a1	20522	Slc23a1	0.0103509	-0.797666
Lipa	16889	Lipa	0.0103684	-0.331893
Asns	27053	Asns	0.0103867	0.683151
Slc5a8	216225	#N/A	0.0103959	0.246713
Adcy5	224129	Adcy5	0.0104111	-0.314537
Pim2	18715	#N/A	0.0104111	0.39184
Lpin3	64899	Lpin3	0.0105052	-0.339857
Ireb2	64602	Ireb2	0.0105138	-0.224137
Cyp4v3	102294	Cyp4v3	0.0106295	-0.737399
Car4	12351	Car4	0.0106593	-1.64687
Nek2	18005	#N/A	0.0107141	0.37528
Bpgm	12183	Bpgm	0.0108249	0.230433
Wdyhv1	76773	Wdyhv1	0.0108634	0.273743
Dgka	13139	Dgka	0.0108851	-0.298138
Slc18a1	110877	Slc18a1	0.0109908	-0.284416
Ahcy	269378	Ahcy	0.0109954	-0.212247
Ctps2	55936	Ctps2	0.0110244	0.245162
Suclg2	20917	Suclg2	0.0110244	-0.232192
Zadh2	225791	Zadh2	0.0111179	-0.256817
Sgk2	27219	#N/A	0.0111659	-0.528764
Asah1	11886	Asah1	0.011249	0.248104
Ripk3	56532	#N/A	0.0113157	0.467672
Cerk	223753	Cerk	0.0113623	0.314507
Got2	14719	Got2	0.0113623	0.174304
Rpn1	103963	Rpn1	0.0114666	0.302294
Ercc3	13872	Ercc3	0.0114921	-0.243241
Pi4ka	224020	Pi4ka	0.0115102	-0.203944
Guk1	14923	Guk1	0.0116221	0.310177
Vapa	30960	Vapa	0.0116511	-0.222775
Enoph1	67870	Enoph1	0.0116878	-0.283228
Bub1	12235	#N/A	0.0116931	0.311764
Mapk13	26415	#N/A	0.0117417	0.250417
Dzip3	224170	#N/A	0.0118277	0.493538
Plk1	18817	#N/A	0.0118434	0.42721
Pcx	18563	Pcx	0.0118603	-0.67707
Cdc25c	12532	Cdc25c	0.0118738	0.478852
Plcg2	234779	Plcg2	0.0119555	0.335377
Ripk4	72388	#N/A	0.011962	-0.440809
Echs1	93747	Echs1	0.0119851	-0.192144
Odc1	18263	Odc1	0.0120699	-0.510812
Csnk2a1	12995	#N/A	0.012197	-0.21877
Ces1d	104158	Ces1d	0.0122926	-0.645405
Stk10	20868	#N/A	0.0123809	0.581592
Plce1	74055	Plce1	0.0124321	-0.361281
Slc31a1	20529	#N/A	0.0124321	-0.200199
Kars	85305	Kars	0.0125269	0.256403
Dcxr	67880	Dcxr	0.0125791	-0.494829
Pink1	68943	#N/A	0.0126122	-0.428324
Nox1	#N/A	Nox1	0.0126225	1.23345
Mycbp2	105689	#N/A	0.0126233	0.166481
Atp6v1h	108664	Atp6v1h	0.0127041	-0.215085
Gk5	235533	Gk5	0.0128943	-0.543558
Ampd3	11717	Ampd3	0.0129222	0.49851
H2-Ke6	14979	H2-Ke6	0.0129944	-0.238764
St6galnac2	20446	St6galnac2	0.013003	-0.388999
Acox1	11430	Acox1	0.0130735	-0.269424
Cars	27267	Cars	0.013411	0.424606
Acot7	70025	Acot7	0.0135605	0.341706
Pkn2	109333	#N/A	0.0137842	-0.190668
Plcb2	18796	Plcb2	0.0138089	0.286233
Hpse	15442	Hpse	0.0138196	0.278063
Slc27a4	26569	Slc27a4	0.0138433	-0.283164
Srebf1	20787	Srebf1	0.0139406	-0.316141
Acy1	109652	#N/A	0.0139671	-0.418359
Cyp2d22	56448	Cyp2d22	0.0140778	-0.518349
Lrrk2	66725	#N/A	0.0141356	0.468842
Cpt1a	12894	Cpt1a	0.014247	0.39825
Nme7	171567	Nme7	0.0143057	0.288067
Ube2l6	56791	#N/A	0.0144333	-0.475757
Rdh14	105014	Rdh14	0.0145374	-0.283542
Atp2b4	381290	#N/A	0.0145509	-0.251788
Elovl7	74559	Elovl7	0.0145833	0.218613
Fmo4	226564	Fmo4	0.0146859	-0.376267
Slc7a7	20540	Slc7a7	0.0146949	-0.718178
Pon3	269823	#N/A	0.0148024	0.427045
Ptprb	19263	Ptprb	0.0148222	-0.37626
Sucla2	20916	Sucla2	0.0148222	-0.200056
March8	71779	#N/A	0.0148222	-0.193039
Phlpp2	244650	#N/A	0.0151097	-0.359097
Prkaa2	108079	#N/A	0.0151447	-0.624038
Acaca	107476	Acaca	0.0151654	-0.596833
Glul	14645	Glul	0.0152985	-0.283351
Idh3a	67834	Idh3a	0.0153357	-0.24404
B3galtl	381694	B3galtl	0.0153861	0.259471
Amdhd2	245847	Amdhd2	0.015572	-0.264788
Aqp4	11829	Aqp4	0.0156752	-0.433823
Slc6a3	13162	#N/A	0.0156752	-0.506789
Stk17b	98267	#N/A	0.0156752	-0.537249
Slc27a1	26457	Slc27a1	0.0157209	-0.715054
Atp2b1	67972	#N/A	0.0157499	-0.506038
Bub1b	12236	#N/A	0.0157576	0.383615
Acpp	56318	Acpp	0.0159756	0.330204
Ube3c	100763	#N/A	0.0160044	-0.206365
Slc51a	106407	Slc51a	0.0160734	-0.263198
Wwp1	107568	#N/A	0.0160734	-0.232728
Slc6a8	102857	Slc6a8	0.0162352	-0.216704
Pdia4	12304	#N/A	0.0163911	0.421069
Manba	110173	Manba	0.0165605	-0.21995
Cyp11a1	13070	Cyp11a1	0.0166508	-0.450541
Vapb	56491	Vapb	0.0167174	-0.185811
Aacs	78894	Aacs	0.0170495	-0.372759
Dhfr	13361	Dhfr	0.0170912	-0.260846
Kmt2a	214162	Kmt2a	0.0171296	0.183424
Btd	26363	Btd	0.0171385	-0.374354
Lhpp	76429	Lhpp	0.0171619	-0.243452
Rnf103	22644	#N/A	0.0171983	-0.369731
Pik3r2	18709	Pik3r2	0.017401	-0.243001
Slc22a18	18400	#N/A	0.0174901	-0.305015
Hsd17b10	15108	Hsd17b10	0.0176445	-0.187324
Cyld	74256	#N/A	0.0177286	0.239594
Amfr	23802	#N/A	0.0179529	-0.208012
B4galnt3	330406	B4galnt3	0.0181976	-0.218258
Agxt2l2	72947	#N/A	0.0182101	-0.222379
Cdc42bpg	240505	#N/A	0.0182299	-0.231029
Slc25a15	18408	Slc25a15	0.0182998	-0.548482
Map3k5	26408	#N/A	0.0183586	0.71567
6430573F11Rik	319582	#N/A	0.0186043	-0.21515
Ppm1a	19042	#N/A	0.0186043	-0.221551
Mark2	13728	#N/A	0.0186635	-0.292201
Tec	21682	Tec	0.0186769	0.276096
Pld3	18807	Pld3	0.0186919	0.19679
Acer2	230379	Acer2	0.01882	-0.363924
Sms	20603	Sms	0.0189389	0.215231
Hexdc	238023	Hexdc	0.0191863	-0.192141
Asl	109900	Asl	0.0192177	-0.246765
Etnk1	75320	Etnk1	0.0192177	-0.25236
Slc35d1	242585	Slc35d1	0.0192197	-0.363592
Slc25a5	11740	Slc25a5	0.0193332	-0.287916
Pfkfb2	18640	Pfkfb2	0.0194442	-0.272209
Prkd2	101540	#N/A	0.0195563	0.326934
Ext1	14042	Ext1	0.0197735	0.543592
Ugt2b38	100559	Ugt2b38	0.0198422	-0.627536
Idh2	269951	Idh2	0.0199892	-0.242626
Syk	20963	Syk	0.0201047	0.331059
Acvr1b	11479	#N/A	0.0203471	-0.280171
Chst3	53374	Chst3	0.0203716	0.74845
Nsd1	18193	Nsd1	0.0204819	0.529424
Spr	20751	Spr	0.0204962	-0.294244
Ctdsp1	227292	#N/A	0.0205351	-0.222786
Ldhd	52815	Ldhd	0.0206462	-0.217196
Cant1	76025	Cant1	0.0207033	-0.176981
Oxct1	67041	Oxct1	0.0207777	0.514482
Plk3	12795	#N/A	0.0209215	-0.47983
Enpp1	18605	Enpp1	0.0209283	0.323321
Rpn2	20014	Rpn2	0.0209792	0.190596
Gpt	76282	Gpt	0.0210509	-0.305475
Huwe1	59026	#N/A	0.0211096	0.533245
Agpat9	231510	Agpat9	0.0212206	-0.500221
Stard5	170460	Stard5	0.0212206	-0.447377
Dgkq	110524	Dgkq	0.0214336	-0.292251
Nktr	18087	#N/A	0.0214336	0.191138
Inpp5a	212111	Inpp5a	0.0216042	-0.278988
Slc36a4	234967	Slc36a4	0.0216135	-0.326284
Tnk1	83813	Tnk1	0.0216135	-0.227891
Nit2	52633	Nit2	0.0216747	-0.647649
Map4k2	26412	#N/A	0.0216959	0.361185
Pipox	19193	Pipox	0.0217976	-0.441468
Herc1	235439	#N/A	0.0217976	0.637045
Slc27a2	26458	Slc27a2	0.0218452	-0.783125
Tiam2	24001	Tiam2	0.0219651	-0.318376
Tfb1m	224481	#N/A	0.0219651	-0.318376
Dgat2	67800	Dgat2	0.022018	-0.413667
Slc17a8	216227	Slc17a8	0.0222086	-0.417863
Mettl7b	71664	#N/A	0.0223248	-0.619531
Ppil6	73075	#N/A	0.0226476	-0.46703
Pik3c2b	240752	Pik3c2b	0.0226597	0.662881
Polh	80905	Polh	0.0228682	0.289468
Chdh	218865	Chdh	0.0230354	-0.187158
Rdh11	17252	Rdh11	0.0232391	-0.418217
Usp32	237898	#N/A	0.023255	-0.174473
Slc25a22	68267	Slc25a22	0.0234492	0.327672
Slc25a11	67863	Slc25a11	0.0234619	-0.327297
Itpka	228550	Itpka	0.0235842	0.227617
Haao	107766	Haao	0.0236472	0.377935
Mmaa	109136	Mmaa	0.0237526	-0.212966
Ftsjd2	74157	#N/A	0.023767	0.241804
Ctdsp2	52468	#N/A	0.023944	0.598406
Mapkapk3	102626	#N/A	0.0240987	0.190496
Fkbp8	14232	#N/A	0.0242116	-0.187827
Cdc14b	218294	Cdc14b	0.0245267	-0.270692
Pde1b	18574	Pde1b	0.0246343	0.258105
Trex2	24102	Trex2	0.0246481	-0.37384
Pold3	67967	Pold3	0.0246693	0.287583
Prkce	18754	#N/A	0.0246693	-0.269593
Slc19a2	116914	Slc19a2	0.0247605	-0.564803
Ppapdc2	74411	Ppapdc2	0.02498	-0.218645
Dolk	227697	Dolk	0.0252455	-0.256367
Htatip2	53415	Htatip2	0.0252455	-0.239652
March6	223455	#N/A	0.0255067	-0.245333
Trnt1	70047	#N/A	0.0257241	-0.170218
Fgr	14191	Fgr	0.0257663	0.338042
Zc3hav1	78781	#N/A	0.0260632	0.201453
Ube4b	63958	#N/A	0.0261438	-0.210874
Acsl5	433256	Acsl5	0.0264027	-0.442706
Ubr5	70790	#N/A	0.0265488	0.66483
Sgk1	20393	#N/A	0.0266442	-0.913274
Wnk1	232341	#N/A	0.0267155	0.741622
Map3k6	53608	#N/A	0.0268423	-0.404314
Napsa	16541	Napsa	0.0268585	0.574571
Siae	22619	#N/A	0.0270304	-0.397642
Gstm2	14863	Gstm2	0.0270726	-0.292734
Rdh12	77974	Rdh12	0.0270726	0.264407
Mgat3	17309	Mgat3	0.027085	-0.327072
Dak	225913	Dak	0.0272118	0.520038
Dnmt1	13433	Dnmt1	0.0272481	0.486424
Dhps	330817	#N/A	0.0272481	-0.364395
Cyp3a41a	53973	Cyp3a41a	0.0272619	-1.41237
Usp33	170822	#N/A	0.0273304	-0.187267
Acot2	171210	Acot2	0.0273475	-0.651775
Trpm2	28240	Trpm2	0.0273798	0.256022
Adrbk1	110355	#N/A	0.0276622	0.179011
P4hb	18453	#N/A	0.0277381	-0.392603
Atp10d	231287	Atp10d	0.0279554	0.318865
Mogat2	233549	Mogat2	0.0280577	-0.403629
Gdpd2	71584	#N/A	0.0281987	-0.429373
Gsta3	14859	Gsta3	0.0282363	-0.502595
Entpd6	12497	Entpd6	0.0284085	-0.209837
Pgk1	18655	Pgk1	0.028425	-0.4072
Nanp	67311	Nanp	0.028542	-0.204315
Ash1l	192195	Ash1l	0.0285488	0.409759
Hpgds	54486	Hpgds	0.0286054	0.393791
Polr3c	74414	Polr3c	0.028787	-0.182417
Stard3	59045	Stard3	0.0288661	-0.202175
Pank1	75735	Pank1	0.0289119	-0.232536
Extl2	58193	Extl2	0.0289224	-0.207092
Taldo1	21351	Taldo1	0.0292182	-0.278906
Fasn	14104	Fasn	0.0292279	-0.703625
Acsbg1	94180	Acsbg1	0.0292488	0.249071
Ugp2	216558	Ugp2	0.0294806	-0.247095
Erbb3	13867	Erbb3	0.0299411	-0.256555
Ptpn1	19246	Ptpn1	0.0302458	0.238525
Dgat1	13350	Dgat1	0.0302807	-0.339491
Entpd8	72090	Entpd8	0.0302807	0.267643
Txk	22165	Txk	0.0303312	0.338253
Hccs	15159	Hccs	0.0303313	-0.178563
Sephs2	20768	#N/A	0.0303576	-0.300932
Ept1	28042	Ept1	0.0304741	-0.160458
Gm17296	212728	#N/A	0.0305974	-0.257847
Map2k2	26396	Map2k2	0.0307615	-0.206494
Adh7	11529	Adh7	0.0310282	-0.390445
Gstk1	76263	Gstk1	0.0310611	-0.342299
Chd9	109151	Chd9	0.0312587	0.175899
Tnrc6b	213988	Tnrc6b	0.0313162	0.516967
Npepps	19155	Npepps	0.0313559	0.187448
Heph	15203	#N/A	0.0313559	-0.145812
Plin2	11520	Plin2	0.0314244	-0.176292
Stard10	56018	Stard10	0.0316166	-0.147409
Ube2s	77891	#N/A	0.031627	0.297073
Slc44a4	70129	Slc44a4	0.0317514	0.638984
C1galt1	94192	C1galt1	0.031859	0.241334
Impa1	55980	Impa1	0.031929	-0.165472
Pdia3	14827	#N/A	0.0319666	0.252532
Ggct	110175	Ggct	0.0319751	-0.231999
Rps6ka4	56613	#N/A	0.0320951	-0.2023
Fah	14085	Fah	0.032232	-0.410261
Polq	77782	Polq	0.0323141	0.248379
Pde4d	100862401	Pde4d	0.0323726	-0.214464
Prdx6	11758	Prdx6	0.032417	0.247337
Mgat4c	67569	Mgat4c	0.0325766	1.46484
Rnf31	268749	#N/A	0.0325804	0.168252
Smox	228608	Smox	0.0326025	0.546132
Dgkg	110197	Dgkg	0.0327377	-0.208976
Pdss1	56075	Pdss1	0.0328988	-0.199328
Ptpn12	19248	Ptpn12	0.0331001	0.219137
Cdk11b	12537	#N/A	0.0333969	-0.24366
Gba	14466	Gba	0.0334201	0.185377
Pde8b	218461	Pde8b	0.0335462	0.358219
Acvr1c	269275	#N/A	0.0336345	-0.352006
Slc38a3	76257	Slc38a3	0.0336957	-0.191196
Rdh5	19682	Rdh5	0.033722	-0.233618
B4galt4	56375	B4galt4	0.0338789	0.417335
Nudt10	102954	Nudt10	0.0338882	-0.394299
Nek7	59125	#N/A	0.033934	0.252798
Cyb5r3	109754	#N/A	0.0339556	-0.275411
Idua	15932	Idua	0.0340103	-0.211434
Nsun3	106338	#N/A	0.0340452	-0.233779
Atp6v0d2	242341	Atp6v0d2	0.0342667	0.297726
Slc16a3	80879	Slc16a3	0.034547	0.470233
Pbk	52033	Pbk	0.0346526	-0.275163
Emg1	14791	#N/A	0.0347815	0.220695
Ptk2b	19229	Ptk2b	0.0353505	0.1993
Entpd1	12495	Entpd1	0.0356329	0.261096
Acaa1a	113868	Acaa1a	0.035671	-0.26476
Sc4mol	66234	Sc4mol	0.0356842	-0.473946
Slc14a1	108052	Slc14a1	0.0358477	-0.635172
Gstm5	14866	Gstm5	0.0358528	0.25214
Ttl	69737	#N/A	0.0358941	-0.185473
Ppm1l	242083	Ppm1l	0.0360218	-0.223516
Ncoa3	17979	#N/A	0.0361614	0.16225
Mapk3	26417	#N/A	0.0361647	-0.146926
Vars	22321	Vars	0.0365358	0.21106
Ace	11421	#N/A	0.0365816	-0.384043
Gstt1	14871	Gstt1	0.0365822	-0.26299
Stub1	56424	#N/A	0.0368033	-0.211081
Rbbp6	19647	#N/A	0.0376226	0.382272
Pklr	18770	Pklr	0.0376259	0.340972
Ddr1	12305	Ddr1	0.0380303	-0.199167
Bbox1	170442	#N/A	0.0382645	-1.13956
Bpnt1	23827	Bpnt1	0.0383105	-0.231279
Nudt5	53893	Nudt5	0.038323	1.03822
Chst11	58250	Chst11	0.0385355	0.388684
Iars	105148	Iars	0.0385355	0.422336
Kmt2c	231051	Kmt2c	0.0385355	0.540959
Bckdk	12041	#N/A	0.0385355	-0.319808
Neu2	23956	Neu2	0.0386676	-0.256441
Mlycd	56690	Mlycd	0.0387012	-0.345966
Setdb2	239122	Setdb2	0.0387352	0.159825
Ppa2	74776	Ppa2	0.0388216	-0.175548
Cyp4a10	13117	Cyp4a10	0.0388619	-1.45529
Ncoa1	17977	#N/A	0.0388619	0.525305
Atad2	70472	Atad2	0.0391077	0.39374
Pole2	18974	Pole2	0.0391709	0.319678
Xylb	102448	Xylb	0.0392007	-0.454339
Pde9a	18585	Pde9a	0.0392361	0.330813
Slc17a4	319848	Slc17a4	0.039255	-0.333472
Brip1	237911	Brip1	0.0392738	0.21589
Kalrn	545156	#N/A	0.0393761	-0.184018
L1cam	16728	L1cam	0.0394549	0.259368
Mgam	232714	Mgam	0.0394549	0.33425
Cbl	12402	#N/A	0.0394549	0.55629
Cdk14	18647	#N/A	0.0394549	0.331837
Slk	20874	#N/A	0.0394549	0.621348
Ubr2	224826	#N/A	0.0394549	0.533255
B3galt1	26877	B3galt1	0.0396841	-0.260107
Scly	50880	Scly	0.0398016	-0.364548
Smg1	233789	#N/A	0.0398016	0.352114
Acadvl	11370	Acadvl	0.039972	-0.217712
Blvra	109778	#N/A	0.0399996	-0.139838
Hpd	15445	Hpd	0.0401027	0.329195
Slc22a5	20520	Slc22a5	0.0401734	-0.192147
Slco2a1	24059	Slco2a1	0.0404584	0.176605
Tsta3	22122	Tsta3	0.0410097	-0.176494
Acsf2	264895	Acsf2	0.0413943	-0.334788
Mccc2	78038	Mccc2	0.0415246	-0.221873
Nek3	23954	#N/A	0.0416675	-0.281248
Soat1	20652	Soat1	0.0420422	0.177901
Pigm	67556	Pigm	0.042078	-0.273385
Slc6a5	104245	Slc6a5	0.0422256	0.153568
Ldlr	16835	#N/A	0.0424085	-0.418304
Atp6v0b	114143	Atp6v0b	0.0428453	-0.347281
Adh5	11532	Adh5	0.042889	-0.36728
Cyp4f15	106648	Cyp4f15	0.0428971	-0.27626
B4galnt1	14421	B4galnt1	0.0429236	-0.22162
Cdkl2	53886	#N/A	0.0429512	-0.193566
Plk4	20873	#N/A	0.0432611	0.246875
Uhrf1	18140	#N/A	0.0432816	0.414916
Itpk1	217837	Itpk1	0.0438034	0.409592
Taok3	330177	#N/A	0.0438553	0.380426
Got1	14718	Got1	0.0439441	-0.38446
Cds1	74596	Cds1	0.0440733	-0.17071
Bmpr2	12168	#N/A	0.0441003	-0.1395
Tpk1	29807	Tpk1	0.0441375	-0.201296
Gfpt1	14583	Gfpt1	0.0441726	0.624004
Poli	26447	Poli	0.044174	0.204362
Slc25a16	73132	Slc25a16	0.0442846	-0.212528
Pnpla2	66853	Pnpla2	0.0443269	-0.245319
Naa60	74763	Naa60	0.044458	-0.292202
Ptpn2	19255	Ptpn2	0.0450836	0.299556
Slc7a6	330836	Slc7a6	0.0452472	0.243869
Fig4	103199	Fig4	0.0452901	-0.153048
Zdhhc13	243983	Zdhhc13	0.0452901	0.254906
Trpm7	58800	#N/A	0.0452901	-0.194364
Eif2ak1	15467	#N/A	0.0455423	-0.204243
Pin4	69713	#N/A	0.045559	-0.255081
Chd4	107932	Chd4	0.0455893	0.387234
Lipt2	67164	Lipt2	0.0457158	-0.220885
Slc39a8	67547	Slc39a8	0.0458659	0.338597
Fgfr3	14184	Fgfr3	0.0459452	-0.255914
Mcat	223722	Mcat	0.0459455	-0.281006
Slc35a2	22232	Slc35a2	0.0460115	0.247864
Hdac11	232232	#N/A	0.0460115	-0.272486
Ptpn7	320139	Ptpn7	0.046174	0.335334
Pisd	320951	Pisd	0.0462636	-0.171861
Glo1	109801	Glo1	0.0463701	-0.264559
Cers5	71949	Cers5	0.046425	-0.235822
Gnpnat1	54342	Gnpnat1	0.046425	0.160576
Ppib	19035	#N/A	0.0464532	0.133493
Chd2	244059	Chd2	0.0465609	0.495252
Map4k4	26921	#N/A	0.0466451	-0.187364
Galnt15	78754	Galnt15	0.0466469	0.292001
Crebbp	12914	#N/A	0.0466469	0.571994
Parp11	101187	#N/A	0.0466681	0.306564
Usp16	74112	#N/A	0.0468325	0.261652
Dmpk	13400	#N/A	0.0469657	-0.220512
Pola2	18969	Pola2	0.0471325	-0.221245
Slc30a6	210148	#N/A	0.0472346	-0.401061
Ext2	14043	Ext2	0.047347	-0.221919
Ctdspl2	329506	Ctdspl2	0.0477817	-0.190975
Ppap2a	19012	Ppap2a	0.0478492	-0.369309
Cers6	241447	Cers6	0.0479806	-0.175632
Mid1	17318	#N/A	0.0481006	0.268972
Wrn	22427	Wrn	0.0481668	0.154724
Sis	69983	Sis	0.0482928	-0.325794
Mapk14	26416	#N/A	0.048385	0.180831
Pnp	18950	Pnp	0.048492	0.300789
Rnf167	70510	#N/A	0.0487164	-0.320598
Slc25a1	13358	Slc25a1	0.049133	-0.267587
Fdps	110196	Fdps	0.0493696	-0.500074
Mfsd2a	#N/A	Mfsd2a	0.0495388	0.438812
Cers4	67260	Cers4	0.0495699	-0.467836
Mpc2	70456	Mpc2	0.0497456	-0.19321
Pfkl	18641	Pfkl	0.0497841	-0.292372
Pigx	72084	Pigx	0.0497841	-0.204268
Sod2	20656	Sod2	0.0499993	-0.157491
Kat6a	244349	#N/A	0.0500291	0.520146
Hs6st1	50785	Hs6st1	0.0501273	0.280406
Plcl1	227120	Plcl1	0.0501943	-0.197617
Hspg2	15530	Hspg2	0.0503132	0.50754
Ltc4s	17001	Ltc4s	0.0503132	-0.854384
Pla2g12b	69836	Pla2g12b	0.0504022	-0.480646
Kat6b	54169	#N/A	0.0510094	-0.172855
Spcs1	69019	Spcs1	0.0512511	0.151563
Josd1	74158	#N/A	0.0513217	-0.164281
Kmt2e	69188	Kmt2e	0.0515242	0.689008
Pdzd4	245469	Pdzd4	0.0515648	-0.171471
Mtr	238505	Mtr	0.0516776	0.235229
Dqx1	93838	Dqx1	0.0517441	-0.199375
Mttp	17777	Mttp	0.0518095	-0.419366
Comt	12846	Comt	0.0518716	-0.194836
Ubr4	69116	#N/A	0.0520264	0.545077
Ftsj1	54632	#N/A	0.0524199	-0.227698
Camk4	12326	#N/A	0.0525054	0.304494
Amt	434437	Amt	0.0525253	-0.17939
Pycrl	66194	Pycrl	0.0525484	-0.167057
Pdgfrb	18596	Pdgfrb	0.0525694	0.458721
Pdia6	71853	#N/A	0.0529989	0.321159
Ptprd	19266	Ptprd	0.0531148	-0.264532
Camk1	52163	#N/A	0.0531461	-0.147921
Ssh1	231637	Ssh1	0.053188	0.193439
Uap1	107652	Uap1	0.0535007	-0.17514
Atic	108147	Atic	0.0535382	0.190899
Dhrs9	241452	Dhrs9	0.0535772	0.599975
BC021891	234878	#N/A	0.0537718	-0.219156
Pycr1	209027	Pycr1	0.0539392	0.255991
Entpd2	12496	Entpd2	0.0539582	-0.242099
Hdac3	15183	#N/A	0.0542872	-0.275347
Rnf180	71816	#N/A	0.0543143	-0.480661
Ttll10	330010	#N/A	0.0543143	-0.161869
Atp5l	27425	Atp5l	0.0543225	-0.234566
Polr2k	17749	Polr2k	0.0543688	-0.402814
St3gal1	20442	St3gal1	0.0543688	0.339833
Mthfd1	108156	Mthfd1	0.0544258	-0.195692
Cdo1	12583	Cdo1	0.0546028	-0.478757
Ggt6	71522	Ggt6	0.0547826	-0.155157
Cbr3	109857	Cbr3	0.054793	-0.357512
Gpx8	69590	Gpx8	0.0549259	-0.217776
Cox5b	12859	Cox5b	0.0549814	0.142604
Taok2	381921	#N/A	0.0550083	0.321667
Dhx9	13211	Dhx9	0.0551187	0.286036
Alppl2	11650	#N/A	0.0551758	-0.254488
Ddx47	67755	Ddx47	0.0554127	0.179574
Ube2u	381534	#N/A	0.0554767	-0.272547
Ndufab1	70316	Ndufab1	0.0555067	0.41257
Pycr2	69051	Pycr2	0.0555493	0.257534
Cbr4	234309	Cbr4	0.0556505	-0.259991
Sirt2	64383	Sirt2	0.0557854	-0.160495
Slc11a1	18173	#N/A	0.0559308	0.384923
Pif1	208084	Pif1	0.0561388	0.321946
Fdft1	14137	Fdft1	0.0561587	-0.408704
Pfkfb4	270198	Pfkfb4	0.056161	0.367227
Mgst1	56615	Mgst1	0.0565117	-0.250395
Ube2c	68612	#N/A	0.0570094	0.239765
Acat2	110460	Acat2	0.0571488	-0.307973
Sdr16c5	242285	Sdr16c5	0.0574611	-0.311556
Ctsf	56464	Ctsf	0.0577637	-0.246785
Mboat1	218121	Mboat1	0.0579697	1.14112
Pglyrp2	57757	#N/A	0.0581591	0.161172
Slc2a1	20525	Slc2a1	0.0583443	-0.329602
Ube2e2	218793	#N/A	0.0593861	-0.226719
Dctpp1	66422	Dctpp1	0.0594027	-0.316799
Snrnp200	320632	Snrnp200	0.0596087	0.43258
Lpin1	14245	Lpin1	0.0597731	0.365241
Wars	22375	Wars	0.0598044	0.229262
Pde7b	29863	Pde7b	0.0602632	-0.277742
Mgrn1	17237	#N/A	0.0603203	-0.193564
Arsa	11883	Arsa	0.0603886	-0.141945
Csnk1g2	103236	Csnk1g2	0.0603886	-0.180252
Uhmk1	16589	#N/A	0.0603964	-0.148212
Mgll	23945	Mgll	0.0604985	-0.338164
Pts	19286	Pts	0.0606346	0.214029
Tpp1	12751	Tpp1	0.0609173	-0.133013
Akr1b8	14187	Akr1b8	0.0609479	0.547455
Cyp1a2	13077	Cyp1a2	0.0611844	-1.08202
Prdx2	21672	Prdx2	0.0611844	-0.305392
Flt3	14255	Flt3	0.0612322	0.32781
Otc	18416	Otc	0.0612635	-0.328947
Wnk2	75607	#N/A	0.0614159	-0.210181
Parp12	243771	#N/A	0.0614638	0.244741
Carm1	59035	#N/A	0.0619665	-0.194406
Fkbp1a	14225	#N/A	0.0619665	-0.165206
Stk38l	232533	#N/A	0.0621357	0.158087
Vrk2	69922	#N/A	0.062325	0.235206
Nadk2	68646	Nadk2	0.0624799	-0.421791
Birc6	12211	#N/A	0.0626414	0.38263
Phgdh	236539	Phgdh	0.0627768	0.493189
Agmat	75986	Agmat	0.0633569	-0.363912
Usp11	236733	#N/A	0.0635596	0.149033
Chd3	216848	Chd3	0.0636132	-0.141745
Mettl20	320204	#N/A	0.063729	-0.436119
Slc20a2	20516	Slc20a2	0.0637361	-0.18599
Vkorc1	27973	#N/A	0.0640484	-0.471438
Pdgfra	18595	Pdgfra	0.0640988	0.651309
Helb	117599	Helb	0.0641211	0.295303
Fads6	328035	Fads6	0.0645364	-0.365876
Gnpda1	26384	Gnpda1	0.0645364	-0.473025
Usp9x	22284	#N/A	0.0645713	-0.142559
Bard1	12021	#N/A	0.0649874	0.229578
Zcchc6	214290	Zcchc6	0.0650415	0.145002
Ube2d3	66105	#N/A	0.0655796	-0.263004
Cdk19	78334	#N/A	0.0660718	0.252384
Slc2a4	20528	Slc2a4	0.0661016	-0.312827
Man1c1	230815	Man1c1	0.0663428	0.139506
Atp8a2	50769	#N/A	0.0664475	0.248898
Eif2ak2	19106	#N/A	0.0667268	0.289565
Pgam5	72542	#N/A	0.0668246	-0.214911
Hmgcs1	208715	Hmgcs1	0.0669197	-0.333387
Csad	246277	Csad	0.0669725	-0.235066
Rars2	109093	Rars2	0.0670134	-0.212042
Bdh2	69772	Bdh2	0.0674243	-0.357658
Glce	93683	Glce	0.0675971	0.157361
Nedd4	17999	#N/A	0.0676175	0.459325
Atm	11920	#N/A	0.0676223	0.216603
St6galnac3	20447	St6galnac3	0.0678697	0.153313
Sdha	66945	Sdha	0.0679843	0.248847
Cyp2c29	13095	Cyp2c29	0.0680827	-1.44372
Slc26a3	13487	Slc26a3	0.0681346	-0.316662
Dhx57	106794	Dhx57	0.0683447	0.133314
Smpd3	58994	Smpd3	0.0683447	0.144718
Slc38a1	105727	Slc38a1	0.0686373	0.419949
Usp24	329908	#N/A	0.0686373	0.301533
Sult1a1	20887	Sult1a1	0.0687752	-0.761695
Dusp28	67446	Dusp28	0.069166	-0.191628
Nars	70223	Nars	0.0693118	0.286291
Dbh	13166	#N/A	0.0693954	0.322795
Pkm	18746	Pkm	0.0694026	-0.138818
Kmt2b	#N/A	Kmt2b	0.0697825	0.475807
Echdc2	52430	#N/A	0.0697825	-0.249848
Gpx6	75512	#N/A	0.0699259	-0.616662
Polr2h	245841	Polr2h	0.0700323	0.159745
Mcee	73724	Mcee	0.0700473	-0.185165
Pik3ca	18706	Pik3ca	0.0701577	0.382586
Chd1	12648	Chd1	0.0704783	0.419499
B230120H23Rik	65964	#N/A	0.0704783	0.205373
Gcnt2	14538	Gcnt2	0.0704956	-0.181864
Ros1	19886	#N/A	0.0706229	0.843637
Fads1	76267	Fads1	0.0707445	0.235483
Itpkb	320404	Itpkb	0.0707445	0.45935
Atp2a3	53313	#N/A	0.0707445	0.59283
Hectd1	207304	#N/A	0.0707445	0.466055
Tgfbr2	21813	#N/A	0.0707445	0.235235
Cd36	12491	Cd36	0.0708154	-0.878488
Aoc3	11754	Aoc3	0.0708434	-0.321131
Fkbp2	14227	#N/A	0.070915	0.132517
Rnf115	67845	#N/A	0.0710331	0.12987
Src	20779	Src	0.0710498	-0.167295
Atp2a1	11937	#N/A	0.0713425	-0.211503
Car13	71934	Car13	0.0718698	-0.300986
Atp1b1	11931	Atp1b1	0.0719085	-0.109038
Mthfd2	17768	Mthfd2	0.0719085	0.299082
Trib3	228775	Trib3	0.0719085	-0.267866
Pla2g10	26565	Pla2g10	0.0719472	0.22749
Blm	12144	Blm	0.0719838	0.188716
Moxd1	59012	Moxd1	0.0720728	0.308595
Prkd1	18760	Prkd1	0.0721157	-0.214486
Kdr	16542	Kdr	0.072143	0.626255
Phospho2	73373	Phospho2	0.0723127	0.168473
Lypla2	26394	Lypla2	0.0724374	-0.182879
Pigz	239827	Pigz	0.072486	0.211574
Sdc1	20969	Sdc1	0.0726621	-0.216624
Dgkd	227333	Dgkd	0.0727404	0.308042
March2	224703	#N/A	0.0727499	0.405531
Rbp4	19662	Rbp4	0.073171	-0.318341
Usp6nl	98910	#N/A	0.0733611	-0.19863
Nme5	75533	Nme5	0.0734619	-0.233484
Pex11a	18631	Pex11a	0.0735212	-0.366684
Vrk1	22367	#N/A	0.0736586	0.214683
Pgm2l1	70974	Pgm2l1	0.073723	0.246502
Slc12a6	107723	Slc12a6	0.0739659	-0.151383
Pigl	327942	Pigl	0.074148	-0.230965
Acss3	380660	Acss3	0.0743316	-0.501411
Tpi1	21991	Tpi1	0.0744404	-0.215269
Sik2	235344	#N/A	0.0747284	0.285433
Eci2	23986	Eci2	0.0747818	-0.225707
Cyp4f39	320997	Cyp4f39	0.0747857	-0.156991
Pla2g4e	329502	#N/A	0.0753434	-0.292447
Man2b2	17160	Man2b2	0.0753577	-0.17404
Zdhhc17	320150	Zdhhc17	0.0753701	0.135662
Pygb	110078	Pygb	0.0755384	-0.190169
Haghl	68977	Haghl	0.0755821	-0.167753
Esco2	71988	Esco2	0.0757544	0.257418
Fitm2	228859	Fitm2	0.0758581	-0.122831
Amacr	17117	Amacr	0.0758773	-0.146888
Cmpk2	22169	Cmpk2	0.0758773	-0.512165
Alg8	381903	Alg8	0.0760494	0.171546
Dyrk2	69181	Dyrk2	0.0760499	-0.199515
Ech1	51798	Ech1	0.0761433	-0.211608
Phyh	16922	Phyh	0.0763627	-0.239104
Acads	11409	Acads	0.0764314	-0.272426
Dnmt3a	13435	Dnmt3a	0.0766535	0.325187
Prkab2	108097	#N/A	0.0766663	-0.12773
Aox1	11761	Aox1	0.0767125	-0.261456
Sccpdh	109232	Sccpdh	0.0768387	0.295338
Aldh1l1	107747	Aldh1l1	0.0775589	-0.365266
Vnn1	22361	Vnn1	0.0776456	0.405127
Txn1	22166	Txn1	0.0778165	0.127115
Fgfr2	14183	Fgfr2	0.0778921	0.329518
Fads3	60527	Fads3	0.0779505	-0.265969
Wnk4	69847	#N/A	0.0780103	-0.152064
Lipe	16890	Lipe	0.0780271	-0.167732
Cdk12	69131	#N/A	0.0784282	0.52862
Tyr	22173	Tyr	0.0789983	-0.238392
Echdc1	52665	Echdc1	0.0792876	-0.259912
Dusp22	105352	Dusp22	0.0795909	0.217844
Nmnat3	74080	Nmnat3	0.0806518	-0.306969
Pcmt1	18537	#N/A	0.0807138	-0.138067
Stk32c	57740	#N/A	0.0807482	0.250099
Slc1a5	20514	Slc1a5	0.0813436	0.375545
Pde3b	18576	Pde3b	0.0817155	0.525027
March5	69104	#N/A	0.0818271	-0.367625
Naaa	67111	Naaa	0.0818928	-0.168144
Atp5g3	228033	Atp5g3	0.0819078	-0.291021
Rfc5	72151	Rfc5	0.0819427	0.217635
Acp1	11431	Acp1	0.0822239	-0.2306
Wee1	22390	#N/A	0.0822549	-0.18333
Ocrl	320634	Ocrl	0.0822819	-0.11812
Uhrf2	109113	#N/A	0.0823405	0.316631
Ptp4a1	19243	Ptp4a1	0.082494	-0.228399
Pgm3	109785	Pgm3	0.0825283	-0.476143
Fkbp5	100862287	#N/A	0.0826069	-0.433951
Amy2a5	109959	Amy2a5	0.0828734	-0.201605
Sqle	20775	Sqle	0.0833384	-0.299859
Slc24a3	94249	#N/A	0.0833781	-0.188374
Athl1	212974	Athl1	0.0837545	-0.165611
Bckdha	12039	Bckdha	0.0842028	-0.168358
Ndufa4	17992	Ndufa4	0.0842986	-0.10253
Ifih1	71586	Ifih1	0.0845664	0.23174
Slc46a1	52466	Slc46a1	0.0845664	0.195052
Fkbp9	27055	#N/A	0.0845722	0.311696
Slc44a1	100434	Slc44a1	0.0849263	0.26168
Slc39a14	213053	Slc39a14	0.0855064	-0.134243
Pde7a	18583	Pde7a	0.0856421	-0.203372
Sec11a	56529	Sec11a	0.0858635	0.114515
Acad11	102632	Acad11	0.0861267	-0.307988
Hs2st1	23908	Hs2st1	0.0861267	-0.144172
Amy1	11722	#N/A	0.0862149	-0.791582
Atp6v0a1	11975	Atp6v0a1	0.0862987	0.291665
Hck	15162	Hck	0.0865736	0.228255
Ppm1k	243382	#N/A	0.0865736	0.244842
Srd5a3	57357	Srd5a3	0.0867387	-0.166526
Smyd2	226830	#N/A	0.0867855	-0.168837
Acox3	80911	Acox3	0.0872658	0.26793
Trio	223435	#N/A	0.0872658	-0.162073
Cdc42bpb	217866	#N/A	0.0873004	0.297768
Slc30a7	66500	#N/A	0.0874384	0.13605
Ddx18	66942	Ddx18	0.0878823	-0.151155
Mettl17	52535	#N/A	0.0878823	0.158624
Gstm1	14862	Gstm1	0.0882695	0.60049
Rfk	54391	Rfk	0.0882695	0.444148
Slc16a9	66859	Slc16a9	0.0882695	-0.92992
Usp9y	107868	#N/A	0.0882695	-0.229658
Soat2	223920	Soat2	0.0884373	-0.308203
Gns	75612	Gns	0.0888265	0.140114
Slc25a14	20523	Slc25a14	0.0889192	-0.350968
Usp38	74841	#N/A	0.0891445	0.119831
Rbks	71336	Rbks	0.0894275	-0.397331
Stk11	20869	#N/A	0.0894275	0.321929
Ptp4a2	19244	Ptp4a2	0.0894677	-0.112413
Syvn1	74126	#N/A	0.0896242	-0.25966
Prkar2a	19087	#N/A	0.0896307	0.400885
Igf1r	16001	Igf1r	0.0896455	0.493046
Pla2g4a	18783	Pla2g4a	0.0897507	0.336029
Pten	19211	Pten	0.0902317	0.52392
Dpysl2	12934	Dpysl2	0.0902977	0.349334
G6pdx	14381	G6pdx	0.0904646	0.218225
Hsd17b7	15490	Hsd17b7	0.0906657	-0.367177
Sult4a1	29859	Sult4a1	0.0906657	-0.290219
Mylk	107589	Mylk	0.0908686	0.204786
Ugt2a3	72094	Ugt2a3	0.0910359	-0.693984
Nampt	59027	Nampt	0.0915049	-0.451532
Ttk	22137	Ttk	0.0915249	0.231322
Axl	26362	Axl	0.0918556	0.364176
Xylt1	233781	Xylt1	0.0918556	0.281919
Usp40	227334	#N/A	0.0920981	-0.186004
Gpam	14732	Gpam	0.0921248	-0.40426
Ube2e3	22193	#N/A	0.0921248	-0.162596
Mettl6	67011	#N/A	0.0923252	0.127825
Clk2	12748	Clk2	0.0923382	0.271248
Acot6	217700	#N/A	0.092825	0.235454
Mboat2	67216	Mboat2	0.0932359	-0.319454
Ephx1	13849	Ephx1	0.0934025	-0.138379
Plcb4	18798	Plcb4	0.0934405	0.301373
Chst8	68947	#N/A	0.0936899	-0.215967
Inpp1	16329	Inpp1	0.0937083	0.290877
Ulk2	29869	#N/A	0.0939657	-0.109065
Slc34a2	20531	Slc34a2	0.0941364	0.665803
Acly	104112	Acly	0.094357	-0.218622
Hdac4	208727	#N/A	0.0943773	-0.130779
Gltp	56356	Gltp	0.0944303	-0.194455
Spcs3	76687	Spcs3	0.0944468	0.172744
Fads2	56473	Fads2	0.0947334	0.370919
Acad10	71985	Acad10	0.0947353	-0.233712
Gucy1a2	234889	Gucy1a2	0.0948561	-0.160113
Hsd11b1	15483	Hsd11b1	0.0948561	0.223787
Mars2	212679	Mars2	0.0950589	-0.241547
Alg2	56737	Alg2	0.095061	-0.318993
Coasy	71743	Coasy	0.0950687	-0.259661
Slc7a2	11988	Slc7a2	0.0950687	-0.192055
Gpaa1	14731	Gpaa1	0.0954174	-0.162068
Sdsl	257635	Sdsl	0.0957308	-0.236708
Ncoa2	17978	#N/A	0.0957971	0.255348
Prkag2	108099	#N/A	0.0958543	-0.147142
Nedd4l	83814	#N/A	0.0960284	-0.140754
Txnrd1	50493	Txnrd1	0.0965639	-0.142124
Slc25a19	67283	Slc25a19	0.0968504	0.184903
Car5b	56078	Car5b	0.0972378	-0.880755
Npc1	18145	Npc1	0.0974671	-0.201484
Dgkh	380921	Dgkh	0.0975412	0.310318
Mastl	67121	#N/A	0.0978855	0.265821
Ubr3	68795	#N/A	0.0978855	-0.135606
Stk16	20872	#N/A	0.0981195	-0.110121
Ripk2	192656	#N/A	0.0982166	0.182696
Agt	11606	#N/A	0.0982411	-0.524503
Ep300	328572	#N/A	0.0982449	0.509719
Ptprk	19272	Ptprk	0.099788	-0.127907
Xpo7	65246	Xpo7	0.099788	-0.135658
Pcyt1a	13026	Pcyt1a	0.0998112	0.249584
Galnt7	108150	Galnt7	0.10033	0.117783
Pfkp	56421	Pfkp	0.10046	0.224291
Tgds	76355	Tgds	0.100468	-0.483134
Cbs	12411	Cbs	0.100469	-0.201932
Gmppa	69080	Gmppa	0.100825	0.1738
Clk1	12747	Clk1	0.100835	0.206166
March3	320253	#N/A	0.100835	0.170352
Mvd	192156	Mvd	0.100878	-0.369001
Atp1a2	98660	Atp1a2	0.101037	-0.362303
Aprt	11821	Aprt	0.101081	-0.287617
Fkbp11	66120	#N/A	0.101456	0.262616
Herc2	15204	#N/A	0.101484	0.391895
Aqp8	11833	Aqp8	0.101786	-1.06651
Atrx	22589	Atrx	0.101818	0.4066
Hmgcs2	15360	Hmgcs2	0.101919	0.791088
Sgpp1	81535	Sgpp1	0.101924	-0.404796
Smurf2	66313	#N/A	0.102014	0.276244
Hmbs	15288	Hmbs	0.102034	-0.290307
Dnm1	13429	Dnm1	0.102266	-0.182584
Usp49	224836	#N/A	0.102358	-0.191601
Smurf1	75788	#N/A	0.102375	-0.118844
Tbl1x	21372	#N/A	0.102375	-0.143578
Col4a3bp	68018	Col4a3bp	0.102435	-0.113098
Rrm2	20135	Rrm2	0.103131	0.252193
Ece2	107522	#N/A	0.10345	0.156088
Nudt3	56409	Nudt3	0.103573	-0.154208
Dusp7	235584	Dusp7	0.104618	0.617121
Map3k9	338372	#N/A	0.10479	-0.173464
Cyp51	13121	Cyp51	0.105789	-0.405322
Slc8a2	110891	#N/A	0.105802	-0.161824
Mgat1	17308	Mgat1	0.105837	-0.257346
Gak	231580	#N/A	0.106085	-0.136277
Prdx5	54683	Prdx5	0.106282	-0.377678
Slc2a5	56485	Slc2a5	0.106608	-0.972115
Slc9a1	20544	Slc9a1	0.106749	0.263661
Pign	27392	Pign	0.107221	0.125101
Stk39	53416	#N/A	0.10756	-0.245547
Ptrh1	329384	#N/A	0.107682	-0.430259
Ccnb1ip1	239083	#N/A	0.108083	-0.262498
Cyp2c55	72082	Cyp2c55	0.108541	1.21791
Atp6v1c1	66335	Atp6v1c1	0.108616	-0.330077
Dhx8	217207	Dhx8	0.108821	0.322976
Gstz1	14874	Gstz1	0.108821	-0.294442
Atpaf1	230649	Atpaf1	0.109161	-0.266068
Bco2	170752	#N/A	0.10919	0.554028
Gck	103988	#N/A	0.10919	-0.111205
Myo3b	329421	#N/A	0.10919	0.155357
Dhx36	72162	Dhx36	0.109499	-0.130056
Ndst1	15531	Ndst1	0.109499	0.136056
Anpep	16790	Anpep	0.109857	-0.115918
Mettl18	69962	#N/A	0.109869	-0.446241
Fuk	234730	Fuk	0.109876	-0.178163
Map3k3	26406	#N/A	0.10988	0.288632
Lox	16948	#N/A	0.110074	0.280845
Hltf	20585	#N/A	0.11013	0.120447
P4ha1	18451	P4ha1	0.110382	0.397085
Ddr2	18214	Ddr2	0.110412	0.288077
Acsf3	257633	Acsf3	0.110518	-0.139106
Yars	107271	Yars	0.110718	0.263068
Erbb2	13866	Erbb2	0.1108	-0.168598
Irak1	16179	#N/A	0.110892	0.118958
Glb1l	74577	Glb1l	0.11097	-0.174118
Gstm3	14864	Gstm3	0.111121	-0.454948
Parp16	214424	#N/A	0.111126	-0.10282
Bmp2k	140780	#N/A	0.111342	-0.203212
Aak1	269774	#N/A	0.111422	-0.13688
Abl2	11352	Abl2	0.112027	0.104009
Aldh3b1	67689	Aldh3b1	0.112027	-0.210943
Prosc	114863	Prosc	0.112313	-0.126495
Acot3	171281	Acot3	0.112628	-0.215106
Rfwd3	234736	#N/A	0.113057	0.103599
Slc39a10	227059	Slc39a10	0.113391	0.400568
Slc41a2	338365	#N/A	0.113632	-0.175416
Mars	216443	Mars	0.114028	0.279641
Rnf19a	30945	#N/A	0.11434	-0.111619
Man1a2	17156	Man1a2	0.114687	0.295025
Coq6	217707	Coq6	0.114749	-0.284732
Lpo	76113	Lpo	0.114898	-0.373839
Suv39h2	64707	Suv39h2	0.115272	0.164305
Ctsa	19025	Ctsa	0.115303	-0.325041
Chsy1	269941	Chsy1	0.115614	0.220473
Zdhhc18	503610	Zdhhc18	0.116402	0.191255
Pgm5	226041	Pgm5	0.116472	0.42953
Hyal1	15586	Hyal1	0.116665	-0.251871
Nat6	56441	Nat6	0.116665	-0.251871
Cpa3	12873	#N/A	0.116668	0.183284
Irak3	73914	#N/A	0.116799	0.160577
Cdk1	12534	#N/A	0.116921	0.154529
Lats1	16798	#N/A	0.117999	-0.112743
Slc6a14	56774	Slc6a14	0.118125	1.61006
Pla2g6	53357	Pla2g6	0.118409	-0.143444
Enpp2	18606	#N/A	0.118511	0.308118
Aldh3b2	621603	Aldh3b2	0.119018	-0.283958
H6pd	100198	H6pd	0.119147	0.289671
Pmm1	29858	Pmm1	0.119222	-0.245648
Ptprm	19274	Ptprm	0.11937	0.313245
Akr1b3	11677	Akr1b3	0.119959	0.217522
Mtmr14	97287	Mtmr14	0.11999	-0.251457
Ykt6	56418	Ykt6	0.120084	-0.17443
Dbt	13171	Dbt	0.120835	-0.19559
Galns	50917	Galns	0.120878	0.266426
Fabp1	14080	Fabp1	0.121265	-0.463879
Ppp5c	19060	#N/A	0.121871	-0.144814
Slc5a9	230612	Slc5a9	0.122034	-0.263917
Copb1	70349	Copb1	0.122065	-0.2624
Pxdn	69675	Pxdn	0.122369	0.392166
Znrf1	170737	#N/A	0.122369	0.41288
Nup210l	77595	#N/A	0.122754	-0.273937
Atp11a	50770	Atp11a	0.122844	0.358364
Map2k3	26397	Map2k3	0.123179	-0.180368
Nup153	218210	Nup153	0.123179	0.11714
Psat1	107272	Psat1	0.123179	0.338155
Npas2	18143	Npas2	0.123348	0.457312
Xpo6	74204	Xpo6	0.123546	0.100532
Uggt1	320011	Uggt1	0.123944	0.140845
Scp2	20280	Scp2	0.123961	-0.216724
Slc25a20	57279	Slc25a20	0.124041	-0.346057
Gmpr	66355	Gmpr	0.124528	-0.179761
Nudt11	58242	Nudt11	0.124628	-0.417895
Ndufc1	66377	Ndufc1	0.124677	0.128128
Mthfd2l	665563	Mthfd2l	0.124927	-0.269225
Stt3b	68292	Stt3b	0.125304	0.0940942
Ckmt1	12716	Ckmt1	0.125446	-0.117794
Slc35b2	73836	Slc35b2	0.125541	-0.245363
Ndufb9	66218	Ndufb9	0.12561	-0.277633
Tnk2	51789	Tnk2	0.125656	0.193514
Alas1	11655	Alas1	0.125721	-0.291823
Acvrl1	11482	#N/A	0.126102	-0.161511
Chat	12647	Chat	0.126108	-0.236957
Lpin2	64898	Lpin2	0.126448	-0.175859
Has2	15117	Has2	0.126449	0.277222
Stk35	67333	#N/A	0.126449	-0.13088
Ndst4	64580	#N/A	0.126677	-0.149851
Atp2a2	11938	#N/A	0.126888	0.225234
Epha2	13836	Epha2	0.127391	-0.311025
Ptplb	70757	Ptplb	0.127834	-0.209675
Hyal3	109685	Hyal3	0.128034	-0.167633
Cpt1c	78070	Cpt1c	0.128039	-0.154407
Chek2	50883	#N/A	0.128404	0.128014
Glyctk	235582	Glyctk	0.128453	-0.235734
Cyp3a57	622127	#N/A	0.129166	-0.292951
Agpat6	102247	Agpat6	0.129288	-0.206359
Slc1a1	20510	Slc1a1	0.129438	-0.304091
Inpp4a	269180	Inpp4a	0.129521	0.195109
Mapk9	26420	#N/A	0.129983	0.127764
Slc22a7	108114	#N/A	0.130058	-0.396363
Macrod1	107227	Macrod1	0.130439	-0.114123
Ndufb4	68194	Ndufb4	0.130439	-0.159789
Ret	19713	Ret	0.130439	-0.161603
Rnf123	84585	Rnf123	0.130439	-0.108226
Nek1	18004	#N/A	0.130439	-0.176776
Pik3r3	18710	Pik3r3	0.130638	0.26503
Dusp16	70686	Dusp16	0.130806	-0.11719
Tarsl2	272396	Tarsl2	0.130806	-0.152747
Agxt2l1	71760	#N/A	0.131266	-0.290924
Ehmt2	110147	Ehmt2	0.131355	0.248875
Cpne7	102278	Cpne7	0.131369	-0.226886
Ring1	19763	#N/A	0.131369	-0.225451
Slc44a5	242259	Slc44a5	0.131541	-0.272626
Aldob	230163	Aldob	0.131764	-0.127464
Pkn1	320795	#N/A	0.131764	-0.120773
Fnta	14272	Fnta	0.1323	-0.109623
Stk32b	64293	#N/A	0.132927	-0.310122
Rdh8	235033	#N/A	0.132929	-0.229244
Thtpa	105663	Thtpa	0.13337	-0.213163
Gapdh	14433	Gapdh	0.133377	0.38192
Nup160	59015	Nup160	0.133392	0.251092
Plcxd2	433022	Plcxd2	0.133495	-0.132181
Dck	13178	Dck	0.134119	0.146122
Nt5dc3	103466	Nt5dc3	0.135691	0.208155
Mcm4	17217	Mcm4	0.13589	0.372323
Slc51b	330962	Slc51b	0.135977	0.423828
Rrm1	20133	Rrm1	0.13638	0.20719
Nmnat1	66454	Nmnat1	0.136968	-0.129844
Ntpcr	66566	Ntpcr	0.137202	-0.184185
Cs	12974	Cs	0.137815	0.246036
Mst1r	19882	Mst1r	0.137957	0.0976928
Sirt3	64384	Sirt3	0.13796	-0.204471
Cyp7b1	13123	Cyp7b1	0.137979	0.157729
Pyurf	66459	Pyurf	0.138299	-0.174666
Dnm1l	74006	Dnm1l	0.138926	0.284257
Gba2	230101	Gba2	0.139397	-0.296445
Slc33a1	11416	Slc33a1	0.139397	-0.281282
Gcdh	270076	Gcdh	0.139404	-0.373901
Sod3	20657	Sod3	0.139507	0.146891
Speg	11790	#N/A	0.139643	-0.135276
Polr1a	20019	Polr1a	0.139831	0.38416
Hs3st1	15476	Hs3st1	0.140624	-0.140478
Nos3	18127	Nos3	0.141067	-0.119201
Sult2a1	20859	Sult2a1	0.14137	-0.156803
Prpf19	28000	#N/A	0.141657	-0.15044
Lpgat1	226856	Lpgat1	0.141894	0.164585
Pja2	224938	#N/A	0.141894	-0.126053
Slc36a2	246049	#N/A	0.141894	-0.584966
Taf1	270627	#N/A	0.142113	-0.120145
Car9	230099	Car9	0.142276	-0.566629
Cds2	110911	Cds2	0.142276	0.157696
Prodh	19125	Prodh	0.142375	0.374563
Hmox1	15368	#N/A	0.142586	0.187457
Tktl2	74419	#N/A	0.142599	-0.236605
Prps1	19139	Prps1	0.143292	-0.389621
Plin3	66905	Plin3	0.143487	-0.290478
Awat2	245532	#N/A	0.143717	-0.507988
Abca1	11303	Abca1	0.143843	0.255376
Plch1	269437	Plch1	0.143975	0.320473
Ephb1	270190	#N/A	0.143975	-0.228458
Snrk	20623	#N/A	0.144459	0.36071
Ddx49	234374	Ddx49	0.14458	-0.246107
Nans	94181	Nans	0.144708	0.210249
Naglu	27419	Naglu	0.145069	-0.190628
Nudt9	74167	Nudt9	0.145085	-0.102373
Alg5	66248	Alg5	0.145125	-0.420307
Ass1	11898	Ass1	0.145583	0.330801
Cox7b	66142	Cox7b	0.145771	0.0973904
Cdc25b	12531	Cdc25b	0.145858	0.156984
Ndufv2	72900	Ndufv2	0.145858	0.0932899
Ube2g2	22213	#N/A	0.145858	0.162284
Limk2	16886	#N/A	0.146091	0.303627
Polr2a	20020	Polr2a	0.146943	0.392075
Plcl2	224860	Plcl2	0.147208	-0.0983209
Mmab	77697	Mmab	0.147274	-0.093272
Car6	12353	#N/A	0.147351	-0.128174
Gpd1l	333433	Gpd1l	0.147632	0.252309
Aldh7a1	110695	Aldh7a1	0.147647	-0.13286
Cpox	12892	Cpox	0.147651	-0.274023
Slc29a3	71279	Slc29a3	0.147736	0.0951905
Adprh	11544	Adprh	0.14856	0.12739
Dhrs3	20148	Dhrs3	0.148676	-0.252151
Abcc1	17250	Abcc1	0.148891	0.272991
Cyp1b1	13078	Cyp1b1	0.149115	-0.349793
Dupd1	435391	#N/A	0.149115	-0.42581
Cox4i2	84682	Cox4i2	0.149305	-0.121578
Naa40	70999	Naa40	0.149393	0.0951399
Pgap1	241062	Pgap1	0.149681	-0.381947
Gcsh	68133	Gcsh	0.149696	-0.245777
Dera	232449	Dera	0.149792	-0.312822
Ptprs	19280	Ptprs	0.150205	-0.11881
Ddx1	104721	Ddx1	0.150263	-0.137661
Nnmt	18113	Nnmt	0.151065	-0.242581
Slc7a10	53896	#N/A	0.151893	-0.211139
Spast	50850	Spast	0.151929	-0.109898
St3gal5	20454	St3gal5	0.151929	-0.282689
Mepce	231803	#N/A	0.151929	-0.125495
Pigf	18701	Pigf	0.152369	0.259375
Lpl	16956	Lpl	0.152444	0.606689
Pik3c3	225326	Pik3c3	0.15253	0.114282
Adprm	66358	Adprm	0.152626	-0.167887
Slc39a4	72027	Slc39a4	0.152964	-0.146562
Slc6a9	14664	Slc6a9	0.153227	0.460044
Setd5	72895	#N/A	0.153498	0.287904
Ppap2c	50784	Ppap2c	0.153667	-0.125556
Dusp2	13537	Dusp2	0.153708	0.192392
Nudt2	66401	#N/A	0.154236	-0.196174
Sult1c2	69083	Sult1c2	0.15484	-0.54556
Whsc1l1	234135	Whsc1l1	0.155298	0.326393
Acer3	66190	Acer3	0.155452	0.225434
Comtd1	69156	#N/A	0.155516	-0.11056
Agpat1	55979	Agpat1	0.156102	-0.0998973
Plin4	57435	Plin4	0.156171	-0.408593
Eprs	107508	Eprs	0.156232	0.315196
Rnf128	66889	#N/A	0.15631	-0.117674
Fuca2	66848	Fuca2	0.156444	-0.367676
Rnf149	67702	#N/A	0.156765	-0.115126
Hmox2	15369	#N/A	0.157248	-0.110502
Ndufa8	68375	Ndufa8	0.157572	-0.223359
Rock1	19877	#N/A	0.157572	0.422865
Pik3c2a	18704	Pik3c2a	0.158253	-0.23226
Crot	74114	Crot	0.158262	-0.337646
Chst4	26887	#N/A	0.158525	0.308613
Pak2	224105	#N/A	0.158525	0.214784
Dct	13190	Dct	0.158985	-0.294884
Trhde	237553	#N/A	0.158985	-0.224471
Inmt	21743	Inmt	0.159087	-0.245848
Aurkb	20877	#N/A	0.159156	0.137228
Iars2	381314	Iars2	0.159267	-0.139407
Slc7a5	20539	Slc7a5	0.159593	0.253458
Dpysl3	100862305	Dpysl3	0.159787	0.221107
Akr1c21	77337	Akr1c21	0.160233	-0.118912
Tpmt	22017	#N/A	0.160324	-0.131736
Prkaa1	105787	#N/A	0.160383	-0.105859
Tgfbr1	21812	#N/A	0.160599	0.104271
Usp17lc	13532	#N/A	0.160828	-0.231027
Hprt	15452	Hprt	0.161056	-0.0968193
Aldh1a2	19378	Aldh1a2	0.161178	-0.288035
Gpcpd1	74182	Gpcpd1	0.161206	0.172667
Slc5a12	241612	Slc5a12	0.161471	-0.962147
Stk25	59041	#N/A	0.162276	-0.142893
Dnmt3l	54427	#N/A	0.162655	-0.308857
Hk1	15275	Hk1	0.162781	0.40454
Stk4	58231	#N/A	0.162781	0.18111
Prps2	110639	Prps2	0.16286	0.315033
Gpx1	14775	Gpx1	0.162906	0.1307
Bcap31	27061	Bcap31	0.164063	-0.309425
Hdlbp	110611	Hdlbp	0.164614	0.183724
Usp48	170707	#N/A	0.16474	0.229642
Degs1	13244	Degs1	0.164791	0.111752
Naa20	67877	Naa20	0.164791	0.149692
Mia3	338366	Mia3	0.164822	0.350637
Pygl	110095	Pygl	0.164952	-0.258472
Pim1	18712	#N/A	0.164952	0.231538
Polr3e	26939	Polr3e	0.165027	-0.172571
Gaa	14387	Gaa	0.16509	0.339564
Camk2d	108058	#N/A	0.16509	0.252343
Phlpp1	98432	#N/A	0.165752	0.558271
Slc29a1	63959	Slc29a1	0.165792	-0.0978048
Hmgcr	15357	Hmgcr	0.166192	-0.228757
Synj1	104015	Synj1	0.166303	-0.143655
Nt5m	103850	Nt5m	0.166447	-0.257154
Adrbk2	320129	#N/A	0.166448	0.284945
Sap130	269003	#N/A	0.166599	0.256018
Slc26a2	13521	Slc26a2	0.166674	-0.216411
Kansl3	226976	#N/A	0.166848	-0.142361
Matk	17179	Matk	0.167092	0.102317
Papolg	216578	Papolg	0.167596	0.269052
Pdp1	381511	Pdp1	0.167625	-0.238781
Usp8	84092	#N/A	0.168026	0.0889554
Sirt7	209011	Sirt7	0.168207	-0.131493
Ahcyl2	74340	Ahcyl2	0.168639	0.250624
Uchl3	50933	#N/A	0.168792	0.15741
Sptlc1	268656	Sptlc1	0.169334	-0.244133
Etfa	110842	Etfa	0.170364	-0.253219
Acyp2	75572	Acyp2	0.170468	-0.169082
Usp47	74996	#N/A	0.170624	0.319662
Ugt3a2	223337	#N/A	0.170663	0.127399
Lyz1	#N/A	Lyz1	0.170706	0.109609
Ptdss1	19210	Ptdss1	0.170859	0.143248
Ddx5	13207	Ddx5	0.171201	0.195076
Alox5	11689	Alox5	0.171242	-0.118344
Ube2r2	67615	#N/A	0.171515	-0.104187
Pik3r1	18708	Pik3r1	0.171573	0.284955
Slc18b1	#N/A	#N/A	0.171723	-0.119926
Atp6v0c	11984	Atp6v0c	0.172096	-0.187311
Pla2g15	192654	Pla2g15	0.172099	0.136408
Cdc7	12545	#N/A	0.172749	0.196725
Ppp1r3a	140491	#N/A	0.173002	-0.114187
Fggy	75578	Fggy	0.17328	-0.245546
Zdhhc5	228136	Zdhhc5	0.17328	-0.115875
Crls1	66586	Crls1	0.173629	-0.150001
Cdk5	12568	#N/A	0.174001	-0.107099
Rnf126	70294	#N/A	0.174358	-0.240179
Aldh5a1	214579	Aldh5a1	0.174477	-0.141754
Ublcp1	79560	#N/A	0.174513	0.256991
Lias	79464	Lias	0.174781	-0.274271
Hdac5	15184	#N/A	0.174978	0.261394
Smyd3	69726	Smyd3	0.175715	0.224148
Itpkc	233011	Itpkc	0.175856	-0.144606
Rps6ka3	110651	#N/A	0.175869	0.45477
Adcy2	210044	Adcy2	0.175992	-0.126472
Acsl3	74205	Acsl3	0.176304	-0.353743
Pik3r6	104709	Pik3r6	0.176431	0.124276
Fmo1	14261	Fmo1	0.176509	-0.437543
Idh3b	170718	Idh3b	0.176863	-0.154267
Agk	69923	Agk	0.176896	-0.205065
Fgfr1	14182	Fgfr1	0.176927	-0.207991
Abcb4	18670	Abcb4	0.177196	-0.196319
Mgat2	217664	Mgat2	0.177307	0.116141
Dclk2	70762	#N/A	0.17748	0.112088
Gcnt4	218476	Gcnt4	0.17787	-0.110961
Pafah1b1	18472	Pafah1b1	0.178005	-0.111469
Amy2b	545562	Amy2b	0.178332	-0.673135
Zdhhc12	66220	Zdhhc12	0.178433	-0.284732
G6pc2	14378	#N/A	0.178514	-0.230574
Nat9	66176	Nat9	0.178683	-0.257523
Ppa1	67895	Ppa1	0.178683	-0.265015
Ddx50	94213	Ddx50	0.178859	-0.208709
Lcmt2	329504	#N/A	0.178972	-0.393482
Dusp23	68440	Dusp23	0.179018	-0.210858
Gpat2	215456	Gpat2	0.179172	-0.135621
Csgalnact2	78752	Csgalnact2	0.179978	-0.14163
Usp1	230484	#N/A	0.179988	-0.139099
Aldh1l2	216188	Aldh1l2	0.180108	0.188681
Pus1	56361	#N/A	0.180191	-0.125202
Map2k7	26400	Map2k7	0.180395	-0.119392
Hsd3b6	15497	Hsd3b6	0.180494	0.242296
Pdha1	18597	Pdha1	0.180506	-0.12891
Rps6kc1	320119	#N/A	0.180639	-0.122789
Csnk2a2	13000	#N/A	0.180773	0.0997944
Hao2	56185	Hao2	0.180776	-0.714915
Bckdhb	12040	Bckdhb	0.180878	-0.15259
Inppl1	16332	Inppl1	0.180926	-0.113151
G0s2	14373	G0s2	0.181474	-0.213588
Pde5a	242202	Pde5a	0.182002	0.217591
Atp5s	68055	Atp5s	0.182171	-0.164001
Ptges2	96979	Ptges2	0.182337	-0.178872
Pigq	14755	Pigq	0.182378	-0.101295
Bre	107976	Bre	0.182759	-0.084523
Slc16a2	20502	Slc16a2	0.18295	-0.255027
Npr1	18160	Npr1	0.183479	-0.175019
Pip5k1a	18720	Pip5k1a	0.183512	-0.243564
Elovl1	54325	Elovl1	0.183656	-0.268076
Car5a	12352	#N/A	0.183763	-0.480959
Flt4	14257	Flt4	0.184133	-0.108042
Dnm2	13430	Dnm2	0.18427	-0.177921
B3gat2	280645	#N/A	0.184593	-0.263221
Usp31	76179	#N/A	0.184666	0.457358
C230081A13Rik	244895	C230081A13Rik	0.18475	0.270527
Abcg8	67470	Abcg8	0.185043	0.236216
Mcm3	17215	Mcm3	0.185159	0.184714
Ppid	67738	#N/A	0.185643	0.215676
Topors	106021	#N/A	0.185709	-0.118752
Plcb3	18797	Plcb3	0.186122	-0.102118
Htt	15194	#N/A	0.186125	0.37407
Pmvk	68603	Pmvk	0.186723	-0.301212
Brsk2	75770	#N/A	0.186772	-0.111084
Setd7	73251	Setd7	0.187088	0.342856
Pnkp	59047	#N/A	0.187162	-0.146118
Gucy1a3	60596	Gucy1a3	0.187238	0.266171
Sh3bp1	20401	Sh3bp1	0.187787	0.159983
Ulk3	71742	#N/A	0.188042	-0.144373
9630033F20Rik	319801	9630033F20Rik	0.188764	-0.255396
Dao	13142	Dao	0.188764	0.312851
Slc38a2	67760	Slc38a2	0.188764	0.361864
Sik3	70661	#N/A	0.189665	0.155344
Entpd3	215446	#N/A	0.189843	0.171438
Ggact	223267	Ggact	0.189915	-0.217783
Pgam2	56012	Pgam2	0.189949	-0.246522
Sdhd	66925	Sdhd	0.191379	0.0953449
Pck2	74551	Pck2	0.191794	0.111368
Nup188	227699	Nup188	0.192029	0.228053
Gcat	26912	Gcat	0.19228	-0.275563
Mocs1	56738	Mocs1	0.19228	0.195253
Pim3	223775	#N/A	0.19228	-0.298339
Polr3b	70428	Polr3b	0.192342	0.214686
Galt	14430	Galt	0.192392	-0.175052
Dusp1	19252	Dusp1	0.192412	0.226953
Hal	15109	Hal	0.192528	-0.139555
Stk32a	269019	#N/A	0.192596	-0.122919
Decr1	67460	Decr1	0.19262	-0.288779
Ntan1	18203	Ntan1	0.192735	-0.26695
Pip4k2c	117150	Pip4k2c	0.193042	-0.113705
Ppp1cc	19047	Ppp1cc	0.193285	-0.209341
Coq7	12850	Coq7	0.193499	-0.1726
Mknk1	17346	#N/A	0.193679	0.0937727
Gal3st4	330217	Gal3st4	0.19379	-0.142237
Srpk3	56504	#N/A	0.193917	0.223289
Csk	12988	Csk	0.193968	0.106507
Taf9	108143	Taf9	0.193968	-0.0944636
Uxs1	67883	Uxs1	0.194408	-0.150071
Rlbp1	19771	#N/A	0.194588	-0.298674
Eef1a1	13627	Eef1a1	0.194943	-0.0748559
Usp34	17847	#N/A	0.195037	0.317124
Fut1	14343	#N/A	0.195123	0.254705
Nme2	18103	Nme2	0.195258	0.104805
Rev3l	19714	Rev3l	0.195616	0.293158
Cyp26a1	13082	Cyp26a1	0.196121	-0.321153
Tesk1	21754	Tesk1	0.196371	-0.084157
Usp12	22217	#N/A	0.196516	-0.1148
Adssl1	11565	Adssl1	0.196636	0.243516
March10	632687	#N/A	0.196934	-0.213491
Paics	67054	Paics	0.197451	0.129259
Adh6a	69117	Adh6a	0.197549	0.855179
Slc12a7	20499	Slc12a7	0.198901	0.191631
Ddx54	71990	Ddx54	0.199134	-0.133114
B4galnt2	14422	B4galnt2	0.199205	-0.116017
Rnf20	109331	#N/A	0.199699	0.0978214
Ubiad1	71707	Ubiad1	0.199886	-0.161643
Bmpr1a	12166	#N/A	0.199886	-0.215692
Fkbp3	30795	#N/A	0.200218	0.210644
Prkg1	19091	#N/A	0.200218	-0.105894
Met	17295	Met	0.200255	-0.151977
Dpagt1	13478	Dpagt1	0.200385	0.147545
Alg12	223774	Alg12	0.200461	0.140598
Melk	17279	#N/A	0.200504	0.139851
Suv420h2	232811	Suv420h2	0.200513	0.31442
Tk1	21877	Tk1	0.201729	-0.224729
Nt5e	23959	Nt5e	0.201785	-0.173668
Ampd2	109674	Ampd2	0.201932	-0.123648
Sirt1	93759	Sirt1	0.201932	-0.0976849
Mettl3	56335	#N/A	0.201932	0.102116
Epm2a	13853	Epm2a	0.201993	-0.124558
Npr2	230103	Npr2	0.201993	-0.186777
Pde8a	18584	Pde8a	0.202437	-0.272819
Hace1	209462	#N/A	0.202697	-0.185109
Akr1c18	105349	Akr1c18	0.202751	-0.113584
Sfxn3	94280	#N/A	0.202989	-0.123007
Pdk3	236900	Pdk3	0.203868	0.0957305
Dapk3	13144	#N/A	0.204118	-0.0903993
Agpat2	67512	Agpat2	0.205107	0.229076
Mast4	328329	#N/A	0.205827	0.193285
Wars2	70560	Wars2	0.205839	0.144416
Ndufa5	68202	Ndufa5	0.205884	0.109449
Oca2	18431	#N/A	0.20679	-0.181209
March7	57438	#N/A	0.207491	-0.159581
Chmp4b	75608	Chmp4b	0.207598	0.230237
Dclk1	13175	#N/A	0.207919	-0.257178
Ncoa6	56406	#N/A	0.207928	0.282622
Rnf187	108660	#N/A	0.208517	-0.186614
Hadhb	231086	Hadhb	0.208526	0.109447
Hdac7	56233	#N/A	0.208719	0.10765
Oxsr1	108737	#N/A	0.209137	-0.0863311
Mkrn2	67027	#N/A	0.20947	-0.115317
Arid4b	94246	Arid4b	0.209495	0.350015
Miox	56727	Miox	0.209495	-0.384491
Ezh1	14055	Ezh1	0.209702	0.228616
Ucp3	22229	Ucp3	0.2103	-0.239006
Nup85	445007	Nup85	0.210962	0.127286
Dph5	69740	#N/A	0.211191	-0.15824
Fabp9	21884	#N/A	0.211272	-0.104607
Lcmt1	30949	#N/A	0.21156	-0.183688
Tpsb2	17229	#N/A	0.211742	-0.141903
Cdk7	12572	#N/A	0.212495	-0.140979
Ctsk	13038	Ctsk	0.212985	-0.122747
Riok2	67045	#N/A	0.213112	-0.164512
Ppwd1	238831	#N/A	0.215047	0.188373
Gne	50798	Gne	0.215112	0.312452
Irak2	108960	#N/A	0.215112	0.132771
Car2	12349	Car2	0.215703	0.785183
Ckb	12709	Ckb	0.216233	-0.194548
B3galt6	117592	B3galt6	0.216311	-0.177551
Slc1a3	20512	Slc1a3	0.216747	-0.145749
Impdh2	23918	Impdh2	0.216751	0.425801
Cyb5r1	72017	#N/A	0.217137	0.108348
Rfwd2	26374	#N/A	0.217232	0.208464
Ube3b	117146	#N/A	0.217266	-0.0857614
Tnik	665113	#N/A	0.217352	0.248972
Dgkb	217480	#N/A	0.217553	0.0885174
Dot1l	208266	Dot1l	0.217833	0.239831
Phkb	102093	Phkb	0.21787	-0.119428
Pkmyt1	268930	#N/A	0.217939	0.222195
Ebp	13595	Ebp	0.218226	-0.12964
Amdhd1	71761	Amdhd1	0.218451	-0.197131
Pde4a	18577	Pde4a	0.218531	0.15468
Me2	107029	Me2	0.218585	0.162742
Alg6	320438	Alg6	0.219573	-0.356463
Tmem91	320208	#N/A	0.219907	0.170577
Pik3r5	320207	Pik3r5	0.219918	0.113828
Tek	21687	Tek	0.220234	-0.128759
Ddx43	100048658	Ddx43	0.220356	-0.323095
Slc37a1	224674	Slc37a1	0.220356	0.261009
Atp5o	28080	Atp5o	0.220634	-0.303405
Sphk1	20698	Sphk1	0.220634	-0.294418
Rad54l2	81000	Rad54l2	0.220761	0.202748
Cpt1b	12895	Cpt1b	0.22121	-0.117806
Pole3	59001	Pole3	0.22124	-0.235415
Adcy6	11512	Adcy6	0.221582	0.260347
Slc2a8	56017	Slc2a8	0.221596	-0.111275
Umps	22247	Umps	0.221596	-0.159923
B3gnt1	108902	B3gnt1	0.221945	-0.141596
N6amt1	67768	#N/A	0.221976	-0.259791
Flt1	14254	Flt1	0.222656	-0.094011
Camkk1	55984	#N/A	0.222871	0.0932824
Pgp	67078	#N/A	0.22294	-0.136255
Rnf5	54197	#N/A	0.222941	-0.187609
Herc4	67345	#N/A	0.223552	0.081196
Dyrk4	101320	Dyrk4	0.224263	-0.217858
Gm5506	433182	Gm5506	0.224263	0.172982
Pgam1	18648	Pgam1	0.224312	-0.180644
Agxt	11611	Agxt	0.224331	-0.231416
Mkrn1	54484	#N/A	0.224375	-0.107063
Cad	69719	Cad	0.22468	0.34017
Acp2	11432	Acp2	0.225008	-0.0887414
L3hypdh	67217	#N/A	0.225222	-0.206024
Chst1	76969	#N/A	0.225407	-0.256844
Gstt2	14872	Gstt2	0.225547	-0.180232
Mast2	17776	#N/A	0.225729	0.342569
Pdia5	72599	#N/A	0.225909	0.166937
Ror2	26564	Ror2	0.225947	-0.103542
Ube2n	93765	#N/A	0.226108	0.16917
Slc36a1	215335	Slc36a1	0.226154	0.319425
Slc16a7	20503	Slc16a7	0.226767	-0.124301
Hnmt	140483	Hnmt	0.228275	-0.148209
Mybbp1a	18432	Mybbp1a	0.22867	0.257646
Jak1	16451	Jak1	0.228936	0.0812868
Dusp19	68082	Dusp19	0.229133	0.112699
Hif1an	319594	#N/A	0.229162	0.311
Tgs1	116940	#N/A	0.229224	0.230023
Atp5g2	67942	Atp5g2	0.229237	-0.257455
Itch	16396	#N/A	0.229324	0.145079
Whsc1	107823	Whsc1	0.22964	0.216883
Ppp1r1b	19049	#N/A	0.229983	-0.0952097
Car3	12350	Car3	0.230209	-0.671531
Cdk2	12566	#N/A	0.230349	0.117947
Usp35	244144	#N/A	0.230522	-0.404726
Padi2	18600	Padi2	0.230996	0.328107
Plin1	103968	Plin1	0.231441	-0.451218
Ppm1b	19043	#N/A	0.232153	0.188214
Tars	110960	Tars	0.232211	0.137109
Itpa	16434	Itpa	0.232297	0.41716
Tpo	22018	Tpo	0.232393	-0.21748
Apoa2	11807	#N/A	0.232851	-0.276011
Plcb1	18795	Plcb1	0.233009	-0.119804
Galnt12	230145	Galnt12	0.233633	0.136267
P4ha2	18452	P4ha2	0.233748	-0.130253
Gmppb	331026	Gmppb	0.233753	-0.267138
Ptprh	545902	Ptprh	0.235427	-0.124415
Tgm6	241636	#N/A	0.235713	-0.283133
Ptpn13	19249	Ptpn13	0.235961	-0.122983
Fpgt	75540	Fpgt	0.236109	-0.103323
Ppil4	67418	#N/A	0.236398	0.0949006
Farsa	66590	Farsa	0.236635	0.100429
Abcd1	11666	Abcd1	0.236754	-0.345293
Usp7	252870	#N/A	0.236786	0.240265
Nup155	170762	Nup155	0.236979	0.24409
Plb1	665270	Plb1	0.237423	1.83964
Pdk1	228026	Pdk1	0.237456	0.109924
Ch25h	12642	Ch25h	0.237645	-0.276708
Tssk1	22114	#N/A	0.237711	-0.294726
Akr1c6	83702	Akr1c6	0.238932	-0.291932
Prkd3	75292	#N/A	0.240123	0.267963
Nme3	79059	Nme3	0.240147	-0.121447
C330005M16Rik	101744	#N/A	0.24063	0.154067
Inpp5e	64436	Inpp5e	0.240818	-0.0988509
Acat1	110446	Acat1	0.241051	-0.235421
Atp2c2	69047	#N/A	0.241133	0.250947
Pdxp	57028	Pdxp	0.241141	0.208554
Clps	109791	#N/A	0.241386	0.203519
Hlcs	110948	Hlcs	0.241396	0.250089
Alg10b	380959	Alg10b	0.241488	0.174737
Hibadh	58875	Hibadh	0.241573	0.0843169
Alkbh8	67667	#N/A	0.24163	0.250288
Cdk20	105278	#N/A	0.242678	0.178511
Obsl1	98733	Obsl1	0.242705	-0.146082
Pold4	69745	Pold4	0.242956	-0.210697
Egfr	13649	Egfr	0.243529	0.198409
Ctsd	13033	Ctsd	0.243763	-0.190391
Fabp5	16592	Fabp5	0.243844	0.471006
Trim33	94093	#N/A	0.244084	0.204693
Polr3gl	69870	Polr3gl	0.245453	0.0809686
Mat2b	108645	Mat2b	0.245469	-0.270604
Pde4b	18578	Pde4b	0.24599	0.0989921
D8Ertd82e	244418	D8Ertd82e	0.246275	-0.101977
Fabp4	11770	Fabp4	0.246486	-0.650041
Chia	81600	Chia	0.246571	0.108565
Polr1b	20017	Polr1b	0.246855	-0.0931442
Trip12	14897	#N/A	0.246996	0.190712
Cdc34	216150	#N/A	0.247965	-0.204118
Slc38a4	69354	#N/A	0.248548	-0.202871
Eno3	13808	Eno3	0.248555	0.208037
Chit1	71884	#N/A	0.248555	-0.260037
Znrf2	387524	#N/A	0.249374	0.186676
Atp1b2	11932	Atp1b2	0.249508	0.113938
Zdhhc20	75965	Zdhhc20	0.249538	0.26497
Ctsl	13039	Ctsl	0.249593	0.227778
Trim32	69807	#N/A	0.249733	-0.097725
Cope	59042	Cope	0.249806	-0.218989
Ubac2	68889	Ubac2	0.249806	-0.141524
Zdhhc14	224454	Zdhhc14	0.250442	-0.244825
Srpk2	20817	#N/A	0.250535	0.193464
A4galt	239559	A4galt	0.251527	-0.124785
Nup98	269966	Nup98	0.25185	0.177414
Tusc3	80286	Tusc3	0.252064	-0.123443
Atp5h	71679	Atp5h	0.252205	-0.200764
Mgst2	211666	Mgst2	0.252248	0.207378
Galntl6	270049	#N/A	0.252417	-0.125741
Glt8d1	76485	Glt8d1	0.25255	0.149459
Ptprf	19268	Ptprf	0.25255	-0.0892076
Jak3	16453	Jak3	0.252745	-0.209825
Csgalnact1	234356	Csgalnact1	0.252758	-0.171904
Lipg	16891	Lipg	0.252758	-0.294618
Rnf146	68031	#N/A	0.252872	0.437995
Gars	353172	Gars	0.253127	0.160707
Slc4a10	94229	#N/A	0.253276	-0.265653
Zdhhc3	69035	Zdhhc3	0.254201	0.218281
Sts	20905	Sts	0.254222	-0.098771
Nt5c2	76952	Nt5c2	0.254294	-0.13507
Ddx3x	13205	Ddx3x	0.254395	-0.0965179
Ears2	67417	Ears2	0.254628	0.16315
Kat2a	14534	#N/A	0.254646	0.311975
Pde2a	207728	Pde2a	0.254857	-0.157104
Agl	77559	Agl	0.255234	0.168241
Csnk1d	104318	#N/A	0.255582	-0.0748234
Stard9	668880	Stard9	0.255788	0.119205
Slc24a4	238384	#N/A	0.256157	-0.188021
Hat1	107435	#N/A	0.256212	0.180879
Mos	17451	#N/A	0.256524	-0.199556
Acacb	100705	Acacb	0.257228	0.189763
Ubr1	22222	#N/A	0.257856	-0.0756163
Ino80	68142	Ino80	0.257888	0.169348
Gpd2	14571	Gpd2	0.258135	0.196139
Pde3a	54611	Pde3a	0.258178	0.24562
Ube2l3	22195	#N/A	0.258305	0.141515
Sephs1	109079	#N/A	0.258774	-0.0733493
Carns1	107239	Carns1	0.259037	0.165029
Gad1	14415	#N/A	0.259037	-0.199557
Dbi	13167	Dbi	0.259236	-0.0916987
Gnpda2	67980	Gnpda2	0.259236	-0.107292
St8sia1	20449	St8sia1	0.259268	0.130937
Dusp5	240672	Dusp5	0.259656	-0.171014
Slc14a2	27411	Slc14a2	0.259738	-0.184506
Lrrk1	233328	#N/A	0.259803	0.228607
Clybl	69634	Clybl	0.259909	-0.243682
Ogt	108155	Ogt	0.26	0.196315
Slc12a5	57138	#N/A	0.260066	0.128515
Ptprr	19279	Ptprr	0.260882	-0.121245
Ptpdc1	218232	Ptpdc1	0.260993	-0.113291
Ptpre	19267	Ptpre	0.261069	-0.187875
Trim63	433766	#N/A	0.261069	-0.246192
Gpi1	14751	Gpi1	0.261435	0.143716
Dusp11	72102	Dusp11	0.262533	0.158941
Ptprz1	19283	Ptprz1	0.262772	-0.122727
Ak7	78801	Ak7	0.262792	-0.181668
Polm	54125	Polm	0.262792	0.137635
Slc18a2	214084	Slc18a2	0.262796	-0.123279
Prkar2b	19088	#N/A	0.262851	-0.306495
Pdp2	382051	Pdp2	0.264238	-0.153107
Suox	211389	Suox	0.264238	-0.175154
Ak2	11637	Ak2	0.264374	-0.22128
Cox7c	12867	Cox7c	0.264374	-0.170664
Tnks	21951	#N/A	0.264374	0.184333
Sirt5	68346	Sirt5	0.264396	-0.118471
Cdk10	234854	#N/A	0.265355	-0.132289
Rnf185	193670	#N/A	0.265453	-0.0913471
Polr2e	66420	Polr2e	0.265686	-0.224958
Abcg5	27409	Abcg5	0.266423	0.175633
Pgs1	74451	Pgs1	0.267147	0.0952484
Lpcat3	14792	Lpcat3	0.267362	-0.141091
Gnptab	432486	#N/A	0.267446	-0.182546
Apobec4	71281	#N/A	0.267693	0.204664
Icmt	57295	Icmt	0.267834	-0.115182
F13b	14060	#N/A	0.267854	-0.276482
Galnt4	14426	Galnt4	0.267948	0.100621
Cercam	99151	Cercam	0.269104	-0.0839348
Uba2	50995	#N/A	0.269315	-0.137825
Csnk1e	27373	#N/A	0.269322	0.192155
Uqcrfs1	66694	Uqcrfs1	0.269405	-0.0738875
Pan2	103135	#N/A	0.269405	-0.0768525
Ndufs2	226646	Ndufs2	0.26951	-0.193877
Zdhhc9	208884	Zdhhc9	0.269719	-0.0785731
Mark3	17169	#N/A	0.269862	-0.105632
Camkk2	207565	#N/A	0.27008	-0.0711332
Pskh1	244631	#N/A	0.27008	-0.0893969
Adhfe1	76187	#N/A	0.270197	-0.398629
Ankrd1	107765	#N/A	0.270197	-0.0781583
Dusp10	63953	Dusp10	0.270339	0.201382
Mdm2	17246	#N/A	0.270348	-0.138514
Dnm3	103967	Dnm3	0.270564	-0.170363
Tlk1	228012	#N/A	0.270564	0.237881
Dad1	13135	Dad1	0.270629	0.101026
Dolpp1	57170	Dolpp1	0.270801	-0.0774711
Rad18	58186	#N/A	0.270925	0.0841499
Ddx39	68278	Ddx39	0.270992	0.151017
Atp6v1e2	74915	Atp6v1e2	0.271006	-0.195128
Nqo2	18105	#N/A	0.271421	-0.228905
Pdhx	27402	Pdhx	0.271699	-0.239304
Dyrk1b	13549	Dyrk1b	0.272446	-0.105249
Papd4	100715	Papd4	0.272898	-0.0987736
Cdk18	18557	#N/A	0.273049	-0.192391
Prkcq	18761	#N/A	0.273443	0.12782
[truncated: 1,574 more rows]

## Sheet: LegendEV7
Dataset EV7 During the identification of the metabolic differences between the small intestine of mice, gene expression data for duodenum, jejunum and ileum has been integrated and the lowest Q-value for each gene has been used in network dependent analysis. Input for the Reporter subnetwork algorithm is presented.
