# Supplementary material for: The gut microbiota modulates host amino acid and glutathione metabolism in mice
Source: Mol Syst Biol. 2015 Oct 16;11(10):834. doi: 10.15252/msb.20156487 (PMC4631205; doi:10.15252/msb.20156487)
Supplement: Supplementary file 9 — Dataset EV8 [file msb0011-0834-sd9.xls]

## Sheet: DatasetEV8
Amino acicds and N-acetylated amino acicds	CR versus GF	p-value	q-value	Platform
betaine	1.26582	0.0208	0.038	LC/MS pos
alanine	0.833333	0.1081	0.1283	LC/MS pos
arginine	0.689655	0.0086	0.0182	LC/MS pos
asparagine	0.609756	0.0131	0.0262	LC/MS polar
aspartate	0.680272	0.2363	0.2137	LC/MS polar
cysteine	1.05263	0.9214	0.4721	GC/MS
glutamate	0.884956	0.3931	0.2813	LC/MS pos
glutamine	1.47059	0.0003	0.001	LC/MS pos
glycine	0.45045	0.0064	0.0149	GC/MS
histidine	0.740741	0.0067	0.0154	LC/MS neg
isoleucine	0.694444	0.0113	0.0232	LC/MS pos
leucine	0.662252	0.0073	0.0164	LC/MS pos
lysine	0.704225	0.3364	0.2597	LC/MS polar
methionine	0.617284	0.002	0.0057	LC/MS pos
phenylalanine	0.609756	0.0008	0.0027	LC/MS pos
proline	0.628931	0.0164	0.0315	LC/MS pos
serine	0.649351	0.0029	0.0078	LC/MS polar
threonine	0.645161	0.0001	0.0005	LC/MS pos
tryptophan	0.52356	4.2979e-05	0.0002	LC/MS pos
tyrosine	0.689655	0.0079	0.0171	LC/MS pos
valine	0.649351	0.0031	0.0081	LC/MS pos
N2-acetyllysine	0.510204	0.0048	0.0117	LC/MS pos
N-acetylalanine	0.628931	0.0019	0.0055	LC/MS polar
N-acetylarginine	0.502513	9.6417e-05	0.0004	LC/MS pos
N-acetylasparagine	0.719424	0.0831	0.1059	LC/MS pos
N-acetylaspartate (NAA)	0.704225	0.285	0.2359	LC/MS polar
N-acetylcysteine	0.609756	0.0089	0.0186	LC/MS pos
N-acetylglutamate	0.653595	0.0127	0.0256	LC/MS pos
N-acetylglutamine	1.72414	0.3984	0.2826	LC/MS polar
N-acetylglycine	0.625	0.0047	0.0115	LC/MS polar
N-acetylhistidine	0.769231	0.3229	0.2575	LC/MS pos
N-acetylisoleucine	0.529101	0.0027	0.0074	LC/MS pos
N-acetylleucine	0.531915	0.0041	0.0102	LC/MS neg
N-acetylmethionine	0.558659	0.0023	0.0064	LC/MS neg
N-acetylphenylalanine	0.420168	0.0002	0.0007	LC/MS neg
N-acetylserine	0.813008	0.0571	0.082	LC/MS polar
N-acetylthreonine	0.694444	0.0348	0.0574	LC/MS neg
N-acetyltryptophan	0.2457	1.4921e-06	0.0001	LC/MS neg
N-acetyltyrosine	0.438596	0.0059	0.0138	LC/MS neg
N-acetylvaline	0.581395	0.0015	0.0046	LC/MS neg

## Sheet: LegendEV8
Dataset EV8 The level of the AAs as well as the N-acetylated AAs in the hepatic portal vein of CONV-R and GF mice have been measured and the significantly changed metabolites in CONV-R mice compared to GF mice are presented. P-values, Q-values (adjusted p-values) as well as the fold changes are presented.
