# Supplementary material for: The gut microbiota modulates host amino acid and glutathione metabolism in mice
Source: Mol Syst Biol. 2015 Oct 16;11(10):834. doi: 10.15252/msb.20156487 (PMC4631205; doi:10.15252/msb.20156487)
Supplement: Supplementary file 10 — Dataset EV9 [file msb0011-0834-sd10.xls]

## Sheet: DatasetEV9
Reporter subnetwork analysis using the differentially expressed genes in Small intestine and functional GEM for mouse small intestine
HMR_0032	lipid droplet[c] => 0.19 1,2-diacylglycerol-LD-TAG pool[c] + 0.0014 1-acyl-PE pool[c] + 0.0024 1-radyl-2-acyl-sn-glycero-3-phosphocholine[c] + 0.0006 2-lysolecithin pool[c] + 0.0008 O-1-alk-1-enyl-2-acyl-sn-glycero-3-phosphoethanolamine[c] + 0.0092 PC-LD pool[c] + 0.0034 PE-LD pool[c] + 0.0016 PI pool[c] + 0.0002 PS-LD pool[c] + 0.0004 SM pool[c] + 0.44 TAG-LD pool[c] + 0.34 cholesterol-ester poo…	Fabp4;Ppp1ca;Ppp1cb;Ppp1cc;Prkaca;Prkacb
HMR_0642	H2O[c] + PE-LD pool[c] => ethanolamine[c] + phosphatidate-LD-PE pool[c]	Pld1;Pld2;Pld3;Pld4
HMR_0461	PC-LD pool[c] <=> PC-LD pool[r]	Pctp
HMR_0623	PC-LD pool[c] + serine[c] => PS-LD pool[c] + choline[c]	Ptdss1
HMR_5604	Na+[s] + alanine[s] + serine[c] => Na+[c] + alanine[c] + serine[s]	Slc1a4;Slc1a5;Slc7a6
HMR_7643	D-alanine[c] + glutamine[s] <=> D-alanine[s] + glutamine[c]	Slc3a2;Slc7a10
HMR_9616	Na+[s] + chloride[s] + glycine[s] => Na+[c] + chloride[c] + glycine[c]	Slc6a5;Slc6a9
HMR_4956	K+[s] + Na+[s] + 2 chloride[s] => K+[c] + Na+[c] + 2 chloride[c]	Slc12a1;Slc12a2
HMR_6534	2 HCO3-[c] + chloride[s] => 2 HCO3-[s] + chloride[c]	Slc26a2;Slc26a7;Slc26a8;Slc26a9
HMR_6532	HCO3-[c] + 2 chloride[s] => HCO3-[s] + 2 chloride[c]	Slc26a6;Slc4a10;Slc4a8
HMR_8938	2 Na+[s] + proline[s] => 2 Na+[c] + proline[c]	Slc6a7
HMR_5455	2 Na+[s] + chloride[s] + glycine[s] => 2 Na+[c] + chloride[c] + glycine[c]	Slc6a14;Slc6a9
HMR_5314	Na+[s] + valine[s] => Na+[c] + valine[c]	Slc6a14;Slc6a15;Slc6a19
HMR_5527	proline[c] + tryptophan[s] <=> proline[s] + tryptophan[c]	Abca1;Slc7a5
HMR_5677	Na+[s] + glycine[c] + phenylalanine[s] => Na+[c] + glycine[s] + phenylalanine[c]	Slc7a6
HMR_6380	H+[c] + Na+[s] + glutamine[s] => H+[s] + Na+[c] + glutamine[c]	Slc38a1;Slc38a2;Slc38a4;Slc38a5;Slc6a14
HMR_5459	glutamine[c] + glycine[s] <=> glutamine[s] + glycine[c]	Slc7a5
HMR_6371	H+[s] + glycine[s] => H+[c] + glycine[c]	Slc36a1;Slc36a2;Slc36a3;Slc36a4
HMR_5320	Na+[s] + glycine[s] => Na+[c] + glycine[c]	Slc38a1;Slc38a2;Slc38a4;Slc6a14;Slc6a19
HMR_5907	glycine[c] + lysine[s] => glycine[s] + lysine[c]	Slc3a1;Slc7a6;Slc7a9
HMR_5319	Na+[s] + phenylalanine[s] => Na+[c] + phenylalanine[c]	Slc38a1;Slc38a2;Slc38a4;Slc6a14;Slc6a19;Slc7a1;Slc7a2;Slc7a3
HMR_7645	D-alanine[s] + H+[s] => D-alanine[c] + H+[c]	Slc36a1
HMR_4804	5-phosphoribosyl-4-carboxy-5-aminoimidazole[c] <=> AIR[c] + CO2[c]	Paics
HMR_3829	AKG[c] + aspartate[c] <=> OAA[c] + glutamate[c]	Got1;Got1l1
HMR_5288	175 ATP[c] + 175 H2O[c] + glycogenin[c] => 175 ADP[c] + 175 Pi[c] + 22 alanine[c] + 12 arginine[c] + 12 asparagine[c] + 26 aspartate[c] + 6 cysteine[c] + 15 glutamate[c] + 14 glutamine[c] + 18 glycine[c] + 9 histidine[c] + 12 isoleucine[c] + 39 leucine[c] + 18 lysine[c] + 8 methionine[c] + 20 phenylalanine[c] + 15 proline[c] + 31 serine[c] + 25 threonine[c] + 7 tryptophan[c] + 13 tyrosine[c] + 28…	Ptpla;Ptplb
HMR_0622	PE-LD pool[c] + serine[c] => PS-LD pool[c] + ethanolamine[c]	Ptdss2
HMR_5147	ATP[c] + serine[c] + tRNA(ser)[c] => AMP[c] + L-seryl-tRNA(ser)[c] + PPi[c]	Sars;Sars2
HMR_3883	serine[c] => NH3[c] + pyruvate[c]	Sds;Sdsl;Srr
HMR_4419	GMP[c] + H+[c] + NADPH[c] => IMP[c] + NADP+[c] + NH3[c]	Gmpr;Gmpr2
HMR_6770	H2O[c] + O2[c] + tyrosine[c] => 4-hydroxyphenylpyruvate[c] + H2O2[c] + NH3[c]	Il4i1
HMR_5130	ATP[c] + tRNA(tyr)[c] + tyrosine[c] => AMP[c] + L-tyrosyl-tRNA(tyr)[c] + PPi[c]	Yars;Yars2
HMR_3940	O2[c] + phenylalanine[c] + tetrahydrobiopterin[c] => H2O[c] + dihydrobiopterin[c] + tyrosine[c]	Pah
HMR_4539	4alpha-hydroxytetrahydrobiopterin[c] <=> H2O[c] + O2-4a-cyclic-tetrahydrobiopterin[c]	Pcbd1;Pcbd2
HMR_4523	H+[c] + NADPH[c] + dihydrobiopterin[c] => NADP+[c] + tetrahydrobiopterin[c]	Qdpr
HMR_4165	6-pyruvoyltetrahydropterin[c] + 2 H+[c] + 2 NADPH[c] => 2 NADP+[c] + tetrahydrobiopterin[c]	Spr
HMR_4163	6-[(1S,2R)-1,2-dihydroxy-3-triphosphooxypropyl]-7,8-dihydropterin[c] => 6-pyruvoyltetrahydropterin[c] + triphosphate[c]	Pts
HMR_4160	GTP[c] + H2O[c] => 6-[(1S,2R)-1,2-dihydroxy-3-triphosphooxypropyl]-7,8-dihydropterin[c] + formate[c]	Gch1
HMR_5301	GTP[c] + uridine[c] => GDP[c] + UMP[c]	Uck1;Uck2;Uckl1
HMR_4880	UDP-glucuronate[c] + UMP[r] <=> UDP-glucuronate[r] + UMP[c]	Slc35d1
HMR_7264	UDP-N-acetylglucosamine[c] + dolichyl-phosphate[c] => N-acetyl-D-glucosaminyldiphosphodolichol[c] + UMP[c]	Dpagt1
HMR_7434	UDP-N-acetylglucosamine[c] + UMP[g] <=> UDP-N-acetylglucosamine[g] + UMP[c]	Slc35d2
HMR_4134	GDP[s] + H2O[s] => GMP[s] + Pi[s]	Cant1;Entpd1;Entpd2;Entpd3;Entpd4;Entpd5;Entpd6;Entpd8
HMR_0765	UDP-galactose[r] + glucosylceramide pool[r] => LacCer pool[r] + UDP[r]	4933434I20Rik;A4gnt;Alg1;B3galnt2;B3galt1;B3galt2;B3galt5;B3galtl;B3gnt2;B3gnt3;B3gnt4;B3gnt5;B3gnt6;B3gnt7;B3gnt8;B3gnt9;B3gntl1;B4galnt2;B4galnt3;B4galnt4;B4galt1;B4galt2;B4galt3;B4galt4;B4galt5;B4galt6;B4galt7;Fut10;Fut11;Fut4;Fut7;Fut9;Galnt7;Galntl5;Gbgt1;Gcnt7;Glt6d1;Glt8d1;Glt8d2;Mgat5b;Ogt;Pigb;Pigm;Pigv;Pigz;Poglut1;Pomgnt1;Stt3a;Stt3b;Uggt1;Uggt2
HMR_8146	glucosylceramide pool[c] <=> glucosylceramide pool[g]	Col4a3bp
HMR_0761	UDP-glucose[c] + ceramide pool[c] => UDP[c] + glucosylceramide pool[c]	Ugcg
HMR_0730	ceramide pool[c] <=> ceramide pool[r]	Col4a3bp;Csnk1g2;Ppm1l;Prkd1;Vapa;Vapb
HMR_0735	PC-LD pool[g] + ceramide pool[g] => 1,2-diacylglycerol-LD-TAG pool[g] + SM pool[g]	Sgms1;Sgms2
HMR_6635	PC-LD pool[c] + retinol[c] => 1-lysolecithin pool[c] + retinyl-ester[c]	Awat1;Awat2;Dgat1;Dgat2;Lrat;Rbp1;Rbp2
HMR_6671	11-cis-retinol[c] + palmitoyl-CoA[c] => 11-cis-retinyl-palmitate[c] + CoA[c]	Awat1;Awat2;Dgat1;Dgat2;Lrat
HMR_5338	S-[2-carboxy-1-(1H-imidazol-4-yl)ethyl]-L-cysteine[c] + acetyl-CoA[c] => CoA[c] + N-acetyl-S-[2-carboxy-1-(1H-imidazol-4-yl)ethyl]-L-cysteine[c]	Elovl1;Elovl2;Elovl3;Elovl4;Elovl5;Elovl6;Elovl7
HMR_4546	acetyl-CoA[c] + serotonin[c] => CoA[c] + N-acetyl-serotonin[c]	Aanat
HMR_6244	2 K+[c] + 2 Na+[s] + serotonin[s] => 2 K+[s] + 2 Na+[c] + serotonin[c]	Slc6a4
HMR_4932	H+[s] + K+[c] + 3 Na+[s] + glutamate[s] => H+[c] + K+[s] + 3 Na+[c] + glutamate[c]	Slc1a1;Slc1a2;Slc1a3;Slc1a6;Slc1a7
HMR_4260	ATP[c] + H2O[c] + deamido-NAD[c] + glutamine[c] => AMP[c] + NAD+[c] + PPi[c] + glutamate[c]	Nadsyn1
HMR_4255	H2O[c] + deamido-NAD[c] => AMP[c] + nicotinate ribonucleotide[c]	Enpp1;Enpp3;Nudt12
HMR_4257	ATP[c] + nicotinate ribonucleotide[c] <=> PPi[c] + deamido-NAD[c]	Nmnat1;Nmnat2;Nmnat3
HMR_4253	ATP[c] + nicotinate D-ribonucleoside[c] => ADP[c] + nicotinate ribonucleotide[c]	Nmrk1;Nmrk2
HMR_4262	PPi[c] + nicotinamide D-ribonucleotide[c] <=> PRPP[c] + nicotinamide[c]	Nampt
HMR_7769	SAH[c] + SAM[m] <=> SAH[m] + SAM[c]	Slc25a26
HMR_6908	2-methoxy-6-all trans-decaprenyl-2-methoxy-1,4-benzoquinol[m] + SAM[m] => 6-methoxy-3-methyl-2-all-trans-decaprenyl-1,4-benzoquinol[m] + SAH[m]	Coq5
HMR_4583	SAH[c] + creatine[c] <=> SAM[c] + guanidinoacetate[c]	Gamt
HMR_3877	H2O[c] + SAH[c] => adenosine[c] + homocysteine[c]	Ahcy;Ahcyl1;Ahcyl2
HMR_5031	adenosine[c] <=> adenosine[m]	Slc29a1
HMR_5003	cytidine[c] <=> cytidine[s]	Slc29a1;Slc29a2
HMR_6351	Na+[s] + uridine[s] => Na+[c] + uridine[c]	Slc28a1;Slc28a2
HMR_6355	2 Na+[s] + adenosine[s] => 2 Na+[c] + adenosine[c]	Slc28a3
HMR_3969	ITP[c] + uridine[c] => IDP[c] + UMP[c]	Uck1;Uck2
HMR_4125	UDP-xylose[c] + UMP[g] <=> UDP-xylose[g] + UMP[c]	Slc35b4
HMR_3970	H2O[c] + UMP[c] => Pi[c] + uridine[c]	Nt5c3
HMR_4579	Pi[c] + uridine[c] <=> ribose-1-phosphate[c] + uracil[c]	Upp1;Upp2
HMR_4642	H2O[c] + dUMP[c] => Pi[c] + deoxyuridine[c]	Nt5c;Nt5m
HMR_4643	H2O[m] + dUTP[m] => PPi[m] + dUMP[m]	Dut;Itpa
HMR_4933	AKG[s] + Na+[s] => AKG[c] + Na+[c]	Slc25a19
HMR_4776	AKG[c] + O2[c] + proline[c] => CO2[c] + succinate[c] + trans-4-hydroxy-L-proline[c]	P4ha1;P4ha2;P4ha3
HMR_3838	1-pyrroline-5-carboxylate[m] + ubiquinol[m] <=> proline[m] + ubiquinone[m]	Prodh;Prodh2
HMR_4575	(S)-dihydroorotate[c] + ubiquinone[m] <=> orotate[c] + ubiquinol[m]	Dhodh
HMR_4652	fumarate[m] + ubiquinol[m] <=> succinate[m] + ubiquinone[m]	Sdha;Sdhb;Sdhc;Sdhd
HMR_4852	AKG[c] + malate[m] <=> AKG[m] + malate[c]	Slc25a11
HMR_4087	NAD+[m] + malate[m] => CO2[m] + H+[m] + NADH[m] + pyruvate[m]	Me2
HMR_4198	pyruvate[m] + serine[m] => alanine[m] + hydroxypyruvate[m]	Agxt
HMR_4792	5,10-methylene-THF[m] + H2O[m] + glycine[m] <=> THF[m] + serine[m]	Shmt2
HMR_5336	2 H+[c] + H2O[c] + S-[2-carboxy-1-(1H-imidazol-4-yl)ethyl]glutathione[c] => S-[2-carboxy-1-(1H-imidazol-4-yl)ethyl]-L-cysteine[c] + glutamate[c] + glycine[c]	Acer3;Acy3;Macrod1;Macrod2;Naaa;Ntan1;Oard1;Sirt1;Sirt2;Sirt3;Sirt5;Sirt6;Sirt7;Wdyhv1
HMR_5292	acetate[c] <=> acetate[m]	Slc16a13;Slc16a9
HMR_4099	ATP[m] + CoA[m] + acetate[m] => AMP[m] + PPi[m] + acetyl-CoA[m]	Acss1;Acss3
HMR_8787	methylmalonyl-CoA[m] => CO2[m] + propanoyl-CoA[m]	Echdc1
HMR_0161	CoA[m] + O-butanoylcarnitine[m] <=> L-carnitine[m] + butyryl-CoA[m]	Cpt2;Crat
HMR_0163	CoA[m] + L-octanoylcarnitine[m] <=> L-carnitine[m] + octanoyl-CoA[m]	Crot
HMR_3030	CoA[p] + O-acetylcarnitine[p] <=> L-carnitine[p] + acetyl-CoA[p]	Crat
HMR_3625	cholesterol[r] + lauroyl-CoA[r] => CoA[r] + cholesterol-ester-laur[r]	Soat1;Soat2
HMR_1776	H+[r] + NADPH[r] + O2[r] + cholesterol[r] => 25-hydroxycholesterol[r] + H2O[r] + NADP+[r]	Ch25h
HMR_0018	cholesterol[c] <=> cholesterol[s]	Npc1l1
HMR_1735	H+[c] + NADPH[c] + O2[c] + cholesterol[c] => 24-hydroxycholesterol[c] + H2O[c] + NADP+[c]	Cyp46a1
HMR_1737	24-hydroxycholesterol[c] + H+[c] + NADPH[c] + O2[c] => H2O[c] + NADP+[c] + cholest-5-ene-3beta,7alpha,24(S)-triol[c]	Cyp39a1
HMR_1584	7alpha-hydroxycholesterol[r] + NAD+[r] => 7alpha-hydroxycholest-4-en-3-one[r] + H+[r] + NADH[r]	Hsd3b7
HMR_1797	26-hydroxycholesterol[c] + H+[c] + NADPH[c] + O2[c] => H2O[c] + NADP+[c] + cholest-5-ene-3beta,7alpha,27-triol[c]	Cyp27a1;Cyp2e1
HMR_1531	H+[c] + NADPH[c] + O2[c] + provitamin D3[c] => 27alpha-hydroxy-7-dehydrocholesterol[c] + H2O[c] + NADP+[c]	Cyp27a1
HMR_6403	2 H+[c] + 2 PAPS[c] + 2 SAM[c] + [protein]-N6-(octanoyl)lysine[c] => 2 5-deoxyadenosine[c] + 2 PAP[c] + [protein]-N6-(lipoyl)lysine[c] + 2 methionine[c]	Lias
HMR_6743	SAM[c] + noradrenaline[c] => SAH[c] + adrenaline[c]	Pnmt
HMR_0653	PE-LD pool[c] + SAM[c] => PE-NME-LD pool[c] + SAH[c]	Pemt
HMR_0468	1,2-diacylglycerol-bile-PC pool[c] + CDP-choline[c] + H+[c] => CMP[c] + bile-PC pool[c]	Cept1;Chpt1
HMR_0470	ATP[c] + H2O[c] + bile-PC pool[c] => ADP[c] + Pi[c] + bile-PC pool[s]	Abcb4
HMR_0876	CMP-N-acetylneuraminate[c] + paragloboside[c] => CMP[c] + sialyl-3-paragloboside[c]	St3gal6
HMR_8278	UDP-N-acetylglucosamine[g] + lactoneotetraosylceramide[g] => UDP[g] + nLc5Cer[g]	B3gnt2
HMR_8198	UDP-N-acetyl-D-galactosamine[g] + globoside[g] => UDP[g] + alpha-GalNAc-globoside[g]	Gbgt1
HMR_7568	UDP-N-acetylglucosamine[c] + UDP-glucuronate[c] => 2 UDP[c] + hyaluronan biosynthesis, precursor 1[s]	Has1;Has2;Has3
HMR_0919	UDP-galactose[c] + ceramide pool[c] => D-galactosyl-N-acylsphingosine[c] + UDP[c]	Ugt8a
HMR_7208	UDP-glucuronate[g] + heparan sulfate, precursor 1[g] => UDP[g] + heparan sulfate, precursor 2[g]	Ext1;Ext2
HMR_8485	H2O[g] + UDP[g] => Pi[g] + UMP[g]	Cant1;Entpd4;Entpd6
HMR_8150	UDP-galactose[g] + globoside[g] => H+[g] + UDP[g] + galactosylgloboside[g]	B3galt5
HMR_7174	Tn-antigen[g] + UDP-N-acetylglucosamine[g] => UDP[g] + core 3[g]	B3gnt6
HMR_7207	3-beta-D-glucuronosyl-3-beta-D-galactosyl-4-beta-D-galactosyl-O-beta-D-xylosylprotein[g] + UDP-N-acetylglucosamine[g] => UDP[g] + heparan sulfate, precursor 1[g]	Extl2;Extl3
HMR_7175	UDP-N-acetylglucosamine[g] + core 3[g] => UDP[g] + core 4[g]	B3gnt6;Gcnt3
HMR_7206	3-beta-D-glucuronosyl-3-beta-D-galactosyl-4-beta-D-galactosyl-O-beta-D-xylosylprotein[g] + UDP-N-acetyl-D-galactosamine[g] => UDP[g] + chondroitin sulfate precursor (GalNAc-GlcA-(Gal)2-Xyl-L-Ser (protein))[g]	Csgalnact1;Csgalnact2
HMR_7491	2 PAPS[g] + chondroitin sulfate precursor (GalNAc-GlcA-(Gal)2-Xyl-L-Ser (protein))[g] => 2 PAP[g] + chondroitin sulfate A (GalNAc4S-GlcA), B (IdoA2S-GalNAc4S), and E (GalNAc4,6diS-GlcA), precursor 1[g]	Chst11;Chst12;Chst13;Chst14
HMR_7510	PAPS[g] + chondroitin sulfate B (IdoA2S-GalNAc4s), precursor 5[g] => PAP[g] + chondroitin sulfate B - dermatan sulfate (IdoA2S-GalNAc4S) proteoglycan[g]	Dse;Ust
HMR_4847	adenine[c] <=> adenine[s]	Slc29a2
HMR_4519	H2O[c] + NAD+[c] + hypoxanthine[c] => H+[c] + NADH[c] + xanthine[c]	Xdh
HMR_6988	2 H+[c] + H2O2[c] + 2 iodide[c] => 2 H2O[c] + iodine[c]	Tpo
HMR_6056	triiodothyronine[c] <=> triiodothyronine[s]	Slc16a2
HMR_6826	NADPH[c] + triiodothyronine[c] => 3,3-diiodo-L-thyronine[c] + NADP+[c] + iodide[c]	Dio1;Dio2;Dio3
HMR_6831	3,3-diiodo-L-thyronine-4-O-sulfate[c] + H2O[c] => 3,3-diiodo-L-thyronine[c] + sulfate[c]	Sts
HMR_1914	HCO3-[c] + sulfate[s] => HCO3-[s] + sulfate[c]	Slc26a1
HMR_2038	H2O[c] + estrone 3-sulfate[c] => estrone[c] + sulfate[c]	Arsa;Sts
HMR_4185	ATP[c] + sulfate[c] => PPi[c] + adenylyl sulfate[c]	Papss1;Papss2
HMR_7968	H+[r] + NADH[r] + estrone[r] => NAD+[r] + estradiol-17beta[r]	H2-Ke6;Hsd17b1;Hsd17b11;Hsd17b12;Hsd17b2;Hsd17b6;Hsd17b7
HMR_1969	PAPS[c] + dehydroepiandrosterone[c] => PAP[c] + dehydroepiandrosterone sulfate[c]	Sult1e1
HMR_1941	21-hydroxypregnenolone[c] + NAD+[c] => 11-deoxycorticosterone[c] + H+[c] + NADH[c]	Hsd3b1;Hsd3b6
HMR_2014	4-androstene-3,17-dione[c] + H+[c] + NADPH[c] => 5alpha-androstane-3,17-dione[c] + NADP+[c]	Akr1d1
HMR_7955	4-androstene-3,17-dione[r] + H+[r] + NADH[r] => NAD+[r] + testosterone[r]	H2-Ke6;Hsd17b2;Hsd17b6
HMR_1973	4-androstene-3,17-dione[c] + H+[c] + NADPH[c] => NADP+[c] + testosterone[c]	Akr1c18;H2-Ke6;Hsd17b1;Hsd17b11;Hsd17b12;Hsd17b2;Hsd17b3;Hsd17b6;Hsd17b7
HMR_7959	UDP-glucuronate[r] + testosterone[r] => UDP[r] + testosterone glucuronide[r]	Ugt1a7c;Ugt1a8;Ugt2b1;Ugt2b35
HMR_4525	H2O[r] + UDP-N-acetylglucosamine[r] => N-acetyl-D-mannosamine[r] + UDP[r]	Gne
HMR_0860	UDP-galactose[c] + lc3Cer[c] => UDP[c] + lc4Cer[c]	B3galt1;B3galt2;B3galt5
HMR_9727	UDP-glucose[c] => glycogen[c] + UDP[c]	Gys1;Gys2;Ppp1r3b;Ppp1r3c
HMR_4128	UDP-galactose[c] <=> UDP-glucose[c]	Gale
HMR_0859	LacCer pool[c] + UDP-N-acetylglucosamine[c] => UDP[c] + lc3Cer[c]	B3gnt5
HMR_7203	Gal-Xyl-L-Ser-[protein][g] + UDP-galactose[g] => Gal2-Xyl-L-Ser-[protein][g] + UDP[g]	B3galt6
HMR_8257	Tn-antigen[g] + UDP-N-acetylglucosamine[g] => UDP[g] + core 6[g]	Gcnt1
HMR_7328	G00020[g] + UDP-N-acetylglucosamine[g] => G00021[g] + UDP[g]	Mgat5
HMR_8166	GA2[g] + UDP-galactose[g] => GA1[g] + UDP[g]	B3galt4
HMR_4379	ATP[c] + fructose-6-phosphate[c] => ADP[c] + fructose-1,6-bisphosphate[c]	1810043G02Rik;Pfkl;Pfkm;Pfkp
HMR_7265	N-acetyl-D-glucosaminyldiphosphodolichol[c] + UDP-N-acetylglucosamine[c] => N,N-chitobiosyldiphosphodolichol[c] + UDP[c]	Alg13;Alg14
HMR_7266	GDP-mannose[c] + N,N-chitobiosyldiphosphodolichol[c] => GDP[c] + beta-D-mannosyldiacetylchitobiosyldiphosphodolichol[c]	Alg1
HMR_7743	GDP[c] + H+[c] <=> GDP[g] + H+[g]	Kpna6;Xpo6;Xpo7
HMR_4182	GTP[c] + cytidine[c] => CMP[c] + GDP[c]	Fam20b;Fggy;Fn3k;Fn3krp;Nol9
HMR_4387	GTP[c] + mannose-1-phosphate[c] => GDP-mannose[c] + PPi[c]	Gmppa;Gmppb
HMR_4843	GDP[c] + GTP[m] <=> GDP[m] + GTP[c]	Aldh1a3;Aldh3a1;Aldh3b2
HMR_4022	GTP[c] => PPi[c] + cGMP[c]	Adcy1;Adcy10;Adcy2;Adcy3;Adcy4;Adcy5;Adcy6;Adcy7;Adcy8;Adcy9;Gucy1a2;Gucy1a3;Gucy1b2;Gucy1b3;Gucy2c;Gucy2e;Gucy2f;Npr1;Npr2
HMR_4016	ADP[c] + GTP[c] <=> ATP[c] + GDP[c]	Nme1;Nme2;Nme3;Nme4;Nme5;Nme6;Nme7
HMR_0651	CTP[c] + ethanolamine-phosphate[c] => CDP-ethanolamine[c] + PPi[c]	Pcyt2
HMR_0648	ATP[c] + ethanolamine[c] => ADP[c] + ethanolamine-phosphate[c]	Chka;Chkb;Etnk1;Etnk2
HMR_0635	H2O[c] + sn-glycerol-3-PC[c] => choline[c] + sn-glycerol-3-phosphate[c]	Gpcpd1
HMR_4954	choline[c] <=> choline[s]	Slc22a1;Slc22a2;Slc22a5;Slc44a1;Slc44a2;Slc44a3;Slc44a4;Slc44a5
HMR_0636	ATP[c] + choline[c] => ADP[c] + phosphocholine[c]	Chka;Chkb
HMR_9805	H2O[c] + sn-glycerol-3-PC[c] => glycerol[c] + phosphocholine[c]	Enpp6
HMR_0444	glycerol[c] <=> glycerol[s]	Aqp3;Aqp7
HMR_4416	H2O[s] + galactosylglycerol[s] => galactose[s] + glycerol[s]	Gla;Glb1;Rpl36a
HMR_8877	2 Na+[s] + galactose[s] => 2 Na+[c] + galactose[c]	Slc5a1
HMR_7745	beta-D-glucose[c] <=> glucose[c]	Galm
HMR_5450	Na+[s] + glucose[s] => Na+[c] + glucose[c]	Slc5a10;Slc5a11;Slc5a12;Slc5a2;Slc5a9
HMR_8581	H2O[s] + maltotriose[s] => glucose[s] + maltose[s]	Ganc;Mgam
HMR_8586	maltose[c] <=> maltose[s]	Slc2a3
HMR_8584	H2O[s] + starch structure 2[s] => glucose[s] + maltose[s]	Sis
HMR_5029	glucose[s] <=> glucose[c]	Slc2a1;Slc2a10;Slc2a12;Slc2a2;Slc2a3;Slc2a4;Slc2a5;Slc2a6;Slc2a7;Slc2a8;Slc2a9;Slc5a2
HMR_7746	ATP[c] + beta-D-glucose[c] => ADP[c] + beta-D-glucose-6-phosphate[c]	Gck;Hk1;Hk2;Hk3;Hkdc1
HMR_4996	glucosamine[s] => glucosamine[c]	Slc2a1;Slc2a2;Slc2a4
HMR_4321	fructose[c] <=> fructose[s]	Slc2a2;Slc2a5;Slc2a7;Slc2a8;Slc2a9
HMR_8568	H2O[c] + maltodecaose[c] => fructose[c] + maltononaose[c]	Amy1;Amy2a5;Amy2b
HMR_4303	H2O[s] + sucrose[s] => fructose[s] + glucose[s]	Gaa;Ganc;Mgam;Sis
HMR_0762	H2O[c] + glucosylceramide pool[c] => ceramide pool[c] + glucose[c]	Gba;Gba2
HMR_0760	ATP[c] + ceramide pool[c] => ADP[c] + ceramide-1P pool[c]	Cerk
HMR_8220	FAD[c] + dihydroceramide pool[c] => FADH2[c] + ceramide pool[c]	Degs1
HMR_0750	acyl-CoA-LD-SM pool[c] + sphinganine[c] => CoA[c] + dihydroceramide pool[c]	Cers1;Cers2;Cers3;Cers4;Cers5;Cers6
HMR_0588	1-acylglycerol-3P-LD-TG1 pool[c] + acyl-CoA-LD-TG2 pool[c] => CoA[c] + phosphatidate-LD-TAG pool[c]	Abhd5;Agpat1;Agpat2;Agpat3;Agpat4;Agpat5;Lclat1;Mboat1;Mboat2
HMR_0581	CTP[m] + phosphatidate-CL pool[m] => CDP-diacylglycerol-CL pool[m] + PPi[m]	Cds1;Cds2
HMR_0586	CDP-diacylglycerol-CL pool[m] + PG-CL pool[m] => CL pool[m] + CMP[m]	Crls1
HMR_4026	ADP[m] + CDP[m] <=> ATP[m] + CMP[m]	Cmpk2
HMR_4611	ATP[c] + thioredoxin[c] => H2O[c] + dATP[c] + oxidized thioredoxin[c]	Rrm1;Rrm2;Rrm2b
HMR_7269	G00005[c] + GDP-mannose[c] => G10526[c] + GDP[c]	Alg11
HMR_4399	GDP-mannose[c] => GDP-4-dehydro-6-deoxy-D-mannose[c] + H2O[c]	Gmds
HMR_7267	GDP-mannose[c] + beta-D-mannosyldiacetylchitobiosyldiphosphodolichol[c] => GDP[c] + alpha-D-mannosyl-beta-D-mannosyl-diacetylchitobiosyldiphosphodolichol[c]	Alg2
HMR_7263	CTP[c] + dolichol[c] => CDP[c] + dolichyl-phosphate[c]	Dolk
HMR_7161	0.18 ATP[c] + 0.3 CTP[c] + 0.34 GTP[c] + 0.18 UTP[c] => PPi[c] + RNA[c]	Fam65a;Mtpap;Nqo1;Papd4;Papola;Papolb;Papolg;Polr1a;Polr1b;Polr1c;Polr1d;Polr1e;Polr2a;Polr2b;Polr2c;Polr2d;Polr2e;Polr2f;Polr2g;Polr2h;Polr2i;Polr2j;Polr2k;Polr2l;Polr3a;Polr3b;Polr3c;Polr3d;Polr3e;Polr3f;Polr3g;Polr3gl;Polr3k;Polrmt;Reg3b;Tut1;Zcchc11;Zcchc6;Znrd1
HMR_4532	CTP[c] + neungc[c] => CMP-neuNGc[c] + PPi[c]	Cmas
HMR_4530	H2O[c] + N-acetylneuraminate-9-phosphate[c] => N-acetylneuraminate[c] + Pi[c]	Nanp
HMR_8162	CMP-N-acetylneuraminate[g] + sialyl-galactosylgloboside[g] => CMP[g] + disialylgalactosylgloboside[g]	St8sia1
HMR_8224	GD3[c] + acetyl-CoA[c] => 9-O-acetylated-GD3[c] + CoA[c]	Slc33a1
HMR_4093	H2O[c] + acetyl-CoA[c] => CoA[c] + acetate[c]	Acot12
HMR_8380	H2O[c] + N-acetyl-D-glucosaminylphosphatidylinositol[c] => 6-(alpha-D-glucosaminyl)-1-phosphatidyl-1D-myo-inositol[c] + acetate[c]	Pigl
HMR_8381	6-(alpha-D-glucosaminyl)-1-phosphatidyl-1D-myo-inositol[c] + palmitoyl-CoA[c] => CoA[c] + glucosaminyl-acylphosphatidylinositol[c]	Pigw
HMR_8383	dolichyl-phosphate-D-mannose[r] + glucosaminyl-acylphosphatidylinositol[r] => dolichyl-phosphate[r] + mgacpail heparan sulfate[r]	Pigm;Pigx
HMR_7274	G00006[r] + dolichyl-phosphate-D-mannose[r] => G10595[r] + dolichyl-phosphate[r]	Alg3
HMR_8691	H2O[r] + dolichyl-diphosphate[r] => Pi[r] + dolichyl-phosphate[r]	Dolpp1
HMR_7275	G10595[r] + dolichyl-phosphate-D-mannose[r] => G10596[r] + dolichyl-phosphate[r]	Alg9
HMR_8389	dolichyl-phosphate-D-mannose[r] + m2emgacpail heparan sulfate[r] => dolichyl-phosphate[r] + m3emgacpail heparan sulfate[r]	Pigz
HMR_7276	G10596[r] + dolichyl-phosphate-D-mannose[r] => G10597[r] + dolichyl-phosphate[r]	Alg12
HMR_8385	dolichyl-phosphate-D-mannose[r] + m2gacpail heparan sulfate[r] => dolichyl-phosphate[r] + m3gacpail heparan sulfate[r]	Pigb
HMR_7278	UDP-glucose[r] + dolichyl-phosphate[r] => UDP[r] + dolichyl-D-glucosyl-phosphate[r]	Alg5
HMR_7280	G10598[r] + dolichyl-D-glucosyl-phosphate[r] => G10599[r] + dolichyl-phosphate[r]	Alg8
HMR_7261	H2O[r] + dolichyl-phosphate[r] => Pi[r] + dolichol[r]	Alg10b
HMR_7285	(Glc)3 (GlcNAc)2 (Man)9 (PP-Dol)1[r] + [protein]-L-asparagine[r] => (alpha-D-Glucosyl)3-(alpha-D-mannosyl)8-beta-D-mannosyl-diacetylchitobiosyl-L-asparagine (protein)[r] + dolichyl-diphosphate[r]	Dad1;Ddost;Rpn1;Rpn2;Stt3a;Stt3b;Tusc3
HMR_8393	PE-LD pool[r] + m3gacpail heparan sulfate[r] => 1,2-diacylglycerol-LD-PE pool[r] + em3gacpail heparan sulfate[r]	Pigf;Pigg;Pigo
HMR_1659	ATP[c] + H2O[c] + choloyl-CoA[c] => ADP[c] + Pi[c] + choloyl-CoA[p]	Abcd1;Bcap31;Dusp9;Idh3g;L1cam;Pdzd4;Plxnb3;Pnck;Slc6a8;Ssr4
HMR_4097	ATP[c] + CoA[c] + acetate[c] => AMP[c] + PPi[c] + acetyl-CoA[c]	Acss2
HMR_7228	acetyl-CoA[c] + heparan sulfate, degradation product 2[l] => CoA[c] + heparan sulfate, degradation product 3[l]	Hgsnat
HMR_7229	H2O[l] + heparan sulfate, degradation product 3[l] => N-acetylglucosamine[l] + heparan sulfate, degradation product 4[l]	Naglu
HMR_7429	H2O[l] + beta-1,4-mannose-N-acetylglucosamine[l] => N-acetylglucosamine[l] + mannose[l]	Manba
HMR_7428	(alpha-D-mannosyl)2-beta-D-mannosyl-N-acetylglucosamine[l] + 2 H2O[l] => beta-1,4-mannose-N-acetylglucosamine[l] + 2 mannose[l]	Man2b1;Man2b2;Man2c1
HMR_7518	H2O[l] + chondroitin sulfate B - dermatan sulfate (IdoA2S-GalNAc4S), degradation product 3[l] => L-iduronic acid[l] + chondroitin sulfate A (GalNAc4S-GlcA), degradation product 3[l]	Idua
HMR_7502	H2O[l] + chondroitin sulfate A (GalNAc4S-GlcA), free chain[l] => chondroitin sulfate A (GalNAc4S-GlcA), degradation product 1[l] + sulfate[l]	Arsb
HMR_1434	CoA[c] + acetoacetyl-CoA[c] <=> 2 acetyl-CoA[c]	Acat2
HMR_3475	H2O[p] + acetyl-CoA[p] => CoA[p] + acetate[p]	Acot8
HMR_1581	H+[r] + NADPH[r] + O2[r] + cholesterol[r] => 7alpha-hydroxycholesterol[r] + H2O[r] + NADP+[r]	Cyp7a1
HMR_7613	1-organyl-2-lyso-sn-glycero-3-phosphocholine[c] + acetyl-CoA[c] => 2-acetyl-1-alkyl-sn-glycero-3-phosphocholine[c] + CoA[c]	Lpcat1;Lpcat2
HMR_4628	acetyl-CoA[c] + glucosamine-6-phosphate[c] => CoA[c] + N-acetylglucosamine-6-phosphate[c]	Gnpnat1
HMR_4631	N-acetylglucosamine-6-phosphate[c] => N-acetylglucosamine-1-phosphate[c]	Pgm3
HMR_4524	ATP[c] + N-acetylglucosamine[c] => ADP[c] + N-acetylglucosamine-6-phosphate[c]	Nagk
HMR_4629	H2O[c] + N-acetylglucosamine-6-phosphate[c] => acetate[c] + glucosamine-6-phosphate[c]	Amdhd2
HMR_4299	H2O[c] + glucosamine-6-phosphate[c] => NH3[c] + fructose-6-phosphate[c]	Gnpda1;Gnpda2
HMR_4348	threonine[c] => 2-oxobutyrate[c] + NH3[c]	Sds;Sdsl
HMR_4175	GSH[c] + H2O[c] => cys-gly[c] + glutamate[c]	Ggt1;Ggt5;Ggt6;Ggt7
HMR_4118	GSSG[c] + H+[c] + NADPH[c] => 2 GSH[c] + NADP+[c]	Gsr
HMR_4326	ATP[c] + gamma-glutamyl-cysteine[c] + glycine[c] => ADP[c] + GSH[c] + Pi[c]	Gss
HMR_4708	gamma-glutamyl-cysteine[c] => 5-oxoproline[c] + cysteine[c]	Ggact;Ggct
HMR_5131	ATP[c] + alanine[c] + tRNA(ala)[c] => AMP[c] + L-alanyl-tRNA(ala)[c] + PPi[c]	Aars;Aars2
HMR_7642	D-alanine[c] => alanine[c]	Prosc
HMR_5070	histidine[c] <=> histidine[s]	Slc36a1;Slc3a2;Slc43a1;Slc43a2;Slc7a1;Slc7a2;Slc7a3;Slc7a5;Slc7a7;Slc7a8
HMR_5308	Na+[s] + glutamine[s] => Na+[c] + glutamine[c]	Slc1a5;Slc38a1;Slc38a2;Slc38a4;Slc6a14;Slc6a15;Slc6a19
HMR_4046	ATP[c] + H2O[c] + glutamine[c] + xanthosine-5-phosphate[c] => AMP[c] + GMP[c] + PPi[c] + glutamate[c]	Gmps
HMR_4481	H2O[c] + adenosine[c] => NH3[c] + inosine[c]	Ada
HMR_5032	adenosine[c] <=> adenosine[s]	Slc29a1;Slc29a2;Slc29a4
HMR_4574	Pi[c] + inosine[c] <=> hypoxanthine[c] + ribose-1-phosphate[c]	Pnp
HMR_5129	Na+[s] + guanosine[s] => Na+[c] + guanosine[c]	Slc28a2;Slc28a3
HMR_7725	H2O[l] + dTMP[l] => Pi[l] + thymidine[l]	Nt5c
HMR_5384	5-methylthioadenosine[c] + Pi[c] => adenine[c] + methylthioribose-1p[c]	Mtap
HMR_5385	methylthioribose-1p[c] => S-methyl-5-thio-D-ribulose-1-phosphate[c]	Mri1
HMR_5386	S-methyl-5-thio-D-ribulose-1-phosphate[c] => 2,3-diketo-5-methylthiopentyl-1-phosphate[c] + H2O[c]	Apip
HMR_5387	2,3-diketo-5-methylthiopentyl-1-phosphate[c] + H2O[c] => 1,2-dihydroxy-5-(methylthio)pent-1-en-3-one[c] + Pi[c]	Enoph1
HMR_4746	H2O[c] + 4 porphobilinogen[c] => 4 NH3[c] + hydroxymethylbilane[c]	Hmbs
HMR_4507	H2O[c] + dCMP[c] => NH3[c] + dUMP[c]	Dctd
HMR_4437	histidine[c] => NH3[c] + urocanate[c]	Hal
HMR_4114	2-oxoglutaramate[c] + H2O[c] => AKG[c] + NH3[c]	Nit2
HMR_8022	AKG[c] + L-2-aminoadipate[m] <=> AKG[m] + L-2-aminoadipate[c]	Slc25a21
HMR_3957	NAD+[m] + isocitrate[m] => AKG[m] + CO2[m] + H+[m] + NADH[m]	Idh3a;Idh3b;Idh3g
HMR_6780	AKG[m] + tyrosine[m] => 4-hydroxyphenylpyruvate[m] + glutamate[m]	Got2;Tat
HMR_3792	2-methyl-3-oxopropanoate[m] + glutamate[m] <=> AKG[m] + D-3-amino-isobutanoate[m]	Abat
HMR_6419	2-oxo-3-methylvalerate[m] + lipoamide[m] => CO2[m] + S-(2-methylbutanoyl)-dihydrolipoamide[m]	Bckdha;Bckdhb
HMR_3751	isobutyryl-CoA[m] + ubiquinone[m] => methacrylyl-CoA[m] + ubiquinol[m]	Acads;Acadsb
HMR_6417	CoA[m] + S-(2-methylpropanoyl)-dihydrolipoamide[m] <=> dihydrolipoamide[m] + isobutyryl-CoA[m]	Dbt
HMR_6412	CoA[m] + S-acetyldihydrolipoamide[m] => acetyl-CoA[m] + dihydrolipoamide[m]	Dlat
HMR_3206	2-methylacetoacetyl-CoA[m] + CoA[m] => acetyl-CoA[m] + propanoyl-CoA[m]	Acaa2;Hadhb
HMR_3208	ATP[m] + H+[m] + HCO3-[m] + propanoyl-CoA[m] => ADP[m] + Pi[m] + methylmalonyl-CoA[m]	Pcca;Pccb
HMR_1065	11,12-EET[c] + ATP[c] + CoA[c] + H+[c] + 2 H2O[c] + NAD+[c] + O2[c] => 9,10-epoxy-(6Z,12Z)-octadecadienoic acid[c] + AMP[c] + H2O2[c] + NADH[c] + PPi[c] + acetyl-CoA[c]	Aasdh;Acaa1a;Acaa2;Acot2;Acot3;Acot4;Acot7;Acot8;Acox1;Acox3;Acsf2;Acsf3;Amacr;Baat;Echs1;Hadh;Hadha;Hadhb;Hsd17b10;Hsd17b4;Slc27a1;Slc27a2;Slc27a3;Slc27a4
HMR_4201	H2O2[c] + methanol[c] => 2 H2O[c] + formaldehyde[c]	Cat;Epx;Lpo;Pxdn
HMR_4700	H2O[c] + NAD+[c] + dimethylglycine[c] => H+[c] + NADH[c] + formaldehyde[c] + sarcosine[c]	Dmgdh
HMR_4699	betaine[c] + homocysteine[c] => dimethylglycine[c] + methionine[c]	Bhmt;Bhmt2
HMR_4697	H2O[c] + NAD+[c] + betaine_aldehyde[c] => 2 H+[c] + NADH[c] + betaine[c]	Aldh7a1
HMR_6715	SAM[c] + indoleacetate[c] => SAH[c] + methyl-indole-3-acetate[c]	Comt;Tomt
HMR_9192	adrenaline[c] <=> adrenaline[s]	Slc22a1;Slc22a2;Slc29a4
HMR_8081	L-dopa[c] <=> L-dopa[s]	Slc16a10
HMR_6241	noradrenaline[c] <=> noradrenaline[s]	Slc22a1;Slc22a2;Slc22a3;Slc29a4
HMR_8094	PAPS[c] + noradrenaline[c] => PAP[c] + norepinephrine sulfate[c]	Sult1b1;Sult1c2
HMR_4283	H2O[c] + NADP+[c] + acetaldehyde[c] <=> H+[c] + NADPH[c] + acetate[c]	Aldh1a3;Aldh3a1;Aldh3b1;Aldh3b2
HMR_0641	H2O[c] + acetylcholine[c] => acetate[c] + choline[c]	Ache;Bche
HMR_7612	2-acetyl-1-alkyl-sn-glycero-3-phosphocholine[s] + H2O[s] => 1-organyl-2-lyso-sn-glycero-3-phosphocholine[s] + acetate[s]	Pla2g7
HMR_3858	D-lactate[s] + H+[s] => D-lactate[c] + H+[c]	Slc16a1;Slc16a3;Slc16a4;Slc16a5;Slc16a6;Slc16a7;Slc16a8
HMR_4196	glutamine[c] + pyruvate[c] => 2-oxoglutaramate[c] + alanine[c]	Ccbl1
HMR_3793	2-methyl-3-oxopropanoate[m] + alanine[m] <=> D-3-amino-isobutanoate[m] + pyruvate[m]	Agxt2
HMR_4091	NADP+[m] + malate[m] => CO2[m] + H+[m] + NADPH[m] + pyruvate[m]	Me3
HMR_4143	ATP[m] + H+[m] + HCO3-[m] + pyruvate[m] => ADP[m] + OAA[m] + Pi[m]	Pcx
HMR_5294	citrate[m] => OAA[m] + acetate[m]	Clybl
HMR_8357	H2O[m] + NAD+[m] + acetaldehyde[m] => H+[m] + NADH[m] + acetate[m]	Aldh1b1;Aldh2;Aldh3a2;Aldh7a1;Aldh9a1
HMR_7736	ATP[c] + H2O[c] + 3 beta-alanine[c] => ADP[c] + Pi[c] + 3 beta-alanine[s]	Slc32a1
HMR_4607	H2O[c] + homocarnosine[c] => 4-aminobutyrate[c] + histidine[c]	Cndp1;Cndp2
HMR_5139	ATP[c] + histidine[c] + tRNA(his)[c] => AMP[c] + L-histidyl-tRNA(his)[c] + PPi[c]	Hars;Hars2
HMR_4428	histidine[c] => CO2[c] + histamine[c]	Ddc;Hdc
HMR_6981	4-trimethylammoniobutanal[c] + H2O[c] + NAD+[c] => 2 H+[c] + NADH[c] + gamma-butyrobetaine[c]	Aldh9a1
HMR_3790	2-methyl-3-oxopropanoate[c] + H2O[c] + O2[c] => H2O2[c] + methylmalonate[c]	Aox1
HMR_4067	O2[c] + pyridoxine-phosphate[c] => H2O2[c] + pyridoxal-phosphate[c]	Pnpo
HMR_4514	H2O[c] + deoxycytidine[c] => NH3[c] + deoxyuridine[c]	Aicda;Cda
HMR_4513	ATP[c] + deoxycytidine[c] => ADP[c] + dCMP[c]	Dck
HMR_4064	H2O[c] + pyridoxal-phosphate[c] => Pi[c] + pyridoxal[c]	Klhl23;Pdxp;Phospho2;Sh3bp1
HMR_4375	fructose-1,6-bisphosphate[c] <=> DHAP[c] + GAP[c]	Aldoa;Aldob;Aldoc
HMR_7588	DHAP[c] + acyl-CoA-LD-TG2 pool[c] => CoA[c] + acylglycerone-phosphate[c]	Gnpat
HMR_4391	DHAP[c] <=> GAP[c]	Tpi1
HMR_4565	GAP[c] + sedoheptulose-7-phosphate[c] <=> erythrose-4-phosphate[c] + fructose-6-phosphate[c]	Taldo1
HMR_4381	glucose-6-phosphate[c] <=> fructose-6-phosphate[c]	Gpi1
HMR_4404	D-xylulose-5-phosphate[c] + erythrose-4-phosphate[c] <=> GAP[c] + fructose-6-phosphate[c]	Tkt;Tktl1;Tktl2
HMR_4477	D-xylulose-5-phosphate[c] <=> ribulose-5-phosphate[c]	Phactr1;Rpe
HMR_4595	ADP[c] + D-xylulose-5-phosphate[c] <=> ATP[c] + D-xylulose[c]	Xylb
HMR_8761	ATP[c] + D-tagatose[c] => ADP[c] + D-tagatose-6-phosphate[c]	Khk
HMR_4351	ribose-5-phosphate[r] <=> ribulose-5-phosphate[r]	Rpia
HMR_4052	ATP[c] + ribose-5-phosphate[c] => AMP[c] + PRPP[c]	Prps1;Prps1l1;Prps2
HMR_4350	ADP[c] + ribose-5-phosphate[c] <=> ATP[c] + ribose[c]	Bre;Rbks
HMR_4398	2-deoxy-D-ribose-5-phosphate[c] <=> GAP[c] + acetaldehyde[c]	Dera
HMR_4373	GAP[c] + NAD+[c] + Pi[c] <=> 1,3-bisphospho-D-glycerate[c] + H+[c] + NADH[c]	Gapdh;Gapdhs
HMR_8585	1,3-bisphospho-D-glycerate[c] + glucose-1-phosphate[c] => 3-phospho-D-glycerate[c] + glucose-1,6-bisphosphate[c]	Pgm2l1
HMR_4127	H2O[c] + UDP-glucose[c] => UMP[c] + glucose-1-phosphate[c]	Enpp1;Enpp3;Nudt14
HMR_6985	5-(D-galactosyloxy)-L-lysine-procollagen[c] + UDP-glucose[c] => 1,2-D-glucosyl-5-D-(galactosyloxy)-L-lysine-procollagen[c] + UDP[c]	Plod3
HMR_6984	UDP-galactose[c] + procollagen-5-hydroxy-L-lysine[c] => 5-(D-galactosyloxy)-L-lysine-procollagen[c] + UDP[c]	Colgalt2;Glt25d1;Plod3
HMR_4131	UDP-galactose[c] + glucose-1-phosphate[c] <=> UDP-glucose[c] + alpha-D-galactose-1-phosphate[c]	Galt
HMR_4414	ATP[c] + galactose[c] => ADP[c] + galactose-1-phosphate[c]	Fam227b;Galk1;Galk2
HMR_4130	ATP[c] + galactose[c] => ADP[c] + alpha-D-galactose-1-phosphate[c]	Galk1;Galk2
HMR_8443	ADP-glucose[c] + H2O[c] => AMP[c] + glucose-1-phosphate[c]	Adprm;Nudt5;Nudt9
HMR_4396	glucose-1-phosphate[c] <=> glucose-6-phosphate[c]	Pgm1;Pgm2;Pgm5
HMR_6983	AKG[c] + 2 H+[c] + O2[c] + [protein]-L-lysine[c] => CO2[c] + H2O[c] + procollagen-5-hydroxy-L-lysine[c] + succinate[c]	Cercam;Plod1;Plod2;Plod3
HMR_4939	2 Na+[s] + succinate[s] => 2 Na+[c] + succinate[c]	Slc13a2
HMR_4372	2,3-bisphospho-D-glycerate[c] + H2O[c] => 3-phospho-D-glycerate[c] + Pi[c]	Bpgm
HMR_3907	NADP+[c] + ethanol[c] => H+[c] + NADPH[c] + acetaldehyde[c]	Akr1a1
HMR_6539	O2[c] + inositol[c] => H2O[c] + glucuronate[c]	Miox
HMR_8912	2 Na+[s] + inositol[s] => 2 Na+[c] + inositol[c]	Slc5a11;Slc5a3
HMR_8911	Na+[s] + inositol[s] => Na+[c] + inositol[c]	Slc5a3
HMR_4297	ATP[c] + fructose-6-phosphate[c] => ADP[c] + fructose-2,6-bisphosphate[c]	Pfkfb1;Pfkfb2;Pfkfb3;Pfkfb4
HMR_4706	H2O[c] + fructose-2,6-bisphosphate[c] => Pi[c] + fructose-6-phosphate[c]	9630033F20Rik;Dlx4;Pfkfb1;Pfkfb2;Pfkfb3;Pfkfb4
HMR_8503	H2O[c] + NAD+[c] + lactaldehyde[c] => H+[c] + L-lactate[c] + NADH[c]	Aldh1a3;Aldh3a1;Aldh3a2;Aldh3b1;Aldh3b2;Aldh7a1;Aldh9a1
HMR_4388	H+[c] + NADH[c] + pyruvate[c] <=> L-lactate[c] + NAD+[c]	Htt;Ldhal6b;Ldhb;Ldhc
HMR_7902	2 HCO3-[c] + oxalate[s] => 2 HCO3-[s] + oxalate[c]	Slc26a1;Slc26a2;Slc26a3
HMR_4089	NADP+[c] + malate[c] => CO2[c] + H+[c] + NADPH[c] + pyruvate[c]	Me1
HMR_7666	H+[s] + biotin[s] => H+[c] + biotin[c]	Slc16a1
HMR_4461	(R)-3-hydroxybutanoate[m] + NAD+[m] <=> H+[m] + NADH[m] + acetoacetate[m]	Bdh1;Bdh2
HMR_7661	H2O[c] + biocytin[c] => biotin[c] + lysine[c]	Btd
HMR_5578	arginine[c] + lysine[s] <=> arginine[s] + lysine[c]	Slc3a2;Slc7a5;Slc7a6
HMR_7624	H2O[c] + [protein]-omega-N-(ADP-D-ribosyl)-L-arginine[c] => ADP-ribose[c] + [protein]-L-arginine[c]	Adprh
HMR_5068	arginine[s] => arginine[c]	Slc38a4;Slc7a1;Slc7a2;Slc7a3
HMR_3993	H+[c] + 2 N-(omega)-hydroxyarginine[c] + NADPH[c] + 2 O2[c] => 2 H2O[c] + NADP+[c] + 2 NO[c] + 2 citrulline[c]	Nos1;Nos2;Nos3
HMR_4849	citrulline[c] <=> citrulline[s]	Slc7a2
HMR_3811	ATP[c] + aspartate[c] + citrulline[c] => AMP[c] + PPi[c] + argininosuccinate[c]	Ass1
HMR_8628	H2O[c] + N-acetyl-L-aspartate[c] => acetate[c] + aspartate[c]	Acy3;Aspa
HMR_5328	Na+[s] + aspartate[s] => Na+[c] + aspartate[c]	Slc1a1;Slc1a2;Slc1a3;Slc1a6
HMR_5134	ATP[c] + aspartate[c] + tRNA(asp)[c] => AMP[c] + L-aspartyl-tRNA(asp)[c] + PPi[c]	Dars;Dars2
HMR_4721	Na+[s] + pantothenate[s] => Na+[c] + pantothenate[c]	Slc5a6
HMR_8341	H+[c] + L-arabinose[c] + NADPH[c] => L-arabitol[c] + NADP+[c]	Akr1a1;Akr1b3;Akr7a5
HMR_4145	H2O[m] + OAA[m] + acetyl-CoA[m] <=> CoA[m] + citrate[m]	Cs
HMR_4137	CoA[m] + NAD+[m] + pyruvate[m] => CO2[m] + H+[m] + NADH[m] + acetyl-CoA[m]	Dlat;Dld;Pdha1;Pdha2;Pdhb;Pdhx
HMR_4103	GTP[m] + OAA[m] => CO2[m] + GDP[m] + PEP[m]	Pck2
HMR_8662	CoA[m] + GTP[m] + itaconate[m] <=> GDP[m] + Pi[m] + itaconyl-CoA[m]	Sucla2;Suclg1;Suclg2
HMR_6415	CoA[m] + S-glutaryldihydrolipoamide[m] => dihydrolipoamide[m] + glutaryl-CoA[m]	Dlst
HMR_3215	(R)-methylmalonyl-CoA[m] => succinyl-CoA[m]	Mut
HMR_6409	NAD+[m] + dihydrolipoamide[m] => H+[m] + NADH[m] + lipoamide[m]	Amt;Dld;Gcsh;Gldc
HMR_4440	5,10-methylene-THF[m] + NAD+[m] => 5,10-methenyl-THF[m] + NADH[m]	Mthfd2;Mthfd2l;Prpf31
HMR_4665	5,10-methenyl-THF[m] + H2O[m] => 5-formyl-THF[m] + H+[m]	Amt
HMR_5136	ATP[c] + glutamine[c] + tRNA(gln)[c] => AMP[c] + L-glutaminyl-tRNA(gln)[c] + PPi[c]	Qars
HMR_0156	AMP[c] + PPi[c] + butyryl-CoA[c] <=> ATP[c] + CoA[c] + butyrate[c]	Acsm1;Acsm2;Acsm3;Acsm4;Acsm5
HMR_0159	L-carnitine[c] + butyryl-CoA[c] <=> CoA[c] + O-butanoylcarnitine[c]	Cpt1a;Cpt1b;Cpt1c
HMR_2407	(6Z,9Z,12Z,15Z,18Z)-tetracosapentaenoyl-CoA[c] <=> (6Z,9Z,12Z,15Z,18Z)-tetracosapentaenoyl-CoA[p]	Abcd1
HMR_2311	H+[c] + NADPH[c] + trans,cis-2,11-eicosadienoyl-CoA[c] => (11Z)-eicosenoyl-CoA[c] + NADP+[c]	Tecr;Tecrl
HMR_0249	AMP[c] + PPi[c] + stearoyl-CoA[c] <=> ATP[c] + CoA[c] + stearate[c]	Acot2;Acot4;Acsbg1;Acsbg2;Acsl1;Acsl3;Acsl4;Acsl5;Acsl6;Slc27a2
HMR_8939	Na+[s] + palmitate[s] => Na+[c] + palmitate[c]	Slc27a1;Slc27a3;Slc27a4;Slc27a6
HMR_2438	9(S)-HPODE[c] + H+[c] + NADPH[c] => 9-hydroxyoctadecadienoate[c] + H2O[c] + NADP+[c]	Ptgs1;Ptgs2
HMR_1325	prostaglandin H2[c] + thioredoxin[c] => prostaglandin F2alpha[c] + oxidized thioredoxin[c]	Fam213b
HMR_6247	prostaglandin F2alpha[s] => prostaglandin F2alpha[c]	Slc22a1;Slc22a2;Slc22a3;Slco2a1
HMR_1329	H+[c] + NADPH[c] + prostaglandin D2[c] => NADP+[c] + prostaglandin F2alpha[c]	Akr1c18
HMR_1050	GSH[c] + hepoxilin A3[c] => hepoxilin A3-c[c]	Gm3776;Gsta1;Gsta2;Gsta3;Gsta4;Gstk1;Gstm1;Gstm2;Gstm3;Gstm4;Gstm5;Gsto1;Gsto2;Gstp1;Gstt1;Gstt2;Gstz1;Hpgds;Mgst1;Mgst2;Mgst3;Ptges
HMR_5442	ATP[c] + GSH[c] + H2O[c] => ADP[c] + GSH[s] + Pi[c]	Abcc1;Abcc2;Abcc4;Abcc5
HMR_3935	GSH[c] + formaldehyde[c] <=> hydroxymethylglutathione[c]	Hmgcl
HMR_2552	GSH[c] + leukotriene A5[c] => leukotriene C5[c]	Ltc4s
HMR_1082	leukotriene C4[c] => leukotriene C4[s]	Abcc1
HMR_1853	2 ATP[c] + 2 H2O[c] + chenodiol[c] => 2 ADP[c] + 2 Pi[c] + chenodiol[s]	Abcc1;Abcc2
HMR_1093	H+[c] + NADPH[c] + O2[c] + leukotriene A4[c] => 5,6-epoxytetraene[c] + H2O[c] + NADP+[c]	Alox12;Alox5
HMR_2459	9(10)-EpOME[c] + H2O[c] => 9,10-hydroxyoctadec-12(Z)-enoate[c]	Ephx1;Ephx2
HMR_1097	NAD+[c] + lipoxin A4[c] => 15-oxo-lipoxin A4[c] + H+[c] + NADH[c]	Hpgd
HMR_2441	13(S)-HPODE[c] + H+[c] + NADPH[c] => 13(S)-HODE[c] + H2O[c] + NADP+[c]	Gpx1;Gpx2;Gpx3;Gpx4;Gpx5;Gpx6;Gpx7;Gpx8;Prdx6
HMR_2440	O2[c] + linoleate[c] => 13(S)-HPODE[c]	Alox15;Alox8
HMR_8554	H+[r] + NADPH[r] + O2[r] + arachidonate[r] => 12-hydroxy-arachidonate[r] + H2O[r] + NADP+[r]	Cyp2f2
HMR_1080	H2O[c] + leukotriene A4[c] => leukotriene B4[c]	Lta4h;Rnpep
HMR_1321	H2O[c] + prostaglandin A2[c] <=> prostaglandin E2[c]	Rpp14;Scarf2
HMR_6268	prostaglandin E1[s] => prostaglandin E1[c]	Slco2a1;Slco3a1
HMR_3931	H+[c] + NADPH[c] + oxidized thioredoxin[c] => NADP+[c] + thioredoxin[c]	Txnrd1;Txnrd2;Txnrd3
HMR_5415	ADP[m] + mitothioredoxin[m] => H2O[m] + dADP[m] + mitooxidized thioredoxin[m]	Rrm1;Rrm2;Rrm2b;Txn1
HMR_4324	ATP[c] + cysteine[c] + glutamate[c] => ADP[c] + Pi[c] + gamma-glutamyl-cysteine[c]	Gclc;Gclm
HMR_5076	glycine[s] => glycine[c]	Slc36a1;Slc3a2;Slc43a1;Slc43a2;Slc6a18;Slc7a1;Slc7a10;Slc7a2;Slc7a3;Slc7a5;Slc7a7;Slc7a8
HMR_4338	ATP[c] + THF[c] + formate[c] => 10-formyl-THF[c] + ADP[c] + Pi[c]	Mthfd1
HMR_4644	5,10-methylene-THF[c] + dUMP[c] <=> dTMP[c] + dihydrofolate[c]	Tyms
HMR_7682	5-formyl-THF[c] + hydroxide[s] <=> 5-formyl-THF[s] + hydroxide[c]	Slc19a1
HMR_4336	10-formyl-THF[c] + H2O[c] + NADP+[c] => CO2[c] + H+[c] + NADPH[c] + THF[c]	Aldh1l1;Aldh1l2
HMR_4204	ATP[c] + thiamin[c] => AMP[c] + thiamin-PP[c]	Tpk1
HMR_6059	H+[s] + thiamin[s] => H+[c] + thiamin[c]	Slc19a2;Slc19a3
HMR_4208	H2O[c] + thiamin-PP[c] => Pi[c] + thiamin-P[c]	Ntpcr
HMR_4207	H2O[c] + thiamin-PPP[c] => Pi[c] + thiamin-PP[c]	Thtpa
HMR_1085	H2O[s] + LTD4[s] => glycine[s] + leukotriene E4[s]	Dpep1;Dpep2;Dpep3
HMR_5137	ATP[c] + glutamate[c] + tRNA(glu)[c] => AMP[c] + L-glutamyl-tRNA(glu)[c] + PPi[c]	Ears2;Eprs
HMR_1308	prostaglandin H2[r] => prostaglandin I2[r]	Ptgis
HMR_3484	AKG[p] + O2[p] + phytanoyl-CoA[p] => 2-hydroxyphytanoyl-CoA[p] + CO2[p] + succinate[p]	Phyh
HMR_2281	H+[c] + NADPH[c] + O2[c] + myristoyl-CoA[c] => (9E)-tetradecenoyl-CoA[c] + 2 H2O[c] + NADP+[c]	Scd2
HMR_8677	L-carnitine[s] + Na+[s] => L-carnitine[c] + Na+[c]	Slc22a15;Slc22a16;Slc22a5
HMR_8676	L-carnitine[c] <=> L-carnitine[s]	Slc22a4;Slc22a5
HMR_4156	ATP[c] + H+[c] + HCO3-[c] + acetyl-CoA[c] => ADP[c] + Pi[c] + malonyl-CoA[c]	Acaca;Acacb
HMR_1088	CoA[c] + N-acetyl-LTE4[c] <=> acetyl-CoA[c] + leukotriene E4[c]	Dgat2l6;Esco1;Esco2;Glyatl3;Hhat;Lclat1;Lipt1;Lpcat1;Lpcat2;Lpcat3;Lpcat4;Lpgat1;Mboat1;Mboat2;Mboat4;Mboat7;Naa10;Naa20;Naa40;Naa50;Naa60;Nat10;Nat14;Nat6;Nat8;Nat8b;Nat9;Pla2g15;Pla2g16;Pnpla3;Porcn;Satl1;Sh3glb1;Ykt6;Zdhhc1;Zdhhc11;Zdhhc12;Zdhhc13;Zdhhc14;Zdhhc15;Zdhhc16;Zdhhc17;Zdhhc18;Zdhhc19;Zdhhc2;Zdhhc20;Zdhhc21;Zdhhc22;Zdhhc23;Zdhhc24;Zdhhc3;Zdhhc4;Zdhhc5;Zdhhc6;Zdhhc7;Zdhhc8;Zdhhc9
HMR_2151	[ACP][c] + malonyl-CoA[c] => CoA[c] + malonyl-[ACP][c]	Fasn;Mcat
HMR_4500	CoA[c] + apo-[ACP][c] => PAP[c] + [ACP][c]	Aasdhppt
HMR_6646	H2O[c] + NAD+[c] + retinal[c] => H+[c] + NADH[c] + retinoate[c]	Aldh1a1;Aldh1a2
HMR_8710	13-cis-retinol[c] + NAD+[c] => 13-cis-retinal[c] + H+[c] + NADH[c]	Rdh5
HMR_6631	NAD+[c] + retinol[c] => H+[c] + NADH[c] + retinal[c]	Adh1;Adh4;Adh5;Adh6a;Adh7;Hsd17b6;Rdh5;Sdr16c5
HMR_6636	H2O[c] + retinyl-ester[c] => fatty acid-retinol pool[c] + retinol[c]	Aadac;Cel;Ces1d;Ces1g;Ces2h;Ces5a;Dagla;Daglb;Lipc;Lipe;Lipf;Lipg;Pnlip;Pnliprp1;Pnliprp2;Pnpla2;Pnpla3;Rbp4
HMR_6992	H+[c] + NADPH[c] + O2[c] + benzo[a]pyrene[c] => H2O[c] + NADP+[c] + benzo[a]pyrene-9,10-oxide[c]	Cyp1a1;Cyp1b1;Cyp2c29;Cyp2c50;Cyp2c55;Cyp2c65;Cyp3a41a;Cyp3a57
HMR_7018	H+[c] + NADPH[c] + O2[c] + aflatoxin B1[c] => H2O[c] + NADP+[c] + aflatoxin M1[c]	Cyp1a2
HMR_6996	H2O[c] + benzo[a]pyrene-7,8-oxide[c] <=> benzo[a]pyrene-7,8-diol[c]	Ephx1
HMR_4189	H2O[m] + O2[m] + sulfite[m] => H2O2[m] + sulfate[m]	Suox
HMR_4744	2 5-aminolevulinate[c] => 2 H2O[c] + porphobilinogen[c]	Alad
HMR_5311	Na+[s] + asparagine[s] => Na+[c] + asparagine[c]	Slc38a1;Slc38a2;Slc38a4;Slc6a14;Slc6a15
HMR_5148	ATP[c] + tRNA(thr)[c] + threonine[c] => AMP[c] + L-threonyl-tRNA(thr)[c] + PPi[c]	Tars;Tars2;Tarsl2
HMR_5133	ATP[c] + asparagine[c] + tRNA(asn)[c] => AMP[c] + L-asparaginyl-tRNA(asn)[c] + PPi[c]	Nars;Nars2
HMR_5140	ATP[c] + isoleucine[c] + tRNA(ile)[c] => AMP[c] + L-isoleucyl-tRNA(ile)[c] + PPi[c]	Iars;Iars2
HMR_4527	N-acetyl-D-mannosamine[c] <=> N-acetylglucosamine[c]	Renbp
HMR_8375	H2O[c] + chitin-component[c] => N-acetylglucosamine[c]	Chi3l1;Chia;Chit1;Lyz1;Lyzl1;Lyzl6;Mansc1;Spaca5
HMR_0463	H2O[r] + PC-LD pool[r] => 2-lysolecithin pool[r] + fatty acid-LD-PC pool[r]	Pla2g10;Pla2g12a;Pla2g12b;Pla2g16;Pla2g1b;Pla2g2a;Pla2g2c;Pla2g2d;Pla2g2e;Pla2g2f;Pla2g3;Pla2g4a;Pla2g4b;Pla2g4c;Pla2g4d;Pla2g4e;Pla2g4f;Pla2g5;Pla2g6;Plb1
HMR_0634	PC-LD pool[c] + cholesterol[c] => 2-lysolecithin pool[c] + cholesterol-ester pool[c]	Lcat
HMR_0633	2-lysolecithin pool[c] + H2O[c] => fatty acid-LD-PC pool[c] + sn-glycerol-3-PC[c]	Aspg;Lypla1;Lypla2;Pla2g4a;Plb1;Pnpla6;Pnpla7;Pnpla8
HMR_0616	CO2[c] + PE-PS-LD pool[c] => PS-LD pool[c]	Pisd
HMR_2512	3-hydroxy-THA-CoA[p] + NAD+[p] => 3-keto-THA-CoA[p] + H+[p] + NADH[p]	Ehhadh;Hsd17b4
HMR_2511	H2O[p] + delta2-THA-CoA[p] => 3-hydroxy-THA-CoA[p]	Ehhadh
HMR_3462	trans-3-cis-8,11,14-eicosatetraenoyl-CoA[p] => trans-2-cis,cis,cis-8,11,14-eicosatetraenoyl-CoA[p]	Eci1;Eci2;Ehhadh
HMR_7641	D-aspartate[p] + H2O[p] + O2[p] => H2O2[p] + NH3[p] + OAA[p]	Ddo
HMR_3849	H2O[p] + O2[p] + sarcosine[p] => H2O2[p] + formaldehyde[p] + glycine[p]	Pipox;Sardh
HMR_3446	2-trans-cis,cis,cis,cis-4,8,11,14-eicosapentaenoyl-CoA[m] + H+[m] + NADPH[m] => NADP+[m] + trans-3-cis-8,11,14-eicosatetraenoyl-CoA[m]	Decr1;Decr2
HMR_7171	CMP-N-acetylneuraminate[g] + T-antigen[g] => CMP[g] + sialyl-T antigen[g]	St3gal1;St3gal2;St3gal4
HMR_8156	CMP-N-acetylneuraminate[g] + sialyl-galactosylgloboside[g] => CMP[g] + sialyl(1,3)-sialyl(2,6)-galactosylgloboside[g]	St6galnac2
HMR_7335	CMP-N-acetylneuraminate[g] + l2fn2m2masn[g] => CMP[g] + keratan sulfate I biosynthesis, precursor 1[g]	St3gal3;St3gal4
HMR_7172	CMP-N-acetylneuraminate[g] + sialyl-T antigen[g] => CMP[g] + disialyl-T antigen[g]	St6galnac1
HMR_7334	2 CMP-N-acetylneuraminate[g] + l2fn2m2masn[g] => 2 CMP[g] + PA6[g]	St6gal1;St6gal2
HMR_4401	GDP-L-fucose[c] + PPi[c] <=> GTP[c] + L-fucose-1-phosphate[c]	Fpgt;Tnni3k
HMR_4402	6-deoxy-L-galactose[c] + ATP[c] <=> ADP[c] + L-fucose-1-phosphate[c]	Fuk
HMR_0753	H2O[c] + dihydroceramide pool[c] <=> fatty acid-LD-SM pool[c] + sphinganine[c]	Acer1;Acer2;Asah1;Asah2
HMR_0741	3-dehydrosphinganine[c] + H+[c] + NADPH[c] => NADP+[c] + sphinganine[c]	Kdsr
HMR_0770	glucosylceramide pool[c] <=> glucosylceramide pool[s]	Gltp
HMR_5399	glycogenin G4G4[c] => glycogenin G7G1[c]	Agl
HMR_7332	GDP-L-fucose[g] + n2m2masn[g] => GDP[g] + fn2m2masn[g]	Fut8
HMR_7325	UDP-N-acetylglucosamine[g] + nm2masn[g] => UDP[g] + n2m2masn[g]	Mgat2
HMR_7324	2 H2O[g] + nm4masn[g] => 2 mannose[g] + nm2masn[g]	Man2a1;Man2a2
HMR_7289	(alpha-D-Glucosyl)-(alpha-D-mannosyl)8-beta-D-mannosyl-diacetylchitobiosyl-L-asparagine (protein)[r] + H2O[r] => glucosyl-(alpha-D-mannosyl)7-beta-D-mannosyl-diacetylchitobiosyl-L-asparagine, isoform B (protein)[r] + mannose[r]	Man1a;Man1a2;Man1b1;Man1c1
HMR_7287	(alpha-D-Glucosyl)2-(alpha-D-mannosyl)8-beta-D-mannosyl-diacetylchitobiosyl-L-asparagine (protein)[r] + H2O[r] => (alpha-D-Glucosyl)-(alpha-D-mannosyl)8-beta-D-mannosyl-diacetylchitobiosyl-L-asparagine (protein)[r] + glucose[r]	Ganab
HMR_1878	HCO3-[c] + taurocholate[s] => HCO3-[s] + taurocholate[c]	Slco1a5;Slco1b2;Slco4a1
HMR_8242	H2O[g] + SM pool[g] => ceramide pool[g] + phosphocholine[g]	Smpd3
HMR_8201	UDP[l] + alpha-GalNAc-globoside[l] => UDP-N-acetyl-D-galactosamine[l] + globoside[l]	Naga
HMR_7225	H2O[l] + heparan sulfate proteoglycan[l] => [protein]-L-serine[l] + heparan sulfate, free chain[l]	Hpse;Hpse2
HMR_7935	H+[m] + NADPH[m] + 2 O2[m] + cholesterol[m] => 2 H2O[m] + NADP+[m] + isocaproic-aldehyde[m] + pregnenolone[m]	Cyp11a1
HMR_1516	5alpha-cholesta-7,24-dien-3beta-ol[c] + H+[c] + NADPH[c] + O2[c] => 7-dehydrodesmosterol[c] + 2 H2O[c] + NADP+[c]	Sc5d
HMR_2137	H+[c] + NADPH[c] + O2[c] + calcidiol[c] => (24R)-24,25-dihydroxycalciol[c] + H2O[c] + NADP+[c]	Cyp24a1
HMR_7216	4 H2O[g] + 4 PAPS[g] + heparan sulfate, precursor 9[g] => 4 PAP[g] + 4 acetate[g] + heparan sulfate, precursor 10[g]	Ndst1;Ndst2;Ndst3;Ndst4
HMR_7217	heparan sulfate, precursor 10[g] => heparan sulfate, precursor 11[g]	Glce
HMR_5990	K+[c] + chloride[c] => K+[s] + chloride[s]	Slc12a4;Slc12a5;Slc12a6;Slc12a7
HMR_5429	ATP[c] + H2O[c] + 2 K+[s] + 3 Na+[c] => ADP[c] + 2 K+[c] + 3 Na+[s] + Pi[c]	Atp1a1;Atp1a2;Atp1a3;Atp1a4;Atp1b1
HMR_6525	HCO3-[c] + chloride[s] => HCO3-[s] + chloride[c]	Celsr3;Slc26a3;Slc26a4;Slc4a1;Slc4a2;Slc4a3;Slc4a9
HMR_5451	2 Na+[s] + taurine[s] => 2 Na+[c] + taurine[c]	Slc6a6
HMR_4412	AMP[c] + fumarate[c] <=> adenylosuccinate[c]	Adsl;Tnrc6b
HMR_5146	ATP[c] + proline[c] + tRNA(pro)[c] => AMP[c] + L-prolyl-tRNA(pro)[c] + PPi[c]	Eprs;Pars2
HMR_5041	Na+[s] + deoxyguanosine[s] => Na+[c] + deoxyguanosine[c]	Slc28a2
HMR_2307	3-oxo-11-cis-eicosenoyl-CoA[c] + H+[c] + NADPH[c] => 3(S)-hydroxy-11-cis-eicosenoyl-CoA[c] + NADP+[c]	Hsd17b12
HMR_4390	DHAP[s] + H2O[s] => Pi[s] + glycerone[s]	Alpi;Alpl;Alppl2
HMR_6772	4-hydroxyphenylpyruvate[c] + O2[c] => CO2[c] + homogentisate[c]	Hpd
HMR_6774	O2[c] + homogentisate[c] => 4-maleylacetoacetate[c]	Hgd
HMR_6776	4-maleylacetoacetate[c] => fumarylacetoacetate[c]	Gstz1
HMR_6542	ATP[c] + PI pool[c] => 1-phosphatidyl-1D-myo-inositol-3-phosphate[c] + ADP[c]	Pik3c3
HMR_6554	1-phosphatidyl-1D-myo-inositol-5-phosphate[c] + ATP[c] => ADP[c] + phosphatidylinositol-4,5-bisphosphate[c]	Pip4k2a;Pip4k2b;Pip4k2c
HMR_6555	ATP[c] + phosphatidylinositol-4,5-bisphosphate[c] => ADP[c] + phosphatidylinositol-3,4,5-trisphosphate[c]	Hcst;Pik3ca;Pik3cb;Pik3cd;Pik3cg;Pik3r1;Pik3r2;Pik3r3;Pik3r5;Pik3r6
HMR_6552	H2O[c] + phosphatidylinositol-4,5-bisphosphate[c] => 1-phosphatidyl-1D-myo-inositol-4-phosphate[c] + Pi[c]	Inpp5b;Inpp5e;Ocrl;Synj1;Synj2
HMR_6548	1-phosphatidyl-1D-myo-inositol-4-phosphate[c] + ATP[c] => 1-phosphatidyl-1D-myo-inositol-3,4-bisphosphate[c] + ADP[c]	Pik3c2a;Pik3c2b;Pik3c2g
HMR_6549	1-phosphatidyl-1D-myo-inositol-3,4-bisphosphate[c] + H2O[c] => 1-phosphatidyl-1D-myo-inositol-3-phosphate[c] + Pi[c]	Inpp4a;Inpp4b
HMR_6544	1-phosphatidyl-1D-myo-inositol-3-phosphate[c] + ATP[c] => 1-phosphatidyl-myo-inositol-3,5-bisphosphate[c] + ADP[c]	Pikfyve
HMR_7580	H2O[s] + PA6[s] => 6-deoxy-L-galactose[s] + de-Fuc form of PA6[s]	Fuca1;Fuca2
HMR_7574	H2O[l] + de-Fuc form of PA6[l] => [protein]-L-asparagine[l] + de-Fuc form of PA6 (wo peptide linkage)[l]	Aga
HMR_6716	5-hydroxy-L-tryptophan[c] + O2[c] => 5-hydroxy-N-formylkynurenine[c]	Ido1;Ido2
HMR_8566	H+[c] + NADPH[c] + O2[c] + melatonin[c] => 6-hydroxymelatonin[c] + H2O[c] + NADP+[c]	Cyp1a1;Cyp1a2;Cyp1b1;Cyp2c65
HMR_4754	protoporphyrinogen IX[c] => protoporphyrinogen IX[m]	Abcb6
HMR_7735	heme[c] <=> heme[s]	Slc46a1
HMR_5420	Fe2+[c] => Fe2+[m]	Slc25a28;Slc25a37
HMR_9197	Fe2+[c] => Fe2+[s]	Slc40a1
HMR_1495	4alpha-carboxy-4beta-methyl-5alpha-cholesta-8,24-dien-3beta-ol[c] + NADP+[c] => 3-keto-4-methylzymosterol[c] + CO2[c] + H+[c] + NADPH[c]	Nsdhl
HMR_1490	14-demethyllanosterol[c] + H+[c] + NADPH[c] + O2[c] => 4alpha-hydroxymethyl-4beta-methyl-5alpha-cholesta-8,24-dien-3beta-ol[c] + H2O[c] + NADP+[c]	Sc4mol
HMR_8426	H2O[m] + arginine[m] => ornithine[m] + urea[m]	Arg2
HMR_3809	Pi[m] + citrulline[m] <=> carbamoyl-phosphate[m] + ornithine[m]	Otc
HMR_1473	squalene 2,3-oxide[c] => lanosterol[c]	Lss
HMR_1470	H+[c] + NADPH[c] + O2[c] + squalene[c] => H2O[c] + NADP+[c] + squalene 2,3-oxide[c]	Sqle
HMR_1445	(R)-mevalonate[c] + ATP[c] => (R)-5-phosphomevalonate[c] + ADP[c]	Mvk
HMR_1440	2 H+[c] + HMG-CoA[c] + 2 NADPH[c] => (R)-mevalonate[c] + CoA[c] + 2 NADP+[c]	Hmgcr
HMR_3775	3-methylglutaconyl-CoA[m] + H2O[m] <=> HMG-CoA[m]	Auh
HMR_3773	3-methylcrotonyl-CoA[m] + ATP[m] + H+[m] + HCO3-[m] => 3-methylglutaconyl-CoA[m] + ADP[m] + Pi[m]	Mccc1;Mccc2
HMR_1454	isopentenyl-pPP[c] => dimethylallyl-PP[c]	Idi1;Idi2
HMR_1532	PPi[c] + trans,trans,cis-geranyl-geranyl-pp[c] <=> dimethylallyl-PP[c] + farnesyl-PP[c]	Fdps;Ggps1
HMR_6563	ATP[c] + D-myo-inositol-1,4,5-trisphosphate[c] => 1D-myo-inositol-1,3,4,5-tetrakisphosphate[c] + ADP[c]	Itpka;Itpkb;Itpkc
HMR_6568	1D-myo-inositol-1,3,4,6-tetrakisphosphate[c] + ATP[c] => 1D-myo-inositol-1,3,4,5,6-pentakisphosphate[c] + ADP[c]	Ipmk
HMR_8818	H2O[n] + phosphatidylinositol-4,5-bisphosphate[n] => 1,2-diacylglycerol-LD-TAG pool[n] + D-myo-inositol-1,4,5-trisphosphate[n]	Plcb1
HMR_6576	1D-myo-inositol-1,3,4,5,6-pentakisphosphate[c] + ATP[c] => ADP[c] + myo-inositol-hexakisphosphate[c]	Ippk
HMR_6565	1D-myo-inositol-1,3,4,5-tetrakisphosphate[c] + H2O[c] => 1D-myo-inositol-1,3,4-trisphosphate[c] + Pi[c]	Inpp5a;Inpp5d;Inpp5j;Inpp5k

## Sheet: LegendEV9
Dataset EV9 Reporter subnetwork analysis is performed using the gene expression data of the small intestine as well as here reconstructed functional GEM for small intestine. The result of the analysis is presented.
