# Supplementary material for: The gut microbiota modulates host amino acid and glutathione metabolism in mice
Source: Mol Syst Biol. 2015 Oct 16;11(10):834. doi: 10.15252/msb.20156487 (PMC4631205; doi:10.15252/msb.20156487)
Supplement: Supplementary file 11 — Dataset EV10 [file msb0011-0834-sd11.xls]

## Sheet: DatasetEV10
Nutrients	gram/100 gr	g/mol	mmol	EXCHANGE RXN ID	EQUATION	Available for Bacteria	Consumption by BTH	Consumption by ERE	CR mice (1.0*95%diet-Bacteria)		GF mice (0.8*95% Diet)
PROTEIN	21		B2/C2*1000						RXNID UB	RXNID LB	RXNID UB	RXNID LB
Alanine	1.28	89.0932	14.367	HMR_9061	alanine[x] <=> alanine[s]	5.74679	1.755	2.76	9.13363		10.9189
Arginine	1.25	174.201	7.17562	HMR_9066	arginine[x] <=> arginine[s]	2.87025	0	0	6.81684		5.45347
Asparagine		132.118	0	HMR_9062	asparagine[x] <=> asparagine[s]	0	0	0	0		0
Aspartate	2.13	133.11	16.0018	HMR_9070	aspartate[x] <=> aspartate[s]	6.40072	0	0	15.2017		12.1614
Cystine	0.31	240.3	1.29005	HMR_9065	cysteine[x] <=> cysteine[s]	0.516021	0.27	0.053	0.902549		0.980439
Glutamate	5.02	147.129	34.1196	HMR_9071	glutamate[x] <=> glutamate[s]	13.6479	4.18	0.72	27.5137		25.9309
Glutamine		146.144	0	HMR_9063	glutamine[x] <=> glutamine[s]	0	0	0	0		0
Glycine	0.98	75.0666	13.0551	HMR_9067	glycine[x] <=> glycine[s]	5.22203	2.72	2.51	7.17232		9.92186
Histidine	0.5	155.155	3.22259	HMR_9038	histidine[x] => histidine[s]	1.28904	0.2852	0.2	2.57626		2.44917
Isoleucine	1.07	131.173	8.15717	HMR_9039	isoleucine[x] => isoleucine[s]	3.26287	0	0.75	6.99931		6.19945
Leucine	1.57	131.173	11.9689	HMR_9040	leucine[x] => leucine[s]	4.78757	1.3561	0.789	9.22539		9.09639
Lysine	1.26	146.188	8.61906	HMR_9041	lysine[x] => lysine[s]	3.44762	1.03	0.89	6.26811		6.55049
Methionine	0.48	149.211	3.21691	HMR_9042	methionine[x] => methionine[s]	1.28677	0.463	0.233	2.36007		2.44486
Phenylalanine	0.91	165.189	5.50884	HMR_9043	phenylalanine[x] => phenylalanine[s]	2.20354	0.529	0.383	4.3214		4.18672
Proline	1.74	115.13	15.1133	HMR_9068	proline[x] <=> proline[s]	6.04531	0	0.32423	14.0334		11.4861
Serine	1.08	105.093	10.2767	HMR_9069	serine[x] <=> serine[s]	4.11066	2.14	1.97	5.65282		7.81025
Threonine	0.82	119.119	6.88386	HMR_9044	threonine[x] => threonine[s]	2.75354	1.43	1.32	3.78967		5.23173
Tryptophan	0.27	204.225	1.32207	HMR_9045	tryptophan[x] => tryptophan[s]	0.528828	0	0	1.25597		1.00477
Tyrosine	0.58	181.189	3.20109	HMR_9064	tyrosine[x] <=> tyrosine[s]	1.28043	0.415	0.33964	2.28639		2.43283
Valine	1.09	117.146	9.3046	HMR_9046	valine[x] => valine[s]	3.72184	0	0.62716	8.21221		7.0715
Taurine	0.03	125.147	0.239718	HMR_9418	taurine[x] <=> taurine[s]	0.0958872	0	0	0.227732		0.182186
FAT	9.6								95% fat		76% fat
Cholesterol	0.285	386.654	0.737094	HMR_9285	cholesterol[x] <=> cholesterol[s]	0.294838	0	0	0.700239		0.560191
Linoleic acid	3.17	280.445	11.3034	HMR_9035	linoleate[x] => linoleate[s]	4.52138	0	0	10.7383		8.59062
linolenic acid	0.31	278.43	1.11339	HMR_9036	linolenate[x] => linolenate[s]	0.445355	0	0	1.05772		0.846174
arachidonate	0.01								0		0
Omega 3 fatty acids	0.59								0		0
Total saturated fatty acids	2.65								0		0
Total monosaturated fatty acids	2.59								0		0
Total Fat	5.84	300	19.4667	HMR_9033	NEFA blood pool in[x] <=> NEFA blood pool in[s]	7.78667	0	0	18.4933		14.7947
NIROGEN FREE CARBON SOURCE	49.4
starch	32.1	1801	17.8234	HMR_9413	starch structure 1[x] <=> starch structure 1[s]	7.12937	7.12937		9.80289		13.5458
glucose	0.19	180.156	1.05464	HMR_9034	glucose[x] => glucose[s]	0.421857	0.421857		0.580053		0.801528
fructose	0.19	180.156	1.05464	HMR_9139	fructose[x] => fructose[s]	0.421857	0.421857		0.580053		0.801528
sucrose	0.67	342.296	1.95737	HMR_9416	sucrose[x] <=> sucrose[s]	0.782947	0.782947		1.07655		1.4876
lactose	0	342.296	0	HMR_9102	lactose[x] => lactose[s]	0	0		0		0
Total hydrolized glucose						86.1868	44.82	41.37
FIBERS	4.1
Neutral detergent fiber	14.8	1811.69	8.16917			0.408459		42.37	5.71842		6.20857
Acid detergent fiber	4.6	1811.69	2.53907			0.126953			1.77735		1.92969
VITAMINS
Carotene	0.0001	536.873	0.000186264	HMR_9276	beta-carotene[x] <=> beta-carotene[s]				0.000176951		0.000141561
Riboflavin	0.0008	376.364	0.0021256	HMR_9143	riboflavin[x] <=> riboflavin[s]				0.00201932		0.00161546
Niacin	0.0097	122.125	0.0794271	HMR_9378	nicotinamide[x] <=> nicotinamide[s]				0.0754557		0.0603646
panthothenic acid	0.00022	219.235	0.00100349	HMR_9145	pantothenate[x] <=> pantothenate[s]				0.000953315		0.000762652
Choline	0.22	104.171	2.11192	HMR_9083	choline[x] <=> choline[s]				2.00632		1.60506
folic acid	0.00032	441.397	0.00072497	HMR_9146	folate[x] <=> folate[s]				0.000688722		0.000550977
pyridoxine	0.0015	169.178	0.00886641	HMR_9144	pyridoxine[x] <=> pyridoxine[s]				0.00842309		0.00673847
biotin	0.0001	403.176	0.00024803	HMR_9109	biotin[x] <=> biotin[s]				0.000235629		0.000188503
Vitamin A	0.0001	300.435	0.000332851	HMR_9404	retinoate[x] <=> retinoate[s]				0.000316208		0.000252966
Vitamin D	0.0001	396.648	0.000252112	HMR_9441	vitamin D2[x] <=> vitamin D2[s]				0.000239507		0.000191605
Vitamin E	0.0001	424.659	0.000235483	HMR_9152	alpha-tocotrienol[x] <=> alpha-tocotrienol[s]				0.000223709		0.000178967
Vitamin E		416.68	0	HMR_9153	gamma-tocopherol[x] <=> gamma-tocopherol[s]				0		0
Ascorbate	0.0001	176.124	0.000567781	HMR_9158	ascorbate[x] <=> ascorbate[s]				0.000539392		0.000431514
B12	0.0001	1344.38	7.43836e-05						7.06644e-05		5.65315e-05
Vitamin K	0.00032
Thiamine Hydrochloride	0.0095
MINERALS
phosphorus	0.77	97.9952	1000	HMR_9072	Pi[x] <=> Pi[s]				1000		1000
potassium	0.72	39.0983	1000	HMR_9081	K+[x] <=> K+[s]				1000		1000
sodium	0.25	22.9897	1000	HMR_9077	Na+[x] <=> Na+[s]				1000		1000
iron	0.019	55.845	1000	HMR_9076	Fe2+[x] <=> Fe2+[s]				1000		1000
zinc	0.014	65.38	1000	HMR_9080	zinc[x] <=> zinc[s]				1000		1000
Calcium	0.81	40.078	1000						1000		1000
phosphorus (Non Phytate)	0.45		1000
magnesium	0.22		1000
sulfur	0.23		1000
Chlorine	0.41		1000
Fluorine	0.0011		1000
Manganese	0.0136		1000
Copper	0.0017		1000
Cobalt	0.0001		1000
Iodine	0.00011		1000
Chrimium	0.00018		1000
Selenium	0.0001		1000
oxygen		31.9988	1000	HMR_9048	O2[x] => O2[s]				1000		1000
Water			1000	HMR_9047	H2O[s] => H2O[x]				1000		1000
CO2			1000	HMR_9058	CO2[s] => CO2[x]				1000		1000
Ethanolamine			0.1	HMR_9084	ethanolamine[x] => ethanolamine[s]				0.001		0.001
Inositol			0.1	HMR_9361	inositol[x] => inositol[s]				0.001		0.001
Sulfate			0.1	HMR_9074	sulfate[x] <=> sulfate[s]				0.001		0.001
				HMR_9050	HDL[r] => HDL[x]				1000		1000
				HMR_9878	chylomicron[r] => chylomicron[x]				1000		1000
Acetate				HMR_9086	acetate[x] <=> acetate[s]				33		0
Propanoate				HMR_9808	propanoate[x] <=> propanoate[s]				39.3		0
Butyrate				HMR_9809	butyrate[x] <=> butyrate[s]				47		0

## Sheet: LegendEV10
Dataset EV10 The content of the autoclaved chow diet which was used for simulation of the metabolic differences between the small intestine of the CONV-R and GF mice is presented.
