# Supplementary material for: The gut microbiota modulates host amino acid and glutathione metabolism in mice
Source: Mol Syst Biol. 2015 Oct 16;11(10):834. doi: 10.15252/msb.20156487 (PMC4631205; doi:10.15252/msb.20156487)
Supplement: Supplementary file 12 — Dataset EV11 [file msb0011-0834-sd12.xls]

## Sheet: DatasetEV11
INPUT	TOTAL AVAILABE	BTH	ERE	LefOver		OUTPUT	BTH	ERE	TOTAL OUT
Alanine	5.74679	1.755	2.76	1.23179		Biomass	3.0102	3.017
Arginine	2.87025	0	0	2.87025		Acetate	42.9	0	33
Asparagine	0	0	0	0		Prpionate	39.3	0	39.3
Aspartate	6.40072	0	0	6.40072		Butyrate	0	47	47
Cystine	0.516021	0.27	0.053	0.193021		Acetate_interaction	10	10
Glutamate	13.6479	4.18	0.72	8.74786
Glutamine	0	0	0	0
Glycine	5.22203	2.72	2.51	0
Histidine	1.28904	0.2852	0.2	0.803837
Isoleucine	3.26287	0	0.75	2.51287
Leucine	4.78757	1.3561	0.789	2.64247
Lysine	3.44762	1.03	0.89	1.52762
Methionine	1.28677	0.463	0.233	0.590766
Phenylalanine	2.20354	0.529	0.383	1.29154
Proline	6.04531	0	0.32423	5.72108
Serine	4.11066	2.14	1.97	0
Threonine	2.75354	1.43	1.32	0
Tryptophan	0.528828	0	0	0.528828
Tyrosine	1.28043	0.415	0.33964	0.525794
Valine	3.72184	0	0.62716	3.09468
Hydrolyzed Glucose	86.19	44.82	41.37	0

## Sheet: LegendEV11
Dataset EV11 The input and output of for each bacteria GEM is presented.
