# Supplementary material for: The gut microbiota modulates host amino acid and glutathione metabolism in mice
Source: Mol Syst Biol. 2015 Oct 16;11(10):834. doi: 10.15252/msb.20156487 (PMC4631205; doi:10.15252/msb.20156487)
Supplement: Supplementary file 14 — Computer Code EV1 [file msb0011-0834-sd14.zip]

Archive with 38 entries (34 files):
- msb0011-0834-sd14/
- msb0011-0834-sd14/AllMouseModels_MSB/
- msb0011-0834-sd14/AllMouseModels_MSB/CuratedModels/
- msb0011-0834-sd14/AllMouseModels_MSB/CuratedModels/iMouseAdipose.xml
- msb0011-0834-sd14/AllMouseModels_MSB/CuratedModels/MMR.xml
- msb0011-0834-sd14/AllMouseModels_MSB/CuratedModels/iMouseLiver.xml
- msb0011-0834-sd14/AllMouseModels_MSB/CuratedModels/iMouseColon.xml
- msb0011-0834-sd14/AllMouseModels_MSB/CuratedModels/iMouseSmallintestine.xml
- msb0011-0834-sd14/AllMouseModels_MSB/README.txt
- msb0011-0834-sd14/AllMouseModels_MSB/AutomatedModels/
- msb0011-0834-sd14/AllMouseModels_MSB/AutomatedModels/Diaphragm.xml
- msb0011-0834-sd14/AllMouseModels_MSB/AutomatedModels/Brain_cortex.xml
- msb0011-0834-sd14/AllMouseModels_MSB/AutomatedModels/Spleeen.xml
- msb0011-0834-sd14/AllMouseModels_MSB/AutomatedModels/Cerebellum.xml
- msb0011-0834-sd14/AllMouseModels_MSB/AutomatedModels/Brown_fat.xml
- msb0011-0834-sd14/AllMouseModels_MSB/AutomatedModels/White_fat.xml
- msb0011-0834-sd14/AllMouseModels_MSB/AutomatedModels/Uterus.xml
- msb0011-0834-sd14/AllMouseModels_MSB/AutomatedModels/Duodenum.xml
- msb0011-0834-sd14/AllMouseModels_MSB/AutomatedModels/Olfactory_bulb.xml
- msb0011-0834-sd14/AllMouseModels_MSB/AutomatedModels/Ovary.xml
- msb0011-0834-sd14/AllMouseModels_MSB/AutomatedModels/Salivary_gland.xml
- msb0011-0834-sd14/AllMouseModels_MSB/AutomatedModels/Adrenal_gland.xml
- msb0011-0834-sd14/AllMouseModels_MSB/AutomatedModels/Embryonic_tissue.xml
- msb0011-0834-sd14/AllMouseModels_MSB/AutomatedModels/Muscle.xml
- msb0011-0834-sd14/AllMouseModels_MSB/AutomatedModels/Lung.xml
- msb0011-0834-sd14/AllMouseModels_MSB/AutomatedModels/Midbrain.xml
- msb0011-0834-sd14/AllMouseModels_MSB/AutomatedModels/Ileum.xml
- msb0011-0834-sd14/AllMouseModels_MSB/AutomatedModels/Heart.xml
- msb0011-0834-sd14/AllMouseModels_MSB/AutomatedModels/Eye.xml
- msb0011-0834-sd14/AllMouseModels_MSB/AutomatedModels/Colon.xml
- msb0011-0834-sd14/AllMouseModels_MSB/AutomatedModels/Jejunum.xml
- msb0011-0834-sd14/AllMouseModels_MSB/AutomatedModels/Thymus.xml
- msb0011-0834-sd14/AllMouseModels_MSB/AutomatedModels/Liver.xml
- msb0011-0834-sd14/AllMouseModels_MSB/AutomatedModels/Kidney_medulla.xml
- msb0011-0834-sd14/AllMouseModels_MSB/AutomatedModels/Brain_medulla.xml
- msb0011-0834-sd14/AllMouseModels_MSB/AutomatedModels/Stomach.xml
- msb0011-0834-sd14/AllMouseModels_MSB/AutomatedModels/Pancreas.xml
- msb0011-0834-sd14/AllMouseModels_MSB/AutomatedModels/Kidney_cortex.xml
