# Supplementary material for: The gut microbiota modulates host amino acid and glutathione metabolism in mice
Source: Mol Syst Biol. 2015 Oct 16;11(10):834. doi: 10.15252/msb.20156487 (PMC4631205; doi:10.15252/msb.20156487)
Supplement: Supplementary file 14 — Computer Code EV1 [file msb0011-0834-sd14.zip › msb0011-0834-sd14/AllMouseModels_MSB/README.txt]

SILAC based proteome reflected the proteins expressed in the specified tissues and in total, 7,349 proteins were analyzed in 28 different major C57BL/6 mouse tissues. We first constructed generic mouse model, MMR by using the mouse orthologs of human genes in HMR2 (Mardinoglu et al, 2014a). Next, we reconstructed tissue-specific GEMs for each tissue using the proteomics data (Geiger et al, 2013) and recently developed tINIT algorithm (Agren et al, 2014). During the reconstruction of the 28 draft GEMs, we used 56 common tasks that are known to occur in all human cells.

We finally reconstructed manually curated functional GEMs for liver (iMouseLiver) and adipose (iMouseAdipose) tissue using the previously developed human models (Mardinoglu et al, 2013a; Mardinoglu et al, 2014a; Mardinoglu et al, 2014b) and functional GEMs for small intestine (iMouseSmallintestine) and colon (iMouseColon) tissues. It should be noted that we reconstructed the functional generic GEM for small intestine rather than specific GEMs for duodenum, jejunum and ileum.

The models are compatible with The RAVEN Toolbox (Reconstruction, Analysis, and Visualization of Metabolic Networks) which is publicly available for analysis, simulation, and visualization of GEMs.
