# Supplementary material for: The gut microbiota modulates host amino acid and glutathione metabolism in mice
Source: Mol Syst Biol. 2015 Oct 16;11(10):834. doi: 10.15252/msb.20156487 (PMC4631205; doi:10.15252/msb.20156487)
Supplement: Supplementary file 14 — Computer Code EV1 [file msb0011-0834-sd14.zip › msb0011-0834-sd14/AllMouseModels_MSB/AutomatedModels/Stomach.xml]

<?xml version="1.0" encoding="UTF-8" ?><sbml xmlns="http://www.sbml.org/sbml/level2/version3" level="2" version="3"><model metaid="metaid_INITModel" id="INITModel" name="Automatically generated model for Stomach - Stomach"><notes><body xmlns="http://www.w3.org/1999/xhtml"><p>This SBML representation of the Homo sapiens generic metabolic network is made available under the Creative Commons Attribution-Share Alike 3.0 Unported Licence (see <a href="http://www.creativecommons.org">www.creativecommons.org</a>).</p></body></notes>
<annotation><rdf:RDF xmlns:rdf="http://www.w3.org/1999/02/22-rdf-syntax-ns#" xmlns:dc="http://purl.org/dc/elements/1.1/" xmlns:dcterms="http://purl.org/dc/terms/" xmlns:vCard="http://www.w3.org/2001/vcard-rdf/3.0#" xmlns:bqbiol="http://biomodels.net/biology-qualifiers/" xmlns:bqmodel="http://biomodels.net/model-qualifiers/"><rdf:Description rdf:about="#metaid_INITModel"><dc:creator rdf:parseType="Resource"><rdf:Bag><rdf:li rdf:parseType="Resource"><vCard:N rdf:parseType="Resource"><vCard:Given>Adil</vCard:Given><vCard:Family>Mardinoglu</vCard:Family></vCard:N><vCard:EMAIL>adilm@chalmers.se</vCard:EMAIL><vCard:ORG><vCard:Orgname>Chalmers University of Technology, Gothenburg</vCard:Orgname></vCard:ORG></rdf:li></rdf:Bag></dc:creator><dcterms:created rdf:parseType="Resource"><dcterms:W3CDTF>2015-08-06T15:21:36Z</dcterms:W3CDTF></dcterms:created><dcterms:modified rdf:parseType="Resource"><dcterms:W3CDTF>2015-08-06T15:21:36Z</dcterms:W3CDTF></dcterms:modified><bqbiol:is><rdf:Bag><rdf:li rdf:resource="urn:miriam:9606" /></rdf:Bag></bqbiol:is></rdf:Description></rdf:RDF></annotation><listOfUnitDefinitions><unitDefinition id="mmol_per_gDW_per_hr"><listOfUnits><unit kind="mole" scale="-3"/><unit kind="second" multiplier="0.00027778" exponent="-1"/></listOfUnits></unitDefinition></listOfUnitDefinitions><listOfCompartments><compartment metaid="metaid_C_s" id="C_s" name="Extracellular" outside="C_x" spatialDimensions="3" size="1" sboTerm="SBO:0000290"></compartment>
<compartment metaid="metaid_C_p" id="C_p" name="Peroxisome" outside="C_c" spatialDimensions="3" size="1" sboTerm="SBO:0000290"></compartment>
<compartment metaid="metaid_C_m" id="C_m" name="Mitochondria" outside="C_c" spatialDimensions="3" size="1" sboTerm="SBO:0000290"></compartment>
<compartment metaid="metaid_C_c" id="C_c" name="Cytosol" outside="C_s" spatialDimensions="3" size="1" sboTerm="SBO:0000290"></compartment>
<compartment metaid="metaid_C_l" id="C_l" name="Lysosome" outside="C_c" spatialDimensions="3" size="1" sboTerm="SBO:0000290"></compartment>
<compartment metaid="metaid_C_r" id="C_r" name="Endoplasmic reticulum" outside="C_c" spatialDimensions="3" size="1" sboTerm="SBO:0000290"></compartment>
<compartment metaid="metaid_C_g" id="C_g" name="Golgi apparatus" outside="C_c" spatialDimensions="3" size="1" sboTerm="SBO:0000290"></compartment>
<compartment metaid="metaid_C_n" id="C_n" name="Nucleus" outside="C_c" spatialDimensions="3" size="1" sboTerm="SBO:0000290"></compartment>
<compartment metaid="metaid_C_x" id="C_x" name="Boundary" spatialDimensions="3" size="1" sboTerm="SBO:0000290"></compartment>
</listOfCompartments><listOfSpecies><species metaid="metaid_M_m00003c" id="M_m00003c" name="(10Z)-heptadecenoic acid" compartment="C_c" initialAmount="0" boundaryCondition="false" sboTerm="SBO:0000299"><notes><body xmlns="http://www.w3.org/1999/xhtml"><p>FORMULA: C17H32O2</p></body></notes><annotation><rdf:RDF xmlns:rdf="http://www.w3.org/1999/02/22-rdf-syntax-ns#" xmlns:dc="http://purl.org/dc/elements/1.1/" xmlns:dcterms="http://purl.org/dc/terms/" xmlns:vCard="http://www.w3.org/2001/vcard-rdf/3.0#" xmlns:bqbiol="http://biomodels.net/biology-qualifiers/" xmlns:bqmodel="http://biomodels.net/model-qualifiers/"><rdf:Description rdf:about="#metaid_M_m00003c"><bqbiol:is><rdf:Bag><rdf:li rdf:resource="urn:miriam:lipidmaps:LMFA01030283"/></rdf:Bag></bqbiol:is></rdf:Description></rdf:RDF></annotation></species>
<species metaid="metaid_M_m00003r" id="M_m00003r" name="(10Z)-heptadecenoic acid" compartment="C_r" initialAmount="0" boundaryCondition="false" sboTerm="SBO:0000299"><notes><body xmlns="http://www.w3.org/1999/xhtml"><p>FORMULA: C17H32O2</p></body></notes><annotation><rdf:RDF xmlns:rdf="http://www.w3.org/1999/02/22-rdf-syntax-ns#" xmlns:dc="http://purl.org/dc/elements/1.1/" xmlns:dcterms="http://purl.org/dc/terms/" xmlns:vCard="http://www.w3.org/2001/vcard-rdf/3.0#" xmlns:bqbiol="http://biomodels.net/biology-qualifiers/" xmlns:bqmodel="http://biomodels.net/model-qualifiers/"><rdf:Description rdf:about="#metaid_M_m00003r"><bqbiol:is><rdf:Bag><rdf:li rdf:resource="urn:miriam:lipidmaps:LMFA01030283"/></rdf:Bag></bqbiol:is></rdf:Description></rdf:RDF></annotation></species>
<species metaid="metaid_M_m00003s" id="M_m00003s" name="(10Z)-heptadecenoic acid" compartment="C_s" initialAmount="0" boundaryCondition="false" sboTerm="SBO:0000299"><notes><body xmlns="http://www.w3.org/1999/xhtml"><p>FORMULA: C17H32O2</p></body></notes><annotation><rdf:RDF xmlns:rdf="http://www.w3.org/1999/02/22-rdf-syntax-ns#" xmlns:dc="http://purl.org/dc/elements/1.1/" xmlns:dcterms="http://purl.org/dc/terms/" xmlns:vCard="http://www.w3.org/2001/vcard-rdf/3.0#" xmlns:bqbiol="http://biomodels.net/biology-qualifiers/" xmlns:bqmodel="http://biomodels.net/model-qualifiers/"><rdf:Description rdf:about="#metaid_M_m00003s"><bqbiol:is><rdf:Bag><rdf:li rdf:resource="urn:miriam:lipidmaps:LMFA01030283"/></rdf:Bag></bqbiol:is></rdf:Description></rdf:RDF></annotation></species>
<species metaid="metaid_M_m00004c" id="M_m00004c" name="(10Z)-heptadecenoyl-CoA" compartment="C_c" initialAmount="0" boundaryCondition="false" sboTerm="SBO:0000299"><notes><body xmlns="http://www.w3.org/1999/xhtml"><p>FORMULA: C38H66N7O17P3S</p></body></notes></species>
<species metaid="metaid_M_m00004m" id="M_m00004m" name="(10Z)-heptadecenoyl-CoA" compartment="C_m" initialAmount="0" boundaryCondition="false" sboTerm="SBO:0000299"><notes><body xmlns="http://www.w3.org/1999/xhtml"><p>FORMULA: C38H66N7O17P3S</p></body></notes></species>
<species metaid="metaid_M_m00004r" id="M_m00004r" name="(10Z)-heptadecenoyl-CoA" compartment="C_r" initialAmount="0" boundaryCondition="false" sboTerm="SBO:0000299"><notes><body xmlns="http://www.w3.org/1999/xhtml"><p>FORMULA: C38H66N7O17P3S</p></body></notes></species>
<species metaid="metaid_M_m00006c" id="M_m00006c" name="(11Z)-docosenoyl-CoA" compartment="C_c" initialAmount="0" boundaryCondition="false" sboTerm="SBO:0000299"><notes><body xmlns="http://www.w3.org/1999/xhtml"><p>FORMULA: C43H76N7O17P3S</p></body></notes></species>
<species metaid="metaid_M_m00006m" id="M_m00006m" name="(11Z)-docosenoyl-CoA" compartment="C_m" initialAmount="0" boundaryCondition="false" sboTerm="SBO:0000299"><notes><body xmlns="http://www.w3.org/1999/xhtml"><p>FORMULA: C43H76N7O17P3S</p></body></notes></species>
<species metaid="metaid_M_m00006r" id="M_m00006r" name="(11Z)-docosenoyl-CoA" compartment="C_r" initialAmount="0" boundaryCondition="false" sboTerm="SBO:0000299"><notes><body xmlns="http://www.w3.org/1999/xhtml"><p>FORMULA: C43H76N7O17P3S</p></body></notes></species>
<species metaid="metaid_M_m00007c" id="M_m00007c" name="(11Z)-eicosenoyl-CoA" compartment="C_c" initialAmount="0" boundaryCondition="false" sboTerm="SBO:0000299"><notes><body xmlns="http://www.w3.org/1999/xhtml"><p>FORMULA: C41H72N7O17P3S</p></body></notes><annotation><rdf:RDF xmlns:rdf="http://www.w3.org/1999/02/22-rdf-syntax-ns#" xmlns:dc="http://purl.org/dc/elements/1.1/" xmlns:dcterms="http://purl.org/dc/terms/" xmlns:vCard="http://www.w3.org/2001/vcard-rdf/3.0#" xmlns:bqbiol="http://biomodels.net/biology-qualifiers/" xmlns:bqmodel="http://biomodels.net/model-qualifiers/"><rdf:Description rdf:about="#metaid_M_m00007c"><bqbiol:is><rdf:Bag><rdf:li rdf:resource="urn:miriam:lipidmaps:LMFA07050056"/></rdf:Bag></bqbiol:is></rdf:Description></rdf:RDF></annotation></species>
<species metaid="metaid_M_m00007m" id="M_m00007m" name="(11Z)-eicosenoyl-CoA" compartment="C_m" initialAmount="0" boundaryCondition="false" sboTerm="SBO:0000299"><notes><body xmlns="http://www.w3.org/1999/xhtml"><p>FORMULA: C41H72N7O17P3S</p></body></notes><annotation><rdf:RDF xmlns:rdf="http://www.w3.org/1999/02/22-rdf-syntax-ns#" xmlns:dc="http://purl.org/dc/elements/1.1/" xmlns:dcterms="http://purl.org/dc/terms/" xmlns:vCard="http://www.w3.org/2001/vcard-rdf/3.0#" xmlns:bqbiol="http://biomodels.net/biology-qualifiers/" xmlns:bqmodel="http://biomodels.net/model-qualifiers/"><rdf:Description rdf:about="#metaid_M_m00007m"><bqbiol:is><rdf:Bag><rdf:li rdf:resource="urn:miriam:lipidmaps:LMFA07050056"/></rdf:Bag></bqbiol:is></rdf:Description></rdf:RDF></annotation></species>
<species metaid="metaid_M_m00007p" id="M_m00007p" name="(11Z)-eicosenoyl-CoA" compartment="C_p" initialAmount="0" boundaryCondition="false" sboTerm="SBO:0000299"><notes><body xmlns="http://www.w3.org/1999/xhtml"><p>FORMULA: C41H72N7O17P3S</p></body></notes><annotation><rdf:RDF xmlns:rdf="http://www.w3.org/1999/02/22-rdf-syntax-ns#" xmlns:dc="http://purl.org/dc/elements/1.1/" xmlns:dcterms="http://purl.org/dc/terms/" xmlns:vCard="http://www.w3.org/2001/vcard-rdf/3.0#" xmlns:bqbiol="http://biomodels.net/biology-qualifiers/" xmlns:bqmodel="http://biomodels.net/model-qualifiers/"><rdf:Description rdf:about="#metaid_M_m00007p"><bqbiol:is><rdf:Bag><rdf:li rdf:resource="urn:miriam:lipidmaps:LMFA07050056"/></rdf:Bag></bqbiol:is></rdf:Description></rdf:RDF></annotation></species>
<species metaid="metaid_M_m00007r" id="M_m00007r" name="(11Z)-eicosenoyl-CoA" compartment="C_r" initialAmount="0" boundaryCondition="false" sboTerm="SBO:0000299"><notes><body xmlns="http://www.w3.org/1999/xhtml"><p>FORMULA: C41H72N7O17P3S</p></body></notes><annotation><rdf:RDF xmlns:rdf="http://www.w3.org/1999/02/22-rdf-syntax-ns#" xmlns:dc="http://purl.org/dc/elements/1.1/" xmlns:dcterms="http://purl.org/dc/terms/" xmlns:vCard="http://www.w3.org/2001/vcard-rdf/3.0#" xmlns:bqbiol="http://biomodels.net/biology-qualifiers/" xmlns:bqmodel="http://biomodels.net/model-qualifiers/"><rdf:Description rdf:about="#metaid_M_m00007r"><bqbiol:is><rdf:Bag><rdf:li rdf:resource="urn:miriam:lipidmaps:LMFA07050056"/></rdf:Bag></bqbiol:is></rdf:Description></rdf:RDF></annotation></species>
<species metaid="metaid_M_m00008c" id="M_m00008c" name="(11Z,14Z)-eicosadienoic acid" compartment="C_c" initialAmount="0" boundaryCondition="false" sboTerm="SBO:0000299"><notes><body xmlns="http://www.w3.org/1999/xhtml"><p>FORMULA: C20H36O2</p></body></notes><annotation><rdf:RDF xmlns:rdf="http://www.w3.org/1999/02/22-rdf-syntax-ns#" xmlns:dc="http://purl.org/dc/elements/1.1/" xmlns:dcterms="http://purl.org/dc/terms/" xmlns:vCard="http://www.w3.org/2001/vcard-rdf/3.0#" xmlns:bqbiol="http://biomodels.net/biology-qualifiers/" xmlns:bqmodel="http://biomodels.net/model-qualifiers/"><rdf:Description rdf:about="#metaid_M_m00008c"><bqbiol:is><rdf:Bag><rdf:li rdf:resource="urn:miriam:kegg.compound:C16525"/></rdf:Bag></bqbiol:is></rdf:Description></rdf:RDF></annotation></species>
<species metaid="metaid_M_m00008r" id="M_m00008r" name="(11Z,14Z)-eicosadienoic acid" compartment="C_r" initialAmount="0" boundaryCondition="false" sboTerm="SBO:0000299"><notes><body xmlns="http://www.w3.org/1999/xhtml"><p>FORMULA: C20H36O2</p></body></notes><annotation><rdf:RDF xmlns:rdf="http://www.w3.org/1999/02/22-rdf-syntax-ns#" xmlns:dc="http://purl.org/dc/elements/1.1/" xmlns:dcterms="http://purl.org/dc/terms/" xmlns:vCard="http://www.w3.org/2001/vcard-rdf/3.0#" xmlns:bqbiol="http://biomodels.net/biology-qualifiers/" xmlns:bqmodel="http://biomodels.net/model-qualifiers/"><rdf:Description rdf:about="#metaid_M_m00008r"><bqbiol:is><rdf:Bag><rdf:li rdf:resource="urn:miriam:kegg.compound:C16525"/></rdf:Bag></bqbiol:is></rdf:Description></rdf:RDF></annotation></species>
<species metaid="metaid_M_m00008s" id="M_m00008s" name="(11Z,14Z)-eicosadienoic acid" compartment="C_s" initialAmount="0" boundaryCondition="false" sboTerm="SBO:0000299"><notes><body xmlns="http://www.w3.org/1999/xhtml"><p>FORMULA: C20H36O2</p></body></notes><annotation><rdf:RDF xmlns:rdf="http://www.w3.org/1999/02/22-rdf-syntax-ns#" xmlns:dc="http://purl.org/dc/elements/1.1/" xmlns:dcterms="http://purl.org/dc/terms/" xmlns:vCard="http://www.w3.org/2001/vcard-rdf/3.0#" xmlns:bqbiol="http://biomodels.net/biology-qualifiers/" xmlns:bqmodel="http://biomodels.net/model-qualifiers/"><rdf:Description rdf:about="#metaid_M_m00008s"><bqbiol:is><rdf:Bag><rdf:li rdf:resource="urn:miriam:kegg.compound:C16525"/></rdf:Bag></bqbiol:is></rdf:Description></rdf:RDF></annotation></species>
<species metaid="metaid_M_m00009c" id="M_m00009c" name="(11Z,14Z)-eicosadienoyl-CoA" compartment="C_c" initialAmount="0" boundaryCondition="false" sboTerm="SBO:0000299"><notes><body xmlns="http://www.w3.org/1999/xhtml"><p>FORMULA: C41H70N7O17P3S</p></body></notes><annotation><rdf:RDF xmlns:rdf="http://www.w3.org/1999/02/22-rdf-syntax-ns#" xmlns:dc="http://purl.org/dc/elements/1.1/" xmlns:dcterms="http://purl.org/dc/terms/" xmlns:vCard="http://www.w3.org/2001/vcard-rdf/3.0#" xmlns:bqbiol="http://biomodels.net/biology-qualifiers/" xmlns:bqmodel="http://biomodels.net/model-qualifiers/"><rdf:Description rdf:about="#metaid_M_m00009c"><bqbiol:is><rdf:Bag><rdf:li rdf:resource="urn:miriam:kegg.compound:C16180"/></rdf:Bag></bqbiol:is></rdf:Description></rdf:RDF></annotation></species>
<species metaid="metaid_M_m00009m" id="M_m00009m" name="(11Z,14Z)-eicosadienoyl-CoA" compartment="C_m" initialAmount="0" boundaryCondition="false" sboTerm="SBO:0000299"><notes><body xmlns="http://www.w3.org/1999/xhtml"><p>FORMULA: C41H70N7O17P3S</p></body></notes><annotation><rdf:RDF xmlns:rdf="http://www.w3.org/1999/02/22-rdf-syntax-ns#" xmlns:dc="http://purl.org/dc/elements/1.1/" xmlns:dcterms="http://purl.org/dc/terms/" xmlns:vCard="http://www.w3.org/2001/vcard-rdf/3.0#" xmlns:bqbiol="http://biomodels.net/biology-qualifiers/" xmlns:bqmodel="http://biomodels.net/model-qualifiers/"><rdf:Description rdf:about="#metaid_M_m00009m"><bqbiol:is><rdf:Bag><rdf:li rdf:resource="urn:miriam:kegg.compound:C16180"/></rdf:Bag></bqbiol:is></rdf:Description></rdf:RDF></annotation></species>
<species metaid="metaid_M_m00009r" id="M_m00009r" name="(11Z,14Z)-eicosadienoyl-CoA" compartment="C_r" initialAmount="0" boundaryCondition="false" sboTerm="SBO:0000299"><notes><body xmlns="http://www.w3.org/1999/xhtml"><p>FORMULA: C41H70N7O17P3S</p></body></notes><annotation><rdf:RDF xmlns:rdf="http://www.w3.org/1999/02/22-rdf-syntax-ns#" xmlns:dc="http://purl.org/dc/elements/1.1/" xmlns:dcterms="http://purl.org/dc/terms/" xmlns:vCard="http://www.w3.org/2001/vcard-rdf/3.0#" xmlns:bqbiol="http://biomodels.net/biology-qualifiers/" xmlns:bqmodel="http://biomodels.net/model-qualifiers/"><rdf:Description rdf:about="#metaid_M_m00009r"><bqbiol:is><rdf:Bag><rdf:li rdf:resource="urn:miriam:kegg.compound:C16180"/></rdf:Bag></bqbiol:is></rdf:Description></rdf:RDF></annotation></species>
<species metaid="metaid_M_m00010c" id="M_m00010c" name="(11Z,14Z,17Z)-eicosatrienoic acid" compartment="C_c" initialAmount="0" boundaryCondition="false" sboTerm="SBO:0000299"><notes><body xmlns="http://www.w3.org/1999/xhtml"><p>FORMULA: C20H34O2</p></body></notes><annotation><rdf:RDF xmlns:rdf="http://www.w3.org/1999/02/22-rdf-syntax-ns#" xmlns:dc="http://purl.org/dc/elements/1.1/" xmlns:dcterms="http://purl.org/dc/terms/" xmlns:vCard="http://www.w3.org/2001/vcard-rdf/3.0#" xmlns:bqbiol="http://biomodels.net/biology-qualifiers/" xmlns:bqmodel="http://biomodels.net/model-qualifiers/"><rdf:Description rdf:about="#metaid_M_m00010c"><bqbiol:is><rdf:Bag><rdf:li rdf:resource="urn:miriam:obo.chebi:CHEBI:53460"/></rdf:Bag></bqbiol:is></rdf:Description></rdf:RDF></annotation></species>
<species metaid="metaid_M_m00010r" id="M_m00010r" name="(11Z,14Z,17Z)-eicosatrienoic acid" compartment="C_r" initialAmount="0" boundaryCondition="false" sboTerm="SBO:0000299"><notes><body xmlns="http://www.w3.org/1999/xhtml"><p>FORMULA: C20H34O2</p></body></notes><annotation><rdf:RDF xmlns:rdf="http://www.w3.org/1999/02/22-rdf-syntax-ns#" xmlns:dc="http://purl.org/dc/elements/1.1/" xmlns:dcterms="http://purl.org/dc/terms/" xmlns:vCard="http://www.w3.org/2001/vcard-rdf/3.0#" xmlns:bqbiol="http://biomodels.net/biology-qualifiers/" xmlns:bqmodel="http://biomodels.net/model-qualifiers/"><rdf:Description rdf:about="#metaid_M_m00010r"><bqbiol:is><rdf:Bag><rdf:li rdf:resource="urn:miriam:obo.chebi:CHEBI:53460"/></rdf:Bag></bqbiol:is></rdf:Description></rdf:RDF></annotation></species>
<species metaid="metaid_M_m00010s" id="M_m00010s" name="(11Z,14Z,17Z)-eicosatrienoic acid" compartment="C_s" initialAmount="0" boundaryCondition="false" sboTerm="SBO:0000299"><notes><body xmlns="http://www.w3.org/1999/xhtml"><p>FORMULA: C20H34O2</p></body></notes><annotation><rdf:RDF xmlns:rdf="http://www.w3.org/1999/02/22-rdf-syntax-ns#" xmlns:dc="http://purl.org/dc/elements/1.1/" xmlns:dcterms="http://purl.org/dc/terms/" xmlns:vCard="http://www.w3.org/2001/vcard-rdf/3.0#" xmlns:bqbiol="http://biomodels.net/biology-qualifiers/" xmlns:bqmodel="http://biomodels.net/model-qualifiers/"><rdf:Description rdf:about="#metaid_M_m00010s"><bqbiol:is><rdf:Bag><rdf:li rdf:resource="urn:miriam:obo.chebi:CHEBI:53460"/></rdf:Bag></bqbiol:is></rdf:Description></rdf:RDF></annotation></species>
<species metaid="metaid_M_m00011c" id="M_m00011c" name="(11Z,14Z,17Z)-eicosatrienoylcarnitine" compartment="C_c" initialAmount="0" boundaryCondition="false" sboTerm="SBO:0000299"><notes><body xmlns="http://www.w3.org/1999/xhtml"><p>FORMULA: C27H47NO4</p></body></notes></species>
<species metaid="metaid_M_m00011m" id="M_m00011m" name="(11Z,14Z,17Z)-eicosatrienoylcarnitine" compartment="C_m" initialAmount="0" boundaryCondition="false" sboTerm="SBO:0000299"><notes><body xmlns="http://www.w3.org/1999/xhtml"><p>FORMULA: C27H47NO4</p></body></notes></species>
<species metaid="metaid_M_m00011r" id="M_m00011r" name="(11Z,14Z,17Z)-eicosatrienoylcarnitine" compartment="C_r" initialAmount="0" boundaryCondition="false" sboTerm="SBO:0000299"><notes><body xmlns="http://www.w3.org/1999/xhtml"><p>FORMULA: C27H47NO4</p></body></notes></species>
<species metaid="metaid_M_m00012c" id="M_m00012c" name="(11Z,14Z,17Z)-eicosatrienoyl-CoA" compartment="C_c" initialAmount="0" boundaryCondition="false" sboTerm="SBO:0000299"><notes><body xmlns="http://www.w3.org/1999/xhtml"><p>FORMULA: C41H68N7O17P3S</p></body></notes><annotation><rdf:RDF xmlns:rdf="http://www.w3.org/1999/02/22-rdf-syntax-ns#" xmlns:dc="http://purl.org/dc/elements/1.1/" xmlns:dcterms="http://purl.org/dc/terms/" xmlns:vCard="http://www.w3.org/2001/vcard-rdf/3.0#" xmlns:bqbiol="http://biomodels.net/biology-qualifiers/" xmlns:bqmodel="http://biomodels.net/model-qualifiers/"><rdf:Description rdf:about="#metaid_M_m00012c"><bqbiol:is><rdf:Bag><rdf:li rdf:resource="urn:miriam:kegg.compound:C16179"/></rdf:Bag></bqbiol:is></rdf:Description></rdf:RDF></annotation></species>
<species metaid="metaid_M_m00012m" id="M_m00012m" name="(11Z,14Z,17Z)-eicosatrienoyl-CoA" compartment="C_m" initialAmount="0" boundaryCondition="false" sboTerm="SBO:0000299"><notes><body xmlns="http://www.w3.org/1999/xhtml"><p>FORMULA: C41H68N7O17P3S</p></body></notes><annotation><rdf:RDF xmlns:rdf="http://www.w3.org/1999/02/22-rdf-syntax-ns#" xmlns:dc="http://purl.org/dc/elements/1.1/" xmlns:dcterms="http://purl.org/dc/terms/" xmlns:vCard="http://www.w3.org/2001/vcard-rdf/3.0#" xmlns:bqbiol="http://biomodels.net/biology-qualifiers/" xmlns:bqmodel="http://biomodels.net/model-qualifiers/"><rdf:Description rdf:about="#metaid_M_m00012m"><bqbiol:is><rdf:Bag><rdf:li rdf:resource="urn:miriam:kegg.compound:C16179"/></rdf:Bag></bqbiol:is></rdf:Description></rdf:RDF></annotation></species>
<species metaid="metaid_M_m00012r" id="M_m00012r" name="(11Z,14Z,17Z)-eicosatrienoyl-CoA" compartment="C_r" initialAmount="0" boundaryCondition="false" sboTerm="SBO:0000299"><notes><body xmlns="http://www.w3.org/1999/xhtml"><p>FORMULA: C41H68N7O17P3S</p></body></notes><annotation><rdf:RDF xmlns:rdf="http://www.w3.org/1999/02/22-rdf-syntax-ns#" xmlns:dc="http://purl.org/dc/elements/1.1/" xmlns:dcterms="http://purl.org/dc/terms/" xmlns:vCard="http://www.w3.org/2001/vcard-rdf/3.0#" xmlns:bqbiol="http://biomodels.net/biology-qualifiers/" xmlns:bqmodel="http://biomodels.net/model-qualifiers/"><rdf:Description rdf:about="#metaid_M_m00012r"><bqbiol:is><rdf:Bag><rdf:li rdf:resource="urn:miriam:kegg.compound:C16179"/></rdf:Bag></bqbiol:is></rdf:Description></rdf:RDF></annotation></species>
<species metaid="metaid_M_m00013c" id="M_m00013c" name="(13E)-11alpha-hydroxy-9,15-dioxoprost-13-enoate" compartment="C_c" initialAmount="0" boundaryCondition="false" sboTerm="SBO:0000299"><notes><body xmlns="http://www.w3.org/1999/xhtml"><p>FORMULA: C20H32O5</p></body></notes><annotation><rdf:RDF xmlns:rdf="http://www.w3.org/1999/02/22-rdf-syntax-ns#" xmlns:dc="http://purl.org/dc/elements/1.1/" xmlns:dcterms="http://purl.org/dc/terms/" xmlns:vCard="http://www.w3.org/2001/vcard-rdf/3.0#" xmlns:bqbiol="http://biomodels.net/biology-qualifiers/" xmlns:bqmodel="http://biomodels.net/model-qualifiers/"><rdf:Description rdf:about="#metaid_M_m00013c"><bqbiol:is><rdf:Bag><rdf:li rdf:resource="urn:miriam:obo.chebi:CHEBI:15548"/></rdf:Bag></bqbiol:is></rdf:Description></rdf:RDF></annotation></species>
<species metaid="metaid_M_m00014p" id="M_m00014p" name="(13E)-tetranor-16-carboxy-LTE4" compartment="C_p" initialAmount="0" boundaryCondition="false" sboTerm="SBO:0000299"><notes><body xmlns="http://www.w3.org/1999/xhtml"><p>FORMULA: C19H27NO7S</p></body></notes></species>
<species metaid="metaid_M_m00015p" id="M_m00015p" name="(13E)-tetranor-16-oxo-16-CoA-LTE4" compartment="C_p" initialAmount="0" boundaryCondition="false" sboTerm="SBO:0000299"><notes><body xmlns="http://www.w3.org/1999/xhtml"><p>FORMULA: C40H61N8O22P3S2</p></body></notes></species>
<species metaid="metaid_M_m00016c" id="M_m00016c" name="(13Z)-docosenoyl-CoA" compartment="C_c" initialAmount="0" boundaryCondition="false" sboTerm="SBO:0000299"><notes><body xmlns="http://www.w3.org/1999/xhtml"><p>FORMULA: C43H76N7O17P3S</p></body></notes><annotation><rdf:RDF xmlns:rdf="http://www.w3.org/1999/02/22-rdf-syntax-ns#" xmlns:dc="http://purl.org/dc/elements/1.1/" xmlns:dcterms="http://purl.org/dc/terms/" xmlns:vCard="http://www.w3.org/2001/vcard-rdf/3.0#" xmlns:bqbiol="http://biomodels.net/biology-qualifiers/" xmlns:bqmodel="http://biomodels.net/model-qualifiers/"><rdf:Description rdf:about="#metaid_M_m00016c"><bqbiol:is><rdf:Bag><rdf:li rdf:resource="urn:miriam:kegg.compound:C16531"/></rdf:Bag></bqbiol:is></rdf:Description></rdf:RDF></annotation></species>
<species metaid="metaid_M_m00016m" id="M_m00016m" name="(13Z)-docosenoyl-CoA" compartment="C_m" initialAmount="0" boundaryCondition="false" sboTerm="SBO:0000299"><notes><body xmlns="http://www.w3.org/1999/xhtml"><p>FORMULA: C43H76N7O17P3S</p></body></notes><annotation><rdf:RDF xmlns:rdf="http://www.w3.org/1999/02/22-rdf-syntax-ns#" xmlns:dc="http://purl.org/dc/elements/1.1/" xmlns:dcterms="http://purl.org/dc/terms/" xmlns:vCard="http://www.w3.org/2001/vcard-rdf/3.0#" xmlns:bqbiol="http://biomodels.net/biology-qualifiers/" xmlns:bqmodel="http://biomodels.net/model-qualifiers/"><rdf:Description rdf:about="#metaid_M_m00016m"><bqbiol:is><rdf:Bag><rdf:li rdf:resource="urn:miriam:kegg.compound:C16531"/></rdf:Bag></bqbiol:is></rdf:Description></rdf:RDF></annotation></species>
<species metaid="metaid_M_m00016p" id="M_m00016p" name="(13Z)-docosenoyl-CoA" compartment="C_p" initialAmount="0" boundaryCondition="false" sboTerm="SBO:0000299"><notes><body xmlns="http://www.w3.org/1999/xhtml"><p>FORMULA: C43H76N7O17P3S</p></body></notes><annotation><rdf:RDF xmlns:rdf="http://www.w3.org/1999/02/22-rdf-syntax-ns#" xmlns:dc="http://purl.org/dc/elements/1.1/" xmlns:dcterms="http://purl.org/dc/terms/" xmlns:vCard="http://www.w3.org/2001/vcard-rdf/3.0#" xmlns:bqbiol="http://biomodels.net/biology-qualifiers/" xmlns:bqmodel="http://biomodels.net/model-qualifiers/"><rdf:Description rdf:about="#metaid_M_m00016p"><bqbiol:is><rdf:Bag><rdf:li rdf:resource="urn:miriam:kegg.compound:C16531"/></rdf:Bag></bqbiol:is></rdf:Description></rdf:RDF></annotation></species>
<species metaid="metaid_M_m00016r" id="M_m00016r" name="(13Z)-docosenoyl-CoA" compartment="C_r" initialAmount="0" boundaryCondition="false" sboTerm="SBO:0000299"><notes><body xmlns="http://www.w3.org/1999/xhtml"><p>FORMULA: C43H76N7O17P3S</p></body></notes><annotation><rdf:RDF xmlns:rdf="http://www.w3.org/1999/02/22-rdf-syntax-ns#" xmlns:dc="http://purl.org/dc/elements/1.1/" xmlns:dcterms="http://purl.org/dc/terms/" xmlns:vCard="http://www.w3.org/2001/vcard-rdf/3.0#" xmlns:bqbiol="http://biomodels.net/biology-qualifiers/" xmlns:bqmodel="http://biomodels.net/model-qualifiers/"><rdf:Description rdf:about="#metaid_M_m00016r"><bqbiol:is><rdf:Bag><rdf:li rdf:resource="urn:miriam:kegg.compound:C16531"/></rdf:Bag></bqbiol:is></rdf:Description></rdf:RDF></annotation></species>
<species metaid="metaid_M_m00017c" id="M_m00017c" name="(13Z)-eicosenoic acid" compartment="C_c" initialAmount="0" boundaryCondition="false" sboTerm="SBO:0000299"><notes><body xmlns="http://www.w3.org/1999/xhtml"><p>FORMULA: C20H38O2</p></body></notes><annotation><rdf:RDF xmlns:rdf="http://www.w3.org/1999/02/22-rdf-syntax-ns#" xmlns:dc="http://purl.org/dc/elements/1.1/" xmlns:dcterms="http://purl.org/dc/terms/" xmlns:vCard="http://www.w3.org/2001/vcard-rdf/3.0#" xmlns:bqbiol="http://biomodels.net/biology-qualifiers/" xmlns:bqmodel="http://biomodels.net/model-qualifiers/"><rdf:Description rdf:about="#metaid_M_m00017c"><bqbiol:is><rdf:Bag><rdf:li rdf:resource="urn:miriam:lipidmaps:LMFA01030367"/></rdf:Bag></bqbiol:is></rdf:Description></rdf:RDF></annotation></species>
<species metaid="metaid_M_m00017r" id="M_m00017r" name="(13Z)-eicosenoic acid" compartment="C_r" initialAmount="0" boundaryCondition="false" sboTerm="SBO:0000299"><notes><body xmlns="http://www.w3.org/1999/xhtml"><p>FORMULA: C20H38O2</p></body></notes><annotation><rdf:RDF xmlns:rdf="http://www.w3.org/1999/02/22-rdf-syntax-ns#" xmlns:dc="http://purl.org/dc/elements/1.1/" xmlns:dcterms="http://purl.org/dc/terms/" xmlns:vCard="http://www.w3.org/2001/vcard-rdf/3.0#" xmlns:bqbiol="http://biomodels.net/biology-qualifiers/" xmlns:bqmodel="http://biomodels.net/model-qualifiers/"><rdf:Description rdf:about="#metaid_M_m00017r"><bqbiol:is><rdf:Bag><rdf:li rdf:resource="urn:miriam:lipidmaps:LMFA01030367"/></rdf:Bag></bqbiol:is></rdf:Description></rdf:RDF></annotation></species>
<species metaid="metaid_M_m00017s" id="M_m00017s" name="(13Z)-eicosenoic acid" compartment="C_s" initialAmount="0" boundaryCondition="false" sboTerm="SBO:0000299"><notes><body xmlns="http://www.w3.org/1999/xhtml"><p>FORMULA: C20H38O2</p></body></notes><annotation><rdf:RDF xmlns:rdf="http://www.w3.org/1999/02/22-rdf-syntax-ns#" xmlns:dc="http://purl.org/dc/elements/1.1/" xmlns:dcterms="http://purl.org/dc/terms/" xmlns:vCard="http://www.w3.org/2001/vcard-rdf/3.0#" xmlns:bqbiol="http://biomodels.net/biology-qualifiers/" xmlns:bqmodel="http://biomodels.net/model-qualifiers/"><rdf:Description rdf:about="#metaid_M_m00017s"><bqbiol:is><rdf:Bag><rdf:li rdf:resource="urn:miriam:lipidmaps:LMFA01030367"/></rdf:Bag></bqbiol:is></rdf:Description></rdf:RDF></annotation></species>
<species metaid="metaid_M_m00018c" id="M_m00018c" name="(13Z)-eicosenoyl-CoA" compartment="C_c" initialAmount="0" boundaryCondition="false" sboTerm="SBO:0000299"><notes><body xmlns="http://www.w3.org/1999/xhtml"><p>FORMULA: C41H72N7O17P3S</p></body></notes></species>
<species metaid="metaid_M_m00018m" id="M_m00018m" name="(13Z)-eicosenoyl-CoA" compartment="C_m" initialAmount="0" boundaryCondition="false" sboTerm="SBO:0000299"><notes><body xmlns="http://www.w3.org/1999/xhtml"><p>FORMULA: C41H72N7O17P3S</p></body></notes></species>
<species metaid="metaid_M_m00018p" id="M_m00018p" name="(13Z)-eicosenoyl-CoA" compartment="C_p" initialAmount="0" boundaryCondition="false" sboTerm="SBO:0000299"><notes><body xmlns="http://www.w3.org/1999/xhtml"><p>FORMULA: C41H72N7O17P3S</p></body></notes></species>
<species metaid="metaid_M_m00018r" id="M_m00018r" name="(13Z)-eicosenoyl-CoA" compartment="C_r" initialAmount="0" boundaryCondition="false" sboTerm="SBO:0000299"><notes><body xmlns="http://www.w3.org/1999/xhtml"><p>FORMULA: C41H72N7O17P3S</p></body></notes></species>
<species metaid="metaid_M_m00019c" id="M_m00019c" name="(13Z)-octadecenoic acid" compartment="C_c" initialAmount="0" boundaryCondition="false" sboTerm="SBO:0000299"><notes><body xmlns="http://www.w3.org/1999/xhtml"><p>FORMULA: C18H34O2</p></body></notes><annotation><rdf:RDF xmlns:rdf="http://www.w3.org/1999/02/22-rdf-syntax-ns#" xmlns:dc="http://purl.org/dc/elements/1.1/" xmlns:dcterms="http://purl.org/dc/terms/" xmlns:vCard="http://www.w3.org/2001/vcard-rdf/3.0#" xmlns:bqbiol="http://biomodels.net/biology-qualifiers/" xmlns:bqmodel="http://biomodels.net/model-qualifiers/"><rdf:Description rdf:about="#metaid_M_m00019c"><bqbiol:is><rdf:Bag><rdf:li rdf:resource="urn:miriam:lipidmaps:LMFA01030290"/></rdf:Bag></bqbiol:is></rdf:Description></rdf:RDF></annotation></species>
<species metaid="metaid_M_m00019r" id="M_m00019r" name="(13Z)-octadecenoic acid" compartment="C_r" initialAmount="0" boundaryCondition="false" sboTerm="SBO:0000299"><notes><body xmlns="http://www.w3.org/1999/xhtml"><p>FORMULA: C18H34O2</p></body></notes><annotation><rdf:RDF xmlns:rdf="http://www.w3.org/1999/02/22-rdf-syntax-ns#" xmlns:dc="http://purl.org/dc/elements/1.1/" xmlns:dcterms="http://purl.org/dc/terms/" xmlns:vCard="http://www.w3.org/2001/vcard-rdf/3.0#" xmlns:bqbiol="http://biomodels.net/biology-qualifiers/" xmlns:bqmodel="http://biomodels.net/model-qualifiers/"><rdf:Description rdf:about="#metaid_M_m00019r"><bqbiol:is><rdf:Bag><rdf:li rdf:resource="urn:miriam:lipidmaps:LMFA01030290"/></rdf:Bag></bqbiol:is></rdf:Description></rdf:RDF></annotation></species>
<species metaid="metaid_M_m00019s" id="M_m00019s" name="(13Z)-octadecenoic acid" compartment="C_s" initialAmount="0" boundaryCondition="false" sboTerm="SBO:0000299"><notes><body xmlns="http://www.w3.org/1999/xhtml"><p>FORMULA: C18H34O2</p></body></notes><annotation><rdf:RDF xmlns:rdf="http://www.w3.org/1999/02/22-rdf-syntax-ns#" xmlns:dc="http://purl.org/dc/elements/1.1/" xmlns:dcterms="http://purl.org/dc/terms/" xmlns:vCard="http://www.w3.org/2001/vcard-rdf/3.0#" xmlns:bqbiol="http://biomodels.net/biology-qualifiers/" xmlns:bqmodel="http://biomodels.net/model-qualifiers/"><rdf:Description rdf:about="#metaid_M_m00019s"><bqbiol:is><rdf:Bag><rdf:li rdf:resource="urn:miriam:lipidmaps:LMFA01030290"/></rdf:Bag></bqbiol:is></rdf:Description></rdf:RDF></annotation></species>
<species metaid="metaid_M_m00020c" id="M_m00020c" name="(13Z)-octadecenoyl-CoA" compartment="C_c" initialAmount="0" boundaryCondition="false" sboTerm="SBO:0000299"><notes><body xmlns="http://www.w3.org/1999/xhtml"><p>FORMULA: C39H68N7O17P3S</p></body></notes></species>
<species metaid="metaid_M_m00020m" id="M_m00020m" name="(13Z)-octadecenoyl-CoA" compartment="C_m" initialAmount="0" boundaryCondition="false" sboTerm="SBO:0000299"><notes><body xmlns="http://www.w3.org/1999/xhtml"><p>FORMULA: C39H68N7O17P3S</p></body></notes></species>
<species metaid="metaid_M_m00020r" id="M_m00020r" name="(13Z)-octadecenoyl-CoA" compartment="C_r" initialAmount="0" boundaryCondition="false" sboTerm="SBO:0000299"><notes><body xmlns="http://www.w3.org/1999/xhtml"><p>FORMULA: C39H68N7O17P3S</p></body></notes></species>
<species metaid="metaid_M_m00021c" id="M_m00021c" name="(13Z,16Z)-docosadienoic acid" compartment="C_c" initialAmount="0" boundaryCondition="false" sboTerm="SBO:0000299"><notes><body xmlns="http://www.w3.org/1999/xhtml"><p>FORMULA: C22H40O2</p></body></notes><annotation><rdf:RDF xmlns:rdf="http://www.w3.org/1999/02/22-rdf-syntax-ns#" xmlns:dc="http://purl.org/dc/elements/1.1/" xmlns:dcterms="http://purl.org/dc/terms/" xmlns:vCard="http://www.w3.org/2001/vcard-rdf/3.0#" xmlns:bqbiol="http://biomodels.net/biology-qualifiers/" xmlns:bqmodel="http://biomodels.net/model-qualifiers/"><rdf:Description rdf:about="#metaid_M_m00021c"><bqbiol:is><rdf:Bag><rdf:li rdf:resource="urn:miriam:kegg.compound:C16533"/></rdf:Bag></bqbiol:is></rdf:Description></rdf:RDF></annotation></species>
<species metaid="metaid_M_m00021r" id="M_m00021r" name="(13Z,16Z)-docosadienoic acid" compartment="C_r" initialAmount="0" boundaryCondition="false" sboTerm="SBO:0000299"><notes><body xmlns="http://www.w3.org/1999/xhtml"><p>FORMULA: C22H40O2</p></body></notes><annotation><rdf:RDF xmlns:rdf="http://www.w3.org/1999/02/22-rdf-syntax-ns#" xmlns:dc="http://purl.org/dc/elements/1.1/" xmlns:dcterms="http://purl.org/dc/terms/" xmlns:vCard="http://www.w3.org/2001/vcard-rdf/3.0#" xmlns:bqbiol="http://biomodels.net/biology-qualifiers/" xmlns:bqmodel="http://biomodels.net/model-qualifiers/"><rdf:Description rdf:about="#metaid_M_m00021r"><bqbiol:is><rdf:Bag><rdf:li rdf:resource="urn:miriam:kegg.compound:C16533"/></rdf:Bag></bqbiol:is></rdf:Description></rdf:RDF></annotation></species>
<species metaid="metaid_M_m00021s" id="M_m00021s" name="(13Z,16Z)-docosadienoic acid" compartment="C_s" initialAmount="0" boundaryCondition="false" sboTerm="SBO:0000299"><notes><body xmlns="http://www.w3.org/1999/xhtml"><p>FORMULA: C22H40O2</p></body></notes><annotation><rdf:RDF xmlns:rdf="http://www.w3.org/1999/02/22-rdf-syntax-ns#" xmlns:dc="http://purl.org/dc/elements/1.1/" xmlns:dcterms="http://purl.org/dc/terms/" xmlns:vCard="http://www.w3.org/2001/vcard-rdf/3.0#" xmlns:bqbiol="http://biomodels.net/biology-qualifiers/" xmlns:bqmodel="http://biomodels.net/model-qualifiers/"><rdf:Description rdf:about="#metaid_M_m00021s"><bqbiol:is><rdf:Bag><rdf:li rdf:resource="urn:miriam:kegg.compound:C16533"/></rdf:Bag></bqbiol:is></rdf:Description></rdf:RDF></annotation></species>
<species metaid="metaid_M_m00022c" id="M_m00022c" name="(13Z,16Z)-docosadienoylcarnitine" compartment="C_c" initialAmount="0" boundaryCondition="false" sboTerm="SBO:0000299"><notes><body xmlns="http://www.w3.org/1999/xhtml"><p>FORMULA: C29H53NO4</p></body></notes></species>
<species metaid="metaid_M_m00022m" id="M_m00022m" name="(13Z,16Z)-docosadienoylcarnitine" compartment="C_m" initialAmount="0" boundaryCondition="false" sboTerm="SBO:0000299"><notes><body xmlns="http://www.w3.org/1999/xhtml"><p>FORMULA: C29H53NO4</p></body></notes></species>
<species metaid="metaid_M_m00022r" id="M_m00022r" name="(13Z,16Z)-docosadienoylcarnitine" compartment="C_r" initialAmount="0" boundaryCondition="false" sboTerm="SBO:0000299"><notes><body xmlns="http://www.w3.org/1999/xhtml"><p>FORMULA: C29H53NO4</p></body></notes></species>
<species metaid="metaid_M_m00023c" id="M_m00023c" name="(13Z,16Z)-docosadienoyl-CoA" compartment="C_c" initialAmount="0" boundaryCondition="false" sboTerm="SBO:0000299"><notes><body xmlns="http://www.w3.org/1999/xhtml"><p>FORMULA: C43H74N7O17P3S</p></body></notes><annotation><rdf:RDF xmlns:rdf="http://www.w3.org/1999/02/22-rdf-syntax-ns#" xmlns:dc="http://purl.org/dc/elements/1.1/" xmlns:dcterms="http://purl.org/dc/terms/" xmlns:vCard="http://www.w3.org/2001/vcard-rdf/3.0#" xmlns:bqbiol="http://biomodels.net/biology-qualifiers/" xmlns:bqmodel="http://biomodels.net/model-qualifiers/"><rdf:Description rdf:about="#metaid_M_m00023c"><bqbiol:is><rdf:Bag><rdf:li rdf:resource="urn:miriam:kegg.compound:C16645"/></rdf:Bag></bqbiol:is></rdf:Description></rdf:RDF></annotation></species>
<species metaid="metaid_M_m00023m" id="M_m00023m" name="(13Z,16Z)-docosadienoyl-CoA" compartment="C_m" initialAmount="0" boundaryCondition="false" sboTerm="SBO:0000299"><notes><body xmlns="http://www.w3.org/1999/xhtml"><p>FORMULA: C43H74N7O17P3S</p></body></notes><annotation><rdf:RDF xmlns:rdf="http://www.w3.org/1999/02/22-rdf-syntax-ns#" xmlns:dc="http://purl.org/dc/elements/1.1/" xmlns:dcterms="http://purl.org/dc/terms/" xmlns:vCard="http://www.w3.org/2001/vcard-rdf/3.0#" xmlns:bqbiol="http://biomodels.net/biology-qualifiers/" xmlns:bqmodel="http://biomodels.net/model-qualifiers/"><rdf:Description rdf:about="#metaid_M_m00023m"><bqbiol:is><rdf:Bag><rdf:li rdf:resource="urn:miriam:kegg.compound:C16645"/></rdf:Bag></bqbiol:is></rdf:Description></rdf:RDF></annotation></species>
<species metaid="metaid_M_m00023r" id="M_m00023r" name="(13Z,16Z)-docosadienoyl-CoA" compartment="C_r" initialAmount="0" boundaryCondition="false" sboTerm="SBO:0000299"><notes><body xmlns="http://www.w3.org/1999/xhtml"><p>FORMULA: C43H74N7O17P3S</p></body></notes><annotation><rdf:RDF xmlns:rdf="http://www.w3.org/1999/02/22-rdf-syntax-ns#" xmlns:dc="http://purl.org/dc/elements/1.1/" xmlns:dcterms="http://purl.org/dc/terms/" xmlns:vCard="http://www.w3.org/2001/vcard-rdf/3.0#" xmlns:bqbiol="http://biomodels.net/biology-qualifiers/" xmlns:bqmodel="http://biomodels.net/model-qualifiers/"><rdf:Description rdf:about="#metaid_M_m00023r"><bqbiol:is><rdf:Bag><rdf:li rdf:resource="urn:miriam:kegg.compound:C16645"/></rdf:Bag></bqbiol:is></rdf:Description></rdf:RDF></annotation></species>
<species metaid="metaid_M_m00024c" id="M_m00024c" name="(15Z)-tetracosenoylcarnitine" compartment="C_c" initialAmount="0" boundaryCondition="false" sboTerm="SBO:0000299"><notes><body xmlns="http://www.w3.org/1999/xhtml"><p>FORMULA: C31H59NO4</p></body></notes></species>
<species metaid="metaid_M_m00024r" id="M_m00024r" name="(15Z)-tetracosenoylcarnitine" compartment="C_r" initialAmount="0" boundaryCondition="false" sboTerm="SBO:0000299"><notes><body xmlns="http://www.w3.org/1999/xhtml"><p>FORMULA: C31H59NO4</p></body></notes></species>
<species metaid="metaid_M_m00025c" id="M_m00025c" name="(15Z)-tetracosenoyl-CoA" compartment="C_c" initialAmount="0" boundaryCondition="false" sboTerm="SBO:0000299"><notes><body xmlns="http://www.w3.org/1999/xhtml"><p>FORMULA: C45H80N7O17P3S</p></body></notes><annotation><rdf:RDF xmlns:rdf="http://www.w3.org/1999/02/22-rdf-syntax-ns#" xmlns:dc="http://purl.org/dc/elements/1.1/" xmlns:dcterms="http://purl.org/dc/terms/" xmlns:vCard="http://www.w3.org/2001/vcard-rdf/3.0#" xmlns:bqbiol="http://biomodels.net/biology-qualifiers/" xmlns:bqmodel="http://biomodels.net/model-qualifiers/"><rdf:Description rdf:about="#metaid_M_m00025c"><bqbiol:is><rdf:Bag><rdf:li rdf:resource="urn:miriam:kegg.compound:C16532"/></rdf:Bag></bqbiol:is></rdf:Description></rdf:RDF></annotation></species>
<species metaid="metaid_M_m00025p" id="M_m00025p" name="(15Z)-tetracosenoyl-CoA" compartment="C_p" initialAmount="0" boundaryCondition="false" sboTerm="SBO:0000299"><notes><body xmlns="http://www.w3.org/1999/xhtml"><p>FORMULA: C45H80N7O17P3S</p></body></notes><annotation><rdf:RDF xmlns:rdf="http://www.w3.org/1999/02/22-rdf-syntax-ns#" xmlns:dc="http://purl.org/dc/elements/1.1/" xmlns:dcterms="http://purl.org/dc/terms/" xmlns:vCard="http://www.w3.org/2001/vcard-rdf/3.0#" xmlns:bqbiol="http://biomodels.net/biology-qualifiers/" xmlns:bqmodel="http://biomodels.net/model-qualifiers/"><rdf:Description rdf:about="#metaid_M_m00025p"><bqbiol:is><rdf:Bag><rdf:li rdf:resource="urn:miriam:kegg.compound:C16532"/></rdf:Bag></bqbiol:is></rdf:Description></rdf:RDF></annotation></species>
<species metaid="metaid_M_m00025r" id="M_m00025r" name="(15Z)-tetracosenoyl-CoA" compartment="C_r" initialAmount="0" boundaryCondition="false" sboTerm="SBO:0000299"><notes><body xmlns="http://www.w3.org/1999/xhtml"><p>FORMULA: C45H80N7O17P3S</p></body></notes><annotation><rdf:RDF xmlns:rdf="http://www.w3.org/1999/02/22-rdf-syntax-ns#" xmlns:dc="http://purl.org/dc/elements/1.1/" xmlns:dcterms="http://purl.org/dc/terms/" xmlns:vCard="http://www.w3.org/2001/vcard-rdf/3.0#" xmlns:bqbiol="http://biomodels.net/biology-qualifiers/" xmlns:bqmodel="http://biomodels.net/model-qualifiers/"><rdf:Description rdf:about="#metaid_M_m00025r"><bqbiol:is><rdf:Bag><rdf:li rdf:resource="urn:miriam:kegg.compound:C16532"/></rdf:Bag></bqbiol:is></rdf:Description></rdf:RDF></annotation></species>
<species metaid="metaid_M_m00026m" id="M_m00026m" name="(18E)-20-oxo-20-CoA-LTB4" compartment="C_m" initialAmount="0" boundaryCondition="false" sboTerm="SBO:0000299"><notes><body xmlns="http://www.w3.org/1999/xhtml"><p>FORMULA: C41H62N7O21P3S</p></body></notes></species>
<species metaid="metaid_M_m00026p" id="M_m00026p" name="(18E)-20-oxo-20-CoA-LTB4" compartment="C_p" initialAmount="0" boundaryCondition="false" sboTerm="SBO:0000299"><notes><body xmlns="http://www.w3.org/1999/xhtml"><p>FORMULA: C41H62N7O21P3S</p></body></notes></species>
<species metaid="metaid_M_m00027p" id="M_m00027p" name="(18E)-20-oxo-20-CoA-LTE4" compartment="C_p" initialAmount="0" boundaryCondition="false" sboTerm="SBO:0000299"><notes><body xmlns="http://www.w3.org/1999/xhtml"><p>FORMULA: C44H67N8O22P3S2</p></body></notes></species>
<species metaid="metaid_M_m00031c" id="M_m00031c" name="(1R)-hydroxy-(2R)-glutathionyl-1,2-dihydronaphthalene" compartment="C_c" initialAmount="0" boundaryCondition="false" sboTerm="SBO:0000299"><notes><body xmlns="http://www.w3.org/1999/xhtml"><p>FORMULA: C20H25N3O7S</p></body></notes><annotation><rdf:RDF xmlns:rdf="http://www.w3.org/1999/02/22-rdf-syntax-ns#" xmlns:dc="http://purl.org/dc/elements/1.1/" xmlns:dcterms="http://purl.org/dc/terms/" xmlns:vCard="http://www.w3.org/2001/vcard-rdf/3.0#" xmlns:bqbiol="http://biomodels.net/biology-qualifiers/" xmlns:bqmodel="http://biomodels.net/model-qualifiers/"><rdf:Description rdf:about="#metaid_M_m00031c"><bqbiol:is><rdf:Bag><rdf:li rdf:resource="urn:miriam:kegg.compound:C14791"/></rdf:Bag></bqbiol:is></rdf:Description></rdf:RDF></annotation></species>
<species metaid="metaid_M_m00032c" id="M_m00032c" name="(1R,2S)-naphthalene 1,2-oxide" compartment="C_c" initialAmount="0" boundaryCondition="false" sboTerm="SBO:0000299"><notes><body xmlns="http://www.w3.org/1999/xhtml"><p>FORMULA: C10H8O</p></body></notes><annotation><rdf:RDF xmlns:rdf="http://www.w3.org/1999/02/22-rdf-syntax-ns#" xmlns:dc="http://purl.org/dc/elements/1.1/" xmlns:dcterms="http://purl.org/dc/terms/" xmlns:vCard="http://www.w3.org/2001/vcard-rdf/3.0#" xmlns:bqbiol="http://biomodels.net/biology-qualifiers/" xmlns:bqmodel="http://biomodels.net/model-qualifiers/"><rdf:Description rdf:about="#metaid_M_m00032c"><bqbiol:is><rdf:Bag><rdf:li rdf:resource="urn:miriam:obo.chebi:CHEBI:33998"/></rdf:Bag></bqbiol:is></rdf:Description></rdf:RDF></annotation></species>
<species metaid="metaid_M_m00032s" id="M_m00032s" name="(1R,2S)-naphthalene 1,2-oxide" compartment="C_s" initialAmount="0" boundaryCondition="false" sboTerm="SBO:0000299"><notes><body xmlns="http://www.w3.org/1999/xhtml"><p>FORMULA: C10H8O</p></body></notes><annotation><rdf:RDF xmlns:rdf="http://www.w3.org/1999/02/22-rdf-syntax-ns#" xmlns:dc="http://purl.org/dc/elements/1.1/" xmlns:dcterms="http://purl.org/dc/terms/" xmlns:vCard="http://www.w3.org/2001/vcard-rdf/3.0#" xmlns:bqbiol="http://biomodels.net/biology-qualifiers/" xmlns:bqmodel="http://biomodels.net/model-qualifiers/"><rdf:Description rdf:about="#metaid_M_m00032s"><bqbiol:is><rdf:Bag><rdf:li rdf:resource="urn:miriam:obo.chebi:CHEBI:33998"/></rdf:Bag></bqbiol:is></rdf:Description></rdf:RDF></annotation></species>
<species metaid="metaid_M_m00033c" id="M_m00033c" name="(1S)-hydroxy-(2S)-glutathionyl-1,2-dihydronaphthalene" compartment="C_c" initialAmount="0" boundaryCondition="false" sboTerm="SBO:0000299"><notes><body xmlns="http://www.w3.org/1999/xhtml"><p>FORMULA: C20H25N3O7S</p></body></notes><annotation><rdf:RDF xmlns:rdf="http://www.w3.org/1999/02/22-rdf-syntax-ns#" xmlns:dc="http://purl.org/dc/elements/1.1/" xmlns:dcterms="http://purl.org/dc/terms/" xmlns:vCard="http://www.w3.org/2001/vcard-rdf/3.0#" xmlns:bqbiol="http://biomodels.net/biology-qualifiers/" xmlns:bqmodel="http://biomodels.net/model-qualifiers/"><rdf:Description rdf:about="#metaid_M_m00033c"><bqbiol:is><rdf:Bag><rdf:li rdf:resource="urn:miriam:kegg.compound:C14792"/></rdf:Bag></bqbiol:is></rdf:Description></rdf:RDF></annotation></species>
<species metaid="metaid_M_m00034c" id="M_m00034c" name="(1S,2R)-naphthalene 1,2-oxide" compartment="C_c" initialAmount="0" boundaryCondition="false" sboTerm="SBO:0000299"><notes><body xmlns="http://www.w3.org/1999/xhtml"><p>FORMULA: C10H8O</p></body></notes><annotation><rdf:RDF xmlns:rdf="http://www.w3.org/1999/02/22-rdf-syntax-ns#" xmlns:dc="http://purl.org/dc/elements/1.1/" xmlns:dcterms="http://purl.org/dc/terms/" xmlns:vCard="http://www.w3.org/2001/vcard-rdf/3.0#" xmlns:bqbiol="http://biomodels.net/biology-qualifiers/" xmlns:bqmodel="http://biomodels.net/model-qualifiers/"><rdf:Description rdf:about="#metaid_M_m00034c"><bqbiol:is><rdf:Bag><rdf:li rdf:resource="urn:miriam:kegg.compound:C14787"/></rdf:Bag></bqbiol:is></rdf:Description></rdf:RDF></annotation></species>
<species metaid="metaid_M_m00035c" id="M_m00035c" name="(24R)-24,25-dihydroxycalciol" compartment="C_c" initialAmount="0" boundaryCondition="false" sboTerm="SBO:0000299"><notes><body xmlns="http://www.w3.org/1999/xhtml"><p>FORMULA: C27H44O3</p></body></notes><annotation><rdf:RDF xmlns:rdf="http://www.w3.org/1999/02/22-rdf-syntax-ns#" xmlns:dc="http://purl.org/dc/elements/1.1/" xmlns:dcterms="http://purl.org/dc/terms/" xmlns:vCard="http://www.w3.org/2001/vcard-rdf/3.0#" xmlns:bqbiol="http://biomodels.net/biology-qualifiers/" xmlns:bqmodel="http://biomodels.net/model-qualifiers/"><rdf:Description rdf:about="#metaid_M_m00035c"><bqbiol:is><rdf:Bag><rdf:li rdf:resource="urn:miriam:obo.chebi:CHEBI:28818"/></rdf:Bag></bqbiol:is></rdf:Description></rdf:RDF></annotation></species>
<species metaid="metaid_M_m00035m" id="M_m00035m" name="(24R)-24,25-dihydroxycalciol" compartment="C_m" initialAmount="0" boundaryCondition="false" sboTerm="SBO:0000299"><notes><body xmlns="http://www.w3.org/1999/xhtml"><p>FORMULA: C27H44O3</p></body></notes><annotation><rdf:RDF xmlns:rdf="http://www.w3.org/1999/02/22-rdf-syntax-ns#" xmlns:dc="http://purl.org/dc/elements/1.1/" xmlns:dcterms="http://purl.org/dc/terms/" xmlns:vCard="http://www.w3.org/2001/vcard-rdf/3.0#" xmlns:bqbiol="http://biomodels.net/biology-qualifiers/" xmlns:bqmodel="http://biomodels.net/model-qualifiers/"><rdf:Description rdf:about="#metaid_M_m00035m"><bqbiol:is><rdf:Bag><rdf:li rdf:resource="urn:miriam:obo.chebi:CHEBI:28818"/></rdf:Bag></bqbiol:is></rdf:Description></rdf:RDF></annotation></species>
<species metaid="metaid_M_m00036m" id="M_m00036m" name="(24R,25R)3alpha,7alpha,12alpha,24-tetrahydroxy-5beta-cholestanoyl-CoA" compartment="C_m" initialAmount="0" boundaryCondition="false" sboTerm="SBO:0000299"><notes><body xmlns="http://www.w3.org/1999/xhtml"><p>FORMULA: C48H80N7O21P3S</p></body></notes><annotation><rdf:RDF xmlns:rdf="http://www.w3.org/1999/02/22-rdf-syntax-ns#" xmlns:dc="http://purl.org/dc/elements/1.1/" xmlns:dcterms="http://purl.org/dc/terms/" xmlns:vCard="http://www.w3.org/2001/vcard-rdf/3.0#" xmlns:bqbiol="http://biomodels.net/biology-qualifiers/" xmlns:bqmodel="http://biomodels.net/model-qualifiers/"><rdf:Description rdf:about="#metaid_M_m00036m"><bqbiol:is><rdf:Bag><rdf:li rdf:resource="urn:miriam:obo.chebi:CHEBI:52050"/></rdf:Bag></bqbiol:is></rdf:Description></rdf:RDF></annotation></species>
<species metaid="metaid_M_m00036p" id="M_m00036p" name="(24R,25R)3alpha,7alpha,12alpha,24-tetrahydroxy-5beta-cholestanoyl-CoA" compartment="C_p" initialAmount="0" boundaryCondition="false" sboTerm="SBO:0000299"><notes><body xmlns="http://www.w3.org/1999/xhtml"><p>FORMULA: C48H80N7O21P3S</p></body></notes><annotation><rdf:RDF xmlns:rdf="http://www.w3.org/1999/02/22-rdf-syntax-ns#" xmlns:dc="http://purl.org/dc/elements/1.1/" xmlns:dcterms="http://purl.org/dc/terms/" xmlns:vCard="http://www.w3.org/2001/vcard-rdf/3.0#" xmlns:bqbiol="http://biomodels.net/biology-qualifiers/" xmlns:bqmodel="http://biomodels.net/model-qualifiers/"><rdf:Description rdf:about="#metaid_M_m00036p"><bqbiol:is><rdf:Bag><rdf:li rdf:resource="urn:miriam:obo.chebi:CHEBI:52050"/></rdf:Bag></bqbiol:is></rdf:Description></rdf:RDF></annotation></species>
<species metaid="metaid_M_m00037p" id="M_m00037p" name="(24R,25R)3alpha,7alpha,24-trihydroxy-5beta-cholestanoyl-CoA" compartment="C_p" initialAmount="0" boundaryCondition="false" sboTerm="SBO:0000299"><notes><body xmlns="http://www.w3.org/1999/xhtml"><p>FORMULA: C48H80N7O20P3S</p></body></notes><annotation><rdf:RDF xmlns:rdf="http://www.w3.org/1999/02/22-rdf-syntax-ns#" xmlns:dc="http://purl.org/dc/elements/1.1/" xmlns:dcterms="http://purl.org/dc/terms/" xmlns:vCard="http://www.w3.org/2001/vcard-rdf/3.0#" xmlns:bqbiol="http://biomodels.net/biology-qualifiers/" xmlns:bqmodel="http://biomodels.net/model-qualifiers/"><rdf:Description rdf:about="#metaid_M_m00037p"><bqbiol:is><rdf:Bag><rdf:li rdf:resource="urn:miriam:obo.chebi:CHEBI:27403"/></rdf:Bag></bqbiol:is></rdf:Description></rdf:RDF></annotation></species>
<species metaid="metaid_M_m00038c" id="M_m00038c" name="(2E)-decenoyl-[ACP]" compartment="C_c" initialAmount="0" boundaryCondition="false" sboTerm="SBO:0000299"><notes><body xmlns="http://www.w3.org/1999/xhtml"><p>FORMULA: C10H17OSR</p></body></notes><annotation><rdf:RDF xmlns:rdf="http://www.w3.org/1999/02/22-rdf-syntax-ns#" xmlns:dc="http://purl.org/dc/elements/1.1/" xmlns:dcterms="http://purl.org/dc/terms/" xmlns:vCard="http://www.w3.org/2001/vcard-rdf/3.0#" xmlns:bqbiol="http://biomodels.net/biology-qualifiers/" xmlns:bqmodel="http://biomodels.net/model-qualifiers/"><rdf:Description rdf:about="#metaid_M_m00038c"><bqbiol:is><rdf:Bag><rdf:li rdf:resource="urn:miriam:kegg.compound:C05754"/></rdf:Bag></bqbiol:is></rdf:Description></rdf:RDF></annotation></species>
<species metaid="metaid_M_m00039m" id="M_m00039m" name="(2E)-decenoyl-CoA" compartment="C_m" initialAmount="0" boundaryCondition="false" sboTerm="SBO:0000299"><notes><body xmlns="http://www.w3.org/1999/xhtml"><p>FORMULA: C31H52N7O17P3S</p></body></notes><annotation><rdf:RDF xmlns:rdf="http://www.w3.org/1999/02/22-rdf-syntax-ns#" xmlns:dc="http://purl.org/dc/elements/1.1/" xmlns:dcterms="http://purl.org/dc/terms/" xmlns:vCard="http://www.w3.org/2001/vcard-rdf/3.0#" xmlns:bqbiol="http://biomodels.net/biology-qualifiers/" xmlns:bqmodel="http://biomodels.net/model-qualifiers/"><rdf:Description rdf:about="#metaid_M_m00039m"><bqbiol:is><rdf:Bag><rdf:li rdf:resource="urn:miriam:obo.chebi:CHEBI:10723"/></rdf:Bag></bqbiol:is></rdf:Description></rdf:RDF></annotation></species>
<species metaid="metaid_M_m00039p" id="M_m00039p" name="(2E)-decenoyl-CoA" compartment="C_p" initialAmount="0" boundaryCondition="false" sboTerm="SBO:0000299"><notes><body xmlns="http://www.w3.org/1999/xhtml"><p>FORMULA: C31H52N7O17P3S</p></body></notes><annotation><rdf:RDF xmlns:rdf="http://www.w3.org/1999/02/22-rdf-syntax-ns#" xmlns:dc="http://purl.org/dc/elements/1.1/" xmlns:dcterms="http://purl.org/dc/terms/" xmlns:vCard="http://www.w3.org/2001/vcard-rdf/3.0#" xmlns:bqbiol="http://biomodels.net/biology-qualifiers/" xmlns:bqmodel="http://biomodels.net/model-qualifiers/"><rdf:Description rdf:about="#metaid_M_m00039p"><bqbiol:is><rdf:Bag><rdf:li rdf:resource="urn:miriam:obo.chebi:CHEBI:10723"/></rdf:Bag></bqbiol:is></rdf:Description></rdf:RDF></annotation></species>
<species metaid="metaid_M_m00040m" id="M_m00040m" name="(2E)-docosenoyl-CoA" compartment="C_m" initialAmount="0" boundaryCondition="false" sboTerm="SBO:0000299"><notes><body xmlns="http://www.w3.org/1999/xhtml"><p>FORMULA: C43H76N7O17P3S</p></body></notes></species>
<species metaid="metaid_M_m00040p" id="M_m00040p" name="(2E)-docosenoyl-CoA" compartment="C_p" initialAmount="0" boundaryCondition="false" sboTerm="SBO:0000299"><notes><body xmlns="http://www.w3.org/1999/xhtml"><p>FORMULA: C43H76N7O17P3S</p></body></notes></species>
<species metaid="metaid_M_m00041c" id="M_m00041c" name="(2E)-dodecenoyl-[ACP]" compartment="C_c" initialAmount="0" boundaryCondition="false" sboTerm="SBO:0000299"><notes><body xmlns="http://www.w3.org/1999/xhtml"><p>FORMULA: C12H21OSR</p></body></notes><annotation><rdf:RDF xmlns:rdf="http://www.w3.org/1999/02/22-rdf-syntax-ns#" xmlns:dc="http://purl.org/dc/elements/1.1/" xmlns:dcterms="http://purl.org/dc/terms/" xmlns:vCard="http://www.w3.org/2001/vcard-rdf/3.0#" xmlns:bqbiol="http://biomodels.net/biology-qualifiers/" xmlns:bqmodel="http://biomodels.net/model-qualifiers/"><rdf:Description rdf:about="#metaid_M_m00041c"><bqbiol:is><rdf:Bag><rdf:li rdf:resource="urn:miriam:kegg.compound:C05758"/></rdf:Bag></bqbiol:is></rdf:Description></rdf:RDF></annotation></species>
<species metaid="metaid_M_m00042m" id="M_m00042m" name="(2E)-dodecenoyl-CoA" compartment="C_m" initialAmount="0" boundaryCondition="false" sboTerm="SBO:0000299"><notes><body xmlns="http://www.w3.org/1999/xhtml"><p>FORMULA: C33H56N7O17P3S</p></body></notes><annotation><rdf:RDF xmlns:rdf="http://www.w3.org/1999/02/22-rdf-syntax-ns#" xmlns:dc="http://purl.org/dc/elements/1.1/" xmlns:dcterms="http://purl.org/dc/terms/" xmlns:vCard="http://www.w3.org/2001/vcard-rdf/3.0#" xmlns:bqbiol="http://biomodels.net/biology-qualifiers/" xmlns:bqmodel="http://biomodels.net/model-qualifiers/"><rdf:Description rdf:about="#metaid_M_m00042m"><bqbiol:is><rdf:Bag><rdf:li rdf:resource="urn:miriam:obo.chebi:CHEBI:15471"/></rdf:Bag></bqbiol:is></rdf:Description></rdf:RDF></annotation></species>
<species metaid="metaid_M_m00042p" id="M_m00042p" name="(2E)-dodecenoyl-CoA" compartment="C_p" initialAmount="0" boundaryCondition="false" sboTerm="SBO:0000299"><notes><body xmlns="http://www.w3.org/1999/xhtml"><p>FORMULA: C33H56N7O17P3S</p></body></notes><annotation><rdf:RDF xmlns:rdf="http://www.w3.org/1999/02/22-rdf-syntax-ns#" xmlns:dc="http://purl.org/dc/elements/1.1/" xmlns:dcterms="http://purl.org/dc/terms/" xmlns:vCard="http://www.w3.org/2001/vcard-rdf/3.0#" xmlns:bqbiol="http://biomodels.net/biology-qualifiers/" xmlns:bqmodel="http://biomodels.net/model-qualifiers/"><rdf:Description rdf:about="#metaid_M_m00042p"><bqbiol:is><rdf:Bag><rdf:li rdf:resource="urn:miriam:obo.chebi:CHEBI:15471"/></rdf:Bag></bqbiol:is></rdf:Description></rdf:RDF></annotation></species>
<species metaid="metaid_M_m00043m" id="M_m00043m" name="(2E)-eicosenoyl-CoA" compartment="C_m" initialAmount="0" boundaryCondition="false" sboTerm="SBO:0000299"><notes><body xmlns="http://www.w3.org/1999/xhtml"><p>FORMULA: C41H72N7O17P3S</p></body></notes></species>
<species metaid="metaid_M_m00043p" id="M_m00043p" name="(2E)-eicosenoyl-CoA" compartment="C_p" initialAmount="0" boundaryCondition="false" sboTerm="SBO:0000299"><notes><body xmlns="http://www.w3.org/1999/xhtml"><p>FORMULA: C41H72N7O17P3S</p></body></notes></species>
<species metaid="metaid_M_m00044m" id="M_m00044m" name="(2E)-heneicosenoyl-CoA" compartment="C_m" initialAmount="0" boundaryCondition="false" sboTerm="SBO:0000299"><notes><body xmlns="http://www.w3.org/1999/xhtml"><p>FORMULA: C42H74N7O17P3S</p></body></notes></species>
<species metaid="metaid_M_m00045c" id="M_m00045c" name="(2E)-heptadecenoyl-[ACP]" compartment="C_c" initialAmount="0" boundaryCondition="false" sboTerm="SBO:0000299"><notes><body xmlns="http://www.w3.org/1999/xhtml"><p>FORMULA: C17H31OSR</p></body></notes></species>
<species metaid="metaid_M_m00046m" id="M_m00046m" name="(2E)-heptadecenoyl-CoA" compartment="C_m" initialAmount="0" boundaryCondition="false" sboTerm="SBO:0000299"><notes><body xmlns="http://www.w3.org/1999/xhtml"><p>FORMULA: C38H66N7O17P3S</p></body></notes></species>
<species metaid="metaid_M_m00047c" id="M_m00047c" name="(2E)-heptenoyl-[ACP]" compartment="C_c" initialAmount="0" boundaryCondition="false" sboTerm="SBO:0000299"><notes><body xmlns="http://www.w3.org/1999/xhtml"><p>FORMULA: C7H11OSR</p></body></notes></species>
<species metaid="metaid_M_m00048m" id="M_m00048m" name="(2E)-heptenoyl-CoA" compartment="C_m" initialAmount="0" boundaryCondition="false" sboTerm="SBO:0000299"><notes><body xmlns="http://www.w3.org/1999/xhtml"><p>FORMULA: C28H46N7O17P3S</p></body></notes></species>
<species metaid="metaid_M_m00049p" id="M_m00049p" name="(2E)-hexacosenoyl-CoA" compartment="C_p" initialAmount="0" boundaryCondition="false" sboTerm="SBO:0000299"><notes><body xmlns="http://www.w3.org/1999/xhtml"><p>FORMULA: C47H84N7O17P3S</p></body></notes></species>
<species metaid="metaid_M_m00050c" id="M_m00050c" name="(2E)-hexadecenoyl-[ACP]" compartment="C_c" initialAmount="0" boundaryCondition="false" sboTerm="SBO:0000299"><notes><body xmlns="http://www.w3.org/1999/xhtml"><p>FORMULA: C16H29OSR</p></body></notes><annotation><rdf:RDF xmlns:rdf="http://www.w3.org/1999/02/22-rdf-syntax-ns#" xmlns:dc="http://purl.org/dc/elements/1.1/" xmlns:dcterms="http://purl.org/dc/terms/" xmlns:vCard="http://www.w3.org/2001/vcard-rdf/3.0#" xmlns:bqbiol="http://biomodels.net/biology-qualifiers/" xmlns:bqmodel="http://biomodels.net/model-qualifiers/"><rdf:Description rdf:about="#metaid_M_m00050c"><bqbiol:is><rdf:Bag><rdf:li rdf:resource="urn:miriam:kegg.compound:C05763"/></rdf:Bag></bqbiol:is></rdf:Description></rdf:RDF></annotation></species>
<species metaid="metaid_M_m00051m" id="M_m00051m" name="(2E)-hexadecenoyl-CoA" compartment="C_m" initialAmount="0" boundaryCondition="false" sboTerm="SBO:0000299"><notes><body xmlns="http://www.w3.org/1999/xhtml"><p>FORMULA: C37H64N7O17P3S</p></body></notes><annotation><rdf:RDF xmlns:rdf="http://www.w3.org/1999/02/22-rdf-syntax-ns#" xmlns:dc="http://purl.org/dc/elements/1.1/" xmlns:dcterms="http://purl.org/dc/terms/" xmlns:vCard="http://www.w3.org/2001/vcard-rdf/3.0#" xmlns:bqbiol="http://biomodels.net/biology-qualifiers/" xmlns:bqmodel="http://biomodels.net/model-qualifiers/"><rdf:Description rdf:about="#metaid_M_m00051m"><bqbiol:is><rdf:Bag><rdf:li rdf:resource="urn:miriam:obo.chebi:CHEBI:28935"/></rdf:Bag></bqbiol:is></rdf:Description></rdf:RDF></annotation></species>
<species metaid="metaid_M_m00051p" id="M_m00051p" name="(2E)-hexadecenoyl-CoA" compartment="C_p" initialAmount="0" boundaryCondition="false" sboTerm="SBO:0000299"><notes><body xmlns="http://www.w3.org/1999/xhtml"><p>FORMULA: C37H64N7O17P3S</p></body></notes><annotation><rdf:RDF xmlns:rdf="http://www.w3.org/1999/02/22-rdf-syntax-ns#" xmlns:dc="http://purl.org/dc/elements/1.1/" xmlns:dcterms="http://purl.org/dc/terms/" xmlns:vCard="http://www.w3.org/2001/vcard-rdf/3.0#" xmlns:bqbiol="http://biomodels.net/biology-qualifiers/" xmlns:bqmodel="http://biomodels.net/model-qualifiers/"><rdf:Description rdf:about="#metaid_M_m00051p"><bqbiol:is><rdf:Bag><rdf:li rdf:resource="urn:miriam:obo.chebi:CHEBI:28935"/></rdf:Bag></bqbiol:is></rdf:Description></rdf:RDF></annotation></species>
<species metaid="metaid_M_m00052c" id="M_m00052c" name="(2E)-hexenoyl-[ACP]" compartment="C_c" initialAmount="0" boundaryCondition="false" sboTerm="SBO:0000299"><notes><body xmlns="http://www.w3.org/1999/xhtml"><p>FORMULA: C6H9OSR</p></body></notes><annotation><rdf:RDF xmlns:rdf="http://www.w3.org/1999/02/22-rdf-syntax-ns#" xmlns:dc="http://purl.org/dc/elements/1.1/" xmlns:dcterms="http://purl.org/dc/terms/" xmlns:vCard="http://www.w3.org/2001/vcard-rdf/3.0#" xmlns:bqbiol="http://biomodels.net/biology-qualifiers/" xmlns:bqmodel="http://biomodels.net/model-qualifiers/"><rdf:Description rdf:about="#metaid_M_m00052c"><bqbiol:is><rdf:Bag><rdf:li rdf:resource="urn:miriam:kegg.compound:C05748"/></rdf:Bag></bqbiol:is></rdf:Description></rdf:RDF></annotation></species>
<species metaid="metaid_M_m00053m" id="M_m00053m" name="(2E)-hexenoyl-CoA" compartment="C_m" initialAmount="0" boundaryCondition="false" sboTerm="SBO:0000299"><notes><body xmlns="http://www.w3.org/1999/xhtml"><p>FORMULA: C27H44N7O17P3S</p></body></notes><annotation><rdf:RDF xmlns:rdf="http://www.w3.org/1999/02/22-rdf-syntax-ns#" xmlns:dc="http://purl.org/dc/elements/1.1/" xmlns:dcterms="http://purl.org/dc/terms/" xmlns:vCard="http://www.w3.org/2001/vcard-rdf/3.0#" xmlns:bqbiol="http://biomodels.net/biology-qualifiers/" xmlns:bqmodel="http://biomodels.net/model-qualifiers/"><rdf:Description rdf:about="#metaid_M_m00053m"><bqbiol:is><rdf:Bag><rdf:li rdf:resource="urn:miriam:obo.chebi:CHEBI:28706"/></rdf:Bag></bqbiol:is></rdf:Description></rdf:RDF></annotation></species>
<species metaid="metaid_M_m00053p" id="M_m00053p" name="(2E)-hexenoyl-CoA" compartment="C_p" initialAmount="0" boundaryCondition="false" sboTerm="SBO:0000299"><notes><body xmlns="http://www.w3.org/1999/xhtml"><p>FORMULA: C27H44N7O17P3S</p></body></notes><annotation><rdf:RDF xmlns:rdf="http://www.w3.org/1999/02/22-rdf-syntax-ns#" xmlns:dc="http://purl.org/dc/elements/1.1/" xmlns:dcterms="http://purl.org/dc/terms/" xmlns:vCard="http://www.w3.org/2001/vcard-rdf/3.0#" xmlns:bqbiol="http://biomodels.net/biology-qualifiers/" xmlns:bqmodel="http://biomodels.net/model-qualifiers/"><rdf:Description rdf:about="#metaid_M_m00053p"><bqbiol:is><rdf:Bag><rdf:li rdf:resource="urn:miriam:obo.chebi:CHEBI:28706"/></rdf:Bag></bqbiol:is></rdf:Description></rdf:RDF></annotation></species>
<species metaid="metaid_M_m00054m" id="M_m00054m" name="(2E)-nonadecenoyl-CoA" compartment="C_m" initialAmount="0" boundaryCondition="false" sboTerm="SBO:0000299"><notes><body xmlns="http://www.w3.org/1999/xhtml"><p>FORMULA: C40H70N7O17P3S</p></body></notes></species>
<species metaid="metaid_M_m00055c" id="M_m00055c" name="(2E)-nonenoyl-[ACP]" compartment="C_c" initialAmount="0" boundaryCondition="false" sboTerm="SBO:0000299"><notes><body xmlns="http://www.w3.org/1999/xhtml"><p>FORMULA: C9H15OSR</p></body></notes></species>
<species metaid="metaid_M_m00056m" id="M_m00056m" name="(2E)-nonenoyl-CoA" compartment="C_m" initialAmount="0" boundaryCondition="false" sboTerm="SBO:0000299"><notes><body xmlns="http://www.w3.org/1999/xhtml"><p>FORMULA: C30H50N7O17P3S</p></body></notes></species>
<species metaid="metaid_M_m00057c" id="M_m00057c" name="(2E)-octadecenoyl-CoA" compartment="C_c" initialAmount="0" boundaryCondition="false" sboTerm="SBO:0000299"><notes><body xmlns="http://www.w3.org/1999/xhtml"><p>FORMULA: C39H68N7O17P3S</p></body></notes><annotation><rdf:RDF xmlns:rdf="http://www.w3.org/1999/02/22-rdf-syntax-ns#" xmlns:dc="http://purl.org/dc/elements/1.1/" xmlns:dcterms="http://purl.org/dc/terms/" xmlns:vCard="http://www.w3.org/2001/vcard-rdf/3.0#" xmlns:bqbiol="http://biomodels.net/biology-qualifiers/" xmlns:bqmodel="http://biomodels.net/model-qualifiers/"><rdf:Description rdf:about="#metaid_M_m00057c"><bqbiol:is><rdf:Bag><rdf:li rdf:resource="urn:miriam:obo.chebi:CHEBI:50570"/></rdf:Bag></bqbiol:is></rdf:Description></rdf:RDF></annotation></species>
<species metaid="metaid_M_m00057m" id="M_m00057m" name="(2E)-octadecenoyl-CoA" compartment="C_m" initialAmount="0" boundaryCondition="false" sboTerm="SBO:0000299"><notes><body xmlns="http://www.w3.org/1999/xhtml"><p>FORMULA: C39H68N7O17P3S</p></body></notes><annotation><rdf:RDF xmlns:rdf="http://www.w3.org/1999/02/22-rdf-syntax-ns#" xmlns:dc="http://purl.org/dc/elements/1.1/" xmlns:dcterms="http://purl.org/dc/terms/" xmlns:vCard="http://www.w3.org/2001/vcard-rdf/3.0#" xmlns:bqbiol="http://biomodels.net/biology-qualifiers/" xmlns:bqmodel="http://biomodels.net/model-qualifiers/"><rdf:Description rdf:about="#metaid_M_m00057m"><bqbiol:is><rdf:Bag><rdf:li rdf:resource="urn:miriam:obo.chebi:CHEBI:50570"/></rdf:Bag></bqbiol:is></rdf:Description></rdf:RDF></annotation></species>
<species metaid="metaid_M_m00057p" id="M_m00057p" name="(2E)-octadecenoyl-CoA" compartment="C_p" initialAmount="0" boundaryCondition="false" sboTerm="SBO:0000299"><notes><body xmlns="http://www.w3.org/1999/xhtml"><p>FORMULA: C39H68N7O17P3S</p></body></notes><annotation><rdf:RDF xmlns:rdf="http://www.w3.org/1999/02/22-rdf-syntax-ns#" xmlns:dc="http://purl.org/dc/elements/1.1/" xmlns:dcterms="http://purl.org/dc/terms/" xmlns:vCard="http://www.w3.org/2001/vcard-rdf/3.0#" xmlns:bqbiol="http://biomodels.net/biology-qualifiers/" xmlns:bqmodel="http://biomodels.net/model-qualifiers/"><rdf:Description rdf:about="#metaid_M_m00057p"><bqbiol:is><rdf:Bag><rdf:li rdf:resource="urn:miriam:obo.chebi:CHEBI:50570"/></rdf:Bag></bqbiol:is></rdf:Description></rdf:RDF></annotation></species>
<species metaid="metaid_M_m00058c" id="M_m00058c" name="(2E)-octenoyl-[ACP]" compartment="C_c" initialAmount="0" boundaryCondition="false" sboTerm="SBO:0000299"><notes><body xmlns="http://www.w3.org/1999/xhtml"><p>FORMULA: C8H13OSR</p></body></notes><annotation><rdf:RDF xmlns:rdf="http://www.w3.org/1999/02/22-rdf-syntax-ns#" xmlns:dc="http://purl.org/dc/elements/1.1/" xmlns:dcterms="http://purl.org/dc/terms/" xmlns:vCard="http://www.w3.org/2001/vcard-rdf/3.0#" xmlns:bqbiol="http://biomodels.net/biology-qualifiers/" xmlns:bqmodel="http://biomodels.net/model-qualifiers/"><rdf:Description rdf:about="#metaid_M_m00058c"><bqbiol:is><rdf:Bag><rdf:li rdf:resource="urn:miriam:kegg.compound:C05751"/></rdf:Bag></bqbiol:is></rdf:Description></rdf:RDF></annotation></species>
<species metaid="metaid_M_m00059m" id="M_m00059m" name="(2E)-octenoyl-CoA" compartment="C_m" initialAmount="0" boundaryCondition="false" sboTerm="SBO:0000299"><notes><body xmlns="http://www.w3.org/1999/xhtml"><p>FORMULA: C29H48N7O17P3S</p></body></notes><annotation><rdf:RDF xmlns:rdf="http://www.w3.org/1999/02/22-rdf-syntax-ns#" xmlns:dc="http://purl.org/dc/elements/1.1/" xmlns:dcterms="http://purl.org/dc/terms/" xmlns:vCard="http://www.w3.org/2001/vcard-rdf/3.0#" xmlns:bqbiol="http://biomodels.net/biology-qualifiers/" xmlns:bqmodel="http://biomodels.net/model-qualifiers/"><rdf:Description rdf:about="#metaid_M_m00059m"><bqbiol:is><rdf:Bag><rdf:li rdf:resource="urn:miriam:obo.chebi:CHEBI:27537"/></rdf:Bag></bqbiol:is></rdf:Description></rdf:RDF></annotation></species>
<species metaid="metaid_M_m00059p" id="M_m00059p" name="(2E)-octenoyl-CoA" compartment="C_p" initialAmount="0" boundaryCondition="false" sboTerm="SBO:0000299"><notes><body xmlns="http://www.w3.org/1999/xhtml"><p>FORMULA: C29H48N7O17P3S</p></body></notes><annotation><rdf:RDF xmlns:rdf="http://www.w3.org/1999/02/22-rdf-syntax-ns#" xmlns:dc="http://purl.org/dc/elements/1.1/" xmlns:dcterms="http://purl.org/dc/terms/" xmlns:vCard="http://www.w3.org/2001/vcard-rdf/3.0#" xmlns:bqbiol="http://biomodels.net/biology-qualifiers/" xmlns:bqmodel="http://biomodels.net/model-qualifiers/"><rdf:Description rdf:about="#metaid_M_m00059p"><bqbiol:is><rdf:Bag><rdf:li rdf:resource="urn:miriam:obo.chebi:CHEBI:27537"/></rdf:Bag></bqbiol:is></rdf:Description></rdf:RDF></annotation></species>
<species metaid="metaid_M_m00060c" id="M_m00060c" name="(2E)-pentadecenoyl-[ACP]" compartment="C_c" initialAmount="0" boundaryCondition="false" sboTerm="SBO:0000299"><notes><body xmlns="http://www.w3.org/1999/xhtml"><p>FORMULA: C15H27OSR</p></body></notes></species>
<species metaid="metaid_M_m00061m" id="M_m00061m" name="(2E)-pentadecenoyl-CoA" compartment="C_m" initialAmount="0" boundaryCondition="false" sboTerm="SBO:0000299"><notes><body xmlns="http://www.w3.org/1999/xhtml"><p>FORMULA: C36H62N7O17P3S</p></body></notes></species>
<species metaid="metaid_M_m00062c" id="M_m00062c" name="(2E)-pentenoyl-[ACP]" compartment="C_c" initialAmount="0" boundaryCondition="false" sboTerm="SBO:0000299"><notes><body xmlns="http://www.w3.org/1999/xhtml"><p>FORMULA: C5H7OSR</p></body></notes></species>
<species metaid="metaid_M_m00063m" id="M_m00063m" name="(2E)-pentenoyl-CoA" compartment="C_m" initialAmount="0" boundaryCondition="false" sboTerm="SBO:0000299"><notes><body xmlns="http://www.w3.org/1999/xhtml"><p>FORMULA: C26H42N7O17P3S</p></body></notes></species>
<species metaid="metaid_M_m00064p" id="M_m00064p" name="(2E)-tetracosenoyl-CoA" compartment="C_p" initialAmount="0" boundaryCondition="false" sboTerm="SBO:0000299"><notes><body xmlns="http://www.w3.org/1999/xhtml"><p>FORMULA: C45H80N7O17P3S</p></body></notes></species>
<species metaid="metaid_M_m00065c" id="M_m00065c" name="(2E)-tetradecenoyl-[ACP]" compartment="C_c" initialAmount="0" boundaryCondition="false" sboTerm="SBO:0000299"><notes><body xmlns="http://www.w3.org/1999/xhtml"><p>FORMULA: C14H25OSR</p></body></notes><annotation><rdf:RDF xmlns:rdf="http://www.w3.org/1999/02/22-rdf-syntax-ns#" xmlns:dc="http://purl.org/dc/elements/1.1/" xmlns:dcterms="http://purl.org/dc/terms/" xmlns:vCard="http://www.w3.org/2001/vcard-rdf/3.0#" xmlns:bqbiol="http://biomodels.net/biology-qualifiers/" xmlns:bqmodel="http://biomodels.net/model-qualifiers/"><rdf:Description rdf:about="#metaid_M_m00065c"><bqbiol:is><rdf:Bag><rdf:li rdf:resource="urn:miriam:kegg.compound:C05760"/></rdf:Bag></bqbiol:is></rdf:Description></rdf:RDF></annotation></species>
<species metaid="metaid_M_m00066m" id="M_m00066m" name="(2E)-tetradecenoyl-CoA" compartment="C_m" initialAmount="0" boundaryCondition="false" sboTerm="SBO:0000299"><notes><body xmlns="http://www.w3.org/1999/xhtml"><p>FORMULA: C35H60N7O17P3S</p></body></notes><annotation><rdf:RDF xmlns:rdf="http://www.w3.org/1999/02/22-rdf-syntax-ns#" xmlns:dc="http://purl.org/dc/elements/1.1/" xmlns:dcterms="http://purl.org/dc/terms/" xmlns:vCard="http://www.w3.org/2001/vcard-rdf/3.0#" xmlns:bqbiol="http://biomodels.net/biology-qualifiers/" xmlns:bqmodel="http://biomodels.net/model-qualifiers/"><rdf:Description rdf:about="#metaid_M_m00066m"><bqbiol:is><rdf:Bag><rdf:li rdf:resource="urn:miriam:obo.chebi:CHEBI:27721"/></rdf:Bag></bqbiol:is></rdf:Description></rdf:RDF></annotation></species>
<species metaid="metaid_M_m00066p" id="M_m00066p" name="(2E)-tetradecenoyl-CoA" compartment="C_p" initialAmount="0" boundaryCondition="false" sboTerm="SBO:0000299"><notes><body xmlns="http://www.w3.org/1999/xhtml"><p>FORMULA: C35H60N7O17P3S</p></body></notes><annotation><rdf:RDF xmlns:rdf="http://www.w3.org/1999/02/22-rdf-syntax-ns#" xmlns:dc="http://purl.org/dc/elements/1.1/" xmlns:dcterms="http://purl.org/dc/terms/" xmlns:vCard="http://www.w3.org/2001/vcard-rdf/3.0#" xmlns:bqbiol="http://biomodels.net/biology-qualifiers/" xmlns:bqmodel="http://biomodels.net/model-qualifiers/"><rdf:Description rdf:about="#metaid_M_m00066p"><bqbiol:is><rdf:Bag><rdf:li rdf:resource="urn:miriam:obo.chebi:CHEBI:27721"/></rdf:Bag></bqbiol:is></rdf:Description></rdf:RDF></annotation></species>
<species metaid="metaid_M_m00068c" id="M_m00068c" name="(2E)-tridecenoyl-[ACP]" compartment="C_c" initialAmount="0" boundaryCondition="false" sboTerm="SBO:0000299"><notes><body xmlns="http://www.w3.org/1999/xhtml"><p>FORMULA: C13H23OSR</p></body></notes></species>
<species metaid="metaid_M_m00069m" id="M_m00069m" name="(2E)-tridecenoyl-CoA" compartment="C_m" initialAmount="0" boundaryCondition="false" sboTerm="SBO:0000299"><notes><body xmlns="http://www.w3.org/1999/xhtml"><p>FORMULA: C34H58N7O17P3S</p></body></notes></species>
<species metaid="metaid_M_m00070c" id="M_m00070c" name="(2E)-undecenoyl-[ACP]" compartment="C_c" initialAmount="0" boundaryCondition="false" sboTerm="SBO:0000299"><notes><body xmlns="http://www.w3.org/1999/xhtml"><p>FORMULA: C11H19OSR</p></body></notes></species>
<species metaid="metaid_M_m00071m" id="M_m00071m" name="(2E)-undecenoyl-CoA" compartment="C_m" initialAmount="0" boundaryCondition="false" sboTerm="SBO:0000299"><notes><body xmlns="http://www.w3.org/1999/xhtml"><p>FORMULA: C32H54N7O17P3S</p></body></notes></species>
<species metaid="metaid_M_m00072m" id="M_m00072m" name="(2E,4Z,7Z,10Z)-hexadecatetraenoyl-CoA" compartment="C_m" initialAmount="0" boundaryCondition="false" sboTerm="SBO:0000299"><notes><body xmlns="http://www.w3.org/1999/xhtml"><p>FORMULA: C37H58N7O17P3S</p></body></notes></species>
<species metaid="metaid_M_m00072p" id="M_m00072p" name="(2E,4Z,7Z,10Z)-hexadecatetraenoyl-CoA" compartment="C_p" initialAmount="0" boundaryCondition="false" sboTerm="SBO:0000299"><notes><body xmlns="http://www.w3.org/1999/xhtml"><p>FORMULA: C37H58N7O17P3S</p></body></notes></species>
<species metaid="metaid_M_m00073m" id="M_m00073m" name="(2E,6Z,9Z,12Z)-octadecatetraenoyl-CoA" compartment="C_m" initialAmount="0" boundaryCondition="false" sboTerm="SBO:0000299"><notes><body xmlns="http://www.w3.org/1999/xhtml"><p>FORMULA: C39H62N7O17P3S</p></body></notes></species>
<species metaid="metaid_M_m00073p" id="M_m00073p" name="(2E,6Z,9Z,12Z)-octadecatetraenoyl-CoA" compartment="C_p" initialAmount="0" boundaryCondition="false" sboTerm="SBO:0000299"><notes><body xmlns="http://www.w3.org/1999/xhtml"><p>FORMULA: C39H62N7O17P3S</p></body></notes></species>
<species metaid="metaid_M_m00076p" id="M_m00076p" name="(2R,6R,10R)-trimethyl-hendecanoyl-CoA" compartment="C_p" initialAmount="0" boundaryCondition="false" sboTerm="SBO:0000299"><notes><body xmlns="http://www.w3.org/1999/xhtml"><p>FORMULA: C35H62N7O17P3S</p></body></notes></species>
<species metaid="metaid_M_m00077p" id="M_m00077p" name="(2R,6S,10S)-pristanate" compartment="C_p" initialAmount="0" boundaryCondition="false" sboTerm="SBO:0000299"><notes><body xmlns="http://www.w3.org/1999/xhtml"><p>FORMULA: C19H38O2</p></body></notes></species>
<species metaid="metaid_M_m00078p" id="M_m00078p" name="(2S)-pristanoyl-CoA" compartment="C_p" initialAmount="0" boundaryCondition="false" sboTerm="SBO:0000299"><notes><body xmlns="http://www.w3.org/1999/xhtml"><p>FORMULA: C40H72N7O17P3S</p></body></notes><annotation><rdf:RDF xmlns:rdf="http://www.w3.org/1999/02/22-rdf-syntax-ns#" xmlns:dc="http://purl.org/dc/elements/1.1/" xmlns:dcterms="http://purl.org/dc/terms/" xmlns:vCard="http://www.w3.org/2001/vcard-rdf/3.0#" xmlns:bqbiol="http://biomodels.net/biology-qualifiers/" xmlns:bqmodel="http://biomodels.net/model-qualifiers/"><rdf:Description rdf:about="#metaid_M_m00078p"><bqbiol:is><rdf:Bag><rdf:li rdf:resource="urn:miriam:obo.chebi:CHEBI:64039"/></rdf:Bag></bqbiol:is></rdf:Description></rdf:RDF></annotation></species>
<species metaid="metaid_M_m00079p" id="M_m00079p" name="(2S,6R,10R)-trimethyl-(2E)-hendecenoyl-CoA" compartment="C_p" initialAmount="0" boundaryCondition="false" sboTerm="SBO:0000299"><notes><body xmlns="http://www.w3.org/1999/xhtml"><p>FORMULA: C35H60N7O17P3S</p></body></notes></species>
<species metaid="metaid_M_m00080p" id="M_m00080p" name="(2S,6R,10R)-trimethyl-hendecanoyl-CoA" compartment="C_p" initialAmount="0" boundaryCondition="false" sboTerm="SBO:0000299"><notes><body xmlns="http://www.w3.org/1999/xhtml"><p>FORMULA: C35H62N7O17P3S</p></body></notes></species>
<species metaid="metaid_M_m00081m" id="M_m00081m" name="(3S)-3-hydroxy-cis,cis-palmito-7,10-dienoyl-CoA" compartment="C_m" initialAmount="0" boundaryCondition="false" sboTerm="SBO:0000299"><notes><body xmlns="http://www.w3.org/1999/xhtml"><p>FORMULA: C37H62N7O18P3S</p></body></notes></species>
<species metaid="metaid_M_m00081p" id="M_m00081p" name="(3S)-3-hydroxy-cis,cis-palmito-7,10-dienoyl-CoA" compartment="C_p" initialAmount="0" boundaryCondition="false" sboTerm="SBO:0000299"><notes><body xmlns="http://www.w3.org/1999/xhtml"><p>FORMULA: C37H62N7O18P3S</p></body></notes></species>
<species metaid="metaid_M_m00082m" id="M_m00082m" name="(3S)-3-hydroxydodec-cis-6-enoyl-CoA" compartment="C_m" initialAmount="0" boundaryCondition="false" sboTerm="SBO:0000299"><notes><body xmlns="http://www.w3.org/1999/xhtml"><p>FORMULA: C33H56N7O18P3S</p></body></notes></species>
<species metaid="metaid_M_m00082p" id="M_m00082p" name="(3S)-3-hydroxydodec-cis-6-enoyl-CoA" compartment="C_p" initialAmount="0" boundaryCondition="false" sboTerm="SBO:0000299"><notes><body xmlns="http://www.w3.org/1999/xhtml"><p>FORMULA: C33H56N7O18P3S</p></body></notes></species>
<species metaid="metaid_M_m00083m" id="M_m00083m" name="(3S)-3-hydroxylinoleoyl-CoA" compartment="C_m" initialAmount="0" boundaryCondition="false" sboTerm="SBO:0000299"><notes><body xmlns="http://www.w3.org/1999/xhtml"><p>FORMULA: C39H66N7O18P3S</p></body></notes></species>
<species metaid="metaid_M_m00083p" id="M_m00083p" name="(3S)-3-hydroxylinoleoyl-CoA" compartment="C_p" initialAmount="0" boundaryCondition="false" sboTerm="SBO:0000299"><notes><body xmlns="http://www.w3.org/1999/xhtml"><p>FORMULA: C39H66N7O18P3S</p></body></notes></species>
<species metaid="metaid_M_m00085c" id="M_m00085c" name="(3S)-hydroxy-docasa-cis,cis-13,16-dienoyl-CoA" compartment="C_c" initialAmount="0" boundaryCondition="false" sboTerm="SBO:0000299"><notes><body xmlns="http://www.w3.org/1999/xhtml"><p>FORMULA: C43H74N7O18P3S</p></body></notes></species>
<species metaid="metaid_M_m00086c" id="M_m00086c" name="(3S)-hydroxy-eicosa-cis,cis,cis-11,14,17-trienoyl-CoA" compartment="C_c" initialAmount="0" boundaryCondition="false" sboTerm="SBO:0000299"><notes><body xmlns="http://www.w3.org/1999/xhtml"><p>FORMULA: C41H68N7O18P3S</p></body></notes></species>
<species metaid="metaid_M_m00087c" id="M_m00087c" name="(3S)-hydroxy-eicosa-cis,cis-11,14-dienoyl-CoA" compartment="C_c" initialAmount="0" boundaryCondition="false" sboTerm="SBO:0000299"><notes><body xmlns="http://www.w3.org/1999/xhtml"><p>FORMULA: C41H70N7O18P3S</p></body></notes></species>
<species metaid="metaid_M_m00088m" id="M_m00088m" name="(3Z)-dodecenoyl-CoA" compartment="C_m" initialAmount="0" boundaryCondition="false" sboTerm="SBO:0000299"><notes><body xmlns="http://www.w3.org/1999/xhtml"><p>FORMULA: C33H56N7O17P3S</p></body></notes><annotation><rdf:RDF xmlns:rdf="http://www.w3.org/1999/02/22-rdf-syntax-ns#" xmlns:dc="http://purl.org/dc/elements/1.1/" xmlns:dcterms="http://purl.org/dc/terms/" xmlns:vCard="http://www.w3.org/2001/vcard-rdf/3.0#" xmlns:bqbiol="http://biomodels.net/biology-qualifiers/" xmlns:bqmodel="http://biomodels.net/model-qualifiers/"><rdf:Description rdf:about="#metaid_M_m00088m"><bqbiol:is><rdf:Bag><rdf:li rdf:resource="urn:miriam:obo.chebi:CHEBI:27989"/></rdf:Bag></bqbiol:is></rdf:Description></rdf:RDF></annotation></species>
<species metaid="metaid_M_m00088p" id="M_m00088p" name="(3Z)-dodecenoyl-CoA" compartment="C_p" initialAmount="0" boundaryCondition="false" sboTerm="SBO:0000299"><notes><body xmlns="http://www.w3.org/1999/xhtml"><p>FORMULA: C33H56N7O17P3S</p></body></notes><annotation><rdf:RDF xmlns:rdf="http://www.w3.org/1999/02/22-rdf-syntax-ns#" xmlns:dc="http://purl.org/dc/elements/1.1/" xmlns:dcterms="http://purl.org/dc/terms/" xmlns:vCard="http://www.w3.org/2001/vcard-rdf/3.0#" xmlns:bqbiol="http://biomodels.net/biology-qualifiers/" xmlns:bqmodel="http://biomodels.net/model-qualifiers/"><rdf:Description rdf:about="#metaid_M_m00088p"><bqbiol:is><rdf:Bag><rdf:li rdf:resource="urn:miriam:obo.chebi:CHEBI:27989"/></rdf:Bag></bqbiol:is></rdf:Description></rdf:RDF></annotation></species>
<species metaid="metaid_M_m00089m" id="M_m00089m" name="(3Z,7Z,10Z)-hexadecatrienoyl-CoA" compartment="C_m" initialAmount="0" boundaryCondition="false" sboTerm="SBO:0000299"><notes><body xmlns="http://www.w3.org/1999/xhtml"><p>FORMULA: C37H60N7O17P3S</p></body></notes></species>
<species metaid="metaid_M_m00089p" id="M_m00089p" name="(3Z,7Z,10Z)-hexadecatrienoyl-CoA" compartment="C_p" initialAmount="0" boundaryCondition="false" sboTerm="SBO:0000299"><notes><body xmlns="http://www.w3.org/1999/xhtml"><p>FORMULA: C37H60N7O17P3S</p></body></notes></species>
<species metaid="metaid_M_m00090p" id="M_m00090p" name="(4R,8R,12R)-trimethyl-(2E)-tridecenoyl-CoA" compartment="C_p" initialAmount="0" boundaryCondition="false" sboTerm="SBO:0000299"><notes><body xmlns="http://www.w3.org/1999/xhtml"><p>FORMULA: C37H64N7O17P3S</p></body></notes></species>
<species metaid="metaid_M_m00091m" id="M_m00091m" name="(4Z,7Z,10Z)-hexadecatrienoyl-CoA" compartment="C_m" initialAmount="0" boundaryCondition="false" sboTerm="SBO:0000299"><notes><body xmlns="http://www.w3.org/1999/xhtml"><p>FORMULA: C37H60N7O17P3S</p></body></notes></species>
<species metaid="metaid_M_m00091p" id="M_m00091p" name="(4Z,7Z,10Z)-hexadecatrienoyl-CoA" compartment="C_p" initialAmount="0" boundaryCondition="false" sboTerm="SBO:0000299"><notes><body xmlns="http://www.w3.org/1999/xhtml"><p>FORMULA: C37H60N7O17P3S</p></body></notes></species>
<species metaid="metaid_M_m00092c" id="M_m00092c" name="(4Z,7Z,10Z,13Z,16Z)-docosapentaenoylcarnitine" compartment="C_c" initialAmount="0" boundaryCondition="false" sboTerm="SBO:0000299"><notes><body xmlns="http://www.w3.org/1999/xhtml"><p>FORMULA: C29H47NO4</p></body></notes></species>
<species metaid="metaid_M_m00092m" id="M_m00092m" name="(4Z,7Z,10Z,13Z,16Z)-docosapentaenoylcarnitine" compartment="C_m" initialAmount="0" boundaryCondition="false" sboTerm="SBO:0000299"><notes><body xmlns="http://www.w3.org/1999/xhtml"><p>FORMULA: C29H47NO4</p></body></notes></species>
<species metaid="metaid_M_m00092r" id="M_m00092r" name="(4Z,7Z,10Z,13Z,16Z)-docosapentaenoylcarnitine" compartment="C_r" initialAmount="0" boundaryCondition="false" sboTerm="SBO:0000299"><notes><body xmlns="http://www.w3.org/1999/xhtml"><p>FORMULA: C29H47NO4</p></body></notes></species>
<species metaid="metaid_M_m00093c" id="M_m00093c" name="(4Z,7Z,10Z,13Z,16Z)-docosapentaenoyl-CoA" compartment="C_c" initialAmount="0" boundaryCondition="false" sboTerm="SBO:0000299"><notes><body xmlns="http://www.w3.org/1999/xhtml"><p>FORMULA: C43H68N7O17P3S</p></body></notes><annotation><rdf:RDF xmlns:rdf="http://www.w3.org/1999/02/22-rdf-syntax-ns#" xmlns:dc="http://purl.org/dc/elements/1.1/" xmlns:dcterms="http://purl.org/dc/terms/" xmlns:vCard="http://www.w3.org/2001/vcard-rdf/3.0#" xmlns:bqbiol="http://biomodels.net/biology-qualifiers/" xmlns:bqmodel="http://biomodels.net/model-qualifiers/"><rdf:Description rdf:about="#metaid_M_m00093c"><bqbiol:is><rdf:Bag><rdf:li rdf:resource="urn:miriam:kegg.compound:C16173"/></rdf:Bag></bqbiol:is></rdf:Description></rdf:RDF></annotation></species>
<species metaid="metaid_M_m00093m" id="M_m00093m" name="(4Z,7Z,10Z,13Z,16Z)-docosapentaenoyl-CoA" compartment="C_m" initialAmount="0" boundaryCondition="false" sboTerm="SBO:0000299"><notes><body xmlns="http://www.w3.org/1999/xhtml"><p>FORMULA: C43H68N7O17P3S</p></body></notes><annotation><rdf:RDF xmlns:rdf="http://www.w3.org/1999/02/22-rdf-syntax-ns#" xmlns:dc="http://purl.org/dc/elements/1.1/" xmlns:dcterms="http://purl.org/dc/terms/" xmlns:vCard="http://www.w3.org/2001/vcard-rdf/3.0#" xmlns:bqbiol="http://biomodels.net/biology-qualifiers/" xmlns:bqmodel="http://biomodels.net/model-qualifiers/"><rdf:Description rdf:about="#metaid_M_m00093m"><bqbiol:is><rdf:Bag><rdf:li rdf:resource="urn:miriam:kegg.compound:C16173"/></rdf:Bag></bqbiol:is></rdf:Description></rdf:RDF></annotation></species>
<species metaid="metaid_M_m00093p" id="M_m00093p" name="(4Z,7Z,10Z,13Z,16Z)-docosapentaenoyl-CoA" compartment="C_p" initialAmount="0" boundaryCondition="false" sboTerm="SBO:0000299"><notes><body xmlns="http://www.w3.org/1999/xhtml"><p>FORMULA: C43H68N7O17P3S</p></body></notes><annotation><rdf:RDF xmlns:rdf="http://www.w3.org/1999/02/22-rdf-syntax-ns#" xmlns:dc="http://purl.org/dc/elements/1.1/" xmlns:dcterms="http://purl.org/dc/terms/" xmlns:vCard="http://www.w3.org/2001/vcard-rdf/3.0#" xmlns:bqbiol="http://biomodels.net/biology-qualifiers/" xmlns:bqmodel="http://biomodels.net/model-qualifiers/"><rdf:Description rdf:about="#metaid_M_m00093p"><bqbiol:is><rdf:Bag><rdf:li rdf:resource="urn:miriam:kegg.compound:C16173"/></rdf:Bag></bqbiol:is></rdf:Description></rdf:RDF></annotation></species>
<species metaid="metaid_M_m00093r" id="M_m00093r" name="(4Z,7Z,10Z,13Z,16Z)-docosapentaenoyl-CoA" compartment="C_r" initialAmount="0" boundaryCondition="false" sboTerm="SBO:0000299"><notes><body xmlns="http://www.w3.org/1999/xhtml"><p>FORMULA: C43H68N7O17P3S</p></body></notes><annotation><rdf:RDF xmlns:rdf="http://www.w3.org/1999/02/22-rdf-syntax-ns#" xmlns:dc="http://purl.org/dc/elements/1.1/" xmlns:dcterms="http://purl.org/dc/terms/" xmlns:vCard="http://www.w3.org/2001/vcard-rdf/3.0#" xmlns:bqbiol="http://biomodels.net/biology-qualifiers/" xmlns:bqmodel="http://biomodels.net/model-qualifiers/"><rdf:Description rdf:about="#metaid_M_m00093r"><bqbiol:is><rdf:Bag><rdf:li rdf:resource="urn:miriam:kegg.compound:C16173"/></rdf:Bag></bqbiol:is></rdf:Description></rdf:RDF></annotation></species>
<species metaid="metaid_M_m00094c" id="M_m00094c" name="(4Z,7Z,10Z,13Z,16Z)-DPA" compartment="C_c" initialAmount="0" boundaryCondition="false" sboTerm="SBO:0000299"><notes><body xmlns="http://www.w3.org/1999/xhtml"><p>FORMULA: C22H34O2</p></body></notes><annotation><rdf:RDF xmlns:rdf="http://www.w3.org/1999/02/22-rdf-syntax-ns#" xmlns:dc="http://purl.org/dc/elements/1.1/" xmlns:dcterms="http://purl.org/dc/terms/" xmlns:vCard="http://www.w3.org/2001/vcard-rdf/3.0#" xmlns:bqbiol="http://biomodels.net/biology-qualifiers/" xmlns:bqmodel="http://biomodels.net/model-qualifiers/"><rdf:Description rdf:about="#metaid_M_m00094c"><bqbiol:is><rdf:Bag><rdf:li rdf:resource="urn:miriam:obo.chebi:CHEBI:65136"/></rdf:Bag></bqbiol:is></rdf:Description></rdf:RDF></annotation></species>
<species metaid="metaid_M_m00094r" id="M_m00094r" name="(4Z,7Z,10Z,13Z,16Z)-DPA" compartment="C_r" initialAmount="0" boundaryCondition="false" sboTerm="SBO:0000299"><notes><body xmlns="http://www.w3.org/1999/xhtml"><p>FORMULA: C22H34O2</p></body></notes><annotation><rdf:RDF xmlns:rdf="http://www.w3.org/1999/02/22-rdf-syntax-ns#" xmlns:dc="http://purl.org/dc/elements/1.1/" xmlns:dcterms="http://purl.org/dc/terms/" xmlns:vCard="http://www.w3.org/2001/vcard-rdf/3.0#" xmlns:bqbiol="http://biomodels.net/biology-qualifiers/" xmlns:bqmodel="http://biomodels.net/model-qualifiers/"><rdf:Description rdf:about="#metaid_M_m00094r"><bqbiol:is><rdf:Bag><rdf:li rdf:resource="urn:miriam:obo.chebi:CHEBI:65136"/></rdf:Bag></bqbiol:is></rdf:Description></rdf:RDF></annotation></species>
<species metaid="metaid_M_m00094s" id="M_m00094s" name="(4Z,7Z,10Z,13Z,16Z)-DPA" compartment="C_s" initialAmount="0" boundaryCondition="false" sboTerm="SBO:0000299"><notes><body xmlns="http://www.w3.org/1999/xhtml"><p>FORMULA: C22H34O2</p></body></notes><annotation><rdf:RDF xmlns:rdf="http://www.w3.org/1999/02/22-rdf-syntax-ns#" xmlns:dc="http://purl.org/dc/elements/1.1/" xmlns:dcterms="http://purl.org/dc/terms/" xmlns:vCard="http://www.w3.org/2001/vcard-rdf/3.0#" xmlns:bqbiol="http://biomodels.net/biology-qualifiers/" xmlns:bqmodel="http://biomodels.net/model-qualifiers/"><rdf:Description rdf:about="#metaid_M_m00094s"><bqbiol:is><rdf:Bag><rdf:li rdf:resource="urn:miriam:obo.chebi:CHEBI:65136"/></rdf:Bag></bqbiol:is></rdf:Description></rdf:RDF></annotation></species>
<species metaid="metaid_M_m00095c" id="M_m00095c" name="(4Z,7Z,10Z,13Z,16Z,19Z)-docosahexaenoyl-CoA" compartment="C_c" initialAmount="0" boundaryCondition="false" sboTerm="SBO:0000299"><notes><body xmlns="http://www.w3.org/1999/xhtml"><p>FORMULA: C43H66N7O17P3S</p></body></notes><annotation><rdf:RDF xmlns:rdf="http://www.w3.org/1999/02/22-rdf-syntax-ns#" xmlns:dc="http://purl.org/dc/elements/1.1/" xmlns:dcterms="http://purl.org/dc/terms/" xmlns:vCard="http://www.w3.org/2001/vcard-rdf/3.0#" xmlns:bqbiol="http://biomodels.net/biology-qualifiers/" xmlns:bqmodel="http://biomodels.net/model-qualifiers/"><rdf:Description rdf:about="#metaid_M_m00095c"><bqbiol:is><rdf:Bag><rdf:li rdf:resource="urn:miriam:obo.chebi:CHEBI:65132"/></rdf:Bag></bqbiol:is></rdf:Description></rdf:RDF></annotation></species>
<species metaid="metaid_M_m00095m" id="M_m00095m" name="(4Z,7Z,10Z,13Z,16Z,19Z)-docosahexaenoyl-CoA" compartment="C_m" initialAmount="0" boundaryCondition="false" sboTerm="SBO:0000299"><notes><body xmlns="http://www.w3.org/1999/xhtml"><p>FORMULA: C43H66N7O17P3S</p></body></notes><annotation><rdf:RDF xmlns:rdf="http://www.w3.org/1999/02/22-rdf-syntax-ns#" xmlns:dc="http://purl.org/dc/elements/1.1/" xmlns:dcterms="http://purl.org/dc/terms/" xmlns:vCard="http://www.w3.org/2001/vcard-rdf/3.0#" xmlns:bqbiol="http://biomodels.net/biology-qualifiers/" xmlns:bqmodel="http://biomodels.net/model-qualifiers/"><rdf:Description rdf:about="#metaid_M_m00095m"><bqbiol:is><rdf:Bag><rdf:li rdf:resource="urn:miriam:obo.chebi:CHEBI:65132"/></rdf:Bag></bqbiol:is></rdf:Description></rdf:RDF></annotation></species>
<species metaid="metaid_M_m00095p" id="M_m00095p" name="(4Z,7Z,10Z,13Z,16Z,19Z)-docosahexaenoyl-CoA" compartment="C_p" initialAmount="0" boundaryCondition="false" sboTerm="SBO:0000299"><notes><body xmlns="http://www.w3.org/1999/xhtml"><p>FORMULA: C43H66N7O17P3S</p></body></notes><annotation><rdf:RDF xmlns:rdf="http://www.w3.org/1999/02/22-rdf-syntax-ns#" xmlns:dc="http://purl.org/dc/elements/1.1/" xmlns:dcterms="http://purl.org/dc/terms/" xmlns:vCard="http://www.w3.org/2001/vcard-rdf/3.0#" xmlns:bqbiol="http://biomodels.net/biology-qualifiers/" xmlns:bqmodel="http://biomodels.net/model-qualifiers/"><rdf:Description rdf:about="#metaid_M_m00095p"><bqbiol:is><rdf:Bag><rdf:li rdf:resource="urn:miriam:obo.chebi:CHEBI:65132"/></rdf:Bag></bqbiol:is></rdf:Description></rdf:RDF></annotation></species>
<species metaid="metaid_M_m00095r" id="M_m00095r" name="(4Z,7Z,10Z,13Z,16Z,19Z)-docosahexaenoyl-CoA" compartment="C_r" initialAmount="0" boundaryCondition="false" sboTerm="SBO:0000299"><notes><body xmlns="http://www.w3.org/1999/xhtml"><p>FORMULA: C43H66N7O17P3S</p></body></notes><annotation><rdf:RDF xmlns:rdf="http://www.w3.org/1999/02/22-rdf-syntax-ns#" xmlns:dc="http://purl.org/dc/elements/1.1/" xmlns:dcterms="http://purl.org/dc/terms/" xmlns:vCard="http://www.w3.org/2001/vcard-rdf/3.0#" xmlns:bqbiol="http://biomodels.net/biology-qualifiers/" xmlns:bqmodel="http://biomodels.net/model-qualifiers/"><rdf:Description rdf:about="#metaid_M_m00095r"><bqbiol:is><rdf:Bag><rdf:li rdf:resource="urn:miriam:obo.chebi:CHEBI:65132"/></rdf:Bag></bqbiol:is></rdf:Description></rdf:RDF></annotation></species>
<species metaid="metaid_M_m00097s" id="M_m00097s" name="(5-L-glutamyl)-L-amino acid" compartment="C_s" initialAmount="0" boundaryCondition="false" sboTerm="SBO:0000299"><notes><body xmlns="http://www.w3.org/1999/xhtml"><p>FORMULA: C8H14N2O5</p></body></notes><annotation><rdf:RDF xmlns:rdf="http://www.w3.org/1999/02/22-rdf-syntax-ns#" xmlns:dc="http://purl.org/dc/elements/1.1/" xmlns:dcterms="http://purl.org/dc/terms/" xmlns:vCard="http://www.w3.org/2001/vcard-rdf/3.0#" xmlns:bqbiol="http://biomodels.net/biology-qualifiers/" xmlns:bqmodel="http://biomodels.net/model-qualifiers/"><rdf:Description rdf:about="#metaid_M_m00097s"><bqbiol:is><rdf:Bag><rdf:li rdf:resource="urn:miriam:kegg.compound:C03740"/></rdf:Bag></bqbiol:is></rdf:Description></rdf:RDF></annotation></species>
<species metaid="metaid_M_m00098c" id="M_m00098c" name="(5S,6S)-epoxy-(15R)-hydroxy-ETE" compartment="C_c" initialAmount="0" boundaryCondition="false" sboTerm="SBO:0000299"><notes><body xmlns="http://www.w3.org/1999/xhtml"><p>FORMULA: C20H30O4</p></body></notes></species>
<species metaid="metaid_M_m00098p" id="M_m00098p" name="(5S,6S)-epoxy-(15R)-hydroxy-ETE" compartment="C_p" initialAmount="0" boundaryCondition="false" sboTerm="SBO:0000299"><notes><body xmlns="http://www.w3.org/1999/xhtml"><p>FORMULA: C20H30O4</p></body></notes></species>
<species metaid="metaid_M_m00098r" id="M_m00098r" name="(5S,6S)-epoxy-(15R)-hydroxy-ETE" compartment="C_r" initialAmount="0" boundaryCondition="false" sboTerm="SBO:0000299"><notes><body xmlns="http://www.w3.org/1999/xhtml"><p>FORMULA: C20H30O4</p></body></notes></species>
<species metaid="metaid_M_m00099m" id="M_m00099m" name="(5Z)-dodecenoyl-CoA" compartment="C_m" initialAmount="0" boundaryCondition="false" sboTerm="SBO:0000299"><notes><body xmlns="http://www.w3.org/1999/xhtml"><p>FORMULA: C33H56N7O17P3S</p></body></notes></species>
<species metaid="metaid_M_m00099p" id="M_m00099p" name="(5Z)-dodecenoyl-CoA" compartment="C_p" initialAmount="0" boundaryCondition="false" sboTerm="SBO:0000299"><notes><body xmlns="http://www.w3.org/1999/xhtml"><p>FORMULA: C33H56N7O17P3S</p></body></notes></species>
<species metaid="metaid_M_m00100c" id="M_m00100c" name="(5Z,8Z,11Z)-eicosatrienoylcarnitine" compartment="C_c" initialAmount="0" boundaryCondition="false" sboTerm="SBO:0000299"><notes><body xmlns="http://www.w3.org/1999/xhtml"><p>FORMULA: C27H47NO4</p></body></notes></species>
<species metaid="metaid_M_m00100m" id="M_m00100m" name="(5Z,8Z,11Z)-eicosatrienoylcarnitine" compartment="C_m" initialAmount="0" boundaryCondition="false" sboTerm="SBO:0000299"><notes><body xmlns="http://www.w3.org/1999/xhtml"><p>FORMULA: C27H47NO4</p></body></notes></species>
<species metaid="metaid_M_m00100r" id="M_m00100r" name="(5Z,8Z,11Z)-eicosatrienoylcarnitine" compartment="C_r" initialAmount="0" boundaryCondition="false" sboTerm="SBO:0000299"><notes><body xmlns="http://www.w3.org/1999/xhtml"><p>FORMULA: C27H47NO4</p></body></notes></species>
<species metaid="metaid_M_m00101c" id="M_m00101c" name="(5Z,8Z,11Z)-eicosatrienoyl-CoA" compartment="C_c" initialAmount="0" boundaryCondition="false" sboTerm="SBO:0000299"><notes><body xmlns="http://www.w3.org/1999/xhtml"><p>FORMULA: C41H68N7O17P3S</p></body></notes><annotation><rdf:RDF xmlns:rdf="http://www.w3.org/1999/02/22-rdf-syntax-ns#" xmlns:dc="http://purl.org/dc/elements/1.1/" xmlns:dcterms="http://purl.org/dc/terms/" xmlns:vCard="http://www.w3.org/2001/vcard-rdf/3.0#" xmlns:bqbiol="http://biomodels.net/biology-qualifiers/" xmlns:bqmodel="http://biomodels.net/model-qualifiers/"><rdf:Description rdf:about="#metaid_M_m00101c"><bqbiol:is><rdf:Bag><rdf:li rdf:resource="urn:miriam:lipidmaps:LMFA07050062"/></rdf:Bag></bqbiol:is></rdf:Description></rdf:RDF></annotation></species>
<species metaid="metaid_M_m00101m" id="M_m00101m" name="(5Z,8Z,11Z)-eicosatrienoyl-CoA" compartment="C_m" initialAmount="0" boundaryCondition="false" sboTerm="SBO:0000299"><notes><body xmlns="http://www.w3.org/1999/xhtml"><p>FORMULA: C41H68N7O17P3S</p></body></notes><annotation><rdf:RDF xmlns:rdf="http://www.w3.org/1999/02/22-rdf-syntax-ns#" xmlns:dc="http://purl.org/dc/elements/1.1/" xmlns:dcterms="http://purl.org/dc/terms/" xmlns:vCard="http://www.w3.org/2001/vcard-rdf/3.0#" xmlns:bqbiol="http://biomodels.net/biology-qualifiers/" xmlns:bqmodel="http://biomodels.net/model-qualifiers/"><rdf:Description rdf:about="#metaid_M_m00101m"><bqbiol:is><rdf:Bag><rdf:li rdf:resource="urn:miriam:lipidmaps:LMFA07050062"/></rdf:Bag></bqbiol:is></rdf:Description></rdf:RDF></annotation></species>
<species metaid="metaid_M_m00101r" id="M_m00101r" name="(5Z,8Z,11Z)-eicosatrienoyl-CoA" compartment="C_r" initialAmount="0" boundaryCondition="false" sboTerm="SBO:0000299"><notes><body xmlns="http://www.w3.org/1999/xhtml"><p>FORMULA: C41H68N7O17P3S</p></body></notes><annotation><rdf:RDF xmlns:rdf="http://www.w3.org/1999/02/22-rdf-syntax-ns#" xmlns:dc="http://purl.org/dc/elements/1.1/" xmlns:dcterms="http://purl.org/dc/terms/" xmlns:vCard="http://www.w3.org/2001/vcard-rdf/3.0#" xmlns:bqbiol="http://biomodels.net/biology-qualifiers/" xmlns:bqmodel="http://biomodels.net/model-qualifiers/"><rdf:Description rdf:about="#metaid_M_m00101r"><bqbiol:is><rdf:Bag><rdf:li rdf:resource="urn:miriam:lipidmaps:LMFA07050062"/></rdf:Bag></bqbiol:is></rdf:Description></rdf:RDF></annotation></species>
<species metaid="metaid_M_m00102c" id="M_m00102c" name="(5Z,8Z,11Z,14Z,17Z)-eicosapentaenoylcarnitine" compartment="C_c" initialAmount="0" boundaryCondition="false" sboTerm="SBO:0000299"><notes><body xmlns="http://www.w3.org/1999/xhtml"><p>FORMULA: C27H43NO4</p></body></notes></species>
<species metaid="metaid_M_m00102m" id="M_m00102m" name="(5Z,8Z,11Z,14Z,17Z)-eicosapentaenoylcarnitine" compartment="C_m" initialAmount="0" boundaryCondition="false" sboTerm="SBO:0000299"><notes><body xmlns="http://www.w3.org/1999/xhtml"><p>FORMULA: C27H43NO4</p></body></notes></species>
<species metaid="metaid_M_m00102r" id="M_m00102r" name="(5Z,8Z,11Z,14Z,17Z)-eicosapentaenoylcarnitine" compartment="C_r" initialAmount="0" boundaryCondition="false" sboTerm="SBO:0000299"><notes><body xmlns="http://www.w3.org/1999/xhtml"><p>FORMULA: C27H43NO4</p></body></notes></species>
<species metaid="metaid_M_m00103c" id="M_m00103c" name="(5Z,8Z,11Z,14Z,17Z)-eicosapentaenoyl-CoA" compartment="C_c" initialAmount="0" boundaryCondition="false" sboTerm="SBO:0000299"><notes><body xmlns="http://www.w3.org/1999/xhtml"><p>FORMULA: C41H64N7O17P3S</p></body></notes><annotation><rdf:RDF xmlns:rdf="http://www.w3.org/1999/02/22-rdf-syntax-ns#" xmlns:dc="http://purl.org/dc/elements/1.1/" xmlns:dcterms="http://purl.org/dc/terms/" xmlns:vCard="http://www.w3.org/2001/vcard-rdf/3.0#" xmlns:bqbiol="http://biomodels.net/biology-qualifiers/" xmlns:bqmodel="http://biomodels.net/model-qualifiers/"><rdf:Description rdf:about="#metaid_M_m00103c"><bqbiol:is><rdf:Bag><rdf:li rdf:resource="urn:miriam:kegg.compound:C16165"/></rdf:Bag></bqbiol:is></rdf:Description></rdf:RDF></annotation></species>
<species metaid="metaid_M_m00103m" id="M_m00103m" name="(5Z,8Z,11Z,14Z,17Z)-eicosapentaenoyl-CoA" compartment="C_m" initialAmount="0" boundaryCondition="false" sboTerm="SBO:0000299"><notes><body xmlns="http://www.w3.org/1999/xhtml"><p>FORMULA: C41H64N7O17P3S</p></body></notes><annotation><rdf:RDF xmlns:rdf="http://www.w3.org/1999/02/22-rdf-syntax-ns#" xmlns:dc="http://purl.org/dc/elements/1.1/" xmlns:dcterms="http://purl.org/dc/terms/" xmlns:vCard="http://www.w3.org/2001/vcard-rdf/3.0#" xmlns:bqbiol="http://biomodels.net/biology-qualifiers/" xmlns:bqmodel="http://biomodels.net/model-qualifiers/"><rdf:Description rdf:about="#metaid_M_m00103m"><bqbiol:is><rdf:Bag><rdf:li rdf:resource="urn:miriam:kegg.compound:C16165"/></rdf:Bag></bqbiol:is></rdf:Description></rdf:RDF></annotation></species>
<species metaid="metaid_M_m00103r" id="M_m00103r" name="(5Z,8Z,11Z,14Z,17Z)-eicosapentaenoyl-CoA" compartment="C_r" initialAmount="0" boundaryCondition="false" sboTerm="SBO:0000299"><notes><body xmlns="http://www.w3.org/1999/xhtml"><p>FORMULA: C41H64N7O17P3S</p></body></notes><annotation><rdf:RDF xmlns:rdf="http://www.w3.org/1999/02/22-rdf-syntax-ns#" xmlns:dc="http://purl.org/dc/elements/1.1/" xmlns:dcterms="http://purl.org/dc/terms/" xmlns:vCard="http://www.w3.org/2001/vcard-rdf/3.0#" xmlns:bqbiol="http://biomodels.net/biology-qualifiers/" xmlns:bqmodel="http://biomodels.net/model-qualifiers/"><rdf:Description rdf:about="#metaid_M_m00103r"><bqbiol:is><rdf:Bag><rdf:li rdf:resource="urn:miriam:kegg.compound:C16165"/></rdf:Bag></bqbiol:is></rdf:Description></rdf:RDF></annotation></species>
<species metaid="metaid_M_m00104c" id="M_m00104c" name="(6Z,9Z)-octadecadienoic acid" compartment="C_c" initialAmount="0" boundaryCondition="false" sboTerm="SBO:0000299"><notes><body xmlns="http://www.w3.org/1999/xhtml"><p>FORMULA: C18H32O2</p></body></notes><annotation><rdf:RDF xmlns:rdf="http://www.w3.org/1999/02/22-rdf-syntax-ns#" xmlns:dc="http://purl.org/dc/elements/1.1/" xmlns:dcterms="http://purl.org/dc/terms/" xmlns:vCard="http://www.w3.org/2001/vcard-rdf/3.0#" xmlns:bqbiol="http://biomodels.net/biology-qualifiers/" xmlns:bqmodel="http://biomodels.net/model-qualifiers/"><rdf:Description rdf:about="#metaid_M_m00104c"><bqbiol:is><rdf:Bag><rdf:li rdf:resource="urn:miriam:lipidmaps:LMFA01030332"/></rdf:Bag></bqbiol:is></rdf:Description></rdf:RDF></annotation></species>
<species metaid="metaid_M_m00104r" id="M_m00104r" name="(6Z,9Z)-octadecadienoic acid" compartment="C_r" initialAmount="0" boundaryCondition="false" sboTerm="SBO:0000299"><notes><body xmlns="http://www.w3.org/1999/xhtml"><p>FORMULA: C18H32O2</p></body></notes><annotation><rdf:RDF xmlns:rdf="http://www.w3.org/1999/02/22-rdf-syntax-ns#" xmlns:dc="http://purl.org/dc/elements/1.1/" xmlns:dcterms="http://purl.org/dc/terms/" xmlns:vCard="http://www.w3.org/2001/vcard-rdf/3.0#" xmlns:bqbiol="http://biomodels.net/biology-qualifiers/" xmlns:bqmodel="http://biomodels.net/model-qualifiers/"><rdf:Description rdf:about="#metaid_M_m00104r"><bqbiol:is><rdf:Bag><rdf:li rdf:resource="urn:miriam:lipidmaps:LMFA01030332"/></rdf:Bag></bqbiol:is></rdf:Description></rdf:RDF></annotation></species>
<species metaid="metaid_M_m00104s" id="M_m00104s" name="(6Z,9Z)-octadecadienoic acid" compartment="C_s" initialAmount="0" boundaryCondition="false" sboTerm="SBO:0000299"><notes><body xmlns="http://www.w3.org/1999/xhtml"><p>FORMULA: C18H32O2</p></body></notes><annotation><rdf:RDF xmlns:rdf="http://www.w3.org/1999/02/22-rdf-syntax-ns#" xmlns:dc="http://purl.org/dc/elements/1.1/" xmlns:dcterms="http://purl.org/dc/terms/" xmlns:vCard="http://www.w3.org/2001/vcard-rdf/3.0#" xmlns:bqbiol="http://biomodels.net/biology-qualifiers/" xmlns:bqmodel="http://biomodels.net/model-qualifiers/"><rdf:Description rdf:about="#metaid_M_m00104s"><bqbiol:is><rdf:Bag><rdf:li rdf:resource="urn:miriam:lipidmaps:LMFA01030332"/></rdf:Bag></bqbiol:is></rdf:Description></rdf:RDF></annotation></species>
<species metaid="metaid_M_m00105c" id="M_m00105c" name="(6Z,9Z)-octadecadienoylcarnitine" compartment="C_c" initialAmount="0" boundaryCondition="false" sboTerm="SBO:0000299"><notes><body xmlns="http://www.w3.org/1999/xhtml"><p>FORMULA: C25H45NO4</p></body></notes></species>
<species metaid="metaid_M_m00105m" id="M_m00105m" name="(6Z,9Z)-octadecadienoylcarnitine" compartment="C_m" initialAmount="0" boundaryCondition="false" sboTerm="SBO:0000299"><notes><body xmlns="http://www.w3.org/1999/xhtml"><p>FORMULA: C25H45NO4</p></body></notes></species>
<species metaid="metaid_M_m00105r" id="M_m00105r" name="(6Z,9Z)-octadecadienoylcarnitine" compartment="C_r" initialAmount="0" boundaryCondition="false" sboTerm="SBO:0000299"><notes><body xmlns="http://www.w3.org/1999/xhtml"><p>FORMULA: C25H45NO4</p></body></notes></species>
<species metaid="metaid_M_m00106c" id="M_m00106c" name="(6Z,9Z)-octadecadienoyl-CoA" compartment="C_c" initialAmount="0" boundaryCondition="false" sboTerm="SBO:0000299"><notes><body xmlns="http://www.w3.org/1999/xhtml"><p>FORMULA: C39H66N7O17P3S</p></body></notes></species>
<species metaid="metaid_M_m00106m" id="M_m00106m" name="(6Z,9Z)-octadecadienoyl-CoA" compartment="C_m" initialAmount="0" boundaryCondition="false" sboTerm="SBO:0000299"><notes><body xmlns="http://www.w3.org/1999/xhtml"><p>FORMULA: C39H66N7O17P3S</p></body></notes></species>
<species metaid="metaid_M_m00106r" id="M_m00106r" name="(6Z,9Z)-octadecadienoyl-CoA" compartment="C_r" initialAmount="0" boundaryCondition="false" sboTerm="SBO:0000299"><notes><body xmlns="http://www.w3.org/1999/xhtml"><p>FORMULA: C39H66N7O17P3S</p></body></notes></species>
<species metaid="metaid_M_m00107c" id="M_m00107c" name="(6Z,9Z,12Z,15Z)-octadecatetraenoylcarnitine" compartment="C_c" initialAmount="0" boundaryCondition="false" sboTerm="SBO:0000299"><notes><body xmlns="http://www.w3.org/1999/xhtml"><p>FORMULA: C25H41NO4</p></body></notes></species>
<species metaid="metaid_M_m00107m" id="M_m00107m" name="(6Z,9Z,12Z,15Z)-octadecatetraenoylcarnitine" compartment="C_m" initialAmount="0" boundaryCondition="false" sboTerm="SBO:0000299"><notes><body xmlns="http://www.w3.org/1999/xhtml"><p>FORMULA: C25H41NO4</p></body></notes></species>
<species metaid="metaid_M_m00107r" id="M_m00107r" name="(6Z,9Z,12Z,15Z)-octadecatetraenoylcarnitine" compartment="C_r" initialAmount="0" boundaryCondition="false" sboTerm="SBO:0000299"><notes><body xmlns="http://www.w3.org/1999/xhtml"><p>FORMULA: C25H41NO4</p></body></notes></species>
<species metaid="metaid_M_m00108c" id="M_m00108c" name="(6Z,9Z,12Z,15Z)-octadecatetraenoyl-CoA" compartment="C_c" initialAmount="0" boundaryCondition="false" sboTerm="SBO:0000299"><notes><body xmlns="http://www.w3.org/1999/xhtml"><p>FORMULA: C39H62N7O17P3S</p></body></notes><annotation><rdf:RDF xmlns:rdf="http://www.w3.org/1999/02/22-rdf-syntax-ns#" xmlns:dc="http://purl.org/dc/elements/1.1/" xmlns:dcterms="http://purl.org/dc/terms/" xmlns:vCard="http://www.w3.org/2001/vcard-rdf/3.0#" xmlns:bqbiol="http://biomodels.net/biology-qualifiers/" xmlns:bqmodel="http://biomodels.net/model-qualifiers/"><rdf:Description rdf:about="#metaid_M_m00108c"><bqbiol:is><rdf:Bag><rdf:li rdf:resource="urn:miriam:obo.chebi:CHEBI:63545"/></rdf:Bag></bqbiol:is></rdf:Description></rdf:RDF></annotation></species>
<species metaid="metaid_M_m00108m" id="M_m00108m" name="(6Z,9Z,12Z,15Z)-octadecatetraenoyl-CoA" compartment="C_m" initialAmount="0" boundaryCondition="false" sboTerm="SBO:0000299"><notes><body xmlns="http://www.w3.org/1999/xhtml"><p>FORMULA: C39H62N7O17P3S</p></body></notes><annotation><rdf:RDF xmlns:rdf="http://www.w3.org/1999/02/22-rdf-syntax-ns#" xmlns:dc="http://purl.org/dc/elements/1.1/" xmlns:dcterms="http://purl.org/dc/terms/" xmlns:vCard="http://www.w3.org/2001/vcard-rdf/3.0#" xmlns:bqbiol="http://biomodels.net/biology-qualifiers/" xmlns:bqmodel="http://biomodels.net/model-qualifiers/"><rdf:Description rdf:about="#metaid_M_m00108m"><bqbiol:is><rdf:Bag><rdf:li rdf:resource="urn:miriam:obo.chebi:CHEBI:63545"/></rdf:Bag></bqbiol:is></rdf:Description></rdf:RDF></annotation></species>
<species metaid="metaid_M_m00108r" id="M_m00108r" name="(6Z,9Z,12Z,15Z)-octadecatetraenoyl-CoA" compartment="C_r" initialAmount="0" boundaryCondition="false" sboTerm="SBO:0000299"><notes><body xmlns="http://www.w3.org/1999/xhtml"><p>FORMULA: C39H62N7O17P3S</p></body></notes><annotation><rdf:RDF xmlns:rdf="http://www.w3.org/1999/02/22-rdf-syntax-ns#" xmlns:dc="http://purl.org/dc/elements/1.1/" xmlns:dcterms="http://purl.org/dc/terms/" xmlns:vCard="http://www.w3.org/2001/vcard-rdf/3.0#" xmlns:bqbiol="http://biomodels.net/biology-qualifiers/" xmlns:bqmodel="http://biomodels.net/model-qualifiers/"><rdf:Description rdf:about="#metaid_M_m00108r"><bqbiol:is><rdf:Bag><rdf:li rdf:resource="urn:miriam:obo.chebi:CHEBI:63545"/></rdf:Bag></bqbiol:is></rdf:Description></rdf:RDF></annotation></species>
<species metaid="metaid_M_m00109c" id="M_m00109c" name="(6Z,9Z,12Z,15Z,18Z)-tetracosapentaenoylcarnitine" compartment="C_c" initialAmount="0" boundaryCondition="false" sboTerm="SBO:0000299"><notes><body xmlns="http://www.w3.org/1999/xhtml"><p>FORMULA: C31H51NO4</p></body></notes></species>
<species metaid="metaid_M_m00109r" id="M_m00109r" name="(6Z,9Z,12Z,15Z,18Z)-tetracosapentaenoylcarnitine" compartment="C_r" initialAmount="0" boundaryCondition="false" sboTerm="SBO:0000299"><notes><body xmlns="http://www.w3.org/1999/xhtml"><p>FORMULA: C31H51NO4</p></body></notes></species>
<species metaid="metaid_M_m00110c" id="M_m00110c" name="(6Z,9Z,12Z,15Z,18Z)-tetracosapentaenoyl-CoA" compartment="C_c" initialAmount="0" boundaryCondition="false" sboTerm="SBO:0000299"><notes><body xmlns="http://www.w3.org/1999/xhtml"><p>FORMULA: C45H72N7O17P3S</p></body></notes><annotation><rdf:RDF xmlns:rdf="http://www.w3.org/1999/02/22-rdf-syntax-ns#" xmlns:dc="http://purl.org/dc/elements/1.1/" xmlns:dcterms="http://purl.org/dc/terms/" xmlns:vCard="http://www.w3.org/2001/vcard-rdf/3.0#" xmlns:bqbiol="http://biomodels.net/biology-qualifiers/" xmlns:bqmodel="http://biomodels.net/model-qualifiers/"><rdf:Description rdf:about="#metaid_M_m00110c"><bqbiol:is><rdf:Bag><rdf:li rdf:resource="urn:miriam:obo.chebi:CHEBI:63546"/></rdf:Bag></bqbiol:is></rdf:Description></rdf:RDF></annotation></species>
<species metaid="metaid_M_m00110p" id="M_m00110p" name="(6Z,9Z,12Z,15Z,18Z)-tetracosapentaenoyl-CoA" compartment="C_p" initialAmount="0" boundaryCondition="false" sboTerm="SBO:0000299"><notes><body xmlns="http://www.w3.org/1999/xhtml"><p>FORMULA: C45H72N7O17P3S</p></body></notes><annotation><rdf:RDF xmlns:rdf="http://www.w3.org/1999/02/22-rdf-syntax-ns#" xmlns:dc="http://purl.org/dc/elements/1.1/" xmlns:dcterms="http://purl.org/dc/terms/" xmlns:vCard="http://www.w3.org/2001/vcard-rdf/3.0#" xmlns:bqbiol="http://biomodels.net/biology-qualifiers/" xmlns:bqmodel="http://biomodels.net/model-qualifiers/"><rdf:Description rdf:about="#metaid_M_m00110p"><bqbiol:is><rdf:Bag><rdf:li rdf:resource="urn:miriam:obo.chebi:CHEBI:63546"/></rdf:Bag></bqbiol:is></rdf:Description></rdf:RDF></annotation></species>
<species metaid="metaid_M_m00110r" id="M_m00110r" name="(6Z,9Z,12Z,15Z,18Z)-tetracosapentaenoyl-CoA" compartment="C_r" initialAmount="0" boundaryCondition="false" sboTerm="SBO:0000299"><notes><body xmlns="http://www.w3.org/1999/xhtml"><p>FORMULA: C45H72N7O17P3S</p></body></notes><annotation><rdf:RDF xmlns:rdf="http://www.w3.org/1999/02/22-rdf-syntax-ns#" xmlns:dc="http://purl.org/dc/elements/1.1/" xmlns:dcterms="http://purl.org/dc/terms/" xmlns:vCard="http://www.w3.org/2001/vcard-rdf/3.0#" xmlns:bqbiol="http://biomodels.net/biology-qualifiers/" xmlns:bqmodel="http://biomodels.net/model-qualifiers/"><rdf:Description rdf:about="#metaid_M_m00110r"><bqbiol:is><rdf:Bag><rdf:li rdf:resource="urn:miriam:obo.chebi:CHEBI:63546"/></rdf:Bag></bqbiol:is></rdf:Description></rdf:RDF></annotation></species>
<species metaid="metaid_M_m00111c" id="M_m00111c" name="(6Z,9Z,12Z,15Z,18Z)-TPA" compartment="C_c" initialAmount="0" boundaryCondition="false" sboTerm="SBO:0000299"><notes><body xmlns="http://www.w3.org/1999/xhtml"><p>FORMULA: C24H38O2</p></body></notes><annotation><rdf:RDF xmlns:rdf="http://www.w3.org/1999/02/22-rdf-syntax-ns#" xmlns:dc="http://purl.org/dc/elements/1.1/" xmlns:dcterms="http://purl.org/dc/terms/" xmlns:vCard="http://www.w3.org/2001/vcard-rdf/3.0#" xmlns:bqbiol="http://biomodels.net/biology-qualifiers/" xmlns:bqmodel="http://biomodels.net/model-qualifiers/"><rdf:Description rdf:about="#metaid_M_m00111c"><bqbiol:is><rdf:Bag><rdf:li rdf:resource="urn:miriam:lipidmaps:LMFA01030820"/></rdf:Bag></bqbiol:is></rdf:Description></rdf:RDF></annotation></species>
<species metaid="metaid_M_m00111r" id="M_m00111r" name="(6Z,9Z,12Z,15Z,18Z)-TPA" compartment="C_r" initialAmount="0" boundaryCondition="false" sboTerm="SBO:0000299"><notes><body xmlns="http://www.w3.org/1999/xhtml"><p>FORMULA: C24H38O2</p></body></notes><annotation><rdf:RDF xmlns:rdf="http://www.w3.org/1999/02/22-rdf-syntax-ns#" xmlns:dc="http://purl.org/dc/elements/1.1/" xmlns:dcterms="http://purl.org/dc/terms/" xmlns:vCard="http://www.w3.org/2001/vcard-rdf/3.0#" xmlns:bqbiol="http://biomodels.net/biology-qualifiers/" xmlns:bqmodel="http://biomodels.net/model-qualifiers/"><rdf:Description rdf:about="#metaid_M_m00111r"><bqbiol:is><rdf:Bag><rdf:li rdf:resource="urn:miriam:lipidmaps:LMFA01030820"/></rdf:Bag></bqbiol:is></rdf:Description></rdf:RDF></annotation></species>
<species metaid="metaid_M_m00111s" id="M_m00111s" name="(6Z,9Z,12Z,15Z,18Z)-TPA" compartment="C_s" initialAmount="0" boundaryCondition="false" sboTerm="SBO:0000299"><notes><body xmlns="http://www.w3.org/1999/xhtml"><p>FORMULA: C24H38O2</p></body></notes><annotation><rdf:RDF xmlns:rdf="http://www.w3.org/1999/02/22-rdf-syntax-ns#" xmlns:dc="http://purl.org/dc/elements/1.1/" xmlns:dcterms="http://purl.org/dc/terms/" xmlns:vCard="http://www.w3.org/2001/vcard-rdf/3.0#" xmlns:bqbiol="http://biomodels.net/biology-qualifiers/" xmlns:bqmodel="http://biomodels.net/model-qualifiers/"><rdf:Description rdf:about="#metaid_M_m00111s"><bqbiol:is><rdf:Bag><rdf:li rdf:resource="urn:miriam:lipidmaps:LMFA01030820"/></rdf:Bag></bqbiol:is></rdf:Description></rdf:RDF></annotation></species>
<species metaid="metaid_M_m00112c" id="M_m00112c" name="(6Z,9Z,12Z,15Z,18Z,21Z)-tetracosahexaenoylcarnitine" compartment="C_c" initialAmount="0" boundaryCondition="false" sboTerm="SBO:0000299"><notes><body xmlns="http://www.w3.org/1999/xhtml"><p>FORMULA: C31H49NO4</p></body></notes></species>
<species metaid="metaid_M_m00112r" id="M_m00112r" name="(6Z,9Z,12Z,15Z,18Z,21Z)-tetracosahexaenoylcarnitine" compartment="C_r" initialAmount="0" boundaryCondition="false" sboTerm="SBO:0000299"><notes><body xmlns="http://www.w3.org/1999/xhtml"><p>FORMULA: C31H49NO4</p></body></notes></species>
<species metaid="metaid_M_m00113c" id="M_m00113c" name="(6Z,9Z,12Z,15Z,18Z,21Z)-tetracosahexaenoyl-CoA" compartment="C_c" initialAmount="0" boundaryCondition="false" sboTerm="SBO:0000299"><notes><body xmlns="http://www.w3.org/1999/xhtml"><p>FORMULA: C45H70N7O17P3S</p></body></notes><annotation><rdf:RDF xmlns:rdf="http://www.w3.org/1999/02/22-rdf-syntax-ns#" xmlns:dc="http://purl.org/dc/elements/1.1/" xmlns:dcterms="http://purl.org/dc/terms/" xmlns:vCard="http://www.w3.org/2001/vcard-rdf/3.0#" xmlns:bqbiol="http://biomodels.net/biology-qualifiers/" xmlns:bqmodel="http://biomodels.net/model-qualifiers/"><rdf:Description rdf:about="#metaid_M_m00113c"><bqbiol:is><rdf:Bag><rdf:li rdf:resource="urn:miriam:kegg.compound:C16168"/></rdf:Bag></bqbiol:is></rdf:Description></rdf:RDF></annotation></species>
<species metaid="metaid_M_m00113p" id="M_m00113p" name="(6Z,9Z,12Z,15Z,18Z,21Z)-tetracosahexaenoyl-CoA" compartment="C_p" initialAmount="0" boundaryCondition="false" sboTerm="SBO:0000299"><notes><body xmlns="http://www.w3.org/1999/xhtml"><p>FORMULA: C45H70N7O17P3S</p></body></notes><annotation><rdf:RDF xmlns:rdf="http://www.w3.org/1999/02/22-rdf-syntax-ns#" xmlns:dc="http://purl.org/dc/elements/1.1/" xmlns:dcterms="http://purl.org/dc/terms/" xmlns:vCard="http://www.w3.org/2001/vcard-rdf/3.0#" xmlns:bqbiol="http://biomodels.net/biology-qualifiers/" xmlns:bqmodel="http://biomodels.net/model-qualifiers/"><rdf:Description rdf:about="#metaid_M_m00113p"><bqbiol:is><rdf:Bag><rdf:li rdf:resource="urn:miriam:kegg.compound:C16168"/></rdf:Bag></bqbiol:is></rdf:Description></rdf:RDF></annotation></species>
<species metaid="metaid_M_m00113r" id="M_m00113r" name="(6Z,9Z,12Z,15Z,18Z,21Z)-tetracosahexaenoyl-CoA" compartment="C_r" initialAmount="0" boundaryCondition="false" sboTerm="SBO:0000299"><notes><body xmlns="http://www.w3.org/1999/xhtml"><p>FORMULA: C45H70N7O17P3S</p></body></notes><annotation><rdf:RDF xmlns:rdf="http://www.w3.org/1999/02/22-rdf-syntax-ns#" xmlns:dc="http://purl.org/dc/elements/1.1/" xmlns:dcterms="http://purl.org/dc/terms/" xmlns:vCard="http://www.w3.org/2001/vcard-rdf/3.0#" xmlns:bqbiol="http://biomodels.net/biology-qualifiers/" xmlns:bqmodel="http://biomodels.net/model-qualifiers/"><rdf:Description rdf:about="#metaid_M_m00113r"><bqbiol:is><rdf:Bag><rdf:li rdf:resource="urn:miriam:kegg.compound:C16168"/></rdf:Bag></bqbiol:is></rdf:Description></rdf:RDF></annotation></species>
<species metaid="metaid_M_m00114c" id="M_m00114c" name="(6Z,9Z,12Z,15Z,18Z,21Z)-THA" compartment="C_c" initialAmount="0" boundaryCondition="false" sboTerm="SBO:0000299"><notes><body xmlns="http://www.w3.org/1999/xhtml"><p>FORMULA: C24H36O2</p></body></notes><annotation><rdf:RDF xmlns:rdf="http://www.w3.org/1999/02/22-rdf-syntax-ns#" xmlns:dc="http://purl.org/dc/elements/1.1/" xmlns:dcterms="http://purl.org/dc/terms/" xmlns:vCard="http://www.w3.org/2001/vcard-rdf/3.0#" xmlns:bqbiol="http://biomodels.net/biology-qualifiers/" xmlns:bqmodel="http://biomodels.net/model-qualifiers/"><rdf:Description rdf:about="#metaid_M_m00114c"><bqbiol:is><rdf:Bag><rdf:li rdf:resource="urn:miriam:lipidmaps:LMFA01030822"/></rdf:Bag></bqbiol:is></rdf:Description></rdf:RDF></annotation></species>
<species metaid="metaid_M_m00114r" id="M_m00114r" name="(6Z,9Z,12Z,15Z,18Z,21Z)-THA" compartment="C_r" initialAmount="0" boundaryCondition="false" sboTerm="SBO:0000299"><notes><body xmlns="http://www.w3.org/1999/xhtml"><p>FORMULA: C24H36O2</p></body></notes><annotation><rdf:RDF xmlns:rdf="http://www.w3.org/1999/02/22-rdf-syntax-ns#" xmlns:dc="http://purl.org/dc/elements/1.1/" xmlns:dcterms="http://purl.org/dc/terms/" xmlns:vCard="http://www.w3.org/2001/vcard-rdf/3.0#" xmlns:bqbiol="http://biomodels.net/biology-qualifiers/" xmlns:bqmodel="http://biomodels.net/model-qualifiers/"><rdf:Description rdf:about="#metaid_M_m00114r"><bqbiol:is><rdf:Bag><rdf:li rdf:resource="urn:miriam:lipidmaps:LMFA01030822"/></rdf:Bag></bqbiol:is></rdf:Description></rdf:RDF></annotation></species>
<species metaid="metaid_M_m00114s" id="M_m00114s" name="(6Z,9Z,12Z,15Z,18Z,21Z)-THA" compartment="C_s" initialAmount="0" boundaryCondition="false" sboTerm="SBO:0000299"><notes><body xmlns="http://www.w3.org/1999/xhtml"><p>FORMULA: C24H36O2</p></body></notes><annotation><rdf:RDF xmlns:rdf="http://www.w3.org/1999/02/22-rdf-syntax-ns#" xmlns:dc="http://purl.org/dc/elements/1.1/" xmlns:dcterms="http://purl.org/dc/terms/" xmlns:vCard="http://www.w3.org/2001/vcard-rdf/3.0#" xmlns:bqbiol="http://biomodels.net/biology-qualifiers/" xmlns:bqmodel="http://biomodels.net/model-qualifiers/"><rdf:Description rdf:about="#metaid_M_m00114s"><bqbiol:is><rdf:Bag><rdf:li rdf:resource="urn:miriam:lipidmaps:LMFA01030822"/></rdf:Bag></bqbiol:is></rdf:Description></rdf:RDF></annotation></species>
<species metaid="metaid_M_m00115c" id="M_m00115c" name="(7Z)-octadecenoic acid" compartment="C_c" initialAmount="0" boundaryCondition="false" sboTerm="SBO:0000299"><notes><body xmlns="http://www.w3.org/1999/xhtml"><p>FORMULA: C18H34O2</p></body></notes><annotation><rdf:RDF xmlns:rdf="http://www.w3.org/1999/02/22-rdf-syntax-ns#" xmlns:dc="http://purl.org/dc/elements/1.1/" xmlns:dcterms="http://purl.org/dc/terms/" xmlns:vCard="http://www.w3.org/2001/vcard-rdf/3.0#" xmlns:bqbiol="http://biomodels.net/biology-qualifiers/" xmlns:bqmodel="http://biomodels.net/model-qualifiers/"><rdf:Description rdf:about="#metaid_M_m00115c"><bqbiol:is><rdf:Bag><rdf:li rdf:resource="urn:miriam:lipidmaps:LMFA01030068"/></rdf:Bag></bqbiol:is></rdf:Description></rdf:RDF></annotation></species>
<species metaid="metaid_M_m00115s" id="M_m00115s" name="(7Z)-octadecenoic acid" compartment="C_s" initialAmount="0" boundaryCondition="false" sboTerm="SBO:0000299"><notes><body xmlns="http://www.w3.org/1999/xhtml"><p>FORMULA: C18H34O2</p></body></notes><annotation><rdf:RDF xmlns:rdf="http://www.w3.org/1999/02/22-rdf-syntax-ns#" xmlns:dc="http://purl.org/dc/elements/1.1/" xmlns:dcterms="http://purl.org/dc/terms/" xmlns:vCard="http://www.w3.org/2001/vcard-rdf/3.0#" xmlns:bqbiol="http://biomodels.net/biology-qualifiers/" xmlns:bqmodel="http://biomodels.net/model-qualifiers/"><rdf:Description rdf:about="#metaid_M_m00115s"><bqbiol:is><rdf:Bag><rdf:li rdf:resource="urn:miriam:lipidmaps:LMFA01030068"/></rdf:Bag></bqbiol:is></rdf:Description></rdf:RDF></annotation></species>
<species metaid="metaid_M_m00116c" id="M_m00116c" name="(7Z)-octadecenoyl-CoA" compartment="C_c" initialAmount="0" boundaryCondition="false" sboTerm="SBO:0000299"><notes><body xmlns="http://www.w3.org/1999/xhtml"><p>FORMULA: C39H68N7O17P3S</p></body></notes></species>
<species metaid="metaid_M_m00116m" id="M_m00116m" name="(7Z)-octadecenoyl-CoA" compartment="C_m" initialAmount="0" boundaryCondition="false" sboTerm="SBO:0000299"><notes><body xmlns="http://www.w3.org/1999/xhtml"><p>FORMULA: C39H68N7O17P3S</p></body></notes></species>
<species metaid="metaid_M_m00116r" id="M_m00116r" name="(7Z)-octadecenoyl-CoA" compartment="C_r" initialAmount="0" boundaryCondition="false" sboTerm="SBO:0000299"><notes><body xmlns="http://www.w3.org/1999/xhtml"><p>FORMULA: C39H68N7O17P3S</p></body></notes></species>
<species metaid="metaid_M_m00117c" id="M_m00117c" name="(7Z)-tetradecenoic acid" compartment="C_c" initialAmount="0" boundaryCondition="false" sboTerm="SBO:0000299"><notes><body xmlns="http://www.w3.org/1999/xhtml"><p>FORMULA: C14H26O2</p></body></notes><annotation><rdf:RDF xmlns:rdf="http://www.w3.org/1999/02/22-rdf-syntax-ns#" xmlns:dc="http://purl.org/dc/elements/1.1/" xmlns:dcterms="http://purl.org/dc/terms/" xmlns:vCard="http://www.w3.org/2001/vcard-rdf/3.0#" xmlns:bqbiol="http://biomodels.net/biology-qualifiers/" xmlns:bqmodel="http://biomodels.net/model-qualifiers/"><rdf:Description rdf:about="#metaid_M_m00117c"><bqbiol:is><rdf:Bag><rdf:li rdf:resource="urn:miriam:obo.chebi:CHEBI:53206"/></rdf:Bag></bqbiol:is></rdf:Description></rdf:RDF></annotation></species>
<species metaid="metaid_M_m00117r" id="M_m00117r" name="(7Z)-tetradecenoic acid" compartment="C_r" initialAmount="0" boundaryCondition="false" sboTerm="SBO:0000299"><notes><body xmlns="http://www.w3.org/1999/xhtml"><p>FORMULA: C14H26O2</p></body></notes><annotation><rdf:RDF xmlns:rdf="http://www.w3.org/1999/02/22-rdf-syntax-ns#" xmlns:dc="http://purl.org/dc/elements/1.1/" xmlns:dcterms="http://purl.org/dc/terms/" xmlns:vCard="http://www.w3.org/2001/vcard-rdf/3.0#" xmlns:bqbiol="http://biomodels.net/biology-qualifiers/" xmlns:bqmodel="http://biomodels.net/model-qualifiers/"><rdf:Description rdf:about="#metaid_M_m00117r"><bqbiol:is><rdf:Bag><rdf:li rdf:resource="urn:miriam:obo.chebi:CHEBI:53206"/></rdf:Bag></bqbiol:is></rdf:Description></rdf:RDF></annotation></species>
<species metaid="metaid_M_m00117s" id="M_m00117s" name="(7Z)-tetradecenoic acid" compartment="C_s" initialAmount="0" boundaryCondition="false" sboTerm="SBO:0000299"><notes><body xmlns="http://www.w3.org/1999/xhtml"><p>FORMULA: C14H26O2</p></body></notes><annotation><rdf:RDF xmlns:rdf="http://www.w3.org/1999/02/22-rdf-syntax-ns#" xmlns:dc="http://purl.org/dc/elements/1.1/" xmlns:dcterms="http://purl.org/dc/terms/" xmlns:vCard="http://www.w3.org/2001/vcard-rdf/3.0#" xmlns:bqbiol="http://biomodels.net/biology-qualifiers/" xmlns:bqmodel="http://biomodels.net/model-qualifiers/"><rdf:Description rdf:about="#metaid_M_m00117s"><bqbiol:is><rdf:Bag><rdf:li rdf:resource="urn:miriam:obo.chebi:CHEBI:53206"/></rdf:Bag></bqbiol:is></rdf:Description></rdf:RDF></annotation></species>
<species metaid="metaid_M_m00118c" id="M_m00118c" name="(7Z)-tetradecenoyl-CoA" compartment="C_c" initialAmount="0" boundaryCondition="false" sboTerm="SBO:0000299"><notes><body xmlns="http://www.w3.org/1999/xhtml"><p>FORMULA: C35H60N7O17P3S</p></body></notes></species>
<species metaid="metaid_M_m00118m" id="M_m00118m" name="(7Z)-tetradecenoyl-CoA" compartment="C_m" initialAmount="0" boundaryCondition="false" sboTerm="SBO:0000299"><notes><body xmlns="http://www.w3.org/1999/xhtml"><p>FORMULA: C35H60N7O17P3S</p></body></notes></species>
<species metaid="metaid_M_m00118p" id="M_m00118p" name="(7Z)-tetradecenoyl-CoA" compartment="C_p" initialAmount="0" boundaryCondition="false" sboTerm="SBO:0000299"><notes><body xmlns="http://www.w3.org/1999/xhtml"><p>FORMULA: C35H60N7O17P3S</p></body></notes></species>
<species metaid="metaid_M_m00118r" id="M_m00118r" name="(7Z)-tetradecenoyl-CoA" compartment="C_r" initialAmount="0" boundaryCondition="false" sboTerm="SBO:0000299"><notes><body xmlns="http://www.w3.org/1999/xhtml"><p>FORMULA: C35H60N7O17P3S</p></body></notes></species>
<species metaid="metaid_M_m00119c" id="M_m00119c" name="(7Z,10Z,13Z,16Z)-docosatetraenoyl-CoA" compartment="C_c" initialAmount="0" boundaryCondition="false" sboTerm="SBO:0000299"><notes><body xmlns="http://www.w3.org/1999/xhtml"><p>FORMULA: C43H70N7O17P3S</p></body></notes><annotation><rdf:RDF xmlns:rdf="http://www.w3.org/1999/02/22-rdf-syntax-ns#" xmlns:dc="http://purl.org/dc/elements/1.1/" xmlns:dcterms="http://purl.org/dc/terms/" xmlns:vCard="http://www.w3.org/2001/vcard-rdf/3.0#" xmlns:bqbiol="http://biomodels.net/biology-qualifiers/" xmlns:bqmodel="http://biomodels.net/model-qualifiers/"><rdf:Description rdf:about="#metaid_M_m00119c"><bqbiol:is><rdf:Bag><rdf:li rdf:resource="urn:miriam:obo.chebi:CHEBI:63544"/></rdf:Bag></bqbiol:is></rdf:Description></rdf:RDF></annotation></species>
<species metaid="metaid_M_m00119m" id="M_m00119m" name="(7Z,10Z,13Z,16Z)-docosatetraenoyl-CoA" compartment="C_m" initialAmount="0" boundaryCondition="false" sboTerm="SBO:0000299"><notes><body xmlns="http://www.w3.org/1999/xhtml"><p>FORMULA: C43H70N7O17P3S</p></body></notes><annotation><rdf:RDF xmlns:rdf="http://www.w3.org/1999/02/22-rdf-syntax-ns#" xmlns:dc="http://purl.org/dc/elements/1.1/" xmlns:dcterms="http://purl.org/dc/terms/" xmlns:vCard="http://www.w3.org/2001/vcard-rdf/3.0#" xmlns:bqbiol="http://biomodels.net/biology-qualifiers/" xmlns:bqmodel="http://biomodels.net/model-qualifiers/"><rdf:Description rdf:about="#metaid_M_m00119m"><bqbiol:is><rdf:Bag><rdf:li rdf:resource="urn:miriam:obo.chebi:CHEBI:63544"/></rdf:Bag></bqbiol:is></rdf:Description></rdf:RDF></annotation></species>
<species metaid="metaid_M_m00119r" id="M_m00119r" name="(7Z,10Z,13Z,16Z)-docosatetraenoyl-CoA" compartment="C_r" initialAmount="0" boundaryCondition="false" sboTerm="SBO:0000299"><notes><body xmlns="http://www.w3.org/1999/xhtml"><p>FORMULA: C43H70N7O17P3S</p></body></notes><annotation><rdf:RDF xmlns:rdf="http://www.w3.org/1999/02/22-rdf-syntax-ns#" xmlns:dc="http://purl.org/dc/elements/1.1/" xmlns:dcterms="http://purl.org/dc/terms/" xmlns:vCard="http://www.w3.org/2001/vcard-rdf/3.0#" xmlns:bqbiol="http://biomodels.net/biology-qualifiers/" xmlns:bqmodel="http://biomodels.net/model-qualifiers/"><rdf:Description rdf:about="#metaid_M_m00119r"><bqbiol:is><rdf:Bag><rdf:li rdf:resource="urn:miriam:obo.chebi:CHEBI:63544"/></rdf:Bag></bqbiol:is></rdf:Description></rdf:RDF></annotation></species>
<species metaid="metaid_M_m00120c" id="M_m00120c" name="(7Z,10Z,13Z,16Z,19Z)-docosapentaenoylcarnitine" compartment="C_c" initialAmount="0" boundaryCondition="false" sboTerm="SBO:0000299"><notes><body xmlns="http://www.w3.org/1999/xhtml"><p>FORMULA: C29H47NO4</p></body></notes></species>
<species metaid="metaid_M_m00120m" id="M_m00120m" name="(7Z,10Z,13Z,16Z,19Z)-docosapentaenoylcarnitine" compartment="C_m" initialAmount="0" boundaryCondition="false" sboTerm="SBO:0000299"><notes><body xmlns="http://www.w3.org/1999/xhtml"><p>FORMULA: C29H47NO4</p></body></notes></species>
<species metaid="metaid_M_m00120r" id="M_m00120r" name="(7Z,10Z,13Z,16Z,19Z)-docosapentaenoylcarnitine" compartment="C_r" initialAmount="0" boundaryCondition="false" sboTerm="SBO:0000299"><notes><body xmlns="http://www.w3.org/1999/xhtml"><p>FORMULA: C29H47NO4</p></body></notes></species>
<species metaid="metaid_M_m00121c" id="M_m00121c" name="(7Z,10Z,13Z,16Z,19Z)-docosapentaenoyl-CoA" compartment="C_c" initialAmount="0" boundaryCondition="false" sboTerm="SBO:0000299"><notes><body xmlns="http://www.w3.org/1999/xhtml"><p>FORMULA: C43H68N7O17P3S</p></body></notes><annotation><rdf:RDF xmlns:rdf="http://www.w3.org/1999/02/22-rdf-syntax-ns#" xmlns:dc="http://purl.org/dc/elements/1.1/" xmlns:dcterms="http://purl.org/dc/terms/" xmlns:vCard="http://www.w3.org/2001/vcard-rdf/3.0#" xmlns:bqbiol="http://biomodels.net/biology-qualifiers/" xmlns:bqmodel="http://biomodels.net/model-qualifiers/"><rdf:Description rdf:about="#metaid_M_m00121c"><bqbiol:is><rdf:Bag><rdf:li rdf:resource="urn:miriam:obo.chebi:CHEBI:63541"/></rdf:Bag></bqbiol:is></rdf:Description></rdf:RDF></annotation></species>
<species metaid="metaid_M_m00121m" id="M_m00121m" name="(7Z,10Z,13Z,16Z,19Z)-docosapentaenoyl-CoA" compartment="C_m" initialAmount="0" boundaryCondition="false" sboTerm="SBO:0000299"><notes><body xmlns="http://www.w3.org/1999/xhtml"><p>FORMULA: C43H68N7O17P3S</p></body></notes><annotation><rdf:RDF xmlns:rdf="http://www.w3.org/1999/02/22-rdf-syntax-ns#" xmlns:dc="http://purl.org/dc/elements/1.1/" xmlns:dcterms="http://purl.org/dc/terms/" xmlns:vCard="http://www.w3.org/2001/vcard-rdf/3.0#" xmlns:bqbiol="http://biomodels.net/biology-qualifiers/" xmlns:bqmodel="http://biomodels.net/model-qualifiers/"><rdf:Description rdf:about="#metaid_M_m00121m"><bqbiol:is><rdf:Bag><rdf:li rdf:resource="urn:miriam:obo.chebi:CHEBI:63541"/></rdf:Bag></bqbiol:is></rdf:Description></rdf:RDF></annotation></species>
<species metaid="metaid_M_m00121r" id="M_m00121r" name="(7Z,10Z,13Z,16Z,19Z)-docosapentaenoyl-CoA" compartment="C_r" initialAmount="0" boundaryCondition="false" sboTerm="SBO:0000299"><notes><body xmlns="http://www.w3.org/1999/xhtml"><p>FORMULA: C43H68N7O17P3S</p></body></notes><annotation><rdf:RDF xmlns:rdf="http://www.w3.org/1999/02/22-rdf-syntax-ns#" xmlns:dc="http://purl.org/dc/elements/1.1/" xmlns:dcterms="http://purl.org/dc/terms/" xmlns:vCard="http://www.w3.org/2001/vcard-rdf/3.0#" xmlns:bqbiol="http://biomodels.net/biology-qualifiers/" xmlns:bqmodel="http://biomodels.net/model-qualifiers/"><rdf:Description rdf:about="#metaid_M_m00121r"><bqbiol:is><rdf:Bag><rdf:li rdf:resource="urn:miriam:obo.chebi:CHEBI:63541"/></rdf:Bag></bqbiol:is></rdf:Description></rdf:RDF></annotation></species>
<species metaid="metaid_M_m00122c" id="M_m00122c" name="(8Z,11Z)-eicosadienoylcarnitine" compartment="C_c" initialAmount="0" boundaryCondition="false" sboTerm="SBO:0000299"><notes><body xmlns="http://www.w3.org/1999/xhtml"><p>FORMULA: C27H49NO4</p></body></notes></species>
<species metaid="metaid_M_m00122m" id="M_m00122m" name="(8Z,11Z)-eicosadienoylcarnitine" compartment="C_m" initialAmount="0" boundaryCondition="false" sboTerm="SBO:0000299"><notes><body xmlns="http://www.w3.org/1999/xhtml"><p>FORMULA: C27H49NO4</p></body></notes></species>
<species metaid="metaid_M_m00122r" id="M_m00122r" name="(8Z,11Z)-eicosadienoylcarnitine" compartment="C_r" initialAmount="0" boundaryCondition="false" sboTerm="SBO:0000299"><notes><body xmlns="http://www.w3.org/1999/xhtml"><p>FORMULA: C27H49NO4</p></body></notes></species>
<species metaid="metaid_M_m00123c" id="M_m00123c" name="(8Z,11Z)-eicosadienoyl-CoA" compartment="C_c" initialAmount="0" boundaryCondition="false" sboTerm="SBO:0000299"><notes><body xmlns="http://www.w3.org/1999/xhtml"><p>FORMULA: C41H70N7O17P3S</p></body></notes><annotation><rdf:RDF xmlns:rdf="http://www.w3.org/1999/02/22-rdf-syntax-ns#" xmlns:dc="http://purl.org/dc/elements/1.1/" xmlns:dcterms="http://purl.org/dc/terms/" xmlns:vCard="http://www.w3.org/2001/vcard-rdf/3.0#" xmlns:bqbiol="http://biomodels.net/biology-qualifiers/" xmlns:bqmodel="http://biomodels.net/model-qualifiers/"><rdf:Description rdf:about="#metaid_M_m00123c"><bqbiol:is><rdf:Bag><rdf:li rdf:resource="urn:miriam:lipidmaps:LMFA07050061"/></rdf:Bag></bqbiol:is></rdf:Description></rdf:RDF></annotation></species>
<species metaid="metaid_M_m00123m" id="M_m00123m" name="(8Z,11Z)-eicosadienoyl-CoA" compartment="C_m" initialAmount="0" boundaryCondition="false" sboTerm="SBO:0000299"><notes><body xmlns="http://www.w3.org/1999/xhtml"><p>FORMULA: C41H70N7O17P3S</p></body></notes><annotation><rdf:RDF xmlns:rdf="http://www.w3.org/1999/02/22-rdf-syntax-ns#" xmlns:dc="http://purl.org/dc/elements/1.1/" xmlns:dcterms="http://purl.org/dc/terms/" xmlns:vCard="http://www.w3.org/2001/vcard-rdf/3.0#" xmlns:bqbiol="http://biomodels.net/biology-qualifiers/" xmlns:bqmodel="http://biomodels.net/model-qualifiers/"><rdf:Description rdf:about="#metaid_M_m00123m"><bqbiol:is><rdf:Bag><rdf:li rdf:resource="urn:miriam:lipidmaps:LMFA07050061"/></rdf:Bag></bqbiol:is></rdf:Description></rdf:RDF></annotation></species>
<species metaid="metaid_M_m00123r" id="M_m00123r" name="(8Z,11Z)-eicosadienoyl-CoA" compartment="C_r" initialAmount="0" boundaryCondition="false" sboTerm="SBO:0000299"><notes><body xmlns="http://www.w3.org/1999/xhtml"><p>FORMULA: C41H70N7O17P3S</p></body></notes><annotation><rdf:RDF xmlns:rdf="http://www.w3.org/1999/02/22-rdf-syntax-ns#" xmlns:dc="http://purl.org/dc/elements/1.1/" xmlns:dcterms="http://purl.org/dc/terms/" xmlns:vCard="http://www.w3.org/2001/vcard-rdf/3.0#" xmlns:bqbiol="http://biomodels.net/biology-qualifiers/" xmlns:bqmodel="http://biomodels.net/model-qualifiers/"><rdf:Description rdf:about="#metaid_M_m00123r"><bqbiol:is><rdf:Bag><rdf:li rdf:resource="urn:miriam:lipidmaps:LMFA07050061"/></rdf:Bag></bqbiol:is></rdf:Description></rdf:RDF></annotation></species>
<species metaid="metaid_M_m00124c" id="M_m00124c" name="(8Z,11Z,14Z,17Z)-eicosatetraenoylcarnitine" compartment="C_c" initialAmount="0" boundaryCondition="false" sboTerm="SBO:0000299"><notes><body xmlns="http://www.w3.org/1999/xhtml"><p>FORMULA: C27H45NO4</p></body></notes></species>
<species metaid="metaid_M_m00124m" id="M_m00124m" name="(8Z,11Z,14Z,17Z)-eicosatetraenoylcarnitine" compartment="C_m" initialAmount="0" boundaryCondition="false" sboTerm="SBO:0000299"><notes><body xmlns="http://www.w3.org/1999/xhtml"><p>FORMULA: C27H45NO4</p></body></notes></species>
<species metaid="metaid_M_m00124r" id="M_m00124r" name="(8Z,11Z,14Z,17Z)-eicosatetraenoylcarnitine" compartment="C_r" initialAmount="0" boundaryCondition="false" sboTerm="SBO:0000299"><notes><body xmlns="http://www.w3.org/1999/xhtml"><p>FORMULA: C27H45NO4</p></body></notes></species>
<species metaid="metaid_M_m00125c" id="M_m00125c" name="(8Z,11Z,14Z,17Z)-eicosatetraenoyl-CoA" compartment="C_c" initialAmount="0" boundaryCondition="false" sboTerm="SBO:0000299"><notes><body xmlns="http://www.w3.org/1999/xhtml"><p>FORMULA: C41H66N7O17P3S</p></body></notes><annotation><rdf:RDF xmlns:rdf="http://www.w3.org/1999/02/22-rdf-syntax-ns#" xmlns:dc="http://purl.org/dc/elements/1.1/" xmlns:dcterms="http://purl.org/dc/terms/" xmlns:vCard="http://www.w3.org/2001/vcard-rdf/3.0#" xmlns:bqbiol="http://biomodels.net/biology-qualifiers/" xmlns:bqmodel="http://biomodels.net/model-qualifiers/"><rdf:Description rdf:about="#metaid_M_m00125c"><bqbiol:is><rdf:Bag><rdf:li rdf:resource="urn:miriam:kegg.compound:C16164"/></rdf:Bag></bqbiol:is></rdf:Description></rdf:RDF></annotation></species>
<species metaid="metaid_M_m00125m" id="M_m00125m" name="(8Z,11Z,14Z,17Z)-eicosatetraenoyl-CoA" compartment="C_m" initialAmount="0" boundaryCondition="false" sboTerm="SBO:0000299"><notes><body xmlns="http://www.w3.org/1999/xhtml"><p>FORMULA: C41H66N7O17P3S</p></body></notes><annotation><rdf:RDF xmlns:rdf="http://www.w3.org/1999/02/22-rdf-syntax-ns#" xmlns:dc="http://purl.org/dc/elements/1.1/" xmlns:dcterms="http://purl.org/dc/terms/" xmlns:vCard="http://www.w3.org/2001/vcard-rdf/3.0#" xmlns:bqbiol="http://biomodels.net/biology-qualifiers/" xmlns:bqmodel="http://biomodels.net/model-qualifiers/"><rdf:Description rdf:about="#metaid_M_m00125m"><bqbiol:is><rdf:Bag><rdf:li rdf:resource="urn:miriam:kegg.compound:C16164"/></rdf:Bag></bqbiol:is></rdf:Description></rdf:RDF></annotation></species>
<species metaid="metaid_M_m00125r" id="M_m00125r" name="(8Z,11Z,14Z,17Z)-eicosatetraenoyl-CoA" compartment="C_r" initialAmount="0" boundaryCondition="false" sboTerm="SBO:0000299"><notes><body xmlns="http://www.w3.org/1999/xhtml"><p>FORMULA: C41H66N7O17P3S</p></body></notes><annotation><rdf:RDF xmlns:rdf="http://www.w3.org/1999/02/22-rdf-syntax-ns#" xmlns:dc="http://purl.org/dc/elements/1.1/" xmlns:dcterms="http://purl.org/dc/terms/" xmlns:vCard="http://www.w3.org/2001/vcard-rdf/3.0#" xmlns:bqbiol="http://biomodels.net/biology-qualifiers/" xmlns:bqmodel="http://biomodels.net/model-qualifiers/"><rdf:Description rdf:about="#metaid_M_m00125r"><bqbiol:is><rdf:Bag><rdf:li rdf:resource="urn:miriam:kegg.compound:C16164"/></rdf:Bag></bqbiol:is></rdf:Description></rdf:RDF></annotation></species>
<species metaid="metaid_M_m00126c" id="M_m00126c" name="(9E)-octadecenoylcarnitine" compartment="C_c" initialAmount="0" boundaryCondition="false" sboTerm="SBO:0000299"><notes><body xmlns="http://www.w3.org/1999/xhtml"><p>FORMULA: C25H47NO4</p></body></notes></species>
<species metaid="metaid_M_m00126m" id="M_m00126m" name="(9E)-octadecenoylcarnitine" compartment="C_m" initialAmount="0" boundaryCondition="false" sboTerm="SBO:0000299"><notes><body xmlns="http://www.w3.org/1999/xhtml"><p>FORMULA: C25H47NO4</p></body></notes></species>
<species metaid="metaid_M_m00126r" id="M_m00126r" name="(9E)-octadecenoylcarnitine" compartment="C_r" initialAmount="0" boundaryCondition="false" sboTerm="SBO:0000299"><notes><body xmlns="http://www.w3.org/1999/xhtml"><p>FORMULA: C25H47NO4</p></body></notes></species>
<species metaid="metaid_M_m00127c" id="M_m00127c" name="(9E)-octadecenoyl-CoA" compartment="C_c" initialAmount="0" boundaryCondition="false" sboTerm="SBO:0000299"><notes><body xmlns="http://www.w3.org/1999/xhtml"><p>FORMULA: C39H68N7O17P3S</p></body></notes></species>
<species metaid="metaid_M_m00127m" id="M_m00127m" name="(9E)-octadecenoyl-CoA" compartment="C_m" initialAmount="0" boundaryCondition="false" sboTerm="SBO:0000299"><notes><body xmlns="http://www.w3.org/1999/xhtml"><p>FORMULA: C39H68N7O17P3S</p></body></notes></species>
<species metaid="metaid_M_m00127r" id="M_m00127r" name="(9E)-octadecenoyl-CoA" compartment="C_r" initialAmount="0" boundaryCondition="false" sboTerm="SBO:0000299"><notes><body xmlns="http://www.w3.org/1999/xhtml"><p>FORMULA: C39H68N7O17P3S</p></body></notes></species>
<species metaid="metaid_M_m00128c" id="M_m00128c" name="(9E)-tetradecenoic acid" compartment="C_c" initialAmount="0" boundaryCondition="false" sboTerm="SBO:0000299"><notes><body xmlns="http://www.w3.org/1999/xhtml"><p>FORMULA: C14H26O2</p></body></notes><annotation><rdf:RDF xmlns:rdf="http://www.w3.org/1999/02/22-rdf-syntax-ns#" xmlns:dc="http://purl.org/dc/elements/1.1/" xmlns:dcterms="http://purl.org/dc/terms/" xmlns:vCard="http://www.w3.org/2001/vcard-rdf/3.0#" xmlns:bqbiol="http://biomodels.net/biology-qualifiers/" xmlns:bqmodel="http://biomodels.net/model-qualifiers/"><rdf:Description rdf:about="#metaid_M_m00128c"><bqbiol:is><rdf:Bag><rdf:li rdf:resource="urn:miriam:lipidmaps:LMFA01030250"/></rdf:Bag></bqbiol:is></rdf:Description></rdf:RDF></annotation></species>
<species metaid="metaid_M_m00128r" id="M_m00128r" name="(9E)-tetradecenoic acid" compartment="C_r" initialAmount="0" boundaryCondition="false" sboTerm="SBO:0000299"><notes><body xmlns="http://www.w3.org/1999/xhtml"><p>FORMULA: C14H26O2</p></body></notes><annotation><rdf:RDF xmlns:rdf="http://www.w3.org/1999/02/22-rdf-syntax-ns#" xmlns:dc="http://purl.org/dc/elements/1.1/" xmlns:dcterms="http://purl.org/dc/terms/" xmlns:vCard="http://www.w3.org/2001/vcard-rdf/3.0#" xmlns:bqbiol="http://biomodels.net/biology-qualifiers/" xmlns:bqmodel="http://biomodels.net/model-qualifiers/"><rdf:Description rdf:about="#metaid_M_m00128r"><bqbiol:is><rdf:Bag><rdf:li rdf:resource="urn:miriam:lipidmaps:LMFA01030250"/></rdf:Bag></bqbiol:is></rdf:Description></rdf:RDF></annotation></species>
<species metaid="metaid_M_m00128s" id="M_m00128s" name="(9E)-tetradecenoic acid" compartment="C_s" initialAmount="0" boundaryCondition="false" sboTerm="SBO:0000299"><notes><body xmlns="http://www.w3.org/1999/xhtml"><p>FORMULA: C14H26O2</p></body></notes><annotation><rdf:RDF xmlns:rdf="http://www.w3.org/1999/02/22-rdf-syntax-ns#" xmlns:dc="http://purl.org/dc/elements/1.1/" xmlns:dcterms="http://purl.org/dc/terms/" xmlns:vCard="http://www.w3.org/2001/vcard-rdf/3.0#" xmlns:bqbiol="http://biomodels.net/biology-qualifiers/" xmlns:bqmodel="http://biomodels.net/model-qualifiers/"><rdf:Description rdf:about="#metaid_M_m00128s"><bqbiol:is><rdf:Bag><rdf:li rdf:resource="urn:miriam:lipidmaps:LMFA01030250"/></rdf:Bag></bqbiol:is></rdf:Description></rdf:RDF></annotation></species>
<species metaid="metaid_M_m00129c" id="M_m00129c" name="(9E)-tetradecenoyl-CoA" compartment="C_c" initialAmount="0" boundaryCondition="false" sboTerm="SBO:0000299"><notes><body xmlns="http://www.w3.org/1999/xhtml"><p>FORMULA: C35H60N7O17P3S</p></body></notes></species>
<species metaid="metaid_M_m00129m" id="M_m00129m" name="(9E)-tetradecenoyl-CoA" compartment="C_m" initialAmount="0" boundaryCondition="false" sboTerm="SBO:0000299"><notes><body xmlns="http://www.w3.org/1999/xhtml"><p>FORMULA: C35H60N7O17P3S</p></body></notes></species>
<species metaid="metaid_M_m00129r" id="M_m00129r" name="(9E)-tetradecenoyl-CoA" compartment="C_r" initialAmount="0" boundaryCondition="false" sboTerm="SBO:0000299"><notes><body xmlns="http://www.w3.org/1999/xhtml"><p>FORMULA: C35H60N7O17P3S</p></body></notes></species>
<species metaid="metaid_M_m00130c" id="M_m00130c" name="(9Z,12Z,15Z,18Z)-tetracosatetraenoylcarnitine" compartment="C_c" initialAmount="0" boundaryCondition="false" sboTerm="SBO:0000299"><notes><body xmlns="http://www.w3.org/1999/xhtml"><p>FORMULA: C31H53NO4</p></body></notes></species>
<species metaid="metaid_M_m00130r" id="M_m00130r" name="(9Z,12Z,15Z,18Z)-tetracosatetraenoylcarnitine" compartment="C_r" initialAmount="0" boundaryCondition="false" sboTerm="SBO:0000299"><notes><body xmlns="http://www.w3.org/1999/xhtml"><p>FORMULA: C31H53NO4</p></body></notes></species>
<species metaid="metaid_M_m00131c" id="M_m00131c" name="(9Z,12Z,15Z,18Z)-tetracosatetraenoyl-CoA" compartment="C_c" initialAmount="0" boundaryCondition="false" sboTerm="SBO:0000299"><notes><body xmlns="http://www.w3.org/1999/xhtml"><p>FORMULA: C45H74N7O17P3S</p></body></notes><annotation><rdf:RDF xmlns:rdf="http://www.w3.org/1999/02/22-rdf-syntax-ns#" xmlns:dc="http://purl.org/dc/elements/1.1/" xmlns:dcterms="http://purl.org/dc/terms/" xmlns:vCard="http://www.w3.org/2001/vcard-rdf/3.0#" xmlns:bqbiol="http://biomodels.net/biology-qualifiers/" xmlns:bqmodel="http://biomodels.net/model-qualifiers/"><rdf:Description rdf:about="#metaid_M_m00131c"><bqbiol:is><rdf:Bag><rdf:li rdf:resource="urn:miriam:obo.chebi:CHEBI:63548"/></rdf:Bag></bqbiol:is></rdf:Description></rdf:RDF></annotation></species>
<species metaid="metaid_M_m00131r" id="M_m00131r" name="(9Z,12Z,15Z,18Z)-tetracosatetraenoyl-CoA" compartment="C_r" initialAmount="0" boundaryCondition="false" sboTerm="SBO:0000299"><notes><body xmlns="http://www.w3.org/1999/xhtml"><p>FORMULA: C45H74N7O17P3S</p></body></notes><annotation><rdf:RDF xmlns:rdf="http://www.w3.org/1999/02/22-rdf-syntax-ns#" xmlns:dc="http://purl.org/dc/elements/1.1/" xmlns:dcterms="http://purl.org/dc/terms/" xmlns:vCard="http://www.w3.org/2001/vcard-rdf/3.0#" xmlns:bqbiol="http://biomodels.net/biology-qualifiers/" xmlns:bqmodel="http://biomodels.net/model-qualifiers/"><rdf:Description rdf:about="#metaid_M_m00131r"><bqbiol:is><rdf:Bag><rdf:li rdf:resource="urn:miriam:obo.chebi:CHEBI:63548"/></rdf:Bag></bqbiol:is></rdf:Description></rdf:RDF></annotation></species>
<species metaid="metaid_M_m00132c" id="M_m00132c" name="(9Z,12Z,15Z,18Z)-TTA" compartment="C_c" initialAmount="0" boundaryCondition="false" sboTerm="SBO:0000299"><notes><body xmlns="http://www.w3.org/1999/xhtml"><p>FORMULA: C24H40O2</p></body></notes><annotation><rdf:RDF xmlns:rdf="http://www.w3.org/1999/02/22-rdf-syntax-ns#" xmlns:dc="http://purl.org/dc/elements/1.1/" xmlns:dcterms="http://purl.org/dc/terms/" xmlns:vCard="http://www.w3.org/2001/vcard-rdf/3.0#" xmlns:bqbiol="http://biomodels.net/biology-qualifiers/" xmlns:bqmodel="http://biomodels.net/model-qualifiers/"><rdf:Description rdf:about="#metaid_M_m00132c"><bqbiol:is><rdf:Bag><rdf:li rdf:resource="urn:miriam:lipidmaps:LMFA01030819"/></rdf:Bag></bqbiol:is></rdf:Description></rdf:RDF></annotation></species>
<species metaid="metaid_M_m00132r" id="M_m00132r" name="(9Z,12Z,15Z,18Z)-TTA" compartment="C_r" initialAmount="0" boundaryCondition="false" sboTerm="SBO:0000299"><notes><body xmlns="http://www.w3.org/1999/xhtml"><p>FORMULA: C24H40O2</p></body></notes><annotation><rdf:RDF xmlns:rdf="http://www.w3.org/1999/02/22-rdf-syntax-ns#" xmlns:dc="http://purl.org/dc/elements/1.1/" xmlns:dcterms="http://purl.org/dc/terms/" xmlns:vCard="http://www.w3.org/2001/vcard-rdf/3.0#" xmlns:bqbiol="http://biomodels.net/biology-qualifiers/" xmlns:bqmodel="http://biomodels.net/model-qualifiers/"><rdf:Description rdf:about="#metaid_M_m00132r"><bqbiol:is><rdf:Bag><rdf:li rdf:resource="urn:miriam:lipidmaps:LMFA01030819"/></rdf:Bag></bqbiol:is></rdf:Description></rdf:RDF></annotation></species>
<species metaid="metaid_M_m00132s" id="M_m00132s" name="(9Z,12Z,15Z,18Z)-TTA" compartment="C_s" initialAmount="0" boundaryCondition="false" sboTerm="SBO:0000299"><notes><body xmlns="http://www.w3.org/1999/xhtml"><p>FORMULA: C24H40O2</p></body></notes><annotation><rdf:RDF xmlns:rdf="http://www.w3.org/1999/02/22-rdf-syntax-ns#" xmlns:dc="http://purl.org/dc/elements/1.1/" xmlns:dcterms="http://purl.org/dc/terms/" xmlns:vCard="http://www.w3.org/2001/vcard-rdf/3.0#" xmlns:bqbiol="http://biomodels.net/biology-qualifiers/" xmlns:bqmodel="http://biomodels.net/model-qualifiers/"><rdf:Description rdf:about="#metaid_M_m00132s"><bqbiol:is><rdf:Bag><rdf:li rdf:resource="urn:miriam:lipidmaps:LMFA01030819"/></rdf:Bag></bqbiol:is></rdf:Description></rdf:RDF></annotation></species>
<species metaid="metaid_M_m00133c" id="M_m00133c" name="(9Z,12Z,15Z,18Z,21Z)-tetracosapentaenoylcarnitine" compartment="C_c" initialAmount="0" boundaryCondition="false" sboTerm="SBO:0000299"><notes><body xmlns="http://www.w3.org/1999/xhtml"><p>FORMULA: C31H51NO4</p></body></notes></species>
<species metaid="metaid_M_m00133r" id="M_m00133r" name="(9Z,12Z,15Z,18Z,21Z)-tetracosapentaenoylcarnitine" compartment="C_r" initialAmount="0" boundaryCondition="false" sboTerm="SBO:0000299"><notes><body xmlns="http://www.w3.org/1999/xhtml"><p>FORMULA: C31H51NO4</p></body></notes></species>
<species metaid="metaid_M_m00134c" id="M_m00134c" name="(9Z,12Z,15Z,18Z,21Z)-tetracosapentaenoyl-CoA" compartment="C_c" initialAmount="0" boundaryCondition="false" sboTerm="SBO:0000299"><notes><body xmlns="http://www.w3.org/1999/xhtml"><p>FORMULA: C45H72N7O17P3S</p></body></notes><annotation><rdf:RDF xmlns:rdf="http://www.w3.org/1999/02/22-rdf-syntax-ns#" xmlns:dc="http://purl.org/dc/elements/1.1/" xmlns:dcterms="http://purl.org/dc/terms/" xmlns:vCard="http://www.w3.org/2001/vcard-rdf/3.0#" xmlns:bqbiol="http://biomodels.net/biology-qualifiers/" xmlns:bqmodel="http://biomodels.net/model-qualifiers/"><rdf:Description rdf:about="#metaid_M_m00134c"><bqbiol:is><rdf:Bag><rdf:li rdf:resource="urn:miriam:obo.chebi:CHEBI:63543"/></rdf:Bag></bqbiol:is></rdf:Description></rdf:RDF></annotation></species>
<species metaid="metaid_M_m00134r" id="M_m00134r" name="(9Z,12Z,15Z,18Z,21Z)-tetracosapentaenoyl-CoA" compartment="C_r" initialAmount="0" boundaryCondition="false" sboTerm="SBO:0000299"><notes><body xmlns="http://www.w3.org/1999/xhtml"><p>FORMULA: C45H72N7O17P3S</p></body></notes><annotation><rdf:RDF xmlns:rdf="http://www.w3.org/1999/02/22-rdf-syntax-ns#" xmlns:dc="http://purl.org/dc/elements/1.1/" xmlns:dcterms="http://purl.org/dc/terms/" xmlns:vCard="http://www.w3.org/2001/vcard-rdf/3.0#" xmlns:bqbiol="http://biomodels.net/biology-qualifiers/" xmlns:bqmodel="http://biomodels.net/model-qualifiers/"><rdf:Description rdf:about="#metaid_M_m00134r"><bqbiol:is><rdf:Bag><rdf:li rdf:resource="urn:miriam:obo.chebi:CHEBI:63543"/></rdf:Bag></bqbiol:is></rdf:Description></rdf:RDF></annotation></species>
<species metaid="metaid_M_m00135c" id="M_m00135c" name="(9Z,12Z,15Z,18Z,21Z)-TPA" compartment="C_c" initialAmount="0" boundaryCondition="false" sboTerm="SBO:0000299"><notes><body xmlns="http://www.w3.org/1999/xhtml"><p>FORMULA: C24H38O2</p></body></notes><annotation><rdf:RDF xmlns:rdf="http://www.w3.org/1999/02/22-rdf-syntax-ns#" xmlns:dc="http://purl.org/dc/elements/1.1/" xmlns:dcterms="http://purl.org/dc/terms/" xmlns:vCard="http://www.w3.org/2001/vcard-rdf/3.0#" xmlns:bqbiol="http://biomodels.net/biology-qualifiers/" xmlns:bqmodel="http://biomodels.net/model-qualifiers/"><rdf:Description rdf:about="#metaid_M_m00135c"><bqbiol:is><rdf:Bag><rdf:li rdf:resource="urn:miriam:lipidmaps:LMFA01030821"/></rdf:Bag></bqbiol:is></rdf:Description></rdf:RDF></annotation></species>
<species metaid="metaid_M_m00135r" id="M_m00135r" name="(9Z,12Z,15Z,18Z,21Z)-TPA" compartment="C_r" initialAmount="0" boundaryCondition="false" sboTerm="SBO:0000299"><notes><body xmlns="http://www.w3.org/1999/xhtml"><p>FORMULA: C24H38O2</p></body></notes><annotation><rdf:RDF xmlns:rdf="http://www.w3.org/1999/02/22-rdf-syntax-ns#" xmlns:dc="http://purl.org/dc/elements/1.1/" xmlns:dcterms="http://purl.org/dc/terms/" xmlns:vCard="http://www.w3.org/2001/vcard-rdf/3.0#" xmlns:bqbiol="http://biomodels.net/biology-qualifiers/" xmlns:bqmodel="http://biomodels.net/model-qualifiers/"><rdf:Description rdf:about="#metaid_M_m00135r"><bqbiol:is><rdf:Bag><rdf:li rdf:resource="urn:miriam:lipidmaps:LMFA01030821"/></rdf:Bag></bqbiol:is></rdf:Description></rdf:RDF></annotation></species>
<species metaid="metaid_M_m00135s" id="M_m00135s" name="(9Z,12Z,15Z,18Z,21Z)-TPA" compartment="C_s" initialAmount="0" boundaryCondition="false" sboTerm="SBO:0000299"><notes><body xmlns="http://www.w3.org/1999/xhtml"><p>FORMULA: C24H38O2</p></body></notes><annotation><rdf:RDF xmlns:rdf="http://www.w3.org/1999/02/22-rdf-syntax-ns#" xmlns:dc="http://purl.org/dc/elements/1.1/" xmlns:dcterms="http://purl.org/dc/terms/" xmlns:vCard="http://www.w3.org/2001/vcard-rdf/3.0#" xmlns:bqbiol="http://biomodels.net/biology-qualifiers/" xmlns:bqmodel="http://biomodels.net/model-qualifiers/"><rdf:Description rdf:about="#metaid_M_m00135s"><bqbiol:is><rdf:Bag><rdf:li rdf:resource="urn:miriam:lipidmaps:LMFA01030821"/></rdf:Bag></bqbiol:is></rdf:Description></rdf:RDF></annotation></species>
<species metaid="metaid_M_m00141l" id="M_m00141l" name="(alpha-D-mannosyl)2-beta-D-mannosyl-N-acetylglucosamine" compartment="C_l" initialAmount="0" boundaryCondition="false" sboTerm="SBO:0000299"><notes><body xmlns="http://www.w3.org/1999/xhtml"><p>FORMULA: C26H45NO21</p></body></notes></species>
<species metaid="metaid_M_m00157c" id="M_m00157c" name="(R)-3-hydroxybutanoate" compartment="C_c" initialAmount="0" boundaryCondition="false" sboTerm="SBO:0000299"><notes><body xmlns="http://www.w3.org/1999/xhtml"><p>FORMULA: C4H8O3</p></body></notes><annotation><rdf:RDF xmlns:rdf="http://www.w3.org/1999/02/22-rdf-syntax-ns#" xmlns:dc="http://purl.org/dc/elements/1.1/" xmlns:dcterms="http://purl.org/dc/terms/" xmlns:vCard="http://www.w3.org/2001/vcard-rdf/3.0#" xmlns:bqbiol="http://biomodels.net/biology-qualifiers/" xmlns:bqmodel="http://biomodels.net/model-qualifiers/"><rdf:Description rdf:about="#metaid_M_m00157c"><bqbiol:is><rdf:Bag><rdf:li rdf:resource="urn:miriam:obo.chebi:CHEBI:10983"/></rdf:Bag></bqbiol:is></rdf:Description></rdf:RDF></annotation></species>
<species metaid="metaid_M_m00157m" id="M_m00157m" name="(R)-3-hydroxybutanoate" compartment="C_m" initialAmount="0" boundaryCondition="false" sboTerm="SBO:0000299"><notes><body xmlns="http://www.w3.org/1999/xhtml"><p>FORMULA: C4H8O3</p></body></notes><annotation><rdf:RDF xmlns:rdf="http://www.w3.org/1999/02/22-rdf-syntax-ns#" xmlns:dc="http://purl.org/dc/elements/1.1/" xmlns:dcterms="http://purl.org/dc/terms/" xmlns:vCard="http://www.w3.org/2001/vcard-rdf/3.0#" xmlns:bqbiol="http://biomodels.net/biology-qualifiers/" xmlns:bqmodel="http://biomodels.net/model-qualifiers/"><rdf:Description rdf:about="#metaid_M_m00157m"><bqbiol:is><rdf:Bag><rdf:li rdf:resource="urn:miriam:obo.chebi:CHEBI:10983"/></rdf:Bag></bqbiol:is></rdf:Description></rdf:RDF></annotation></species>
<species metaid="metaid_M_m00157s" id="M_m00157s" name="(R)-3-hydroxybutanoate" compartment="C_s" initialAmount="0" boundaryCondition="false" sboTerm="SBO:0000299"><notes><body xmlns="http://www.w3.org/1999/xhtml"><p>FORMULA: C4H8O3</p></body></notes><annotation><rdf:RDF xmlns:rdf="http://www.w3.org/1999/02/22-rdf-syntax-ns#" xmlns:dc="http://purl.org/dc/elements/1.1/" xmlns:dcterms="http://purl.org/dc/terms/" xmlns:vCard="http://www.w3.org/2001/vcard-rdf/3.0#" xmlns:bqbiol="http://biomodels.net/biology-qualifiers/" xmlns:bqmodel="http://biomodels.net/model-qualifiers/"><rdf:Description rdf:about="#metaid_M_m00157s"><bqbiol:is><rdf:Bag><rdf:li rdf:resource="urn:miriam:obo.chebi:CHEBI:10983"/></rdf:Bag></bqbiol:is></rdf:Description></rdf:RDF></annotation></species>
<species metaid="metaid_M_m00158c" id="M_m00158c" name="(R)-3-hydroxybutanoyl-[ACP]" compartment="C_c" initialAmount="0" boundaryCondition="false" sboTerm="SBO:0000299"><notes><body xmlns="http://www.w3.org/1999/xhtml"><p>FORMULA: C4H7O2SR</p></body></notes><annotation><rdf:RDF xmlns:rdf="http://www.w3.org/1999/02/22-rdf-syntax-ns#" xmlns:dc="http://purl.org/dc/elements/1.1/" xmlns:dcterms="http://purl.org/dc/terms/" xmlns:vCard="http://www.w3.org/2001/vcard-rdf/3.0#" xmlns:bqbiol="http://biomodels.net/biology-qualifiers/" xmlns:bqmodel="http://biomodels.net/model-qualifiers/"><rdf:Description rdf:about="#metaid_M_m00158c"><bqbiol:is><rdf:Bag><rdf:li rdf:resource="urn:miriam:kegg.compound:C04618"/></rdf:Bag></bqbiol:is></rdf:Description></rdf:RDF></annotation></species>
<species metaid="metaid_M_m00160c" id="M_m00160c" name="(R)-3-hydroxydecanoyl-[ACP]" compartment="C_c" initialAmount="0" boundaryCondition="false" sboTerm="SBO:0000299"><notes><body xmlns="http://www.w3.org/1999/xhtml"><p>FORMULA: C10H19O2SR</p></body></notes><annotation><rdf:RDF xmlns:rdf="http://www.w3.org/1999/02/22-rdf-syntax-ns#" xmlns:dc="http://purl.org/dc/elements/1.1/" xmlns:dcterms="http://purl.org/dc/terms/" xmlns:vCard="http://www.w3.org/2001/vcard-rdf/3.0#" xmlns:bqbiol="http://biomodels.net/biology-qualifiers/" xmlns:bqmodel="http://biomodels.net/model-qualifiers/"><rdf:Description rdf:about="#metaid_M_m00160c"><bqbiol:is><rdf:Bag><rdf:li rdf:resource="urn:miriam:kegg.compound:C04619"/></rdf:Bag></bqbiol:is></rdf:Description></rdf:RDF></annotation></species>
<species metaid="metaid_M_m00161c" id="M_m00161c" name="(R)-3-hydroxyoctanoyl-[ACP]" compartment="C_c" initialAmount="0" boundaryCondition="false" sboTerm="SBO:0000299"><notes><body xmlns="http://www.w3.org/1999/xhtml"><p>FORMULA: C8H15O2SR</p></body></notes><annotation><rdf:RDF xmlns:rdf="http://www.w3.org/1999/02/22-rdf-syntax-ns#" xmlns:dc="http://purl.org/dc/elements/1.1/" xmlns:dcterms="http://purl.org/dc/terms/" xmlns:vCard="http://www.w3.org/2001/vcard-rdf/3.0#" xmlns:bqbiol="http://biomodels.net/biology-qualifiers/" xmlns:bqmodel="http://biomodels.net/model-qualifiers/"><rdf:Description rdf:about="#metaid_M_m00161c"><bqbiol:is><rdf:Bag><rdf:li rdf:resource="urn:miriam:kegg.compound:C04620"/></rdf:Bag></bqbiol:is></rdf:Description></rdf:RDF></annotation></species>
<species metaid="metaid_M_m00162c" id="M_m00162c" name="(R)-3-hydroxypalmitoyl-[ACP]" compartment="C_c" initialAmount="0" boundaryCondition="false" sboTerm="SBO:0000299"><notes><body xmlns="http://www.w3.org/1999/xhtml"><p>FORMULA: C16H31O2SR</p></body></notes><annotation><rdf:RDF xmlns:rdf="http://www.w3.org/1999/02/22-rdf-syntax-ns#" xmlns:dc="http://purl.org/dc/elements/1.1/" xmlns:dcterms="http://purl.org/dc/terms/" xmlns:vCard="http://www.w3.org/2001/vcard-rdf/3.0#" xmlns:bqbiol="http://biomodels.net/biology-qualifiers/" xmlns:bqmodel="http://biomodels.net/model-qualifiers/"><rdf:Description rdf:about="#metaid_M_m00162c"><bqbiol:is><rdf:Bag><rdf:li rdf:resource="urn:miriam:kegg.compound:C04633"/></rdf:Bag></bqbiol:is></rdf:Description></rdf:RDF></annotation></species>
<species metaid="metaid_M_m00163c" id="M_m00163c" name="(R)-4-phosphopantothenoyl-cysteine" compartment="C_c" initialAmount="0" boundaryCondition="false" sboTerm="SBO:0000299"><notes><body xmlns="http://www.w3.org/1999/xhtml"><p>FORMULA: C12H23N2O9PS</p></body></notes><annotation><rdf:RDF xmlns:rdf="http://www.w3.org/1999/02/22-rdf-syntax-ns#" xmlns:dc="http://purl.org/dc/elements/1.1/" xmlns:dcterms="http://purl.org/dc/terms/" xmlns:vCard="http://www.w3.org/2001/vcard-rdf/3.0#" xmlns:bqbiol="http://biomodels.net/biology-qualifiers/" xmlns:bqmodel="http://biomodels.net/model-qualifiers/"><rdf:Description rdf:about="#metaid_M_m00163c"><bqbiol:is><rdf:Bag><rdf:li rdf:resource="urn:miriam:obo.chebi:CHEBI:15769"/></rdf:Bag></bqbiol:is></rdf:Description></rdf:RDF></annotation></species>
<species metaid="metaid_M_m00164c" id="M_m00164c" name="(R)-5-diphosphomevalonate" compartment="C_c" initialAmount="0" boundaryCondition="false" sboTerm="SBO:0000299"><notes><body xmlns="http://www.w3.org/1999/xhtml"><p>FORMULA: C6H14O10P2</p></body></notes><annotation><rdf:RDF xmlns:rdf="http://www.w3.org/1999/02/22-rdf-syntax-ns#" xmlns:dc="http://purl.org/dc/elements/1.1/" xmlns:dcterms="http://purl.org/dc/terms/" xmlns:vCard="http://www.w3.org/2001/vcard-rdf/3.0#" xmlns:bqbiol="http://biomodels.net/biology-qualifiers/" xmlns:bqmodel="http://biomodels.net/model-qualifiers/"><rdf:Description rdf:about="#metaid_M_m00164c"><bqbiol:is><rdf:Bag><rdf:li rdf:resource="urn:miriam:obo.chebi:CHEBI:15899"/></rdf:Bag></bqbiol:is></rdf:Description></rdf:RDF></annotation></species>
<species metaid="metaid_M_m00165c" id="M_m00165c" name="(R)-5-phosphomevalonate" compartment="C_c" initialAmount="0" boundaryCondition="false" sboTerm="SBO:0000299"><notes><body xmlns="http://www.w3.org/1999/xhtml"><p>FORMULA: C6H13O7P</p></body></notes><annotation><rdf:RDF xmlns:rdf="http://www.w3.org/1999/02/22-rdf-syntax-ns#" xmlns:dc="http://purl.org/dc/elements/1.1/" xmlns:dcterms="http://purl.org/dc/terms/" xmlns:vCard="http://www.w3.org/2001/vcard-rdf/3.0#" xmlns:bqbiol="http://biomodels.net/biology-qualifiers/" xmlns:bqmodel="http://biomodels.net/model-qualifiers/"><rdf:Description rdf:about="#metaid_M_m00165c"><bqbiol:is><rdf:Bag><rdf:li rdf:resource="urn:miriam:obo.chebi:CHEBI:17436"/></rdf:Bag></bqbiol:is></rdf:Description></rdf:RDF></annotation></species>
<species metaid="metaid_M_m00166m" id="M_m00166m" name="(R)-methylmalonyl-CoA" compartment="C_m" initialAmount="0" boundaryCondition="false" sboTerm="SBO:0000299"><notes><body xmlns="http://www.w3.org/1999/xhtml"><p>FORMULA: C25H40N7O19P3S</p></body></notes><annotation><rdf:RDF xmlns:rdf="http://www.w3.org/1999/02/22-rdf-syntax-ns#" xmlns:dc="http://purl.org/dc/elements/1.1/" xmlns:dcterms="http://purl.org/dc/terms/" xmlns:vCard="http://www.w3.org/2001/vcard-rdf/3.0#" xmlns:bqbiol="http://biomodels.net/biology-qualifiers/" xmlns:bqmodel="http://biomodels.net/model-qualifiers/"><rdf:Description rdf:about="#metaid_M_m00166m"><bqbiol:is><rdf:Bag><rdf:li rdf:resource="urn:miriam:obo.chebi:CHEBI:15465"/></rdf:Bag></bqbiol:is></rdf:Description></rdf:RDF></annotation></species>
<species metaid="metaid_M_m00167c" id="M_m00167c" name="(R)-mevalonate" compartment="C_c" initialAmount="0" boundaryCondition="false" sboTerm="SBO:0000299"><notes><body xmlns="http://www.w3.org/1999/xhtml"><p>FORMULA: C6H12O4</p></body></notes><annotation><rdf:RDF xmlns:rdf="http://www.w3.org/1999/02/22-rdf-syntax-ns#" xmlns:dc="http://purl.org/dc/elements/1.1/" xmlns:dcterms="http://purl.org/dc/terms/" xmlns:vCard="http://www.w3.org/2001/vcard-rdf/3.0#" xmlns:bqbiol="http://biomodels.net/biology-qualifiers/" xmlns:bqmodel="http://biomodels.net/model-qualifiers/"><rdf:Description rdf:about="#metaid_M_m00167c"><bqbiol:is><rdf:Bag><rdf:li rdf:resource="urn:miriam:obo.chebi:CHEBI:17710"/></rdf:Bag></bqbiol:is></rdf:Description></rdf:RDF></annotation></species>
<species metaid="metaid_M_m00167p" id="M_m00167p" name="(R)-mevalonate" compartment="C_p" initialAmount="0" boundaryCondition="false" sboTerm="SBO:0000299"><notes><body xmlns="http://www.w3.org/1999/xhtml"><p>FORMULA: C6H12O4</p></body></notes><annotation><rdf:RDF xmlns:rdf="http://www.w3.org/1999/02/22-rdf-syntax-ns#" xmlns:dc="http://purl.org/dc/elements/1.1/" xmlns:dcterms="http://purl.org/dc/terms/" xmlns:vCard="http://www.w3.org/2001/vcard-rdf/3.0#" xmlns:bqbiol="http://biomodels.net/biology-qualifiers/" xmlns:bqmodel="http://biomodels.net/model-qualifiers/"><rdf:Description rdf:about="#metaid_M_m00167p"><bqbiol:is><rdf:Bag><rdf:li rdf:resource="urn:miriam:obo.chebi:CHEBI:17710"/></rdf:Bag></bqbiol:is></rdf:Description></rdf:RDF></annotation></species>
<species metaid="metaid_M_m00168c" id="M_m00168c" name="(R)-S-lactoylglutathione" compartment="C_c" initialAmount="0" boundaryCondition="false" sboTerm="SBO:0000299"><notes><body xmlns="http://www.w3.org/1999/xhtml"><p>FORMULA: C13H21N3O8S</p></body></notes><annotation><rdf:RDF xmlns:rdf="http://www.w3.org/1999/02/22-rdf-syntax-ns#" xmlns:dc="http://purl.org/dc/elements/1.1/" xmlns:dcterms="http://purl.org/dc/terms/" xmlns:vCard="http://www.w3.org/2001/vcard-rdf/3.0#" xmlns:bqbiol="http://biomodels.net/biology-qualifiers/" xmlns:bqmodel="http://biomodels.net/model-qualifiers/"><rdf:Description rdf:about="#metaid_M_m00168c"><bqbiol:is><rdf:Bag><rdf:li rdf:resource="urn:miriam:obo.chebi:CHEBI:15694"/></rdf:Bag></bqbiol:is></rdf:Description></rdf:RDF></annotation></species>
<species metaid="metaid_M_m00168m" id="M_m00168m" name="(R)-S-lactoylglutathione" compartment="C_m" initialAmount="0" boundaryCondition="false" sboTerm="SBO:0000299"><notes><body xmlns="http://www.w3.org/1999/xhtml"><p>FORMULA: C13H21N3O8S</p></body></notes><annotation><rdf:RDF xmlns:rdf="http://www.w3.org/1999/02/22-rdf-syntax-ns#" xmlns:dc="http://purl.org/dc/elements/1.1/" xmlns:dcterms="http://purl.org/dc/terms/" xmlns:vCard="http://www.w3.org/2001/vcard-rdf/3.0#" xmlns:bqbiol="http://biomodels.net/biology-qualifiers/" xmlns:bqmodel="http://biomodels.net/model-qualifiers/"><rdf:Description rdf:about="#metaid_M_m00168m"><bqbiol:is><rdf:Bag><rdf:li rdf:resource="urn:miriam:obo.chebi:CHEBI:15694"/></rdf:Bag></bqbiol:is></rdf:Description></rdf:RDF></annotation></species>
<species metaid="metaid_M_m00170m" id="M_m00170m" name="(S)-3-hydroxy-11-cis-octadecenoyl-CoA" compartment="C_m" initialAmount="0" boundaryCondition="false" sboTerm="SBO:0000299"><notes><body xmlns="http://www.w3.org/1999/xhtml"><p>FORMULA: C39H68N7O18P3S</p></body></notes></species>
<species metaid="metaid_M_m00170p" id="M_m00170p" name="(S)-3-hydroxy-11-cis-octadecenoyl-CoA" compartment="C_p" initialAmount="0" boundaryCondition="false" sboTerm="SBO:0000299"><notes><body xmlns="http://www.w3.org/1999/xhtml"><p>FORMULA: C39H68N7O18P3S</p></body></notes></species>
<species metaid="metaid_M_m00171m" id="M_m00171m" name="(S)-3-hydroxy-2-methylbutyryl-CoA" compartment="C_m" initialAmount="0" boundaryCondition="false" sboTerm="SBO:0000299"><notes><body xmlns="http://www.w3.org/1999/xhtml"><p>FORMULA: C26H44N7O18P3S</p></body></notes><annotation><rdf:RDF xmlns:rdf="http://www.w3.org/1999/02/22-rdf-syntax-ns#" xmlns:dc="http://purl.org/dc/elements/1.1/" xmlns:dcterms="http://purl.org/dc/terms/" xmlns:vCard="http://www.w3.org/2001/vcard-rdf/3.0#" xmlns:bqbiol="http://biomodels.net/biology-qualifiers/" xmlns:bqmodel="http://biomodels.net/model-qualifiers/"><rdf:Description rdf:about="#metaid_M_m00171m"><bqbiol:is><rdf:Bag><rdf:li rdf:resource="urn:miriam:obo.chebi:CHEBI:15449"/></rdf:Bag></bqbiol:is></rdf:Description></rdf:RDF></annotation></species>
<species metaid="metaid_M_m00172m" id="M_m00172m" name="(S)-3-hydroxy-7-hexadecenoyl-CoA" compartment="C_m" initialAmount="0" boundaryCondition="false" sboTerm="SBO:0000299"><notes><body xmlns="http://www.w3.org/1999/xhtml"><p>FORMULA: C37H64N7O18P3S</p></body></notes></species>
<species metaid="metaid_M_m00172p" id="M_m00172p" name="(S)-3-hydroxy-7-hexadecenoyl-CoA" compartment="C_p" initialAmount="0" boundaryCondition="false" sboTerm="SBO:0000299"><notes><body xmlns="http://www.w3.org/1999/xhtml"><p>FORMULA: C37H64N7O18P3S</p></body></notes></species>
<species metaid="metaid_M_m00173m" id="M_m00173m" name="(S)-3-hydroxybutyryl-CoA" compartment="C_m" initialAmount="0" boundaryCondition="false" sboTerm="SBO:0000299"><notes><body xmlns="http://www.w3.org/1999/xhtml"><p>FORMULA: C25H42N7O18P3S</p></body></notes><annotation><rdf:RDF xmlns:rdf="http://www.w3.org/1999/02/22-rdf-syntax-ns#" xmlns:dc="http://purl.org/dc/elements/1.1/" xmlns:dcterms="http://purl.org/dc/terms/" xmlns:vCard="http://www.w3.org/2001/vcard-rdf/3.0#" xmlns:bqbiol="http://biomodels.net/biology-qualifiers/" xmlns:bqmodel="http://biomodels.net/model-qualifiers/"><rdf:Description rdf:about="#metaid_M_m00173m"><bqbiol:is><rdf:Bag><rdf:li rdf:resource="urn:miriam:obo.chebi:CHEBI:15453"/></rdf:Bag></bqbiol:is></rdf:Description></rdf:RDF></annotation></species>
<species metaid="metaid_M_m00173p" id="M_m00173p" name="(S)-3-hydroxybutyryl-CoA" compartment="C_p" initialAmount="0" boundaryCondition="false" sboTerm="SBO:0000299"><notes><body xmlns="http://www.w3.org/1999/xhtml"><p>FORMULA: C25H42N7O18P3S</p></body></notes><annotation><rdf:RDF xmlns:rdf="http://www.w3.org/1999/02/22-rdf-syntax-ns#" xmlns:dc="http://purl.org/dc/elements/1.1/" xmlns:dcterms="http://purl.org/dc/terms/" xmlns:vCard="http://www.w3.org/2001/vcard-rdf/3.0#" xmlns:bqbiol="http://biomodels.net/biology-qualifiers/" xmlns:bqmodel="http://biomodels.net/model-qualifiers/"><rdf:Description rdf:about="#metaid_M_m00173p"><bqbiol:is><rdf:Bag><rdf:li rdf:resource="urn:miriam:obo.chebi:CHEBI:15453"/></rdf:Bag></bqbiol:is></rdf:Description></rdf:RDF></annotation></species>
<species metaid="metaid_M_m00174m" id="M_m00174m" name="(S)-3-hydroxydodecanoyl-CoA" compartment="C_m" initialAmount="0" boundaryCondition="false" sboTerm="SBO:0000299"><notes><body xmlns="http://www.w3.org/1999/xhtml"><p>FORMULA: C33H58N7O18P3S</p></body></notes><annotation><rdf:RDF xmlns:rdf="http://www.w3.org/1999/02/22-rdf-syntax-ns#" xmlns:dc="http://purl.org/dc/elements/1.1/" xmlns:dcterms="http://purl.org/dc/terms/" xmlns:vCard="http://www.w3.org/2001/vcard-rdf/3.0#" xmlns:bqbiol="http://biomodels.net/biology-qualifiers/" xmlns:bqmodel="http://biomodels.net/model-qualifiers/"><rdf:Description rdf:about="#metaid_M_m00174m"><bqbiol:is><rdf:Bag><rdf:li rdf:resource="urn:miriam:obo.chebi:CHEBI:27668"/></rdf:Bag></bqbiol:is></rdf:Description></rdf:RDF></annotation></species>
<species metaid="metaid_M_m00174p" id="M_m00174p" name="(S)-3-hydroxydodecanoyl-CoA" compartment="C_p" initialAmount="0" boundaryCondition="false" sboTerm="SBO:0000299"><notes><body xmlns="http://www.w3.org/1999/xhtml"><p>FORMULA: C33H58N7O18P3S</p></body></notes><annotation><rdf:RDF xmlns:rdf="http://www.w3.org/1999/02/22-rdf-syntax-ns#" xmlns:dc="http://purl.org/dc/elements/1.1/" xmlns:dcterms="http://purl.org/dc/terms/" xmlns:vCard="http://www.w3.org/2001/vcard-rdf/3.0#" xmlns:bqbiol="http://biomodels.net/biology-qualifiers/" xmlns:bqmodel="http://biomodels.net/model-qualifiers/"><rdf:Description rdf:about="#metaid_M_m00174p"><bqbiol:is><rdf:Bag><rdf:li rdf:resource="urn:miriam:obo.chebi:CHEBI:27668"/></rdf:Bag></bqbiol:is></rdf:Description></rdf:RDF></annotation></species>
<species metaid="metaid_M_m00175m" id="M_m00175m" name="(S)-3-hydroxyhexadecanoyl-CoA" compartment="C_m" initialAmount="0" boundaryCondition="false" sboTerm="SBO:0000299"><notes><body xmlns="http://www.w3.org/1999/xhtml"><p>FORMULA: C37H66N7O18P3S</p></body></notes><annotation><rdf:RDF xmlns:rdf="http://www.w3.org/1999/02/22-rdf-syntax-ns#" xmlns:dc="http://purl.org/dc/elements/1.1/" xmlns:dcterms="http://purl.org/dc/terms/" xmlns:vCard="http://www.w3.org/2001/vcard-rdf/3.0#" xmlns:bqbiol="http://biomodels.net/biology-qualifiers/" xmlns:bqmodel="http://biomodels.net/model-qualifiers/"><rdf:Description rdf:about="#metaid_M_m00175m"><bqbiol:is><rdf:Bag><rdf:li rdf:resource="urn:miriam:obo.chebi:CHEBI:27402"/></rdf:Bag></bqbiol:is></rdf:Description></rdf:RDF></annotation></species>
<species metaid="metaid_M_m00175p" id="M_m00175p" name="(S)-3-hydroxyhexadecanoyl-CoA" compartment="C_p" initialAmount="0" boundaryCondition="false" sboTerm="SBO:0000299"><notes><body xmlns="http://www.w3.org/1999/xhtml"><p>FORMULA: C37H66N7O18P3S</p></body></notes><annotation><rdf:RDF xmlns:rdf="http://www.w3.org/1999/02/22-rdf-syntax-ns#" xmlns:dc="http://purl.org/dc/elements/1.1/" xmlns:dcterms="http://purl.org/dc/terms/" xmlns:vCard="http://www.w3.org/2001/vcard-rdf/3.0#" xmlns:bqbiol="http://biomodels.net/biology-qualifiers/" xmlns:bqmodel="http://biomodels.net/model-qualifiers/"><rdf:Description rdf:about="#metaid_M_m00175p"><bqbiol:is><rdf:Bag><rdf:li rdf:resource="urn:miriam:obo.chebi:CHEBI:27402"/></rdf:Bag></bqbiol:is></rdf:Description></rdf:RDF></annotation></species>
<species metaid="metaid_M_m00176m" id="M_m00176m" name="(S)-3-hydroxyoleyleoyl-CoA" compartment="C_m" initialAmount="0" boundaryCondition="false" sboTerm="SBO:0000299"><notes><body xmlns="http://www.w3.org/1999/xhtml"><p>FORMULA: C39H68N7O18P3S</p></body></notes></species>
<species metaid="metaid_M_m00176p" id="M_m00176p" name="(S)-3-hydroxyoleyleoyl-CoA" compartment="C_p" initialAmount="0" boundaryCondition="false" sboTerm="SBO:0000299"><notes><body xmlns="http://www.w3.org/1999/xhtml"><p>FORMULA: C39H68N7O18P3S</p></body></notes></species>
<species metaid="metaid_M_m00177m" id="M_m00177m" name="(S)-3-hydroxypalmitoleoyl-CoA" compartment="C_m" initialAmount="0" boundaryCondition="false" sboTerm="SBO:0000299"><notes><body xmlns="http://www.w3.org/1999/xhtml"><p>FORMULA: C37H64N7O18P3S</p></body></notes></species>
<species metaid="metaid_M_m00177p" id="M_m00177p" name="(S)-3-hydroxypalmitoleoyl-CoA" compartment="C_p" initialAmount="0" boundaryCondition="false" sboTerm="SBO:0000299"><notes><body xmlns="http://www.w3.org/1999/xhtml"><p>FORMULA: C37H64N7O18P3S</p></body></notes></species>
<species metaid="metaid_M_m00178m" id="M_m00178m" name="(S)-3-hydroxytetradecanoyl-CoA" compartment="C_m" initialAmount="0" boundaryCondition="false" sboTerm="SBO:0000299"><notes><body xmlns="http://www.w3.org/1999/xhtml"><p>FORMULA: C35H62N7O18P3S</p></body></notes><annotation><rdf:RDF xmlns:rdf="http://www.w3.org/1999/02/22-rdf-syntax-ns#" xmlns:dc="http://purl.org/dc/elements/1.1/" xmlns:dcterms="http://purl.org/dc/terms/" xmlns:vCard="http://www.w3.org/2001/vcard-rdf/3.0#" xmlns:bqbiol="http://biomodels.net/biology-qualifiers/" xmlns:bqmodel="http://biomodels.net/model-qualifiers/"><rdf:Description rdf:about="#metaid_M_m00178m"><bqbiol:is><rdf:Bag><rdf:li rdf:resource="urn:miriam:obo.chebi:CHEBI:27466"/></rdf:Bag></bqbiol:is></rdf:Description></rdf:RDF></annotation></species>
<species metaid="metaid_M_m00178p" id="M_m00178p" name="(S)-3-hydroxytetradecanoyl-CoA" compartment="C_p" initialAmount="0" boundaryCondition="false" sboTerm="SBO:0000299"><notes><body xmlns="http://www.w3.org/1999/xhtml"><p>FORMULA: C35H62N7O18P3S</p></body></notes><annotation><rdf:RDF xmlns:rdf="http://www.w3.org/1999/02/22-rdf-syntax-ns#" xmlns:dc="http://purl.org/dc/elements/1.1/" xmlns:dcterms="http://purl.org/dc/terms/" xmlns:vCard="http://www.w3.org/2001/vcard-rdf/3.0#" xmlns:bqbiol="http://biomodels.net/biology-qualifiers/" xmlns:bqmodel="http://biomodels.net/model-qualifiers/"><rdf:Description rdf:about="#metaid_M_m00178p"><bqbiol:is><rdf:Bag><rdf:li rdf:resource="urn:miriam:obo.chebi:CHEBI:27466"/></rdf:Bag></bqbiol:is></rdf:Description></rdf:RDF></annotation></species>
<species metaid="metaid_M_m00179c" id="M_m00179c" name="(S)-3-sulfolactate" compartment="C_c" initialAmount="0" boundaryCondition="false" sboTerm="SBO:0000299"><notes><body xmlns="http://www.w3.org/1999/xhtml"><p>FORMULA: C3H6O6S</p></body></notes><annotation><rdf:RDF xmlns:rdf="http://www.w3.org/1999/02/22-rdf-syntax-ns#" xmlns:dc="http://purl.org/dc/elements/1.1/" xmlns:dcterms="http://purl.org/dc/terms/" xmlns:vCard="http://www.w3.org/2001/vcard-rdf/3.0#" xmlns:bqbiol="http://biomodels.net/biology-qualifiers/" xmlns:bqmodel="http://biomodels.net/model-qualifiers/"><rdf:Description rdf:about="#metaid_M_m00179c"><bqbiol:is><rdf:Bag><rdf:li rdf:resource="urn:miriam:obo.chebi:CHEBI:16712"/></rdf:Bag></bqbiol:is></rdf:Description></rdf:RDF></annotation></species>
<species metaid="metaid_M_m00179m" id="M_m00179m" name="(S)-3-sulfolactate" compartment="C_m" initialAmount="0" boundaryCondition="false" sboTerm="SBO:0000299"><notes><body xmlns="http://www.w3.org/1999/xhtml"><p>FORMULA: C3H6O6S</p></body></notes><annotation><rdf:RDF xmlns:rdf="http://www.w3.org/1999/02/22-rdf-syntax-ns#" xmlns:dc="http://purl.org/dc/elements/1.1/" xmlns:dcterms="http://purl.org/dc/terms/" xmlns:vCard="http://www.w3.org/2001/vcard-rdf/3.0#" xmlns:bqbiol="http://biomodels.net/biology-qualifiers/" xmlns:bqmodel="http://biomodels.net/model-qualifiers/"><rdf:Description rdf:about="#metaid_M_m00179m"><bqbiol:is><rdf:Bag><rdf:li rdf:resource="urn:miriam:obo.chebi:CHEBI:16712"/></rdf:Bag></bqbiol:is></rdf:Description></rdf:RDF></annotation></species>
<species metaid="metaid_M_m00180c" id="M_m00180c" name="(S)-dihydroorotate" compartment="C_c" initialAmount="0" boundaryCondition="false" sboTerm="SBO:0000299"><notes><body xmlns="http://www.w3.org/1999/xhtml"><p>FORMULA: C5H6N2O4</p></body></notes><annotation><rdf:RDF xmlns:rdf="http://www.w3.org/1999/02/22-rdf-syntax-ns#" xmlns:dc="http://purl.org/dc/elements/1.1/" xmlns:dcterms="http://purl.org/dc/terms/" xmlns:vCard="http://www.w3.org/2001/vcard-rdf/3.0#" xmlns:bqbiol="http://biomodels.net/biology-qualifiers/" xmlns:bqmodel="http://biomodels.net/model-qualifiers/"><rdf:Description rdf:about="#metaid_M_m00180c"><bqbiol:is><rdf:Bag><rdf:li rdf:resource="urn:miriam:obo.chebi:CHEBI:17025"/></rdf:Bag></bqbiol:is></rdf:Description></rdf:RDF></annotation></species>
<species metaid="metaid_M_m00181m" id="M_m00181m" name="(S)-hydroxydecanoyl-CoA" compartment="C_m" initialAmount="0" boundaryCondition="false" sboTerm="SBO:0000299"><notes><body xmlns="http://www.w3.org/1999/xhtml"><p>FORMULA: C31H54N7O18P3S</p></body></notes><annotation><rdf:RDF xmlns:rdf="http://www.w3.org/1999/02/22-rdf-syntax-ns#" xmlns:dc="http://purl.org/dc/elements/1.1/" xmlns:dcterms="http://purl.org/dc/terms/" xmlns:vCard="http://www.w3.org/2001/vcard-rdf/3.0#" xmlns:bqbiol="http://biomodels.net/biology-qualifiers/" xmlns:bqmodel="http://biomodels.net/model-qualifiers/"><rdf:Description rdf:about="#metaid_M_m00181m"><bqbiol:is><rdf:Bag><rdf:li rdf:resource="urn:miriam:obo.chebi:CHEBI:28325"/></rdf:Bag></bqbiol:is></rdf:Description></rdf:RDF></annotation></species>
<species metaid="metaid_M_m00181p" id="M_m00181p" name="(S)-hydroxydecanoyl-CoA" compartment="C_p" initialAmount="0" boundaryCondition="false" sboTerm="SBO:0000299"><notes><body xmlns="http://www.w3.org/1999/xhtml"><p>FORMULA: C31H54N7O18P3S</p></body></notes><annotation><rdf:RDF xmlns:rdf="http://www.w3.org/1999/02/22-rdf-syntax-ns#" xmlns:dc="http://purl.org/dc/elements/1.1/" xmlns:dcterms="http://purl.org/dc/terms/" xmlns:vCard="http://www.w3.org/2001/vcard-rdf/3.0#" xmlns:bqbiol="http://biomodels.net/biology-qualifiers/" xmlns:bqmodel="http://biomodels.net/model-qualifiers/"><rdf:Description rdf:about="#metaid_M_m00181p"><bqbiol:is><rdf:Bag><rdf:li rdf:resource="urn:miriam:obo.chebi:CHEBI:28325"/></rdf:Bag></bqbiol:is></rdf:Description></rdf:RDF></annotation></species>
<species metaid="metaid_M_m00182m" id="M_m00182m" name="(S)-hydroxyhexanoyl-CoA" compartment="C_m" initialAmount="0" boundaryCondition="false" sboTerm="SBO:0000299"><notes><body xmlns="http://www.w3.org/1999/xhtml"><p>FORMULA: C27H46N7O18P3S</p></body></notes><annotation><rdf:RDF xmlns:rdf="http://www.w3.org/1999/02/22-rdf-syntax-ns#" xmlns:dc="http://purl.org/dc/elements/1.1/" xmlns:dcterms="http://purl.org/dc/terms/" xmlns:vCard="http://www.w3.org/2001/vcard-rdf/3.0#" xmlns:bqbiol="http://biomodels.net/biology-qualifiers/" xmlns:bqmodel="http://biomodels.net/model-qualifiers/"><rdf:Description rdf:about="#metaid_M_m00182m"><bqbiol:is><rdf:Bag><rdf:li rdf:resource="urn:miriam:obo.chebi:CHEBI:28276"/></rdf:Bag></bqbiol:is></rdf:Description></rdf:RDF></annotation></species>
<species metaid="metaid_M_m00182p" id="M_m00182p" name="(S)-hydroxyhexanoyl-CoA" compartment="C_p" initialAmount="0" boundaryCondition="false" sboTerm="SBO:0000299"><notes><body xmlns="http://www.w3.org/1999/xhtml"><p>FORMULA: C27H46N7O18P3S</p></body></notes><annotation><rdf:RDF xmlns:rdf="http://www.w3.org/1999/02/22-rdf-syntax-ns#" xmlns:dc="http://purl.org/dc/elements/1.1/" xmlns:dcterms="http://purl.org/dc/terms/" xmlns:vCard="http://www.w3.org/2001/vcard-rdf/3.0#" xmlns:bqbiol="http://biomodels.net/biology-qualifiers/" xmlns:bqmodel="http://biomodels.net/model-qualifiers/"><rdf:Description rdf:about="#metaid_M_m00182p"><bqbiol:is><rdf:Bag><rdf:li rdf:resource="urn:miriam:obo.chebi:CHEBI:28276"/></rdf:Bag></bqbiol:is></rdf:Description></rdf:RDF></annotation></species>
<species metaid="metaid_M_m00183m" id="M_m00183m" name="(S)-hydroxyoctanoyl-CoA" compartment="C_m" initialAmount="0" boundaryCondition="false" sboTerm="SBO:0000299"><notes><body xmlns="http://www.w3.org/1999/xhtml"><p>FORMULA: C29H50N7O18P3S</p></body></notes><annotation><rdf:RDF xmlns:rdf="http://www.w3.org/1999/02/22-rdf-syntax-ns#" xmlns:dc="http://purl.org/dc/elements/1.1/" xmlns:dcterms="http://purl.org/dc/terms/" xmlns:vCard="http://www.w3.org/2001/vcard-rdf/3.0#" xmlns:bqbiol="http://biomodels.net/biology-qualifiers/" xmlns:bqmodel="http://biomodels.net/model-qualifiers/"><rdf:Description rdf:about="#metaid_M_m00183m"><bqbiol:is><rdf:Bag><rdf:li rdf:resource="urn:miriam:obo.chebi:CHEBI:28632"/></rdf:Bag></bqbiol:is></rdf:Description></rdf:RDF></annotation></species>
<species metaid="metaid_M_m00183p" id="M_m00183p" name="(S)-hydroxyoctanoyl-CoA" compartment="C_p" initialAmount="0" boundaryCondition="false" sboTerm="SBO:0000299"><notes><body xmlns="http://www.w3.org/1999/xhtml"><p>FORMULA: C29H50N7O18P3S</p></body></notes><annotation><rdf:RDF xmlns:rdf="http://www.w3.org/1999/02/22-rdf-syntax-ns#" xmlns:dc="http://purl.org/dc/elements/1.1/" xmlns:dcterms="http://purl.org/dc/terms/" xmlns:vCard="http://www.w3.org/2001/vcard-rdf/3.0#" xmlns:bqbiol="http://biomodels.net/biology-qualifiers/" xmlns:bqmodel="http://biomodels.net/model-qualifiers/"><rdf:Description rdf:about="#metaid_M_m00183p"><bqbiol:is><rdf:Bag><rdf:li rdf:resource="urn:miriam:obo.chebi:CHEBI:28632"/></rdf:Bag></bqbiol:is></rdf:Description></rdf:RDF></annotation></species>
<species metaid="metaid_M_m00184c" id="M_m00184c" name="[ACP]" compartment="C_c" initialAmount="0" boundaryCondition="false" sboTerm="SBO:0000299"><notes><body xmlns="http://www.w3.org/1999/xhtml"><p>FORMULA: HSR</p></body></notes><annotation><rdf:RDF xmlns:rdf="http://www.w3.org/1999/02/22-rdf-syntax-ns#" xmlns:dc="http://purl.org/dc/elements/1.1/" xmlns:dcterms="http://purl.org/dc/terms/" xmlns:vCard="http://www.w3.org/2001/vcard-rdf/3.0#" xmlns:bqbiol="http://biomodels.net/biology-qualifiers/" xmlns:bqmodel="http://biomodels.net/model-qualifiers/"><rdf:Description rdf:about="#metaid_M_m00184c"><bqbiol:is><rdf:Bag><rdf:li rdf:resource="urn:miriam:kegg.compound:C00229"/></rdf:Bag></bqbiol:is></rdf:Description></rdf:RDF></annotation></species>
<species metaid="metaid_M_m00190c" id="M_m00190c" name="[myosin light chain]" compartment="C_c" initialAmount="0" boundaryCondition="false" sboTerm="SBO:0000299"><notes><body xmlns="http://www.w3.org/1999/xhtml"><p>FORMULA: C4H6N2O3R2</p></body></notes><annotation><rdf:RDF xmlns:rdf="http://www.w3.org/1999/02/22-rdf-syntax-ns#" xmlns:dc="http://purl.org/dc/elements/1.1/" xmlns:dcterms="http://purl.org/dc/terms/" xmlns:vCard="http://www.w3.org/2001/vcard-rdf/3.0#" xmlns:bqbiol="http://biomodels.net/biology-qualifiers/" xmlns:bqmodel="http://biomodels.net/model-qualifiers/"><rdf:Description rdf:about="#metaid_M_m00190c"><bqbiol:is><rdf:Bag><rdf:li rdf:resource="urn:miriam:kegg.compound:C01003"/></rdf:Bag></bqbiol:is></rdf:Description></rdf:RDF></annotation></species>
<species metaid="metaid_M_m00191c" id="M_m00191c" name="[myosin light chain]-phosphate" compartment="C_c" initialAmount="0" boundaryCondition="false" sboTerm="SBO:0000299"><notes><body xmlns="http://www.w3.org/1999/xhtml"><p>FORMULA: C4H7N2O6PR2</p></body></notes><annotation><rdf:RDF xmlns:rdf="http://www.w3.org/1999/02/22-rdf-syntax-ns#" xmlns:dc="http://purl.org/dc/elements/1.1/" xmlns:dcterms="http://purl.org/dc/terms/" xmlns:vCard="http://www.w3.org/2001/vcard-rdf/3.0#" xmlns:bqbiol="http://biomodels.net/biology-qualifiers/" xmlns:bqmodel="http://biomodels.net/model-qualifiers/"><rdf:Description rdf:about="#metaid_M_m00191c"><bqbiol:is><rdf:Bag><rdf:li rdf:resource="urn:miriam:kegg.compound:C03875"/></rdf:Bag></bqbiol:is></rdf:Description></rdf:RDF></annotation></species>
<species metaid="metaid_M_m00192c" id="M_m00192c" name="[phosphorylase A]" compartment="C_c" initialAmount="0" boundaryCondition="false" sboTerm="SBO:0000299"><annotation><rdf:RDF xmlns:rdf="http://www.w3.org/1999/02/22-rdf-syntax-ns#" xmlns:dc="http://purl.org/dc/elements/1.1/" xmlns:dcterms="http://purl.org/dc/terms/" xmlns:vCard="http://www.w3.org/2001/vcard-rdf/3.0#" xmlns:bqbiol="http://biomodels.net/biology-qualifiers/" xmlns:bqmodel="http://biomodels.net/model-qualifiers/"><rdf:Description rdf:about="#metaid_M_m00192c"><bqbiol:is><rdf:Bag><rdf:li rdf:resource="urn:miriam:kegg.compound:C02307"/></rdf:Bag></bqbiol:is></rdf:Description></rdf:RDF></annotation></species>
<species metaid="metaid_M_m00193c" id="M_m00193c" name="[phosphorylase B]" compartment="C_c" initialAmount="0" boundaryCondition="false" sboTerm="SBO:0000299"><annotation><rdf:RDF xmlns:rdf="http://www.w3.org/1999/02/22-rdf-syntax-ns#" xmlns:dc="http://purl.org/dc/elements/1.1/" xmlns:dcterms="http://purl.org/dc/terms/" xmlns:vCard="http://www.w3.org/2001/vcard-rdf/3.0#" xmlns:bqbiol="http://biomodels.net/biology-qualifiers/" xmlns:bqmodel="http://biomodels.net/model-qualifiers/"><rdf:Description rdf:about="#metaid_M_m00193c"><bqbiol:is><rdf:Bag><rdf:li rdf:resource="urn:miriam:kegg.compound:C02308"/></rdf:Bag></bqbiol:is></rdf:Description></rdf:RDF></annotation></species>
<species metaid="metaid_M_m00194c" id="M_m00194c" name="[protein C terminal]-S-farnesyl-L-cysteine" compartment="C_c" initialAmount="0" boundaryCondition="false" sboTerm="SBO:0000299"><notes><body xmlns="http://www.w3.org/1999/xhtml"><p>FORMULA: C20H33N2O3SR(C2H2NOR)n</p></body></notes><annotation><rdf:RDF xmlns:rdf="http://www.w3.org/1999/02/22-rdf-syntax-ns#" xmlns:dc="http://purl.org/dc/elements/1.1/" xmlns:dcterms="http://purl.org/dc/terms/" xmlns:vCard="http://www.w3.org/2001/vcard-rdf/3.0#" xmlns:bqbiol="http://biomodels.net/biology-qualifiers/" xmlns:bqmodel="http://biomodels.net/model-qualifiers/"><rdf:Description rdf:about="#metaid_M_m00194c"><bqbiol:is><rdf:Bag><rdf:li rdf:resource="urn:miriam:kegg.compound:C04506"/></rdf:Bag></bqbiol:is></rdf:Description></rdf:RDF></annotation></species>
<species metaid="metaid_M_m00195c" id="M_m00195c" name="[protein C terminal]-S-farnesyl-L-cysteine-methyl ester" compartment="C_c" initialAmount="0" boundaryCondition="false" sboTerm="SBO:0000299"><notes><body xmlns="http://www.w3.org/1999/xhtml"><p>FORMULA: C21H35N2O3SR(C2H2NOR)n</p></body></notes><annotation><rdf:RDF xmlns:rdf="http://www.w3.org/1999/02/22-rdf-syntax-ns#" xmlns:dc="http://purl.org/dc/elements/1.1/" xmlns:dcterms="http://purl.org/dc/terms/" xmlns:vCard="http://www.w3.org/2001/vcard-rdf/3.0#" xmlns:bqbiol="http://biomodels.net/biology-qualifiers/" xmlns:bqmodel="http://biomodels.net/model-qualifiers/"><rdf:Description rdf:about="#metaid_M_m00195c"><bqbiol:is><rdf:Bag><rdf:li rdf:resource="urn:miriam:kegg.compound:C04748"/></rdf:Bag></bqbiol:is></rdf:Description></rdf:RDF></annotation></species>
<species metaid="metaid_M_m00196c" id="M_m00196c" name="[protein]" compartment="C_c" initialAmount="0" boundaryCondition="false" sboTerm="SBO:0000299"><notes><body xmlns="http://www.w3.org/1999/xhtml"><p>FORMULA: C2H4NO2R(C2H2NOR)n</p></body></notes><annotation><rdf:RDF xmlns:rdf="http://www.w3.org/1999/02/22-rdf-syntax-ns#" xmlns:dc="http://purl.org/dc/elements/1.1/" xmlns:dcterms="http://purl.org/dc/terms/" xmlns:vCard="http://www.w3.org/2001/vcard-rdf/3.0#" xmlns:bqbiol="http://biomodels.net/biology-qualifiers/" xmlns:bqmodel="http://biomodels.net/model-qualifiers/"><rdf:Description rdf:about="#metaid_M_m00196c"><bqbiol:is><rdf:Bag><rdf:li rdf:resource="urn:miriam:obo.chebi:CHEBI:16541"/></rdf:Bag></bqbiol:is></rdf:Description></rdf:RDF></annotation></species>
<species metaid="metaid_M_m00197c" id="M_m00197c" name="[protein]-L-arginine" compartment="C_c" initialAmount="0" boundaryCondition="false" sboTerm="SBO:0000299"><notes><body xmlns="http://www.w3.org/1999/xhtml"><p>FORMULA: C6H12N4O</p></body></notes><annotation><rdf:RDF xmlns:rdf="http://www.w3.org/1999/02/22-rdf-syntax-ns#" xmlns:dc="http://purl.org/dc/elements/1.1/" xmlns:dcterms="http://purl.org/dc/terms/" xmlns:vCard="http://www.w3.org/2001/vcard-rdf/3.0#" xmlns:bqbiol="http://biomodels.net/biology-qualifiers/" xmlns:bqmodel="http://biomodels.net/model-qualifiers/"><rdf:Description rdf:about="#metaid_M_m00197c"><bqbiol:is><rdf:Bag><rdf:li rdf:resource="urn:miriam:kegg.compound:C00613"/></rdf:Bag></bqbiol:is></rdf:Description></rdf:RDF></annotation></species>
<species metaid="metaid_M_m00198l" id="M_m00198l" name="[protein]-L-asparagine" compartment="C_l" initialAmount="0" boundaryCondition="false" sboTerm="SBO:0000299"><notes><body xmlns="http://www.w3.org/1999/xhtml"><p>FORMULA: C4H6N2O2</p></body></notes><annotation><rdf:RDF xmlns:rdf="http://www.w3.org/1999/02/22-rdf-syntax-ns#" xmlns:dc="http://purl.org/dc/elements/1.1/" xmlns:dcterms="http://purl.org/dc/terms/" xmlns:vCard="http://www.w3.org/2001/vcard-rdf/3.0#" xmlns:bqbiol="http://biomodels.net/biology-qualifiers/" xmlns:bqmodel="http://biomodels.net/model-qualifiers/"><rdf:Description rdf:about="#metaid_M_m00198l"><bqbiol:is><rdf:Bag><rdf:li rdf:resource="urn:miriam:kegg.compound:C03021"/></rdf:Bag></bqbiol:is></rdf:Description></rdf:RDF></annotation></species>
<species metaid="metaid_M_m00200c" id="M_m00200c" name="[protein]-L-cysteine" compartment="C_c" initialAmount="0" boundaryCondition="false" sboTerm="SBO:0000299"><notes><body xmlns="http://www.w3.org/1999/xhtml"><p>FORMULA: C3H5NOS</p></body></notes><annotation><rdf:RDF xmlns:rdf="http://www.w3.org/1999/02/22-rdf-syntax-ns#" xmlns:dc="http://purl.org/dc/elements/1.1/" xmlns:dcterms="http://purl.org/dc/terms/" xmlns:vCard="http://www.w3.org/2001/vcard-rdf/3.0#" xmlns:bqbiol="http://biomodels.net/biology-qualifiers/" xmlns:bqmodel="http://biomodels.net/model-qualifiers/"><rdf:Description rdf:about="#metaid_M_m00200c"><bqbiol:is><rdf:Bag><rdf:li rdf:resource="urn:miriam:kegg.compound:C02743"/></rdf:Bag></bqbiol:is></rdf:Description></rdf:RDF></annotation></species>
<species metaid="metaid_M_m00204c" id="M_m00204c" name="[protein]-L-lysine" compartment="C_c" initialAmount="0" boundaryCondition="false" sboTerm="SBO:0000299"><notes><body xmlns="http://www.w3.org/1999/xhtml"><p>FORMULA: C6H12N2O</p></body></notes><annotation><rdf:RDF xmlns:rdf="http://www.w3.org/1999/02/22-rdf-syntax-ns#" xmlns:dc="http://purl.org/dc/elements/1.1/" xmlns:dcterms="http://purl.org/dc/terms/" xmlns:vCard="http://www.w3.org/2001/vcard-rdf/3.0#" xmlns:bqbiol="http://biomodels.net/biology-qualifiers/" xmlns:bqmodel="http://biomodels.net/model-qualifiers/"><rdf:Description rdf:about="#metaid_M_m00204c"><bqbiol:is><rdf:Bag><rdf:li rdf:resource="urn:miriam:kegg.compound:C02188"/></rdf:Bag></bqbiol:is></rdf:Description></rdf:RDF></annotation></species>
<species metaid="metaid_M_m00204n" id="M_m00204n" name="[protein]-L-lysine" compartment="C_n" initialAmount="0" boundaryCondition="false" sboTerm="SBO:0000299"><notes><body xmlns="http://www.w3.org/1999/xhtml"><p>FORMULA: C6H12N2O</p></body></notes><annotation><rdf:RDF xmlns:rdf="http://www.w3.org/1999/02/22-rdf-syntax-ns#" xmlns:dc="http://purl.org/dc/elements/1.1/" xmlns:dcterms="http://purl.org/dc/terms/" xmlns:vCard="http://www.w3.org/2001/vcard-rdf/3.0#" xmlns:bqbiol="http://biomodels.net/biology-qualifiers/" xmlns:bqmodel="http://biomodels.net/model-qualifiers/"><rdf:Description rdf:about="#metaid_M_m00204n"><bqbiol:is><rdf:Bag><rdf:li rdf:resource="urn:miriam:kegg.compound:C02188"/></rdf:Bag></bqbiol:is></rdf:Description></rdf:RDF></annotation></species>
<species metaid="metaid_M_m00205l" id="M_m00205l" name="[protein]-L-serine" compartment="C_l" initialAmount="0" boundaryCondition="false" sboTerm="SBO:0000299"><notes><body xmlns="http://www.w3.org/1999/xhtml"><p>FORMULA: C3H5NO2</p></body></notes><annotation><rdf:RDF xmlns:rdf="http://www.w3.org/1999/02/22-rdf-syntax-ns#" xmlns:dc="http://purl.org/dc/elements/1.1/" xmlns:dcterms="http://purl.org/dc/terms/" xmlns:vCard="http://www.w3.org/2001/vcard-rdf/3.0#" xmlns:bqbiol="http://biomodels.net/biology-qualifiers/" xmlns:bqmodel="http://biomodels.net/model-qualifiers/"><rdf:Description rdf:about="#metaid_M_m00205l"><bqbiol:is><rdf:Bag><rdf:li rdf:resource="urn:miriam:kegg.compound:C02189"/></rdf:Bag></bqbiol:is></rdf:Description></rdf:RDF></annotation></species>
<species metaid="metaid_M_m00206c" id="M_m00206c" name="[protein]-L-tyrosine" compartment="C_c" initialAmount="0" boundaryCondition="false" sboTerm="SBO:0000299"><notes><body xmlns="http://www.w3.org/1999/xhtml"><p>FORMULA: C9H9NO2</p></body></notes><annotation><rdf:RDF xmlns:rdf="http://www.w3.org/1999/02/22-rdf-syntax-ns#" xmlns:dc="http://purl.org/dc/elements/1.1/" xmlns:dcterms="http://purl.org/dc/terms/" xmlns:vCard="http://www.w3.org/2001/vcard-rdf/3.0#" xmlns:bqbiol="http://biomodels.net/biology-qualifiers/" xmlns:bqmodel="http://biomodels.net/model-qualifiers/"><rdf:Description rdf:about="#metaid_M_m00206c"><bqbiol:is><rdf:Bag><rdf:li rdf:resource="urn:miriam:kegg.compound:C00585"/></rdf:Bag></bqbiol:is></rdf:Description></rdf:RDF></annotation></species>
<species metaid="metaid_M_m00211c" id="M_m00211c" name="[protein]-N6,N6,N6-trimethyl-L-lysine" compartment="C_c" initialAmount="0" boundaryCondition="false" sboTerm="SBO:0000299"><notes><body xmlns="http://www.w3.org/1999/xhtml"><p>FORMULA: C10H20N3O2R2</p></body></notes><annotation><rdf:RDF xmlns:rdf="http://www.w3.org/1999/02/22-rdf-syntax-ns#" xmlns:dc="http://purl.org/dc/elements/1.1/" xmlns:dcterms="http://purl.org/dc/terms/" xmlns:vCard="http://www.w3.org/2001/vcard-rdf/3.0#" xmlns:bqbiol="http://biomodels.net/biology-qualifiers/" xmlns:bqmodel="http://biomodels.net/model-qualifiers/"><rdf:Description rdf:about="#metaid_M_m00211c"><bqbiol:is><rdf:Bag><rdf:li rdf:resource="urn:miriam:kegg.compound:C05546"/></rdf:Bag></bqbiol:is></rdf:Description></rdf:RDF></annotation></species>
<species metaid="metaid_M_m00211n" id="M_m00211n" name="[protein]-N6,N6,N6-trimethyl-L-lysine" compartment="C_n" initialAmount="0" boundaryCondition="false" sboTerm="SBO:0000299"><notes><body xmlns="http://www.w3.org/1999/xhtml"><p>FORMULA: C10H20N3O2R2</p></body></notes><annotation><rdf:RDF xmlns:rdf="http://www.w3.org/1999/02/22-rdf-syntax-ns#" xmlns:dc="http://purl.org/dc/elements/1.1/" xmlns:dcterms="http://purl.org/dc/terms/" xmlns:vCard="http://www.w3.org/2001/vcard-rdf/3.0#" xmlns:bqbiol="http://biomodels.net/biology-qualifiers/" xmlns:bqmodel="http://biomodels.net/model-qualifiers/"><rdf:Description rdf:about="#metaid_M_m00211n"><bqbiol:is><rdf:Bag><rdf:li rdf:resource="urn:miriam:kegg.compound:C05546"/></rdf:Bag></bqbiol:is></rdf:Description></rdf:RDF></annotation></species>
<species metaid="metaid_M_m00212c" id="M_m00212c" name="[protein]-N6,N6-dimethyl-L-lysine" compartment="C_c" initialAmount="0" boundaryCondition="false" sboTerm="SBO:0000299"><notes><body xmlns="http://www.w3.org/1999/xhtml"><p>FORMULA: C9H17N3O2R2</p></body></notes><annotation><rdf:RDF xmlns:rdf="http://www.w3.org/1999/02/22-rdf-syntax-ns#" xmlns:dc="http://purl.org/dc/elements/1.1/" xmlns:dcterms="http://purl.org/dc/terms/" xmlns:vCard="http://www.w3.org/2001/vcard-rdf/3.0#" xmlns:bqbiol="http://biomodels.net/biology-qualifiers/" xmlns:bqmodel="http://biomodels.net/model-qualifiers/"><rdf:Description rdf:about="#metaid_M_m00212c"><bqbiol:is><rdf:Bag><rdf:li rdf:resource="urn:miriam:kegg.compound:C05545"/></rdf:Bag></bqbiol:is></rdf:Description></rdf:RDF></annotation></species>
<species metaid="metaid_M_m00212n" id="M_m00212n" name="[protein]-N6,N6-dimethyl-L-lysine" compartment="C_n" initialAmount="0" boundaryCondition="false" sboTerm="SBO:0000299"><notes><body xmlns="http://www.w3.org/1999/xhtml"><p>FORMULA: C9H17N3O2R2</p></body></notes><annotation><rdf:RDF xmlns:rdf="http://www.w3.org/1999/02/22-rdf-syntax-ns#" xmlns:dc="http://purl.org/dc/elements/1.1/" xmlns:dcterms="http://purl.org/dc/terms/" xmlns:vCard="http://www.w3.org/2001/vcard-rdf/3.0#" xmlns:bqbiol="http://biomodels.net/biology-qualifiers/" xmlns:bqmodel="http://biomodels.net/model-qualifiers/"><rdf:Description rdf:about="#metaid_M_m00212n"><bqbiol:is><rdf:Bag><rdf:li rdf:resource="urn:miriam:kegg.compound:C05545"/></rdf:Bag></bqbiol:is></rdf:Description></rdf:RDF></annotation></species>
<species metaid="metaid_M_m00213c" id="M_m00213c" name="[protein]-N6-methyl-L-lysine" compartment="C_c" initialAmount="0" boundaryCondition="false" sboTerm="SBO:0000299"><notes><body xmlns="http://www.w3.org/1999/xhtml"><p>FORMULA: C8H15N3O2R2</p></body></notes><annotation><rdf:RDF xmlns:rdf="http://www.w3.org/1999/02/22-rdf-syntax-ns#" xmlns:dc="http://purl.org/dc/elements/1.1/" xmlns:dcterms="http://purl.org/dc/terms/" xmlns:vCard="http://www.w3.org/2001/vcard-rdf/3.0#" xmlns:bqbiol="http://biomodels.net/biology-qualifiers/" xmlns:bqmodel="http://biomodels.net/model-qualifiers/"><rdf:Description rdf:about="#metaid_M_m00213c"><bqbiol:is><rdf:Bag><rdf:li rdf:resource="urn:miriam:kegg.compound:C05544"/></rdf:Bag></bqbiol:is></rdf:Description></rdf:RDF></annotation></species>
<species metaid="metaid_M_m00215c" id="M_m00215c" name="[protein]-omega-N-(ADP-D-ribosyl)-L-arginine" compartment="C_c" initialAmount="0" boundaryCondition="false" sboTerm="SBO:0000299"><notes><body xmlns="http://www.w3.org/1999/xhtml"><p>FORMULA: C22H34N10O15P2R2</p></body></notes><annotation><rdf:RDF xmlns:rdf="http://www.w3.org/1999/02/22-rdf-syntax-ns#" xmlns:dc="http://purl.org/dc/elements/1.1/" xmlns:dcterms="http://purl.org/dc/terms/" xmlns:vCard="http://www.w3.org/2001/vcard-rdf/3.0#" xmlns:bqbiol="http://biomodels.net/biology-qualifiers/" xmlns:bqmodel="http://biomodels.net/model-qualifiers/"><rdf:Description rdf:about="#metaid_M_m00215c"><bqbiol:is><rdf:Bag><rdf:li rdf:resource="urn:miriam:kegg.compound:C16011"/></rdf:Bag></bqbiol:is></rdf:Description></rdf:RDF></annotation></species>
<species metaid="metaid_M_m00218c" id="M_m00218c" name="[protein]-tyrosine-phosphate" compartment="C_c" initialAmount="0" boundaryCondition="false" sboTerm="SBO:0000299"><notes><body xmlns="http://www.w3.org/1999/xhtml"><p>FORMULA: C10H11N2O6PR2</p></body></notes><annotation><rdf:RDF xmlns:rdf="http://www.w3.org/1999/02/22-rdf-syntax-ns#" xmlns:dc="http://purl.org/dc/elements/1.1/" xmlns:dcterms="http://purl.org/dc/terms/" xmlns:vCard="http://www.w3.org/2001/vcard-rdf/3.0#" xmlns:bqbiol="http://biomodels.net/biology-qualifiers/" xmlns:bqmodel="http://biomodels.net/model-qualifiers/"><rdf:Description rdf:about="#metaid_M_m00218c"><bqbiol:is><rdf:Bag><rdf:li rdf:resource="urn:miriam:kegg.compound:C01167"/></rdf:Bag></bqbiol:is></rdf:Description></rdf:RDF></annotation></species>
<species metaid="metaid_M_m00219c" id="M_m00219c" name="[pyruvate dehydrogenase (acetyl transferring)]" compartment="C_c" initialAmount="0" boundaryCondition="false" sboTerm="SBO:0000299"><notes><body xmlns="http://www.w3.org/1999/xhtml"><p>FORMULA: C4H6N2O3R2</p></body></notes><annotation><rdf:RDF xmlns:rdf="http://www.w3.org/1999/02/22-rdf-syntax-ns#" xmlns:dc="http://purl.org/dc/elements/1.1/" xmlns:dcterms="http://purl.org/dc/terms/" xmlns:vCard="http://www.w3.org/2001/vcard-rdf/3.0#" xmlns:bqbiol="http://biomodels.net/biology-qualifiers/" xmlns:bqmodel="http://biomodels.net/model-qualifiers/"><rdf:Description rdf:about="#metaid_M_m00219c"><bqbiol:is><rdf:Bag><rdf:li rdf:resource="urn:miriam:kegg.compound:C01256"/></rdf:Bag></bqbiol:is></rdf:Description></rdf:RDF></annotation></species>
<species metaid="metaid_M_m00220c" id="M_m00220c" name="[pyruvate dehydrogenase (acetyl transferring)]-phosphate" compartment="C_c" initialAmount="0" boundaryCondition="false" sboTerm="SBO:0000299"><notes><body xmlns="http://www.w3.org/1999/xhtml"><p>FORMULA: C4H7N2O6PR2</p></body></notes><annotation><rdf:RDF xmlns:rdf="http://www.w3.org/1999/02/22-rdf-syntax-ns#" xmlns:dc="http://purl.org/dc/elements/1.1/" xmlns:dcterms="http://purl.org/dc/terms/" xmlns:vCard="http://www.w3.org/2001/vcard-rdf/3.0#" xmlns:bqbiol="http://biomodels.net/biology-qualifiers/" xmlns:bqmodel="http://biomodels.net/model-qualifiers/"><rdf:Description rdf:about="#metaid_M_m00220c"><bqbiol:is><rdf:Bag><rdf:li rdf:resource="urn:miriam:kegg.compound:C01293"/></rdf:Bag></bqbiol:is></rdf:Description></rdf:RDF></annotation></species>
<species metaid="metaid_M_m00223c" id="M_m00223c" name="1-(1-alkenyl)-sn-glycero-3-phosphoethanolamine" compartment="C_c" initialAmount="0" boundaryCondition="false" sboTerm="SBO:0000299"><notes><body xmlns="http://www.w3.org/1999/xhtml"><p>FORMULA: C7H15NO6PR</p></body></notes><annotation><rdf:RDF xmlns:rdf="http://www.w3.org/1999/02/22-rdf-syntax-ns#" xmlns:dc="http://purl.org/dc/elements/1.1/" xmlns:dcterms="http://purl.org/dc/terms/" xmlns:vCard="http://www.w3.org/2001/vcard-rdf/3.0#" xmlns:bqbiol="http://biomodels.net/biology-qualifiers/" xmlns:bqmodel="http://biomodels.net/model-qualifiers/"><rdf:Description rdf:about="#metaid_M_m00223c"><bqbiol:is><rdf:Bag><rdf:li rdf:resource="urn:miriam:obo.chebi:CHEBI:15785"/></rdf:Bag></bqbiol:is></rdf:Description></rdf:RDF></annotation></species>
<species metaid="metaid_M_m00228c" id="M_m00228c" name="1,1-dichloroethylene" compartment="C_c" initialAmount="0" boundaryCondition="false" sboTerm="SBO:0000299"><notes><body xmlns="http://www.w3.org/1999/xhtml"><p>FORMULA: C2H2Cl2</p></body></notes><annotation><rdf:RDF xmlns:rdf="http://www.w3.org/1999/02/22-rdf-syntax-ns#" xmlns:dc="http://purl.org/dc/elements/1.1/" xmlns:dcterms="http://purl.org/dc/terms/" xmlns:vCard="http://www.w3.org/2001/vcard-rdf/3.0#" xmlns:bqbiol="http://biomodels.net/biology-qualifiers/" xmlns:bqmodel="http://biomodels.net/model-qualifiers/"><rdf:Description rdf:about="#metaid_M_m00228c"><bqbiol:is><rdf:Bag><rdf:li rdf:resource="urn:miriam:obo.chebi:CHEBI:34031"/></rdf:Bag></bqbiol:is></rdf:Description></rdf:RDF></annotation></species>
<species metaid="metaid_M_m00228s" id="M_m00228s" name="1,1-dichloroethylene" compartment="C_s" initialAmount="0" boundaryCondition="false" sboTerm="SBO:0000299"><notes><body xmlns="http://www.w3.org/1999/xhtml"><p>FORMULA: C2H2Cl2</p></body></notes><annotation><rdf:RDF xmlns:rdf="http://www.w3.org/1999/02/22-rdf-syntax-ns#" xmlns:dc="http://purl.org/dc/elements/1.1/" xmlns:dcterms="http://purl.org/dc/terms/" xmlns:vCard="http://www.w3.org/2001/vcard-rdf/3.0#" xmlns:bqbiol="http://biomodels.net/biology-qualifiers/" xmlns:bqmodel="http://biomodels.net/model-qualifiers/"><rdf:Description rdf:about="#metaid_M_m00228s"><bqbiol:is><rdf:Bag><rdf:li rdf:resource="urn:miriam:obo.chebi:CHEBI:34031"/></rdf:Bag></bqbiol:is></rdf:Description></rdf:RDF></annotation></species>
<species metaid="metaid_M_m00234s" id="M_m00234s" name="1,2-diacylglycerol-chylomicron pool" compartment="C_s" initialAmount="0" boundaryCondition="false" sboTerm="SBO:0000299"><notes><body xmlns="http://www.w3.org/1999/xhtml"><p>FORMULA: C5H6O5R2</p></body></notes><annotation><rdf:RDF xmlns:rdf="http://www.w3.org/1999/02/22-rdf-syntax-ns#" xmlns:dc="http://purl.org/dc/elements/1.1/" xmlns:dcterms="http://purl.org/dc/terms/" xmlns:vCard="http://www.w3.org/2001/vcard-rdf/3.0#" xmlns:bqbiol="http://biomodels.net/biology-qualifiers/" xmlns:bqmodel="http://biomodels.net/model-qualifiers/"><rdf:Description rdf:about="#metaid_M_m00234s"><bqbiol:is><rdf:Bag><rdf:li rdf:resource="urn:miriam:obo.chebi:CHEBI:17815"/></rdf:Bag></bqbiol:is></rdf:Description></rdf:RDF></annotation></species>
<species metaid="metaid_M_m00235c" id="M_m00235c" name="1,2-diacylglycerol-LD-PC pool" compartment="C_c" initialAmount="0" boundaryCondition="false" sboTerm="SBO:0000299"><notes><body xmlns="http://www.w3.org/1999/xhtml"><p>FORMULA: C5H6O5R2</p></body></notes><annotation><rdf:RDF xmlns:rdf="http://www.w3.org/1999/02/22-rdf-syntax-ns#" xmlns:dc="http://purl.org/dc/elements/1.1/" xmlns:dcterms="http://purl.org/dc/terms/" xmlns:vCard="http://www.w3.org/2001/vcard-rdf/3.0#" xmlns:bqbiol="http://biomodels.net/biology-qualifiers/" xmlns:bqmodel="http://biomodels.net/model-qualifiers/"><rdf:Description rdf:about="#metaid_M_m00235c"><bqbiol:is><rdf:Bag><rdf:li rdf:resource="urn:miriam:obo.chebi:CHEBI:17815"/></rdf:Bag></bqbiol:is></rdf:Description></rdf:RDF></annotation></species>
<species metaid="metaid_M_m00236c" id="M_m00236c" name="1,2-diacylglycerol-LD-PE pool" compartment="C_c" initialAmount="0" boundaryCondition="false" sboTerm="SBO:0000299"><notes><body xmlns="http://www.w3.org/1999/xhtml"><p>FORMULA: C5H6O5R2</p></body></notes><annotation><rdf:RDF xmlns:rdf="http://www.w3.org/1999/02/22-rdf-syntax-ns#" xmlns:dc="http://purl.org/dc/elements/1.1/" xmlns:dcterms="http://purl.org/dc/terms/" xmlns:vCard="http://www.w3.org/2001/vcard-rdf/3.0#" xmlns:bqbiol="http://biomodels.net/biology-qualifiers/" xmlns:bqmodel="http://biomodels.net/model-qualifiers/"><rdf:Description rdf:about="#metaid_M_m00236c"><bqbiol:is><rdf:Bag><rdf:li rdf:resource="urn:miriam:obo.chebi:CHEBI:17815"/></rdf:Bag></bqbiol:is></rdf:Description></rdf:RDF></annotation></species>
<species metaid="metaid_M_m00236r" id="M_m00236r" name="1,2-diacylglycerol-LD-PE pool" compartment="C_r" initialAmount="0" boundaryCondition="false" sboTerm="SBO:0000299"><notes><body xmlns="http://www.w3.org/1999/xhtml"><p>FORMULA: C5H6O5R2</p></body></notes><annotation><rdf:RDF xmlns:rdf="http://www.w3.org/1999/02/22-rdf-syntax-ns#" xmlns:dc="http://purl.org/dc/elements/1.1/" xmlns:dcterms="http://purl.org/dc/terms/" xmlns:vCard="http://www.w3.org/2001/vcard-rdf/3.0#" xmlns:bqbiol="http://biomodels.net/biology-qualifiers/" xmlns:bqmodel="http://biomodels.net/model-qualifiers/"><rdf:Description rdf:about="#metaid_M_m00236r"><bqbiol:is><rdf:Bag><rdf:li rdf:resource="urn:miriam:obo.chebi:CHEBI:17815"/></rdf:Bag></bqbiol:is></rdf:Description></rdf:RDF></annotation></species>
<species metaid="metaid_M_m00237c" id="M_m00237c" name="1,2-diacylglycerol-LD-PI pool" compartment="C_c" initialAmount="0" boundaryCondition="false" sboTerm="SBO:0000299"><notes><body xmlns="http://www.w3.org/1999/xhtml"><p>FORMULA: C5H6O5R2</p></body></notes><annotation><rdf:RDF xmlns:rdf="http://www.w3.org/1999/02/22-rdf-syntax-ns#" xmlns:dc="http://purl.org/dc/elements/1.1/" xmlns:dcterms="http://purl.org/dc/terms/" xmlns:vCard="http://www.w3.org/2001/vcard-rdf/3.0#" xmlns:bqbiol="http://biomodels.net/biology-qualifiers/" xmlns:bqmodel="http://biomodels.net/model-qualifiers/"><rdf:Description rdf:about="#metaid_M_m00237c"><bqbiol:is><rdf:Bag><rdf:li rdf:resource="urn:miriam:obo.chebi:CHEBI:17815"/></rdf:Bag></bqbiol:is></rdf:Description></rdf:RDF></annotation></species>
<species metaid="metaid_M_m00238c" id="M_m00238c" name="1,2-diacylglycerol-LD-PS pool" compartment="C_c" initialAmount="0" boundaryCondition="false" sboTerm="SBO:0000299"><notes><body xmlns="http://www.w3.org/1999/xhtml"><p>FORMULA: C5H6O5R2</p></body></notes><annotation><rdf:RDF xmlns:rdf="http://www.w3.org/1999/02/22-rdf-syntax-ns#" xmlns:dc="http://purl.org/dc/elements/1.1/" xmlns:dcterms="http://purl.org/dc/terms/" xmlns:vCard="http://www.w3.org/2001/vcard-rdf/3.0#" xmlns:bqbiol="http://biomodels.net/biology-qualifiers/" xmlns:bqmodel="http://biomodels.net/model-qualifiers/"><rdf:Description rdf:about="#metaid_M_m00238c"><bqbiol:is><rdf:Bag><rdf:li rdf:resource="urn:miriam:obo.chebi:CHEBI:17815"/></rdf:Bag></bqbiol:is></rdf:Description></rdf:RDF></annotation></species>
<species metaid="metaid_M_m00239c" id="M_m00239c" name="1,2-diacylglycerol-LD-SM pool" compartment="C_c" initialAmount="0" boundaryCondition="false" sboTerm="SBO:0000299"><notes><body xmlns="http://www.w3.org/1999/xhtml"><p>FORMULA: C5H6O5R2</p></body></notes><annotation><rdf:RDF xmlns:rdf="http://www.w3.org/1999/02/22-rdf-syntax-ns#" xmlns:dc="http://purl.org/dc/elements/1.1/" xmlns:dcterms="http://purl.org/dc/terms/" xmlns:vCard="http://www.w3.org/2001/vcard-rdf/3.0#" xmlns:bqbiol="http://biomodels.net/biology-qualifiers/" xmlns:bqmodel="http://biomodels.net/model-qualifiers/"><rdf:Description rdf:about="#metaid_M_m00239c"><bqbiol:is><rdf:Bag><rdf:li rdf:resource="urn:miriam:obo.chebi:CHEBI:17815"/></rdf:Bag></bqbiol:is></rdf:Description></rdf:RDF></annotation></species>
<species metaid="metaid_M_m00240c" id="M_m00240c" name="1,2-diacylglycerol-LD-TAG pool" compartment="C_c" initialAmount="0" boundaryCondition="false" sboTerm="SBO:0000299"><notes><body xmlns="http://www.w3.org/1999/xhtml"><p>FORMULA: C5H6O5R2</p></body></notes><annotation><rdf:RDF xmlns:rdf="http://www.w3.org/1999/02/22-rdf-syntax-ns#" xmlns:dc="http://purl.org/dc/elements/1.1/" xmlns:dcterms="http://purl.org/dc/terms/" xmlns:vCard="http://www.w3.org/2001/vcard-rdf/3.0#" xmlns:bqbiol="http://biomodels.net/biology-qualifiers/" xmlns:bqmodel="http://biomodels.net/model-qualifiers/"><rdf:Description rdf:about="#metaid_M_m00240c"><bqbiol:is><rdf:Bag><rdf:li rdf:resource="urn:miriam:obo.chebi:CHEBI:17815"/></rdf:Bag></bqbiol:is></rdf:Description></rdf:RDF></annotation></species>
<species metaid="metaid_M_m00242c" id="M_m00242c" name="1,2-dibromoethane" compartment="C_c" initialAmount="0" boundaryCondition="false" sboTerm="SBO:0000299"><notes><body xmlns="http://www.w3.org/1999/xhtml"><p>FORMULA: C2H4Br2</p></body></notes><annotation><rdf:RDF xmlns:rdf="http://www.w3.org/1999/02/22-rdf-syntax-ns#" xmlns:dc="http://purl.org/dc/elements/1.1/" xmlns:dcterms="http://purl.org/dc/terms/" xmlns:vCard="http://www.w3.org/2001/vcard-rdf/3.0#" xmlns:bqbiol="http://biomodels.net/biology-qualifiers/" xmlns:bqmodel="http://biomodels.net/model-qualifiers/"><rdf:Description rdf:about="#metaid_M_m00242c"><bqbiol:is><rdf:Bag><rdf:li rdf:resource="urn:miriam:kegg.compound:C11088"/></rdf:Bag></bqbiol:is></rdf:Description></rdf:RDF></annotation></species>
<species metaid="metaid_M_m00242s" id="M_m00242s" name="1,2-dibromoethane" compartment="C_s" initialAmount="0" boundaryCondition="false" sboTerm="SBO:0000299"><notes><body xmlns="http://www.w3.org/1999/xhtml"><p>FORMULA: C2H4Br2</p></body></notes><annotation><rdf:RDF xmlns:rdf="http://www.w3.org/1999/02/22-rdf-syntax-ns#" xmlns:dc="http://purl.org/dc/elements/1.1/" xmlns:dcterms="http://purl.org/dc/terms/" xmlns:vCard="http://www.w3.org/2001/vcard-rdf/3.0#" xmlns:bqbiol="http://biomodels.net/biology-qualifiers/" xmlns:bqmodel="http://biomodels.net/model-qualifiers/"><rdf:Description rdf:about="#metaid_M_m00242s"><bqbiol:is><rdf:Bag><rdf:li rdf:resource="urn:miriam:kegg.compound:C11088"/></rdf:Bag></bqbiol:is></rdf:Description></rdf:RDF></annotation></species>
<species metaid="metaid_M_m00243c" id="M_m00243c" name="1,2-dihydronaphthalene-1,2-diol" compartment="C_c" initialAmount="0" boundaryCondition="false" sboTerm="SBO:0000299"><notes><body xmlns="http://www.w3.org/1999/xhtml"><p>FORMULA: C10H10O2</p></body></notes><annotation><rdf:RDF xmlns:rdf="http://www.w3.org/1999/02/22-rdf-syntax-ns#" xmlns:dc="http://purl.org/dc/elements/1.1/" xmlns:dcterms="http://purl.org/dc/terms/" xmlns:vCard="http://www.w3.org/2001/vcard-rdf/3.0#" xmlns:bqbiol="http://biomodels.net/biology-qualifiers/" xmlns:bqmodel="http://biomodels.net/model-qualifiers/"><rdf:Description rdf:about="#metaid_M_m00243c"><bqbiol:is><rdf:Bag><rdf:li rdf:resource="urn:miriam:obo.chebi:CHEBI:28516"/></rdf:Bag></bqbiol:is></rdf:Description></rdf:RDF></annotation></species>
<species metaid="metaid_M_m00245c" id="M_m00245c" name="1,2-dihydroxy-5-(methylthio)pent-1-en-3-one" compartment="C_c" initialAmount="0" boundaryCondition="false" sboTerm="SBO:0000299"><notes><body xmlns="http://www.w3.org/1999/xhtml"><p>FORMULA: C6H10O3S</p></body></notes><annotation><rdf:RDF xmlns:rdf="http://www.w3.org/1999/02/22-rdf-syntax-ns#" xmlns:dc="http://purl.org/dc/elements/1.1/" xmlns:dcterms="http://purl.org/dc/terms/" xmlns:vCard="http://www.w3.org/2001/vcard-rdf/3.0#" xmlns:bqbiol="http://biomodels.net/biology-qualifiers/" xmlns:bqmodel="http://biomodels.net/model-qualifiers/"><rdf:Description rdf:about="#metaid_M_m00245c"><bqbiol:is><rdf:Bag><rdf:li rdf:resource="urn:miriam:obo.chebi:CHEBI:49252"/></rdf:Bag></bqbiol:is></rdf:Description></rdf:RDF></annotation></species>
<species metaid="metaid_M_m00247c" id="M_m00247c" name="1,3-bisphospho-D-glycerate" compartment="C_c" initialAmount="0" boundaryCondition="false" sboTerm="SBO:0000299"><notes><body xmlns="http://www.w3.org/1999/xhtml"><p>FORMULA: C3H8O10P2</p></body></notes><annotation><rdf:RDF xmlns:rdf="http://www.w3.org/1999/02/22-rdf-syntax-ns#" xmlns:dc="http://purl.org/dc/elements/1.1/" xmlns:dcterms="http://purl.org/dc/terms/" xmlns:vCard="http://www.w3.org/2001/vcard-rdf/3.0#" xmlns:bqbiol="http://biomodels.net/biology-qualifiers/" xmlns:bqmodel="http://biomodels.net/model-qualifiers/"><rdf:Description rdf:about="#metaid_M_m00247c"><bqbiol:is><rdf:Bag><rdf:li rdf:resource="urn:miriam:obo.chebi:CHEBI:16001"/></rdf:Bag></bqbiol:is></rdf:Description></rdf:RDF></annotation></species>
<species metaid="metaid_M_m00248c" id="M_m00248c" name="1,3-diaminopropane" compartment="C_c" initialAmount="0" boundaryCondition="false" sboTerm="SBO:0000299"><notes><body xmlns="http://www.w3.org/1999/xhtml"><p>FORMULA: C3H10N2</p></body></notes><annotation><rdf:RDF xmlns:rdf="http://www.w3.org/1999/02/22-rdf-syntax-ns#" xmlns:dc="http://purl.org/dc/elements/1.1/" xmlns:dcterms="http://purl.org/dc/terms/" xmlns:vCard="http://www.w3.org/2001/vcard-rdf/3.0#" xmlns:bqbiol="http://biomodels.net/biology-qualifiers/" xmlns:bqmodel="http://biomodels.net/model-qualifiers/"><rdf:Description rdf:about="#metaid_M_m00248c"><bqbiol:is><rdf:Bag><rdf:li rdf:resource="urn:miriam:obo.chebi:CHEBI:15725"/></rdf:Bag></bqbiol:is></rdf:Description></rdf:RDF></annotation></species>
<species metaid="metaid_M_m00252c" id="M_m00252c" name="10,11-dihydro-12-epi-LTB4" compartment="C_c" initialAmount="0" boundaryCondition="false" sboTerm="SBO:0000299"><notes><body xmlns="http://www.w3.org/1999/xhtml"><p>FORMULA: C20H34O4</p></body></notes></species>
<species metaid="metaid_M_m00252m" id="M_m00252m" name="10,11-dihydro-12-epi-LTB4" compartment="C_m" initialAmount="0" boundaryCondition="false" sboTerm="SBO:0000299"><notes><body xmlns="http://www.w3.org/1999/xhtml"><p>FORMULA: C20H34O4</p></body></notes></species>
<species metaid="metaid_M_m00252p" id="M_m00252p" name="10,11-dihydro-12-epi-LTB4" compartment="C_p" initialAmount="0" boundaryCondition="false" sboTerm="SBO:0000299"><notes><body xmlns="http://www.w3.org/1999/xhtml"><p>FORMULA: C20H34O4</p></body></notes></species>
<species metaid="metaid_M_m00253c" id="M_m00253c" name="10,11-dihydro-12-oxo-LTB4" compartment="C_c" initialAmount="0" boundaryCondition="false" sboTerm="SBO:0000299"><notes><body xmlns="http://www.w3.org/1999/xhtml"><p>FORMULA: C20H32O4</p></body></notes></species>
<species metaid="metaid_M_m00253m" id="M_m00253m" name="10,11-dihydro-12-oxo-LTB4" compartment="C_m" initialAmount="0" boundaryCondition="false" sboTerm="SBO:0000299"><notes><body xmlns="http://www.w3.org/1999/xhtml"><p>FORMULA: C20H32O4</p></body></notes></species>
<species metaid="metaid_M_m00253p" id="M_m00253p" name="10,11-dihydro-12-oxo-LTB4" compartment="C_p" initialAmount="0" boundaryCondition="false" sboTerm="SBO:0000299"><notes><body xmlns="http://www.w3.org/1999/xhtml"><p>FORMULA: C20H32O4</p></body></notes></species>
<species metaid="metaid_M_m00254c" id="M_m00254c" name="10,11-dihydro-12R-hydroxy-LTC4" compartment="C_c" initialAmount="0" boundaryCondition="false" sboTerm="SBO:0000299"><notes><body xmlns="http://www.w3.org/1999/xhtml"><p>FORMULA: C30H49N3O10S</p></body></notes></species>
<species metaid="metaid_M_m00254m" id="M_m00254m" name="10,11-dihydro-12R-hydroxy-LTC4" compartment="C_m" initialAmount="0" boundaryCondition="false" sboTerm="SBO:0000299"><notes><body xmlns="http://www.w3.org/1999/xhtml"><p>FORMULA: C30H49N3O10S</p></body></notes></species>
<species metaid="metaid_M_m00254p" id="M_m00254p" name="10,11-dihydro-12R-hydroxy-LTC4" compartment="C_p" initialAmount="0" boundaryCondition="false" sboTerm="SBO:0000299"><notes><body xmlns="http://www.w3.org/1999/xhtml"><p>FORMULA: C30H49N3O10S</p></body></notes></species>
<species metaid="metaid_M_m00255r" id="M_m00255r" name="10,11-dihydro-20-dihydroxy-LTB4" compartment="C_r" initialAmount="0" boundaryCondition="false" sboTerm="SBO:0000299"><notes><body xmlns="http://www.w3.org/1999/xhtml"><p>FORMULA: C20H34O6</p></body></notes></species>
<species metaid="metaid_M_m00256c" id="M_m00256c" name="10,11-dihydro-20-trihydroxy-LTB4" compartment="C_c" initialAmount="0" boundaryCondition="false" sboTerm="SBO:0000299"><notes><body xmlns="http://www.w3.org/1999/xhtml"><p>FORMULA: C20H34O7</p></body></notes></species>
<species metaid="metaid_M_m00256r" id="M_m00256r" name="10,11-dihydro-20-trihydroxy-LTB4" compartment="C_r" initialAmount="0" boundaryCondition="false" sboTerm="SBO:0000299"><notes><body xmlns="http://www.w3.org/1999/xhtml"><p>FORMULA: C20H34O7</p></body></notes></species>
<species metaid="metaid_M_m00257c" id="M_m00257c" name="10,11-dihydro-LTB4" compartment="C_c" initialAmount="0" boundaryCondition="false" sboTerm="SBO:0000299"><notes><body xmlns="http://www.w3.org/1999/xhtml"><p>FORMULA: C20H34O4</p></body></notes></species>
<species metaid="metaid_M_m00257m" id="M_m00257m" name="10,11-dihydro-LTB4" compartment="C_m" initialAmount="0" boundaryCondition="false" sboTerm="SBO:0000299"><notes><body xmlns="http://www.w3.org/1999/xhtml"><p>FORMULA: C20H34O4</p></body></notes></species>
<species metaid="metaid_M_m00257p" id="M_m00257p" name="10,11-dihydro-LTB4" compartment="C_p" initialAmount="0" boundaryCondition="false" sboTerm="SBO:0000299"><notes><body xmlns="http://www.w3.org/1999/xhtml"><p>FORMULA: C20H34O4</p></body></notes></species>
<species metaid="metaid_M_m00257r" id="M_m00257r" name="10,11-dihydro-LTB4" compartment="C_r" initialAmount="0" boundaryCondition="false" sboTerm="SBO:0000299"><notes><body xmlns="http://www.w3.org/1999/xhtml"><p>FORMULA: C20H34O4</p></body></notes></species>
<species metaid="metaid_M_m00258c" id="M_m00258c" name="10,11-dihydro-LTB4-CoA" compartment="C_c" initialAmount="0" boundaryCondition="false" sboTerm="SBO:0000299"><notes><body xmlns="http://www.w3.org/1999/xhtml"><p>FORMULA: C41H68N7O19P3S</p></body></notes></species>
<species metaid="metaid_M_m00258m" id="M_m00258m" name="10,11-dihydro-LTB4-CoA" compartment="C_m" initialAmount="0" boundaryCondition="false" sboTerm="SBO:0000299"><notes><body xmlns="http://www.w3.org/1999/xhtml"><p>FORMULA: C41H68N7O19P3S</p></body></notes></species>
<species metaid="metaid_M_m00258p" id="M_m00258p" name="10,11-dihydro-LTB4-CoA" compartment="C_p" initialAmount="0" boundaryCondition="false" sboTerm="SBO:0000299"><notes><body xmlns="http://www.w3.org/1999/xhtml"><p>FORMULA: C41H68N7O19P3S</p></body></notes></species>
<species metaid="metaid_M_m00258r" id="M_m00258r" name="10,11-dihydro-LTB4-CoA" compartment="C_r" initialAmount="0" boundaryCondition="false" sboTerm="SBO:0000299"><notes><body xmlns="http://www.w3.org/1999/xhtml"><p>FORMULA: C41H68N7O19P3S</p></body></notes></species>
<species metaid="metaid_M_m00259c" id="M_m00259c" name="10,11-epoxy-(4Z,7Z)-hexadecadienoic acid" compartment="C_c" initialAmount="0" boundaryCondition="false" sboTerm="SBO:0000299"><notes><body xmlns="http://www.w3.org/1999/xhtml"><p>FORMULA: C16H26O3</p></body></notes></species>
<species metaid="metaid_M_m00260c" id="M_m00260c" name="10,13,16,19-docosatetraenoic acid" compartment="C_c" initialAmount="0" boundaryCondition="false" sboTerm="SBO:0000299"><notes><body xmlns="http://www.w3.org/1999/xhtml"><p>FORMULA: C22H36O2</p></body></notes></species>
<species metaid="metaid_M_m00260s" id="M_m00260s" name="10,13,16,19-docosatetraenoic acid" compartment="C_s" initialAmount="0" boundaryCondition="false" sboTerm="SBO:0000299"><notes><body xmlns="http://www.w3.org/1999/xhtml"><p>FORMULA: C22H36O2</p></body></notes></species>
<species metaid="metaid_M_m00261c" id="M_m00261c" name="10,13,16,19-docosatetraenoylcarnitine" compartment="C_c" initialAmount="0" boundaryCondition="false" sboTerm="SBO:0000299"><notes><body xmlns="http://www.w3.org/1999/xhtml"><p>FORMULA: C29H49NO4</p></body></notes></species>
<species metaid="metaid_M_m00261m" id="M_m00261m" name="10,13,16,19-docosatetraenoylcarnitine" compartment="C_m" initialAmount="0" boundaryCondition="false" sboTerm="SBO:0000299"><notes><body xmlns="http://www.w3.org/1999/xhtml"><p>FORMULA: C29H49NO4</p></body></notes></species>
<species metaid="metaid_M_m00261r" id="M_m00261r" name="10,13,16,19-docosatetraenoylcarnitine" compartment="C_r" initialAmount="0" boundaryCondition="false" sboTerm="SBO:0000299"><notes><body xmlns="http://www.w3.org/1999/xhtml"><p>FORMULA: C29H49NO4</p></body></notes></species>
<species metaid="metaid_M_m00262c" id="M_m00262c" name="10,13,16,19-docosatetraenoyl-CoA" compartment="C_c" initialAmount="0" boundaryCondition="false" sboTerm="SBO:0000299"><notes><body xmlns="http://www.w3.org/1999/xhtml"><p>FORMULA: C43H70N7O17P3S</p></body></notes></species>
<species metaid="metaid_M_m00262m" id="M_m00262m" name="10,13,16,19-docosatetraenoyl-CoA" compartment="C_m" initialAmount="0" boundaryCondition="false" sboTerm="SBO:0000299"><notes><body xmlns="http://www.w3.org/1999/xhtml"><p>FORMULA: C43H70N7O17P3S</p></body></notes></species>
<species metaid="metaid_M_m00262r" id="M_m00262r" name="10,13,16,19-docosatetraenoyl-CoA" compartment="C_r" initialAmount="0" boundaryCondition="false" sboTerm="SBO:0000299"><notes><body xmlns="http://www.w3.org/1999/xhtml"><p>FORMULA: C43H70N7O17P3S</p></body></notes></species>
<species metaid="metaid_M_m00263c" id="M_m00263c" name="10,13,16-docosatrienoylcarnitine" compartment="C_c" initialAmount="0" boundaryCondition="false" sboTerm="SBO:0000299"><notes><body xmlns="http://www.w3.org/1999/xhtml"><p>FORMULA: C29H51NO4</p></body></notes></species>
<species metaid="metaid_M_m00263m" id="M_m00263m" name="10,13,16-docosatrienoylcarnitine" compartment="C_m" initialAmount="0" boundaryCondition="false" sboTerm="SBO:0000299"><notes><body xmlns="http://www.w3.org/1999/xhtml"><p>FORMULA: C29H51NO4</p></body></notes></species>
<species metaid="metaid_M_m00263r" id="M_m00263r" name="10,13,16-docosatrienoylcarnitine" compartment="C_r" initialAmount="0" boundaryCondition="false" sboTerm="SBO:0000299"><notes><body xmlns="http://www.w3.org/1999/xhtml"><p>FORMULA: C29H51NO4</p></body></notes></species>
<species metaid="metaid_M_m00264c" id="M_m00264c" name="10,13,16-docosatrienoyl-CoA" compartment="C_c" initialAmount="0" boundaryCondition="false" sboTerm="SBO:0000299"><notes><body xmlns="http://www.w3.org/1999/xhtml"><p>FORMULA: C43H72N7O17P3S</p></body></notes></species>
<species metaid="metaid_M_m00264m" id="M_m00264m" name="10,13,16-docosatrienoyl-CoA" compartment="C_m" initialAmount="0" boundaryCondition="false" sboTerm="SBO:0000299"><notes><body xmlns="http://www.w3.org/1999/xhtml"><p>FORMULA: C43H72N7O17P3S</p></body></notes></species>
<species metaid="metaid_M_m00264r" id="M_m00264r" name="10,13,16-docosatrienoyl-CoA" compartment="C_r" initialAmount="0" boundaryCondition="false" sboTerm="SBO:0000299"><notes><body xmlns="http://www.w3.org/1999/xhtml"><p>FORMULA: C43H72N7O17P3S</p></body></notes></species>
<species metaid="metaid_M_m00265c" id="M_m00265c" name="10,13,16-docosatriynoic acid" compartment="C_c" initialAmount="0" boundaryCondition="false" sboTerm="SBO:0000299"><notes><body xmlns="http://www.w3.org/1999/xhtml"><p>FORMULA: C22H38O2</p></body></notes><annotation><rdf:RDF xmlns:rdf="http://www.w3.org/1999/02/22-rdf-syntax-ns#" xmlns:dc="http://purl.org/dc/elements/1.1/" xmlns:dcterms="http://purl.org/dc/terms/" xmlns:vCard="http://www.w3.org/2001/vcard-rdf/3.0#" xmlns:bqbiol="http://biomodels.net/biology-qualifiers/" xmlns:bqmodel="http://biomodels.net/model-qualifiers/"><rdf:Description rdf:about="#metaid_M_m00265c"><bqbiol:is><rdf:Bag><rdf:li rdf:resource="urn:miriam:lipidmaps:LMFA01030685"/></rdf:Bag></bqbiol:is></rdf:Description></rdf:RDF></annotation></species>
<species metaid="metaid_M_m00265s" id="M_m00265s" name="10,13,16-docosatriynoic acid" compartment="C_s" initialAmount="0" boundaryCondition="false" sboTerm="SBO:0000299"><notes><body xmlns="http://www.w3.org/1999/xhtml"><p>FORMULA: C22H38O2</p></body></notes><annotation><rdf:RDF xmlns:rdf="http://www.w3.org/1999/02/22-rdf-syntax-ns#" xmlns:dc="http://purl.org/dc/elements/1.1/" xmlns:dcterms="http://purl.org/dc/terms/" xmlns:vCard="http://www.w3.org/2001/vcard-rdf/3.0#" xmlns:bqbiol="http://biomodels.net/biology-qualifiers/" xmlns:bqmodel="http://biomodels.net/model-qualifiers/"><rdf:Description rdf:about="#metaid_M_m00265s"><bqbiol:is><rdf:Bag><rdf:li rdf:resource="urn:miriam:lipidmaps:LMFA01030685"/></rdf:Bag></bqbiol:is></rdf:Description></rdf:RDF></annotation></species>
<species metaid="metaid_M_m00266c" id="M_m00266c" name="10-formyl-THF" compartment="C_c" initialAmount="0" boundaryCondition="false" sboTerm="SBO:0000299"><notes><body xmlns="http://www.w3.org/1999/xhtml"><p>FORMULA: C20H23N7O7</p></body></notes><annotation><rdf:RDF xmlns:rdf="http://www.w3.org/1999/02/22-rdf-syntax-ns#" xmlns:dc="http://purl.org/dc/elements/1.1/" xmlns:dcterms="http://purl.org/dc/terms/" xmlns:vCard="http://www.w3.org/2001/vcard-rdf/3.0#" xmlns:bqbiol="http://biomodels.net/biology-qualifiers/" xmlns:bqmodel="http://biomodels.net/model-qualifiers/"><rdf:Description rdf:about="#metaid_M_m00266c"><bqbiol:is><rdf:Bag><rdf:li rdf:resource="urn:miriam:obo.chebi:CHEBI:15637"/></rdf:Bag></bqbiol:is></rdf:Description></rdf:RDF></annotation></species>
<species metaid="metaid_M_m00266l" id="M_m00266l" name="10-formyl-THF" compartment="C_l" initialAmount="0" boundaryCondition="false" sboTerm="SBO:0000299"><notes><body xmlns="http://www.w3.org/1999/xhtml"><p>FORMULA: C20H23N7O7</p></body></notes><annotation><rdf:RDF xmlns:rdf="http://www.w3.org/1999/02/22-rdf-syntax-ns#" xmlns:dc="http://purl.org/dc/elements/1.1/" xmlns:dcterms="http://purl.org/dc/terms/" xmlns:vCard="http://www.w3.org/2001/vcard-rdf/3.0#" xmlns:bqbiol="http://biomodels.net/biology-qualifiers/" xmlns:bqmodel="http://biomodels.net/model-qualifiers/"><rdf:Description rdf:about="#metaid_M_m00266l"><bqbiol:is><rdf:Bag><rdf:li rdf:resource="urn:miriam:obo.chebi:CHEBI:15637"/></rdf:Bag></bqbiol:is></rdf:Description></rdf:RDF></annotation></species>
<species metaid="metaid_M_m00266m" id="M_m00266m" name="10-formyl-THF" compartment="C_m" initialAmount="0" boundaryCondition="false" sboTerm="SBO:0000299"><notes><body xmlns="http://www.w3.org/1999/xhtml"><p>FORMULA: C20H23N7O7</p></body></notes><annotation><rdf:RDF xmlns:rdf="http://www.w3.org/1999/02/22-rdf-syntax-ns#" xmlns:dc="http://purl.org/dc/elements/1.1/" xmlns:dcterms="http://purl.org/dc/terms/" xmlns:vCard="http://www.w3.org/2001/vcard-rdf/3.0#" xmlns:bqbiol="http://biomodels.net/biology-qualifiers/" xmlns:bqmodel="http://biomodels.net/model-qualifiers/"><rdf:Description rdf:about="#metaid_M_m00266m"><bqbiol:is><rdf:Bag><rdf:li rdf:resource="urn:miriam:obo.chebi:CHEBI:15637"/></rdf:Bag></bqbiol:is></rdf:Description></rdf:RDF></annotation></species>
<species metaid="metaid_M_m00266s" id="M_m00266s" name="10-formyl-THF" compartment="C_s" initialAmount="0" boundaryCondition="false" sboTerm="SBO:0000299"><notes><body xmlns="http://www.w3.org/1999/xhtml"><p>FORMULA: C20H23N7O7</p></body></notes><annotation><rdf:RDF xmlns:rdf="http://www.w3.org/1999/02/22-rdf-syntax-ns#" xmlns:dc="http://purl.org/dc/elements/1.1/" xmlns:dcterms="http://purl.org/dc/terms/" xmlns:vCard="http://www.w3.org/2001/vcard-rdf/3.0#" xmlns:bqbiol="http://biomodels.net/biology-qualifiers/" xmlns:bqmodel="http://biomodels.net/model-qualifiers/"><rdf:Description rdf:about="#metaid_M_m00266s"><bqbiol:is><rdf:Bag><rdf:li rdf:resource="urn:miriam:obo.chebi:CHEBI:15637"/></rdf:Bag></bqbiol:is></rdf:Description></rdf:RDF></annotation></species>
<species metaid="metaid_M_m00267c" id="M_m00267c" name="10-formyl-THF-glu(5)" compartment="C_c" initialAmount="0" boundaryCondition="false" sboTerm="SBO:0000299"><notes><body xmlns="http://www.w3.org/1999/xhtml"><p>FORMULA: C40H51N11O19</p></body></notes></species>
<species metaid="metaid_M_m00267l" id="M_m00267l" name="10-formyl-THF-glu(5)" compartment="C_l" initialAmount="0" boundaryCondition="false" sboTerm="SBO:0000299"><notes><body xmlns="http://www.w3.org/1999/xhtml"><p>FORMULA: C40H51N11O19</p></body></notes></species>
<species metaid="metaid_M_m00267s" id="M_m00267s" name="10-formyl-THF-glu(5)" compartment="C_s" initialAmount="0" boundaryCondition="false" sboTerm="SBO:0000299"><notes><body xmlns="http://www.w3.org/1999/xhtml"><p>FORMULA: C40H51N11O19</p></body></notes></species>
<species metaid="metaid_M_m00268c" id="M_m00268c" name="10-formyl-THF-glu(6)" compartment="C_c" initialAmount="0" boundaryCondition="false" sboTerm="SBO:0000299"><notes><body xmlns="http://www.w3.org/1999/xhtml"><p>FORMULA: C45H58N12O22</p></body></notes></species>
<species metaid="metaid_M_m00268l" id="M_m00268l" name="10-formyl-THF-glu(6)" compartment="C_l" initialAmount="0" boundaryCondition="false" sboTerm="SBO:0000299"><notes><body xmlns="http://www.w3.org/1999/xhtml"><p>FORMULA: C45H58N12O22</p></body></notes></species>
<species metaid="metaid_M_m00268s" id="M_m00268s" name="10-formyl-THF-glu(6)" compartment="C_s" initialAmount="0" boundaryCondition="false" sboTerm="SBO:0000299"><notes><body xmlns="http://www.w3.org/1999/xhtml"><p>FORMULA: C45H58N12O22</p></body></notes></species>
<species metaid="metaid_M_m00269c" id="M_m00269c" name="10-formyl-THF-glu(7)" compartment="C_c" initialAmount="0" boundaryCondition="false" sboTerm="SBO:0000299"><notes><body xmlns="http://www.w3.org/1999/xhtml"><p>FORMULA: C50H65N13O25</p></body></notes></species>
<species metaid="metaid_M_m00269l" id="M_m00269l" name="10-formyl-THF-glu(7)" compartment="C_l" initialAmount="0" boundaryCondition="false" sboTerm="SBO:0000299"><notes><body xmlns="http://www.w3.org/1999/xhtml"><p>FORMULA: C50H65N13O25</p></body></notes></species>
<species metaid="metaid_M_m00269s" id="M_m00269s" name="10-formyl-THF-glu(7)" compartment="C_s" initialAmount="0" boundaryCondition="false" sboTerm="SBO:0000299"><notes><body xmlns="http://www.w3.org/1999/xhtml"><p>FORMULA: C50H65N13O25</p></body></notes></species>
<species metaid="metaid_M_m00270c" id="M_m00270c" name="10-HETE" compartment="C_c" initialAmount="0" boundaryCondition="false" sboTerm="SBO:0000299"><notes><body xmlns="http://www.w3.org/1999/xhtml"><p>FORMULA: C20H32O3</p></body></notes></species>
<species metaid="metaid_M_m00274c" id="M_m00274c" name="10-hydroxy-octadec-(12Z)-enoate-9-beta-D-glucuronide" compartment="C_c" initialAmount="0" boundaryCondition="false" sboTerm="SBO:0000299"><notes><body xmlns="http://www.w3.org/1999/xhtml"><p>FORMULA: C24H42O10</p></body></notes></species>
<species metaid="metaid_M_m00274r" id="M_m00274r" name="10-hydroxy-octadec-(12Z)-enoate-9-beta-D-glucuronide" compartment="C_r" initialAmount="0" boundaryCondition="false" sboTerm="SBO:0000299"><notes><body xmlns="http://www.w3.org/1999/xhtml"><p>FORMULA: C24H42O10</p></body></notes></species>
<species metaid="metaid_M_m00276c" id="M_m00276c" name="11,12,15-THETA" compartment="C_c" initialAmount="0" boundaryCondition="false" sboTerm="SBO:0000299"><notes><body xmlns="http://www.w3.org/1999/xhtml"><p>FORMULA: C20H34O5</p></body></notes><annotation><rdf:RDF xmlns:rdf="http://www.w3.org/1999/02/22-rdf-syntax-ns#" xmlns:dc="http://purl.org/dc/elements/1.1/" xmlns:dcterms="http://purl.org/dc/terms/" xmlns:vCard="http://www.w3.org/2001/vcard-rdf/3.0#" xmlns:bqbiol="http://biomodels.net/biology-qualifiers/" xmlns:bqmodel="http://biomodels.net/model-qualifiers/"><rdf:Description rdf:about="#metaid_M_m00276c"><bqbiol:is><rdf:Bag><rdf:li rdf:resource="urn:miriam:lipidmaps:LMFA03050017"/></rdf:Bag></bqbiol:is></rdf:Description></rdf:RDF></annotation></species>
<species metaid="metaid_M_m00277c" id="M_m00277c" name="11,12-DHET" compartment="C_c" initialAmount="0" boundaryCondition="false" sboTerm="SBO:0000299"><notes><body xmlns="http://www.w3.org/1999/xhtml"><p>FORMULA: C20H34O4</p></body></notes><annotation><rdf:RDF xmlns:rdf="http://www.w3.org/1999/02/22-rdf-syntax-ns#" xmlns:dc="http://purl.org/dc/elements/1.1/" xmlns:dcterms="http://purl.org/dc/terms/" xmlns:vCard="http://www.w3.org/2001/vcard-rdf/3.0#" xmlns:bqbiol="http://biomodels.net/biology-qualifiers/" xmlns:bqmodel="http://biomodels.net/model-qualifiers/"><rdf:Description rdf:about="#metaid_M_m00277c"><bqbiol:is><rdf:Bag><rdf:li rdf:resource="urn:miriam:lipidmaps:LMFA03050008"/></rdf:Bag></bqbiol:is></rdf:Description></rdf:RDF></annotation></species>
<species metaid="metaid_M_m00279c" id="M_m00279c" name="11,12-EET" compartment="C_c" initialAmount="0" boundaryCondition="false" sboTerm="SBO:0000299"><notes><body xmlns="http://www.w3.org/1999/xhtml"><p>FORMULA: C20H32O3</p></body></notes><annotation><rdf:RDF xmlns:rdf="http://www.w3.org/1999/02/22-rdf-syntax-ns#" xmlns:dc="http://purl.org/dc/elements/1.1/" xmlns:dcterms="http://purl.org/dc/terms/" xmlns:vCard="http://www.w3.org/2001/vcard-rdf/3.0#" xmlns:bqbiol="http://biomodels.net/biology-qualifiers/" xmlns:bqmodel="http://biomodels.net/model-qualifiers/"><rdf:Description rdf:about="#metaid_M_m00279c"><bqbiol:is><rdf:Bag><rdf:li rdf:resource="urn:miriam:kegg.compound:C14770"/></rdf:Bag></bqbiol:is></rdf:Description></rdf:RDF></annotation></species>
<species metaid="metaid_M_m00280c" id="M_m00280c" name="11,14,15-THETA" compartment="C_c" initialAmount="0" boundaryCondition="false" sboTerm="SBO:0000299"><notes><body xmlns="http://www.w3.org/1999/xhtml"><p>FORMULA: C20H34O5</p></body></notes><annotation><rdf:RDF xmlns:rdf="http://www.w3.org/1999/02/22-rdf-syntax-ns#" xmlns:dc="http://purl.org/dc/elements/1.1/" xmlns:dcterms="http://purl.org/dc/terms/" xmlns:vCard="http://www.w3.org/2001/vcard-rdf/3.0#" xmlns:bqbiol="http://biomodels.net/biology-qualifiers/" xmlns:bqmodel="http://biomodels.net/model-qualifiers/"><rdf:Description rdf:about="#metaid_M_m00280c"><bqbiol:is><rdf:Bag><rdf:li rdf:resource="urn:miriam:lipidmaps:LMFA03050018"/></rdf:Bag></bqbiol:is></rdf:Description></rdf:RDF></annotation></species>
<species metaid="metaid_M_m00286m" id="M_m00286m" name="11-carboxy-alpha-chromanol" compartment="C_m" initialAmount="0" boundaryCondition="false" sboTerm="SBO:0000299"><notes><body xmlns="http://www.w3.org/1999/xhtml"><p>FORMULA: C26H42O4</p></body></notes></species>
<species metaid="metaid_M_m00287m" id="M_m00287m" name="11-carboxy-alpha-tocotrienol" compartment="C_m" initialAmount="0" boundaryCondition="false" sboTerm="SBO:0000299"><notes><body xmlns="http://www.w3.org/1999/xhtml"><p>FORMULA: C26H38O4</p></body></notes></species>
<species metaid="metaid_M_m00288m" id="M_m00288m" name="11-carboxy-gamma-chromanol" compartment="C_m" initialAmount="0" boundaryCondition="false" sboTerm="SBO:0000299"><notes><body xmlns="http://www.w3.org/1999/xhtml"><p>FORMULA: C25H40O4</p></body></notes></species>
<species metaid="metaid_M_m00289m" id="M_m00289m" name="11-carboxy-gamma-tocotrienol" compartment="C_m" initialAmount="0" boundaryCondition="false" sboTerm="SBO:0000299"><notes><body xmlns="http://www.w3.org/1999/xhtml"><p>FORMULA: C25H36O4</p></body></notes></species>
<species metaid="metaid_M_m00291c" id="M_m00291c" name="11-cis-retinol" compartment="C_c" initialAmount="0" boundaryCondition="false" sboTerm="SBO:0000299"><notes><body xmlns="http://www.w3.org/1999/xhtml"><p>FORMULA: C20H30O</p></body></notes><annotation><rdf:RDF xmlns:rdf="http://www.w3.org/1999/02/22-rdf-syntax-ns#" xmlns:dc="http://purl.org/dc/elements/1.1/" xmlns:dcterms="http://purl.org/dc/terms/" xmlns:vCard="http://www.w3.org/2001/vcard-rdf/3.0#" xmlns:bqbiol="http://biomodels.net/biology-qualifiers/" xmlns:bqmodel="http://biomodels.net/model-qualifiers/"><rdf:Description rdf:about="#metaid_M_m00291c"><bqbiol:is><rdf:Bag><rdf:li rdf:resource="urn:miriam:kegg.compound:C00899"/></rdf:Bag></bqbiol:is></rdf:Description></rdf:RDF></annotation></species>
<species metaid="metaid_M_m00292c" id="M_m00292c" name="11-cis-retinyl-palmitate" compartment="C_c" initialAmount="0" boundaryCondition="false" sboTerm="SBO:0000299"><notes><body xmlns="http://www.w3.org/1999/xhtml"><p>FORMULA: C36H60O2</p></body></notes><annotation><rdf:RDF xmlns:rdf="http://www.w3.org/1999/02/22-rdf-syntax-ns#" xmlns:dc="http://purl.org/dc/elements/1.1/" xmlns:dcterms="http://purl.org/dc/terms/" xmlns:vCard="http://www.w3.org/2001/vcard-rdf/3.0#" xmlns:bqbiol="http://biomodels.net/biology-qualifiers/" xmlns:bqmodel="http://biomodels.net/model-qualifiers/"><rdf:Description rdf:about="#metaid_M_m00292c"><bqbiol:is><rdf:Bag><rdf:li rdf:resource="urn:miriam:kegg.compound:C03455"/></rdf:Bag></bqbiol:is></rdf:Description></rdf:RDF></annotation></species>
<species metaid="metaid_M_m00296c" id="M_m00296c" name="11h-14,15-EETA" compartment="C_c" initialAmount="0" boundaryCondition="false" sboTerm="SBO:0000299"><notes><body xmlns="http://www.w3.org/1999/xhtml"><p>FORMULA: C20H32O4</p></body></notes><annotation><rdf:RDF xmlns:rdf="http://www.w3.org/1999/02/22-rdf-syntax-ns#" xmlns:dc="http://purl.org/dc/elements/1.1/" xmlns:dcterms="http://purl.org/dc/terms/" xmlns:vCard="http://www.w3.org/2001/vcard-rdf/3.0#" xmlns:bqbiol="http://biomodels.net/biology-qualifiers/" xmlns:bqmodel="http://biomodels.net/model-qualifiers/"><rdf:Description rdf:about="#metaid_M_m00296c"><bqbiol:is><rdf:Bag><rdf:li rdf:resource="urn:miriam:lipidmaps:LMFA03080008"/></rdf:Bag></bqbiol:is></rdf:Description></rdf:RDF></annotation></species>
<species metaid="metaid_M_m00297c" id="M_m00297c" name="11-HETE" compartment="C_c" initialAmount="0" boundaryCondition="false" sboTerm="SBO:0000299"><notes><body xmlns="http://www.w3.org/1999/xhtml"><p>FORMULA: C20H32O3</p></body></notes><annotation><rdf:RDF xmlns:rdf="http://www.w3.org/1999/02/22-rdf-syntax-ns#" xmlns:dc="http://purl.org/dc/elements/1.1/" xmlns:dcterms="http://purl.org/dc/terms/" xmlns:vCard="http://www.w3.org/2001/vcard-rdf/3.0#" xmlns:bqbiol="http://biomodels.net/biology-qualifiers/" xmlns:bqmodel="http://biomodels.net/model-qualifiers/"><rdf:Description rdf:about="#metaid_M_m00297c"><bqbiol:is><rdf:Bag><rdf:li rdf:resource="urn:miriam:lipidmaps:LMFA03060085"/></rdf:Bag></bqbiol:is></rdf:Description></rdf:RDF></annotation></species>
<species metaid="metaid_M_m00305c" id="M_m00305c" name="12(13)-EpOME" compartment="C_c" initialAmount="0" boundaryCondition="false" sboTerm="SBO:0000299"><notes><body xmlns="http://www.w3.org/1999/xhtml"><p>FORMULA: C18H32O3</p></body></notes><annotation><rdf:RDF xmlns:rdf="http://www.w3.org/1999/02/22-rdf-syntax-ns#" xmlns:dc="http://purl.org/dc/elements/1.1/" xmlns:dcterms="http://purl.org/dc/terms/" xmlns:vCard="http://www.w3.org/2001/vcard-rdf/3.0#" xmlns:bqbiol="http://biomodels.net/biology-qualifiers/" xmlns:bqmodel="http://biomodels.net/model-qualifiers/"><rdf:Description rdf:about="#metaid_M_m00305c"><bqbiol:is><rdf:Bag><rdf:li rdf:resource="urn:miriam:kegg.compound:C14826"/></rdf:Bag></bqbiol:is></rdf:Description></rdf:RDF></annotation></species>
<species metaid="metaid_M_m00305r" id="M_m00305r" name="12(13)-EpOME" compartment="C_r" initialAmount="0" boundaryCondition="false" sboTerm="SBO:0000299"><notes><body xmlns="http://www.w3.org/1999/xhtml"><p>FORMULA: C18H32O3</p></body></notes><annotation><rdf:RDF xmlns:rdf="http://www.w3.org/1999/02/22-rdf-syntax-ns#" xmlns:dc="http://purl.org/dc/elements/1.1/" xmlns:dcterms="http://purl.org/dc/terms/" xmlns:vCard="http://www.w3.org/2001/vcard-rdf/3.0#" xmlns:bqbiol="http://biomodels.net/biology-qualifiers/" xmlns:bqmodel="http://biomodels.net/model-qualifiers/"><rdf:Description rdf:about="#metaid_M_m00305r"><bqbiol:is><rdf:Bag><rdf:li rdf:resource="urn:miriam:kegg.compound:C14826"/></rdf:Bag></bqbiol:is></rdf:Description></rdf:RDF></annotation></species>
<species metaid="metaid_M_m00307c" id="M_m00307c" name="12(S)-HETE" compartment="C_c" initialAmount="0" boundaryCondition="false" sboTerm="SBO:0000299"><notes><body xmlns="http://www.w3.org/1999/xhtml"><p>FORMULA: C20H32O3</p></body></notes><annotation><rdf:RDF xmlns:rdf="http://www.w3.org/1999/02/22-rdf-syntax-ns#" xmlns:dc="http://purl.org/dc/elements/1.1/" xmlns:dcterms="http://purl.org/dc/terms/" xmlns:vCard="http://www.w3.org/2001/vcard-rdf/3.0#" xmlns:bqbiol="http://biomodels.net/biology-qualifiers/" xmlns:bqmodel="http://biomodels.net/model-qualifiers/"><rdf:Description rdf:about="#metaid_M_m00307c"><bqbiol:is><rdf:Bag><rdf:li rdf:resource="urn:miriam:lipidmaps:LMFA03060064"/></rdf:Bag></bqbiol:is></rdf:Description></rdf:RDF></annotation></species>
<species metaid="metaid_M_m00309c" id="M_m00309c" name="12(S)-HPETE" compartment="C_c" initialAmount="0" boundaryCondition="false" sboTerm="SBO:0000299"><notes><body xmlns="http://www.w3.org/1999/xhtml"><p>FORMULA: C20H32O4</p></body></notes><annotation><rdf:RDF xmlns:rdf="http://www.w3.org/1999/02/22-rdf-syntax-ns#" xmlns:dc="http://purl.org/dc/elements/1.1/" xmlns:dcterms="http://purl.org/dc/terms/" xmlns:vCard="http://www.w3.org/2001/vcard-rdf/3.0#" xmlns:bqbiol="http://biomodels.net/biology-qualifiers/" xmlns:bqmodel="http://biomodels.net/model-qualifiers/"><rdf:Description rdf:about="#metaid_M_m00309c"><bqbiol:is><rdf:Bag><rdf:li rdf:resource="urn:miriam:obo.chebi:CHEBI:15626"/></rdf:Bag></bqbiol:is></rdf:Description></rdf:RDF></annotation></species>
<species metaid="metaid_M_m00309p" id="M_m00309p" name="12(S)-HPETE" compartment="C_p" initialAmount="0" boundaryCondition="false" sboTerm="SBO:0000299"><notes><body xmlns="http://www.w3.org/1999/xhtml"><p>FORMULA: C20H32O4</p></body></notes><annotation><rdf:RDF xmlns:rdf="http://www.w3.org/1999/02/22-rdf-syntax-ns#" xmlns:dc="http://purl.org/dc/elements/1.1/" xmlns:dcterms="http://purl.org/dc/terms/" xmlns:vCard="http://www.w3.org/2001/vcard-rdf/3.0#" xmlns:bqbiol="http://biomodels.net/biology-qualifiers/" xmlns:bqmodel="http://biomodels.net/model-qualifiers/"><rdf:Description rdf:about="#metaid_M_m00309p"><bqbiol:is><rdf:Bag><rdf:li rdf:resource="urn:miriam:obo.chebi:CHEBI:15626"/></rdf:Bag></bqbiol:is></rdf:Description></rdf:RDF></annotation></species>
<species metaid="metaid_M_m00309r" id="M_m00309r" name="12(S)-HPETE" compartment="C_r" initialAmount="0" boundaryCondition="false" sboTerm="SBO:0000299"><notes><body xmlns="http://www.w3.org/1999/xhtml"><p>FORMULA: C20H32O4</p></body></notes><annotation><rdf:RDF xmlns:rdf="http://www.w3.org/1999/02/22-rdf-syntax-ns#" xmlns:dc="http://purl.org/dc/elements/1.1/" xmlns:dcterms="http://purl.org/dc/terms/" xmlns:vCard="http://www.w3.org/2001/vcard-rdf/3.0#" xmlns:bqbiol="http://biomodels.net/biology-qualifiers/" xmlns:bqmodel="http://biomodels.net/model-qualifiers/"><rdf:Description rdf:about="#metaid_M_m00309r"><bqbiol:is><rdf:Bag><rdf:li rdf:resource="urn:miriam:obo.chebi:CHEBI:15626"/></rdf:Bag></bqbiol:is></rdf:Description></rdf:RDF></annotation></species>
<species metaid="metaid_M_m00310c" id="M_m00310c" name="12,13-epoxy-(6Z,9Z)-octadecadienoic acid" compartment="C_c" initialAmount="0" boundaryCondition="false" sboTerm="SBO:0000299"><notes><body xmlns="http://www.w3.org/1999/xhtml"><p>FORMULA: C18H30O3</p></body></notes><annotation><rdf:RDF xmlns:rdf="http://www.w3.org/1999/02/22-rdf-syntax-ns#" xmlns:dc="http://purl.org/dc/elements/1.1/" xmlns:dcterms="http://purl.org/dc/terms/" xmlns:vCard="http://www.w3.org/2001/vcard-rdf/3.0#" xmlns:bqbiol="http://biomodels.net/biology-qualifiers/" xmlns:bqmodel="http://biomodels.net/model-qualifiers/"><rdf:Description rdf:about="#metaid_M_m00310c"><bqbiol:is><rdf:Bag><rdf:li rdf:resource="urn:miriam:lipidmaps:LMFA02000044"/></rdf:Bag></bqbiol:is></rdf:Description></rdf:RDF></annotation></species>
<species metaid="metaid_M_m00314c" id="M_m00314c" name="12,13-hydroxyoctadec-9(z)-enoate" compartment="C_c" initialAmount="0" boundaryCondition="false" sboTerm="SBO:0000299"><notes><body xmlns="http://www.w3.org/1999/xhtml"><p>FORMULA: C18H34O4</p></body></notes></species>
<species metaid="metaid_M_m00314r" id="M_m00314r" name="12,13-hydroxyoctadec-9(z)-enoate" compartment="C_r" initialAmount="0" boundaryCondition="false" sboTerm="SBO:0000299"><notes><body xmlns="http://www.w3.org/1999/xhtml"><p>FORMULA: C18H34O4</p></body></notes></species>
<species metaid="metaid_M_m00315c" id="M_m00315c" name="12,15,18,21-tetracosatetraenoic acid" compartment="C_c" initialAmount="0" boundaryCondition="false" sboTerm="SBO:0000299"><notes><body xmlns="http://www.w3.org/1999/xhtml"><p>FORMULA: C24H40O2</p></body></notes></species>
<species metaid="metaid_M_m00315s" id="M_m00315s" name="12,15,18,21-tetracosatetraenoic acid" compartment="C_s" initialAmount="0" boundaryCondition="false" sboTerm="SBO:0000299"><notes><body xmlns="http://www.w3.org/1999/xhtml"><p>FORMULA: C24H40O2</p></body></notes></species>
<species metaid="metaid_M_m00316c" id="M_m00316c" name="12,15,18,21-tetracosatetraenoylcarnitine" compartment="C_c" initialAmount="0" boundaryCondition="false" sboTerm="SBO:0000299"><notes><body xmlns="http://www.w3.org/1999/xhtml"><p>FORMULA: C31H53NO4</p></body></notes></species>
<species metaid="metaid_M_m00316r" id="M_m00316r" name="12,15,18,21-tetracosatetraenoylcarnitine" compartment="C_r" initialAmount="0" boundaryCondition="false" sboTerm="SBO:0000299"><notes><body xmlns="http://www.w3.org/1999/xhtml"><p>FORMULA: C31H53NO4</p></body></notes></species>
<species metaid="metaid_M_m00317c" id="M_m00317c" name="12,15,18,21-tetracosatetraenoyl-CoA" compartment="C_c" initialAmount="0" boundaryCondition="false" sboTerm="SBO:0000299"><notes><body xmlns="http://www.w3.org/1999/xhtml"><p>FORMULA: C45H74N7O17P3S</p></body></notes></species>
<species metaid="metaid_M_m00317p" id="M_m00317p" name="12,15,18,21-tetracosatetraenoyl-CoA" compartment="C_p" initialAmount="0" boundaryCondition="false" sboTerm="SBO:0000299"><notes><body xmlns="http://www.w3.org/1999/xhtml"><p>FORMULA: C45H74N7O17P3S</p></body></notes></species>
<species metaid="metaid_M_m00317r" id="M_m00317r" name="12,15,18,21-tetracosatetraenoyl-CoA" compartment="C_r" initialAmount="0" boundaryCondition="false" sboTerm="SBO:0000299"><notes><body xmlns="http://www.w3.org/1999/xhtml"><p>FORMULA: C45H74N7O17P3S</p></body></notes></species>
<species metaid="metaid_M_m00321c" id="M_m00321c" name="12-hetre" compartment="C_c" initialAmount="0" boundaryCondition="false" sboTerm="SBO:0000299"><notes><body xmlns="http://www.w3.org/1999/xhtml"><p>FORMULA: C20H34O3</p></body></notes><annotation><rdf:RDF xmlns:rdf="http://www.w3.org/1999/02/22-rdf-syntax-ns#" xmlns:dc="http://purl.org/dc/elements/1.1/" xmlns:dcterms="http://purl.org/dc/terms/" xmlns:vCard="http://www.w3.org/2001/vcard-rdf/3.0#" xmlns:bqbiol="http://biomodels.net/biology-qualifiers/" xmlns:bqmodel="http://biomodels.net/model-qualifiers/"><rdf:Description rdf:about="#metaid_M_m00321c"><bqbiol:is><rdf:Bag><rdf:li rdf:resource="urn:miriam:lipidmaps:LMFA03050012"/></rdf:Bag></bqbiol:is></rdf:Description></rdf:RDF></annotation></species>
<species metaid="metaid_M_m00323c" id="M_m00323c" name="12-hydroxy-13-O-D-glucuronoside-octadec-(9Z)-enoate" compartment="C_c" initialAmount="0" boundaryCondition="false" sboTerm="SBO:0000299"><notes><body xmlns="http://www.w3.org/1999/xhtml"><p>FORMULA: C24H42O10</p></body></notes></species>
<species metaid="metaid_M_m00323r" id="M_m00323r" name="12-hydroxy-13-O-D-glucuronoside-octadec-(9Z)-enoate" compartment="C_r" initialAmount="0" boundaryCondition="false" sboTerm="SBO:0000299"><notes><body xmlns="http://www.w3.org/1999/xhtml"><p>FORMULA: C24H42O10</p></body></notes></species>
<species metaid="metaid_M_m00326c" id="M_m00326c" name="12-keto-LTB4" compartment="C_c" initialAmount="0" boundaryCondition="false" sboTerm="SBO:0000299"><notes><body xmlns="http://www.w3.org/1999/xhtml"><p>FORMULA: C20H30O4</p></body></notes><annotation><rdf:RDF xmlns:rdf="http://www.w3.org/1999/02/22-rdf-syntax-ns#" xmlns:dc="http://purl.org/dc/elements/1.1/" xmlns:dcterms="http://purl.org/dc/terms/" xmlns:vCard="http://www.w3.org/2001/vcard-rdf/3.0#" xmlns:bqbiol="http://biomodels.net/biology-qualifiers/" xmlns:bqmodel="http://biomodels.net/model-qualifiers/"><rdf:Description rdf:about="#metaid_M_m00326c"><bqbiol:is><rdf:Bag><rdf:li rdf:resource="urn:miriam:lipidmaps:LMFA03020024"/></rdf:Bag></bqbiol:is></rdf:Description></rdf:RDF></annotation></species>
<species metaid="metaid_M_m00326m" id="M_m00326m" name="12-keto-LTB4" compartment="C_m" initialAmount="0" boundaryCondition="false" sboTerm="SBO:0000299"><notes><body xmlns="http://www.w3.org/1999/xhtml"><p>FORMULA: C20H30O4</p></body></notes><annotation><rdf:RDF xmlns:rdf="http://www.w3.org/1999/02/22-rdf-syntax-ns#" xmlns:dc="http://purl.org/dc/elements/1.1/" xmlns:dcterms="http://purl.org/dc/terms/" xmlns:vCard="http://www.w3.org/2001/vcard-rdf/3.0#" xmlns:bqbiol="http://biomodels.net/biology-qualifiers/" xmlns:bqmodel="http://biomodels.net/model-qualifiers/"><rdf:Description rdf:about="#metaid_M_m00326m"><bqbiol:is><rdf:Bag><rdf:li rdf:resource="urn:miriam:lipidmaps:LMFA03020024"/></rdf:Bag></bqbiol:is></rdf:Description></rdf:RDF></annotation></species>
<species metaid="metaid_M_m00326p" id="M_m00326p" name="12-keto-LTB4" compartment="C_p" initialAmount="0" boundaryCondition="false" sboTerm="SBO:0000299"><notes><body xmlns="http://www.w3.org/1999/xhtml"><p>FORMULA: C20H30O4</p></body></notes><annotation><rdf:RDF xmlns:rdf="http://www.w3.org/1999/02/22-rdf-syntax-ns#" xmlns:dc="http://purl.org/dc/elements/1.1/" xmlns:dcterms="http://purl.org/dc/terms/" xmlns:vCard="http://www.w3.org/2001/vcard-rdf/3.0#" xmlns:bqbiol="http://biomodels.net/biology-qualifiers/" xmlns:bqmodel="http://biomodels.net/model-qualifiers/"><rdf:Description rdf:about="#metaid_M_m00326p"><bqbiol:is><rdf:Bag><rdf:li rdf:resource="urn:miriam:lipidmaps:LMFA03020024"/></rdf:Bag></bqbiol:is></rdf:Description></rdf:RDF></annotation></species>
<species metaid="metaid_M_m00326r" id="M_m00326r" name="12-keto-LTB4" compartment="C_r" initialAmount="0" boundaryCondition="false" sboTerm="SBO:0000299"><notes><body xmlns="http://www.w3.org/1999/xhtml"><p>FORMULA: C20H30O4</p></body></notes><annotation><rdf:RDF xmlns:rdf="http://www.w3.org/1999/02/22-rdf-syntax-ns#" xmlns:dc="http://purl.org/dc/elements/1.1/" xmlns:dcterms="http://purl.org/dc/terms/" xmlns:vCard="http://www.w3.org/2001/vcard-rdf/3.0#" xmlns:bqbiol="http://biomodels.net/biology-qualifiers/" xmlns:bqmodel="http://biomodels.net/model-qualifiers/"><rdf:Description rdf:about="#metaid_M_m00326r"><bqbiol:is><rdf:Bag><rdf:li rdf:resource="urn:miriam:lipidmaps:LMFA03020024"/></rdf:Bag></bqbiol:is></rdf:Description></rdf:RDF></annotation></species>
<species metaid="metaid_M_m00327c" id="M_m00327c" name="12-O-D-glucuronoside-13-hydroxyoctadec-(9Z)-enoate" compartment="C_c" initialAmount="0" boundaryCondition="false" sboTerm="SBO:0000299"><notes><body xmlns="http://www.w3.org/1999/xhtml"><p>FORMULA: C24H42O10</p></body></notes></species>
<species metaid="metaid_M_m00327r" id="M_m00327r" name="12-O-D-glucuronoside-13-hydroxyoctadec-(9Z)-enoate" compartment="C_r" initialAmount="0" boundaryCondition="false" sboTerm="SBO:0000299"><notes><body xmlns="http://www.w3.org/1999/xhtml"><p>FORMULA: C24H42O10</p></body></notes></species>
<species metaid="metaid_M_m00328c" id="M_m00328c" name="12-oxo-10,11-dihydro-20-COOH-LTB4" compartment="C_c" initialAmount="0" boundaryCondition="false" sboTerm="SBO:0000299"><notes><body xmlns="http://www.w3.org/1999/xhtml"><p>FORMULA: C20H30O6</p></body></notes></species>
<species metaid="metaid_M_m00329c" id="M_m00329c" name="12-oxo-20-carboxy-LTB4" compartment="C_c" initialAmount="0" boundaryCondition="false" sboTerm="SBO:0000299"><notes><body xmlns="http://www.w3.org/1999/xhtml"><p>FORMULA: C20H28O6</p></body></notes></species>
<species metaid="metaid_M_m00330c" id="M_m00330c" name="12-oxo-20-dihydroxy-LTB4" compartment="C_c" initialAmount="0" boundaryCondition="false" sboTerm="SBO:0000299"><notes><body xmlns="http://www.w3.org/1999/xhtml"><p>FORMULA: C20H30O6</p></body></notes></species>
<species metaid="metaid_M_m00331c" id="M_m00331c" name="12-oxo-20-hydroxy-LTB4" compartment="C_c" initialAmount="0" boundaryCondition="false" sboTerm="SBO:0000299"><notes><body xmlns="http://www.w3.org/1999/xhtml"><p>FORMULA: C20H30O5</p></body></notes></species>
<species metaid="metaid_M_m00332c" id="M_m00332c" name="12-oxo-20-trihydroxy-LTB4" compartment="C_c" initialAmount="0" boundaryCondition="false" sboTerm="SBO:0000299"><notes><body xmlns="http://www.w3.org/1999/xhtml"><p>FORMULA: C20H30O7</p></body></notes></species>
<species metaid="metaid_M_m00333c" id="M_m00333c" name="12-oxo-c-LTB3" compartment="C_c" initialAmount="0" boundaryCondition="false" sboTerm="SBO:0000299"><notes><body xmlns="http://www.w3.org/1999/xhtml"><p>FORMULA: C30H47N3O10S</p></body></notes></species>
<species metaid="metaid_M_m00333m" id="M_m00333m" name="12-oxo-c-LTB3" compartment="C_m" initialAmount="0" boundaryCondition="false" sboTerm="SBO:0000299"><notes><body xmlns="http://www.w3.org/1999/xhtml"><p>FORMULA: C30H47N3O10S</p></body></notes></species>
<species metaid="metaid_M_m00333p" id="M_m00333p" name="12-oxo-c-LTB3" compartment="C_p" initialAmount="0" boundaryCondition="false" sboTerm="SBO:0000299"><notes><body xmlns="http://www.w3.org/1999/xhtml"><p>FORMULA: C30H47N3O10S</p></body></notes></species>
<species metaid="metaid_M_m00333r" id="M_m00333r" name="12-oxo-c-LTB3" compartment="C_r" initialAmount="0" boundaryCondition="false" sboTerm="SBO:0000299"><notes><body xmlns="http://www.w3.org/1999/xhtml"><p>FORMULA: C30H47N3O10S</p></body></notes></species>
<species metaid="metaid_M_m00334c" id="M_m00334c" name="12-oxoETE" compartment="C_c" initialAmount="0" boundaryCondition="false" sboTerm="SBO:0000299"><notes><body xmlns="http://www.w3.org/1999/xhtml"><p>FORMULA: C20H30O3</p></body></notes><annotation><rdf:RDF xmlns:rdf="http://www.w3.org/1999/02/22-rdf-syntax-ns#" xmlns:dc="http://purl.org/dc/elements/1.1/" xmlns:dcterms="http://purl.org/dc/terms/" xmlns:vCard="http://www.w3.org/2001/vcard-rdf/3.0#" xmlns:bqbiol="http://biomodels.net/biology-qualifiers/" xmlns:bqmodel="http://biomodels.net/model-qualifiers/"><rdf:Description rdf:about="#metaid_M_m00334c"><bqbiol:is><rdf:Bag><rdf:li rdf:resource="urn:miriam:lipidmaps:LMFA03060019"/></rdf:Bag></bqbiol:is></rdf:Description></rdf:RDF></annotation></species>
<species metaid="metaid_M_m00336c" id="M_m00336c" name="13(S)-HODE" compartment="C_c" initialAmount="0" boundaryCondition="false" sboTerm="SBO:0000299"><notes><body xmlns="http://www.w3.org/1999/xhtml"><p>FORMULA: C18H32O3</p></body></notes><annotation><rdf:RDF xmlns:rdf="http://www.w3.org/1999/02/22-rdf-syntax-ns#" xmlns:dc="http://purl.org/dc/elements/1.1/" xmlns:dcterms="http://purl.org/dc/terms/" xmlns:vCard="http://www.w3.org/2001/vcard-rdf/3.0#" xmlns:bqbiol="http://biomodels.net/biology-qualifiers/" xmlns:bqmodel="http://biomodels.net/model-qualifiers/"><rdf:Description rdf:about="#metaid_M_m00336c"><bqbiol:is><rdf:Bag><rdf:li rdf:resource="urn:miriam:obo.chebi:CHEBI:34154"/></rdf:Bag></bqbiol:is></rdf:Description></rdf:RDF></annotation></species>
<species metaid="metaid_M_m00337c" id="M_m00337c" name="13(S)-HPODE" compartment="C_c" initialAmount="0" boundaryCondition="false" sboTerm="SBO:0000299"><notes><body xmlns="http://www.w3.org/1999/xhtml"><p>FORMULA: C18H32O4</p></body></notes><annotation><rdf:RDF xmlns:rdf="http://www.w3.org/1999/02/22-rdf-syntax-ns#" xmlns:dc="http://purl.org/dc/elements/1.1/" xmlns:dcterms="http://purl.org/dc/terms/" xmlns:vCard="http://www.w3.org/2001/vcard-rdf/3.0#" xmlns:bqbiol="http://biomodels.net/biology-qualifiers/" xmlns:bqmodel="http://biomodels.net/model-qualifiers/"><rdf:Description rdf:about="#metaid_M_m00337c"><bqbiol:is><rdf:Bag><rdf:li rdf:resource="urn:miriam:obo.chebi:CHEBI:15655"/></rdf:Bag></bqbiol:is></rdf:Description></rdf:RDF></annotation></species>
<species metaid="metaid_M_m00339c" id="M_m00339c" name="13,14-dihydro-15-oxo-lipoxin A4" compartment="C_c" initialAmount="0" boundaryCondition="false" sboTerm="SBO:0000299"><notes><body xmlns="http://www.w3.org/1999/xhtml"><p>FORMULA: C20H32O5</p></body></notes><annotation><rdf:RDF xmlns:rdf="http://www.w3.org/1999/02/22-rdf-syntax-ns#" xmlns:dc="http://purl.org/dc/elements/1.1/" xmlns:dcterms="http://purl.org/dc/terms/" xmlns:vCard="http://www.w3.org/2001/vcard-rdf/3.0#" xmlns:bqbiol="http://biomodels.net/biology-qualifiers/" xmlns:bqmodel="http://biomodels.net/model-qualifiers/"><rdf:Description rdf:about="#metaid_M_m00339c"><bqbiol:is><rdf:Bag><rdf:li rdf:resource="urn:miriam:lipidmaps:LMFA03040008"/></rdf:Bag></bqbiol:is></rdf:Description></rdf:RDF></annotation></species>
<species metaid="metaid_M_m00340c" id="M_m00340c" name="13,14-dihydro-lipoxin A4" compartment="C_c" initialAmount="0" boundaryCondition="false" sboTerm="SBO:0000299"><notes><body xmlns="http://www.w3.org/1999/xhtml"><p>FORMULA: C20H34O5</p></body></notes></species>
<species metaid="metaid_M_m00341c" id="M_m00341c" name="13,16,19-docosatrienoic acid" compartment="C_c" initialAmount="0" boundaryCondition="false" sboTerm="SBO:0000299"><notes><body xmlns="http://www.w3.org/1999/xhtml"><p>FORMULA: C22H38O2</p></body></notes><annotation><rdf:RDF xmlns:rdf="http://www.w3.org/1999/02/22-rdf-syntax-ns#" xmlns:dc="http://purl.org/dc/elements/1.1/" xmlns:dcterms="http://purl.org/dc/terms/" xmlns:vCard="http://www.w3.org/2001/vcard-rdf/3.0#" xmlns:bqbiol="http://biomodels.net/biology-qualifiers/" xmlns:bqmodel="http://biomodels.net/model-qualifiers/"><rdf:Description rdf:about="#metaid_M_m00341c"><bqbiol:is><rdf:Bag><rdf:li rdf:resource="urn:miriam:kegg.compound:C16534"/></rdf:Bag></bqbiol:is></rdf:Description></rdf:RDF></annotation></species>
<species metaid="metaid_M_m00341r" id="M_m00341r" name="13,16,19-docosatrienoic acid" compartment="C_r" initialAmount="0" boundaryCondition="false" sboTerm="SBO:0000299"><notes><body xmlns="http://www.w3.org/1999/xhtml"><p>FORMULA: C22H38O2</p></body></notes><annotation><rdf:RDF xmlns:rdf="http://www.w3.org/1999/02/22-rdf-syntax-ns#" xmlns:dc="http://purl.org/dc/elements/1.1/" xmlns:dcterms="http://purl.org/dc/terms/" xmlns:vCard="http://www.w3.org/2001/vcard-rdf/3.0#" xmlns:bqbiol="http://biomodels.net/biology-qualifiers/" xmlns:bqmodel="http://biomodels.net/model-qualifiers/"><rdf:Description rdf:about="#metaid_M_m00341r"><bqbiol:is><rdf:Bag><rdf:li rdf:resource="urn:miriam:kegg.compound:C16534"/></rdf:Bag></bqbiol:is></rdf:Description></rdf:RDF></annotation></species>
<species metaid="metaid_M_m00341s" id="M_m00341s" name="13,16,19-docosatrienoic acid" compartment="C_s" initialAmount="0" boundaryCondition="false" sboTerm="SBO:0000299"><notes><body xmlns="http://www.w3.org/1999/xhtml"><p>FORMULA: C22H38O2</p></body></notes><annotation><rdf:RDF xmlns:rdf="http://www.w3.org/1999/02/22-rdf-syntax-ns#" xmlns:dc="http://purl.org/dc/elements/1.1/" xmlns:dcterms="http://purl.org/dc/terms/" xmlns:vCard="http://www.w3.org/2001/vcard-rdf/3.0#" xmlns:bqbiol="http://biomodels.net/biology-qualifiers/" xmlns:bqmodel="http://biomodels.net/model-qualifiers/"><rdf:Description rdf:about="#metaid_M_m00341s"><bqbiol:is><rdf:Bag><rdf:li rdf:resource="urn:miriam:kegg.compound:C16534"/></rdf:Bag></bqbiol:is></rdf:Description></rdf:RDF></annotation></species>
<species metaid="metaid_M_m00342c" id="M_m00342c" name="13,16,19-docosatrienoylcarnitine" compartment="C_c" initialAmount="0" boundaryCondition="false" sboTerm="SBO:0000299"><notes><body xmlns="http://www.w3.org/1999/xhtml"><p>FORMULA: C29H51NO4</p></body></notes></species>
<species metaid="metaid_M_m00342m" id="M_m00342m" name="13,16,19-docosatrienoylcarnitine" compartment="C_m" initialAmount="0" boundaryCondition="false" sboTerm="SBO:0000299"><notes><body xmlns="http://www.w3.org/1999/xhtml"><p>FORMULA: C29H51NO4</p></body></notes></species>
<species metaid="metaid_M_m00342r" id="M_m00342r" name="13,16,19-docosatrienoylcarnitine" compartment="C_r" initialAmount="0" boundaryCondition="false" sboTerm="SBO:0000299"><notes><body xmlns="http://www.w3.org/1999/xhtml"><p>FORMULA: C29H51NO4</p></body></notes></species>
<species metaid="metaid_M_m00343c" id="M_m00343c" name="13,16,19-docosatrienoyl-CoA" compartment="C_c" initialAmount="0" boundaryCondition="false" sboTerm="SBO:0000299"><notes><body xmlns="http://www.w3.org/1999/xhtml"><p>FORMULA: C43H72N7O17P3S</p></body></notes></species>
<species metaid="metaid_M_m00343m" id="M_m00343m" name="13,16,19-docosatrienoyl-CoA" compartment="C_m" initialAmount="0" boundaryCondition="false" sboTerm="SBO:0000299"><notes><body xmlns="http://www.w3.org/1999/xhtml"><p>FORMULA: C43H72N7O17P3S</p></body></notes></species>
<species metaid="metaid_M_m00343r" id="M_m00343r" name="13,16,19-docosatrienoyl-CoA" compartment="C_r" initialAmount="0" boundaryCondition="false" sboTerm="SBO:0000299"><notes><body xmlns="http://www.w3.org/1999/xhtml"><p>FORMULA: C43H72N7O17P3S</p></body></notes></species>
<species metaid="metaid_M_m00344c" id="M_m00344c" name="13-carboxy-alpha-tocopherol" compartment="C_c" initialAmount="0" boundaryCondition="false" sboTerm="SBO:0000299"><notes><body xmlns="http://www.w3.org/1999/xhtml"><p>FORMULA: C29H48O4</p></body></notes></species>
<species metaid="metaid_M_m00344m" id="M_m00344m" name="13-carboxy-alpha-tocopherol" compartment="C_m" initialAmount="0" boundaryCondition="false" sboTerm="SBO:0000299"><notes><body xmlns="http://www.w3.org/1999/xhtml"><p>FORMULA: C29H48O4</p></body></notes></species>
<species metaid="metaid_M_m00345c" id="M_m00345c" name="13-carboxy-alpha-tocotrienol" compartment="C_c" initialAmount="0" boundaryCondition="false" sboTerm="SBO:0000299"><notes><body xmlns="http://www.w3.org/1999/xhtml"><p>FORMULA: C29H42O4</p></body></notes></species>
<species metaid="metaid_M_m00345m" id="M_m00345m" name="13-carboxy-alpha-tocotrienol" compartment="C_m" initialAmount="0" boundaryCondition="false" sboTerm="SBO:0000299"><notes><body xmlns="http://www.w3.org/1999/xhtml"><p>FORMULA: C29H42O4</p></body></notes></species>
<species metaid="metaid_M_m00346c" id="M_m00346c" name="13-carboxy-gamma-tocopherol" compartment="C_c" initialAmount="0" boundaryCondition="false" sboTerm="SBO:0000299"><notes><body xmlns="http://www.w3.org/1999/xhtml"><p>FORMULA: C28H46O4</p></body></notes></species>
<species metaid="metaid_M_m00346m" id="M_m00346m" name="13-carboxy-gamma-tocopherol" compartment="C_m" initialAmount="0" boundaryCondition="false" sboTerm="SBO:0000299"><notes><body xmlns="http://www.w3.org/1999/xhtml"><p>FORMULA: C28H46O4</p></body></notes></species>
<species metaid="metaid_M_m00347c" id="M_m00347c" name="13-carboxy-gamma-tocotrienol" compartment="C_c" initialAmount="0" boundaryCondition="false" sboTerm="SBO:0000299"><notes><body xmlns="http://www.w3.org/1999/xhtml"><p>FORMULA: C28H40O4</p></body></notes></species>
<species metaid="metaid_M_m00347m" id="M_m00347m" name="13-carboxy-gamma-tocotrienol" compartment="C_m" initialAmount="0" boundaryCondition="false" sboTerm="SBO:0000299"><notes><body xmlns="http://www.w3.org/1999/xhtml"><p>FORMULA: C28H40O4</p></body></notes></species>
<species metaid="metaid_M_m00349c" id="M_m00349c" name="13-cis-retinal" compartment="C_c" initialAmount="0" boundaryCondition="false" sboTerm="SBO:0000299"><notes><body xmlns="http://www.w3.org/1999/xhtml"><p>FORMULA: C20H28O</p></body></notes><annotation><rdf:RDF xmlns:rdf="http://www.w3.org/1999/02/22-rdf-syntax-ns#" xmlns:dc="http://purl.org/dc/elements/1.1/" xmlns:dcterms="http://purl.org/dc/terms/" xmlns:vCard="http://www.w3.org/2001/vcard-rdf/3.0#" xmlns:bqbiol="http://biomodels.net/biology-qualifiers/" xmlns:bqmodel="http://biomodels.net/model-qualifiers/"><rdf:Description rdf:about="#metaid_M_m00349c"><bqbiol:is><rdf:Bag><rdf:li rdf:resource="urn:miriam:obo.chebi:CHEBI:45487"/></rdf:Bag></bqbiol:is></rdf:Description></rdf:RDF></annotation></species>
<species metaid="metaid_M_m00349r" id="M_m00349r" name="13-cis-retinal" compartment="C_r" initialAmount="0" boundaryCondition="false" sboTerm="SBO:0000299"><notes><body xmlns="http://www.w3.org/1999/xhtml"><p>FORMULA: C20H28O</p></body></notes><annotation><rdf:RDF xmlns:rdf="http://www.w3.org/1999/02/22-rdf-syntax-ns#" xmlns:dc="http://purl.org/dc/elements/1.1/" xmlns:dcterms="http://purl.org/dc/terms/" xmlns:vCard="http://www.w3.org/2001/vcard-rdf/3.0#" xmlns:bqbiol="http://biomodels.net/biology-qualifiers/" xmlns:bqmodel="http://biomodels.net/model-qualifiers/"><rdf:Description rdf:about="#metaid_M_m00349r"><bqbiol:is><rdf:Bag><rdf:li rdf:resource="urn:miriam:obo.chebi:CHEBI:45487"/></rdf:Bag></bqbiol:is></rdf:Description></rdf:RDF></annotation></species>
<species metaid="metaid_M_m00350c" id="M_m00350c" name="13-cis-retinoate" compartment="C_c" initialAmount="0" boundaryCondition="false" sboTerm="SBO:0000299"><notes><body xmlns="http://www.w3.org/1999/xhtml"><p>FORMULA: C20H28O2</p></body></notes><annotation><rdf:RDF xmlns:rdf="http://www.w3.org/1999/02/22-rdf-syntax-ns#" xmlns:dc="http://purl.org/dc/elements/1.1/" xmlns:dcterms="http://purl.org/dc/terms/" xmlns:vCard="http://www.w3.org/2001/vcard-rdf/3.0#" xmlns:bqbiol="http://biomodels.net/biology-qualifiers/" xmlns:bqmodel="http://biomodels.net/model-qualifiers/"><rdf:Description rdf:about="#metaid_M_m00350c"><bqbiol:is><rdf:Bag><rdf:li rdf:resource="urn:miriam:kegg.compound:D00348"/></rdf:Bag></bqbiol:is></rdf:Description></rdf:RDF></annotation></species>
<species metaid="metaid_M_m00350r" id="M_m00350r" name="13-cis-retinoate" compartment="C_r" initialAmount="0" boundaryCondition="false" sboTerm="SBO:0000299"><notes><body xmlns="http://www.w3.org/1999/xhtml"><p>FORMULA: C20H28O2</p></body></notes><annotation><rdf:RDF xmlns:rdf="http://www.w3.org/1999/02/22-rdf-syntax-ns#" xmlns:dc="http://purl.org/dc/elements/1.1/" xmlns:dcterms="http://purl.org/dc/terms/" xmlns:vCard="http://www.w3.org/2001/vcard-rdf/3.0#" xmlns:bqbiol="http://biomodels.net/biology-qualifiers/" xmlns:bqmodel="http://biomodels.net/model-qualifiers/"><rdf:Description rdf:about="#metaid_M_m00350r"><bqbiol:is><rdf:Bag><rdf:li rdf:resource="urn:miriam:kegg.compound:D00348"/></rdf:Bag></bqbiol:is></rdf:Description></rdf:RDF></annotation></species>
<species metaid="metaid_M_m00351c" id="M_m00351c" name="13-cis-retinol" compartment="C_c" initialAmount="0" boundaryCondition="false" sboTerm="SBO:0000299"><notes><body xmlns="http://www.w3.org/1999/xhtml"><p>FORMULA: C20H30O</p></body></notes></species>
<species metaid="metaid_M_m00352r" id="M_m00352r" name="13-cis-retinoyl-beta-D-glucuronide" compartment="C_r" initialAmount="0" boundaryCondition="false" sboTerm="SBO:0000299"><notes><body xmlns="http://www.w3.org/1999/xhtml"><p>FORMULA: C26H36O8</p></body></notes></species>
<species metaid="metaid_M_m00353c" id="M_m00353c" name="13-cis-retinoyl-glucuronide" compartment="C_c" initialAmount="0" boundaryCondition="false" sboTerm="SBO:0000299"><notes><body xmlns="http://www.w3.org/1999/xhtml"><p>FORMULA: C26H36O8</p></body></notes></species>
<species metaid="metaid_M_m00353r" id="M_m00353r" name="13-cis-retinoyl-glucuronide" compartment="C_r" initialAmount="0" boundaryCondition="false" sboTerm="SBO:0000299"><notes><body xmlns="http://www.w3.org/1999/xhtml"><p>FORMULA: C26H36O8</p></body></notes></species>
<species metaid="metaid_M_m00354c" id="M_m00354c" name="13-HETE" compartment="C_c" initialAmount="0" boundaryCondition="false" sboTerm="SBO:0000299"><notes><body xmlns="http://www.w3.org/1999/xhtml"><p>FORMULA: C20H32O3</p></body></notes></species>
<species metaid="metaid_M_m00356c" id="M_m00356c" name="13-hydroxy-alpha-tocopherol" compartment="C_c" initialAmount="0" boundaryCondition="false" sboTerm="SBO:0000299"><notes><body xmlns="http://www.w3.org/1999/xhtml"><p>FORMULA: C29H50O3</p></body></notes></species>
<species metaid="metaid_M_m00357c" id="M_m00357c" name="13-hydroxy-alpha-tocotrienol" compartment="C_c" initialAmount="0" boundaryCondition="false" sboTerm="SBO:0000299"><notes><body xmlns="http://www.w3.org/1999/xhtml"><p>FORMULA: C29H44O3</p></body></notes></species>
<species metaid="metaid_M_m00360c" id="M_m00360c" name="13-hydroxy-gamma-tocopherol" compartment="C_c" initialAmount="0" boundaryCondition="false" sboTerm="SBO:0000299"><notes><body xmlns="http://www.w3.org/1999/xhtml"><p>FORMULA: C28H48O3</p></body></notes></species>
<species metaid="metaid_M_m00361c" id="M_m00361c" name="13-hydroxy-gamma-tocotrienol" compartment="C_c" initialAmount="0" boundaryCondition="false" sboTerm="SBO:0000299"><notes><body xmlns="http://www.w3.org/1999/xhtml"><p>FORMULA: C28H42O3</p></body></notes></species>
<species metaid="metaid_M_m00364c" id="M_m00364c" name="14,15-DHET" compartment="C_c" initialAmount="0" boundaryCondition="false" sboTerm="SBO:0000299"><notes><body xmlns="http://www.w3.org/1999/xhtml"><p>FORMULA: C20H34O4</p></body></notes><annotation><rdf:RDF xmlns:rdf="http://www.w3.org/1999/02/22-rdf-syntax-ns#" xmlns:dc="http://purl.org/dc/elements/1.1/" xmlns:dcterms="http://purl.org/dc/terms/" xmlns:vCard="http://www.w3.org/2001/vcard-rdf/3.0#" xmlns:bqbiol="http://biomodels.net/biology-qualifiers/" xmlns:bqmodel="http://biomodels.net/model-qualifiers/"><rdf:Description rdf:about="#metaid_M_m00364c"><bqbiol:is><rdf:Bag><rdf:li rdf:resource="urn:miriam:lipidmaps:LMFA03050010"/></rdf:Bag></bqbiol:is></rdf:Description></rdf:RDF></annotation></species>
<species metaid="metaid_M_m00366c" id="M_m00366c" name="14,15-EET" compartment="C_c" initialAmount="0" boundaryCondition="false" sboTerm="SBO:0000299"><notes><body xmlns="http://www.w3.org/1999/xhtml"><p>FORMULA: C20H32O3</p></body></notes><annotation><rdf:RDF xmlns:rdf="http://www.w3.org/1999/02/22-rdf-syntax-ns#" xmlns:dc="http://purl.org/dc/elements/1.1/" xmlns:dcterms="http://purl.org/dc/terms/" xmlns:vCard="http://www.w3.org/2001/vcard-rdf/3.0#" xmlns:bqbiol="http://biomodels.net/biology-qualifiers/" xmlns:bqmodel="http://biomodels.net/model-qualifiers/"><rdf:Description rdf:about="#metaid_M_m00366c"><bqbiol:is><rdf:Bag><rdf:li rdf:resource="urn:miriam:kegg.compound:C14771"/></rdf:Bag></bqbiol:is></rdf:Description></rdf:RDF></annotation></species>
<species metaid="metaid_M_m00366r" id="M_m00366r" name="14,15-EET" compartment="C_r" initialAmount="0" boundaryCondition="false" sboTerm="SBO:0000299"><notes><body xmlns="http://www.w3.org/1999/xhtml"><p>FORMULA: C20H32O3</p></body></notes><annotation><rdf:RDF xmlns:rdf="http://www.w3.org/1999/02/22-rdf-syntax-ns#" xmlns:dc="http://purl.org/dc/elements/1.1/" xmlns:dcterms="http://purl.org/dc/terms/" xmlns:vCard="http://www.w3.org/2001/vcard-rdf/3.0#" xmlns:bqbiol="http://biomodels.net/biology-qualifiers/" xmlns:bqmodel="http://biomodels.net/model-qualifiers/"><rdf:Description rdf:about="#metaid_M_m00366r"><bqbiol:is><rdf:Bag><rdf:li rdf:resource="urn:miriam:kegg.compound:C14771"/></rdf:Bag></bqbiol:is></rdf:Description></rdf:RDF></annotation></species>
<species metaid="metaid_M_m00373c" id="M_m00373c" name="15(R)-HEPE" compartment="C_c" initialAmount="0" boundaryCondition="false" sboTerm="SBO:0000299"><notes><body xmlns="http://www.w3.org/1999/xhtml"><p>FORMULA: C20H30O3</p></body></notes><annotation><rdf:RDF xmlns:rdf="http://www.w3.org/1999/02/22-rdf-syntax-ns#" xmlns:dc="http://purl.org/dc/elements/1.1/" xmlns:dcterms="http://purl.org/dc/terms/" xmlns:vCard="http://www.w3.org/2001/vcard-rdf/3.0#" xmlns:bqbiol="http://biomodels.net/biology-qualifiers/" xmlns:bqmodel="http://biomodels.net/model-qualifiers/"><rdf:Description rdf:about="#metaid_M_m00373c"><bqbiol:is><rdf:Bag><rdf:li rdf:resource="urn:miriam:lipidmaps:LMFA03070037"/></rdf:Bag></bqbiol:is></rdf:Description></rdf:RDF></annotation></species>
<species metaid="metaid_M_m00373r" id="M_m00373r" name="15(R)-HEPE" compartment="C_r" initialAmount="0" boundaryCondition="false" sboTerm="SBO:0000299"><notes><body xmlns="http://www.w3.org/1999/xhtml"><p>FORMULA: C20H30O3</p></body></notes><annotation><rdf:RDF xmlns:rdf="http://www.w3.org/1999/02/22-rdf-syntax-ns#" xmlns:dc="http://purl.org/dc/elements/1.1/" xmlns:dcterms="http://purl.org/dc/terms/" xmlns:vCard="http://www.w3.org/2001/vcard-rdf/3.0#" xmlns:bqbiol="http://biomodels.net/biology-qualifiers/" xmlns:bqmodel="http://biomodels.net/model-qualifiers/"><rdf:Description rdf:about="#metaid_M_m00373r"><bqbiol:is><rdf:Bag><rdf:li rdf:resource="urn:miriam:lipidmaps:LMFA03070037"/></rdf:Bag></bqbiol:is></rdf:Description></rdf:RDF></annotation></species>
<species metaid="metaid_M_m00374c" id="M_m00374c" name="15(R)-HETE" compartment="C_c" initialAmount="0" boundaryCondition="false" sboTerm="SBO:0000299"><notes><body xmlns="http://www.w3.org/1999/xhtml"><p>FORMULA: C20H32O3</p></body></notes><annotation><rdf:RDF xmlns:rdf="http://www.w3.org/1999/02/22-rdf-syntax-ns#" xmlns:dc="http://purl.org/dc/elements/1.1/" xmlns:dcterms="http://purl.org/dc/terms/" xmlns:vCard="http://www.w3.org/2001/vcard-rdf/3.0#" xmlns:bqbiol="http://biomodels.net/biology-qualifiers/" xmlns:bqmodel="http://biomodels.net/model-qualifiers/"><rdf:Description rdf:about="#metaid_M_m00374c"><bqbiol:is><rdf:Bag><rdf:li rdf:resource="urn:miriam:lipidmaps:LMFA03060030"/></rdf:Bag></bqbiol:is></rdf:Description></rdf:RDF></annotation></species>
<species metaid="metaid_M_m00374p" id="M_m00374p" name="15(R)-HETE" compartment="C_p" initialAmount="0" boundaryCondition="false" sboTerm="SBO:0000299"><notes><body xmlns="http://www.w3.org/1999/xhtml"><p>FORMULA: C20H32O3</p></body></notes><annotation><rdf:RDF xmlns:rdf="http://www.w3.org/1999/02/22-rdf-syntax-ns#" xmlns:dc="http://purl.org/dc/elements/1.1/" xmlns:dcterms="http://purl.org/dc/terms/" xmlns:vCard="http://www.w3.org/2001/vcard-rdf/3.0#" xmlns:bqbiol="http://biomodels.net/biology-qualifiers/" xmlns:bqmodel="http://biomodels.net/model-qualifiers/"><rdf:Description rdf:about="#metaid_M_m00374p"><bqbiol:is><rdf:Bag><rdf:li rdf:resource="urn:miriam:lipidmaps:LMFA03060030"/></rdf:Bag></bqbiol:is></rdf:Description></rdf:RDF></annotation></species>
<species metaid="metaid_M_m00374r" id="M_m00374r" name="15(R)-HETE" compartment="C_r" initialAmount="0" boundaryCondition="false" sboTerm="SBO:0000299"><notes><body xmlns="http://www.w3.org/1999/xhtml"><p>FORMULA: C20H32O3</p></body></notes><annotation><rdf:RDF xmlns:rdf="http://www.w3.org/1999/02/22-rdf-syntax-ns#" xmlns:dc="http://purl.org/dc/elements/1.1/" xmlns:dcterms="http://purl.org/dc/terms/" xmlns:vCard="http://www.w3.org/2001/vcard-rdf/3.0#" xmlns:bqbiol="http://biomodels.net/biology-qualifiers/" xmlns:bqmodel="http://biomodels.net/model-qualifiers/"><rdf:Description rdf:about="#metaid_M_m00374r"><bqbiol:is><rdf:Bag><rdf:li rdf:resource="urn:miriam:lipidmaps:LMFA03060030"/></rdf:Bag></bqbiol:is></rdf:Description></rdf:RDF></annotation></species>
<species metaid="metaid_M_m00375c" id="M_m00375c" name="15(R)-HpEPE" compartment="C_c" initialAmount="0" boundaryCondition="false" sboTerm="SBO:0000299"><notes><body xmlns="http://www.w3.org/1999/xhtml"><p>FORMULA: C20H30O4</p></body></notes></species>
<species metaid="metaid_M_m00375r" id="M_m00375r" name="15(R)-HpEPE" compartment="C_r" initialAmount="0" boundaryCondition="false" sboTerm="SBO:0000299"><notes><body xmlns="http://www.w3.org/1999/xhtml"><p>FORMULA: C20H30O4</p></body></notes></species>
<species metaid="metaid_M_m00377c" id="M_m00377c" name="15(S)-HETE" compartment="C_c" initialAmount="0" boundaryCondition="false" sboTerm="SBO:0000299"><notes><body xmlns="http://www.w3.org/1999/xhtml"><p>FORMULA: C20H32O3</p></body></notes><annotation><rdf:RDF xmlns:rdf="http://www.w3.org/1999/02/22-rdf-syntax-ns#" xmlns:dc="http://purl.org/dc/elements/1.1/" xmlns:dcterms="http://purl.org/dc/terms/" xmlns:vCard="http://www.w3.org/2001/vcard-rdf/3.0#" xmlns:bqbiol="http://biomodels.net/biology-qualifiers/" xmlns:bqmodel="http://biomodels.net/model-qualifiers/"><rdf:Description rdf:about="#metaid_M_m00377c"><bqbiol:is><rdf:Bag><rdf:li rdf:resource="urn:miriam:lipidmaps:LMFA03060001"/></rdf:Bag></bqbiol:is></rdf:Description></rdf:RDF></annotation></species>
<species metaid="metaid_M_m00380c" id="M_m00380c" name="15(S)-HPETE" compartment="C_c" initialAmount="0" boundaryCondition="false" sboTerm="SBO:0000299"><notes><body xmlns="http://www.w3.org/1999/xhtml"><p>FORMULA: C20H32O4</p></body></notes><annotation><rdf:RDF xmlns:rdf="http://www.w3.org/1999/02/22-rdf-syntax-ns#" xmlns:dc="http://purl.org/dc/elements/1.1/" xmlns:dcterms="http://purl.org/dc/terms/" xmlns:vCard="http://www.w3.org/2001/vcard-rdf/3.0#" xmlns:bqbiol="http://biomodels.net/biology-qualifiers/" xmlns:bqmodel="http://biomodels.net/model-qualifiers/"><rdf:Description rdf:about="#metaid_M_m00380c"><bqbiol:is><rdf:Bag><rdf:li rdf:resource="urn:miriam:obo.chebi:CHEBI:15628"/></rdf:Bag></bqbiol:is></rdf:Description></rdf:RDF></annotation></species>
<species metaid="metaid_M_m00380n" id="M_m00380n" name="15(S)-HPETE" compartment="C_n" initialAmount="0" boundaryCondition="false" sboTerm="SBO:0000299"><notes><body xmlns="http://www.w3.org/1999/xhtml"><p>FORMULA: C20H32O4</p></body></notes><annotation><rdf:RDF xmlns:rdf="http://www.w3.org/1999/02/22-rdf-syntax-ns#" xmlns:dc="http://purl.org/dc/elements/1.1/" xmlns:dcterms="http://purl.org/dc/terms/" xmlns:vCard="http://www.w3.org/2001/vcard-rdf/3.0#" xmlns:bqbiol="http://biomodels.net/biology-qualifiers/" xmlns:bqmodel="http://biomodels.net/model-qualifiers/"><rdf:Description rdf:about="#metaid_M_m00380n"><bqbiol:is><rdf:Bag><rdf:li rdf:resource="urn:miriam:obo.chebi:CHEBI:15628"/></rdf:Bag></bqbiol:is></rdf:Description></rdf:RDF></annotation></species>
<species metaid="metaid_M_m00380p" id="M_m00380p" name="15(S)-HPETE" compartment="C_p" initialAmount="0" boundaryCondition="false" sboTerm="SBO:0000299"><notes><body xmlns="http://www.w3.org/1999/xhtml"><p>FORMULA: C20H32O4</p></body></notes><annotation><rdf:RDF xmlns:rdf="http://www.w3.org/1999/02/22-rdf-syntax-ns#" xmlns:dc="http://purl.org/dc/elements/1.1/" xmlns:dcterms="http://purl.org/dc/terms/" xmlns:vCard="http://www.w3.org/2001/vcard-rdf/3.0#" xmlns:bqbiol="http://biomodels.net/biology-qualifiers/" xmlns:bqmodel="http://biomodels.net/model-qualifiers/"><rdf:Description rdf:about="#metaid_M_m00380p"><bqbiol:is><rdf:Bag><rdf:li rdf:resource="urn:miriam:obo.chebi:CHEBI:15628"/></rdf:Bag></bqbiol:is></rdf:Description></rdf:RDF></annotation></species>
<species metaid="metaid_M_m00380r" id="M_m00380r" name="15(S)-HPETE" compartment="C_r" initialAmount="0" boundaryCondition="false" sboTerm="SBO:0000299"><notes><body xmlns="http://www.w3.org/1999/xhtml"><p>FORMULA: C20H32O4</p></body></notes><annotation><rdf:RDF xmlns:rdf="http://www.w3.org/1999/02/22-rdf-syntax-ns#" xmlns:dc="http://purl.org/dc/elements/1.1/" xmlns:dcterms="http://purl.org/dc/terms/" xmlns:vCard="http://www.w3.org/2001/vcard-rdf/3.0#" xmlns:bqbiol="http://biomodels.net/biology-qualifiers/" xmlns:bqmodel="http://biomodels.net/model-qualifiers/"><rdf:Description rdf:about="#metaid_M_m00380r"><bqbiol:is><rdf:Bag><rdf:li rdf:resource="urn:miriam:obo.chebi:CHEBI:15628"/></rdf:Bag></bqbiol:is></rdf:Description></rdf:RDF></annotation></species>
<species metaid="metaid_M_m00381c" id="M_m00381c" name="15-dehydro-prostaglandin D2" compartment="C_c" initialAmount="0" boundaryCondition="false" sboTerm="SBO:0000299"><notes><body xmlns="http://www.w3.org/1999/xhtml"><p>FORMULA: C20H30O5</p></body></notes><annotation><rdf:RDF xmlns:rdf="http://www.w3.org/1999/02/22-rdf-syntax-ns#" xmlns:dc="http://purl.org/dc/elements/1.1/" xmlns:dcterms="http://purl.org/dc/terms/" xmlns:vCard="http://www.w3.org/2001/vcard-rdf/3.0#" xmlns:bqbiol="http://biomodels.net/biology-qualifiers/" xmlns:bqmodel="http://biomodels.net/model-qualifiers/"><rdf:Description rdf:about="#metaid_M_m00381c"><bqbiol:is><rdf:Bag><rdf:li rdf:resource="urn:miriam:lipidmaps:LMFA03010206"/></rdf:Bag></bqbiol:is></rdf:Description></rdf:RDF></annotation></species>
<species metaid="metaid_M_m00386c" id="M_m00386c" name="15-epi-lipoxin A4" compartment="C_c" initialAmount="0" boundaryCondition="false" sboTerm="SBO:0000299"><notes><body xmlns="http://www.w3.org/1999/xhtml"><p>FORMULA: C20H32O5</p></body></notes></species>
<species metaid="metaid_M_m00386p" id="M_m00386p" name="15-epi-lipoxin A4" compartment="C_p" initialAmount="0" boundaryCondition="false" sboTerm="SBO:0000299"><notes><body xmlns="http://www.w3.org/1999/xhtml"><p>FORMULA: C20H32O5</p></body></notes></species>
<species metaid="metaid_M_m00386r" id="M_m00386r" name="15-epi-lipoxin A4" compartment="C_r" initialAmount="0" boundaryCondition="false" sboTerm="SBO:0000299"><notes><body xmlns="http://www.w3.org/1999/xhtml"><p>FORMULA: C20H32O5</p></body></notes></species>
<species metaid="metaid_M_m00387c" id="M_m00387c" name="15-epi-lipoxin A5" compartment="C_c" initialAmount="0" boundaryCondition="false" sboTerm="SBO:0000299"><notes><body xmlns="http://www.w3.org/1999/xhtml"><p>FORMULA: C20H29O5</p></body></notes></species>
<species metaid="metaid_M_m00387r" id="M_m00387r" name="15-epi-lipoxin A5" compartment="C_r" initialAmount="0" boundaryCondition="false" sboTerm="SBO:0000299"><notes><body xmlns="http://www.w3.org/1999/xhtml"><p>FORMULA: C20H29O5</p></body></notes></species>
<species metaid="metaid_M_m00388c" id="M_m00388c" name="15-epi-lipoxin B4" compartment="C_c" initialAmount="0" boundaryCondition="false" sboTerm="SBO:0000299"><notes><body xmlns="http://www.w3.org/1999/xhtml"><p>FORMULA: C20H32O5</p></body></notes></species>
<species metaid="metaid_M_m00388p" id="M_m00388p" name="15-epi-lipoxin B4" compartment="C_p" initialAmount="0" boundaryCondition="false" sboTerm="SBO:0000299"><notes><body xmlns="http://www.w3.org/1999/xhtml"><p>FORMULA: C20H32O5</p></body></notes></species>
<species metaid="metaid_M_m00388r" id="M_m00388r" name="15-epi-lipoxin B4" compartment="C_r" initialAmount="0" boundaryCondition="false" sboTerm="SBO:0000299"><notes><body xmlns="http://www.w3.org/1999/xhtml"><p>FORMULA: C20H32O5</p></body></notes></species>
<species metaid="metaid_M_m00389c" id="M_m00389c" name="15-epi-lipoxin B5" compartment="C_c" initialAmount="0" boundaryCondition="false" sboTerm="SBO:0000299"><notes><body xmlns="http://www.w3.org/1999/xhtml"><p>FORMULA: C20H30O5</p></body></notes></species>
<species metaid="metaid_M_m00389r" id="M_m00389r" name="15-epi-lipoxin B5" compartment="C_r" initialAmount="0" boundaryCondition="false" sboTerm="SBO:0000299"><notes><body xmlns="http://www.w3.org/1999/xhtml"><p>FORMULA: C20H30O5</p></body></notes></species>
<species metaid="metaid_M_m00390c" id="M_m00390c" name="15H-11,12-EETA" compartment="C_c" initialAmount="0" boundaryCondition="false" sboTerm="SBO:0000299"><notes><body xmlns="http://www.w3.org/1999/xhtml"><p>FORMULA: C20H32O4</p></body></notes><annotation><rdf:RDF xmlns:rdf="http://www.w3.org/1999/02/22-rdf-syntax-ns#" xmlns:dc="http://purl.org/dc/elements/1.1/" xmlns:dcterms="http://purl.org/dc/terms/" xmlns:vCard="http://www.w3.org/2001/vcard-rdf/3.0#" xmlns:bqbiol="http://biomodels.net/biology-qualifiers/" xmlns:bqmodel="http://biomodels.net/model-qualifiers/"><rdf:Description rdf:about="#metaid_M_m00390c"><bqbiol:is><rdf:Bag><rdf:li rdf:resource="urn:miriam:lipidmaps:LMFA03080007"/></rdf:Bag></bqbiol:is></rdf:Description></rdf:RDF></annotation></species>
<species metaid="metaid_M_m00391c" id="M_m00391c" name="15-HpETrE" compartment="C_c" initialAmount="0" boundaryCondition="false" sboTerm="SBO:0000299"><notes><body xmlns="http://www.w3.org/1999/xhtml"><p>FORMULA: C20H34O4</p></body></notes></species>
<species metaid="metaid_M_m00393c" id="M_m00393c" name="15-oxoETE" compartment="C_c" initialAmount="0" boundaryCondition="false" sboTerm="SBO:0000299"><notes><body xmlns="http://www.w3.org/1999/xhtml"><p>FORMULA: C20H30O3</p></body></notes><annotation><rdf:RDF xmlns:rdf="http://www.w3.org/1999/02/22-rdf-syntax-ns#" xmlns:dc="http://purl.org/dc/elements/1.1/" xmlns:dcterms="http://purl.org/dc/terms/" xmlns:vCard="http://www.w3.org/2001/vcard-rdf/3.0#" xmlns:bqbiol="http://biomodels.net/biology-qualifiers/" xmlns:bqmodel="http://biomodels.net/model-qualifiers/"><rdf:Description rdf:about="#metaid_M_m00393c"><bqbiol:is><rdf:Bag><rdf:li rdf:resource="urn:miriam:lipidmaps:LMFA03060051"/></rdf:Bag></bqbiol:is></rdf:Description></rdf:RDF></annotation></species>
<species metaid="metaid_M_m00394c" id="M_m00394c" name="15-oxo-lipoxin A4" compartment="C_c" initialAmount="0" boundaryCondition="false" sboTerm="SBO:0000299"><notes><body xmlns="http://www.w3.org/1999/xhtml"><p>FORMULA: C20H30O5</p></body></notes><annotation><rdf:RDF xmlns:rdf="http://www.w3.org/1999/02/22-rdf-syntax-ns#" xmlns:dc="http://purl.org/dc/elements/1.1/" xmlns:dcterms="http://purl.org/dc/terms/" xmlns:vCard="http://www.w3.org/2001/vcard-rdf/3.0#" xmlns:bqbiol="http://biomodels.net/biology-qualifiers/" xmlns:bqmodel="http://biomodels.net/model-qualifiers/"><rdf:Description rdf:about="#metaid_M_m00394c"><bqbiol:is><rdf:Bag><rdf:li rdf:resource="urn:miriam:lipidmaps:LMFA03040009"/></rdf:Bag></bqbiol:is></rdf:Description></rdf:RDF></annotation></species>
<species metaid="metaid_M_m00395c" id="M_m00395c" name="15-oxo-prostaglandin E2-glyceryl ester" compartment="C_c" initialAmount="0" boundaryCondition="false" sboTerm="SBO:0000299"><notes><body xmlns="http://www.w3.org/1999/xhtml"><p>FORMULA: C23H36O7</p></body></notes></species>
<species metaid="metaid_M_m00396c" id="M_m00396c" name="16(R)-HETE" compartment="C_c" initialAmount="0" boundaryCondition="false" sboTerm="SBO:0000299"><notes><body xmlns="http://www.w3.org/1999/xhtml"><p>FORMULA: C20H32O3</p></body></notes><annotation><rdf:RDF xmlns:rdf="http://www.w3.org/1999/02/22-rdf-syntax-ns#" xmlns:dc="http://purl.org/dc/elements/1.1/" xmlns:dcterms="http://purl.org/dc/terms/" xmlns:vCard="http://www.w3.org/2001/vcard-rdf/3.0#" xmlns:bqbiol="http://biomodels.net/biology-qualifiers/" xmlns:bqmodel="http://biomodels.net/model-qualifiers/"><rdf:Description rdf:about="#metaid_M_m00396c"><bqbiol:is><rdf:Bag><rdf:li rdf:resource="urn:miriam:lipidmaps:LMFA03060069"/></rdf:Bag></bqbiol:is></rdf:Description></rdf:RDF></annotation></species>
<species metaid="metaid_M_m00397p" id="M_m00397p" name="16(S)-hydroxy-18-oxo-18-CoA-LTE4" compartment="C_p" initialAmount="0" boundaryCondition="false" sboTerm="SBO:0000299"><notes><body xmlns="http://www.w3.org/1999/xhtml"><p>FORMULA: C42H67N8O23P3S2</p></body></notes></species>
<species metaid="metaid_M_m00398p" id="M_m00398p" name="16,18-oxo-18-CoA-dinor-LTE4" compartment="C_p" initialAmount="0" boundaryCondition="false" sboTerm="SBO:0000299"><notes><body xmlns="http://www.w3.org/1999/xhtml"><p>FORMULA: C42H65N8O23P3S2</p></body></notes></species>
<species metaid="metaid_M_m00399r" id="M_m00399r" name="16alpha-hydroxydehydroepiandrosterone" compartment="C_r" initialAmount="0" boundaryCondition="false" sboTerm="SBO:0000299"><notes><body xmlns="http://www.w3.org/1999/xhtml"><p>FORMULA: C19H28O3</p></body></notes><annotation><rdf:RDF xmlns:rdf="http://www.w3.org/1999/02/22-rdf-syntax-ns#" xmlns:dc="http://purl.org/dc/elements/1.1/" xmlns:dcterms="http://purl.org/dc/terms/" xmlns:vCard="http://www.w3.org/2001/vcard-rdf/3.0#" xmlns:bqbiol="http://biomodels.net/biology-qualifiers/" xmlns:bqmodel="http://biomodels.net/model-qualifiers/"><rdf:Description rdf:about="#metaid_M_m00399r"><bqbiol:is><rdf:Bag><rdf:li rdf:resource="urn:miriam:obo.chebi:CHEBI:27771"/></rdf:Bag></bqbiol:is></rdf:Description></rdf:RDF></annotation></species>
<species metaid="metaid_M_m00400c" id="M_m00400c" name="16alpha-hydroxyestrone" compartment="C_c" initialAmount="0" boundaryCondition="false" sboTerm="SBO:0000299"><notes><body xmlns="http://www.w3.org/1999/xhtml"><p>FORMULA: C18H22O3</p></body></notes><annotation><rdf:RDF xmlns:rdf="http://www.w3.org/1999/02/22-rdf-syntax-ns#" xmlns:dc="http://purl.org/dc/elements/1.1/" xmlns:dcterms="http://purl.org/dc/terms/" xmlns:vCard="http://www.w3.org/2001/vcard-rdf/3.0#" xmlns:bqbiol="http://biomodels.net/biology-qualifiers/" xmlns:bqmodel="http://biomodels.net/model-qualifiers/"><rdf:Description rdf:about="#metaid_M_m00400c"><bqbiol:is><rdf:Bag><rdf:li rdf:resource="urn:miriam:obo.chebi:CHEBI:776"/></rdf:Bag></bqbiol:is></rdf:Description></rdf:RDF></annotation></species>
<species metaid="metaid_M_m00400r" id="M_m00400r" name="16alpha-hydroxyestrone" compartment="C_r" initialAmount="0" boundaryCondition="false" sboTerm="SBO:0000299"><notes><body xmlns="http://www.w3.org/1999/xhtml"><p>FORMULA: C18H22O3</p></body></notes><annotation><rdf:RDF xmlns:rdf="http://www.w3.org/1999/02/22-rdf-syntax-ns#" xmlns:dc="http://purl.org/dc/elements/1.1/" xmlns:dcterms="http://purl.org/dc/terms/" xmlns:vCard="http://www.w3.org/2001/vcard-rdf/3.0#" xmlns:bqbiol="http://biomodels.net/biology-qualifiers/" xmlns:bqmodel="http://biomodels.net/model-qualifiers/"><rdf:Description rdf:about="#metaid_M_m00400r"><bqbiol:is><rdf:Bag><rdf:li rdf:resource="urn:miriam:obo.chebi:CHEBI:776"/></rdf:Bag></bqbiol:is></rdf:Description></rdf:RDF></annotation></species>
<species metaid="metaid_M_m00401p" id="M_m00401p" name="16e-18-oxo-18-CoA-dinor-LTE4" compartment="C_p" initialAmount="0" boundaryCondition="false" sboTerm="SBO:0000299"><notes><body xmlns="http://www.w3.org/1999/xhtml"><p>FORMULA: C42H65N8O22P3S2</p></body></notes></species>
<species metaid="metaid_M_m00402c" id="M_m00402c" name="16-glucuronide-estriol" compartment="C_c" initialAmount="0" boundaryCondition="false" sboTerm="SBO:0000299"><notes><body xmlns="http://www.w3.org/1999/xhtml"><p>FORMULA: C24H32O9</p></body></notes><annotation><rdf:RDF xmlns:rdf="http://www.w3.org/1999/02/22-rdf-syntax-ns#" xmlns:dc="http://purl.org/dc/elements/1.1/" xmlns:dcterms="http://purl.org/dc/terms/" xmlns:vCard="http://www.w3.org/2001/vcard-rdf/3.0#" xmlns:bqbiol="http://biomodels.net/biology-qualifiers/" xmlns:bqmodel="http://biomodels.net/model-qualifiers/"><rdf:Description rdf:about="#metaid_M_m00402c"><bqbiol:is><rdf:Bag><rdf:li rdf:resource="urn:miriam:kegg.compound:C05504"/></rdf:Bag></bqbiol:is></rdf:Description></rdf:RDF></annotation></species>
<species metaid="metaid_M_m00402r" id="M_m00402r" name="16-glucuronide-estriol" compartment="C_r" initialAmount="0" boundaryCondition="false" sboTerm="SBO:0000299"><notes><body xmlns="http://www.w3.org/1999/xhtml"><p>FORMULA: C24H32O9</p></body></notes><annotation><rdf:RDF xmlns:rdf="http://www.w3.org/1999/02/22-rdf-syntax-ns#" xmlns:dc="http://purl.org/dc/elements/1.1/" xmlns:dcterms="http://purl.org/dc/terms/" xmlns:vCard="http://www.w3.org/2001/vcard-rdf/3.0#" xmlns:bqbiol="http://biomodels.net/biology-qualifiers/" xmlns:bqmodel="http://biomodels.net/model-qualifiers/"><rdf:Description rdf:about="#metaid_M_m00402r"><bqbiol:is><rdf:Bag><rdf:li rdf:resource="urn:miriam:kegg.compound:C05504"/></rdf:Bag></bqbiol:is></rdf:Description></rdf:RDF></annotation></species>
<species metaid="metaid_M_m00402s" id="M_m00402s" name="16-glucuronide-estriol" compartment="C_s" initialAmount="0" boundaryCondition="false" sboTerm="SBO:0000299"><notes><body xmlns="http://www.w3.org/1999/xhtml"><p>FORMULA: C24H32O9</p></body></notes><annotation><rdf:RDF xmlns:rdf="http://www.w3.org/1999/02/22-rdf-syntax-ns#" xmlns:dc="http://purl.org/dc/elements/1.1/" xmlns:dcterms="http://purl.org/dc/terms/" xmlns:vCard="http://www.w3.org/2001/vcard-rdf/3.0#" xmlns:bqbiol="http://biomodels.net/biology-qualifiers/" xmlns:bqmodel="http://biomodels.net/model-qualifiers/"><rdf:Description rdf:about="#metaid_M_m00402s"><bqbiol:is><rdf:Bag><rdf:li rdf:resource="urn:miriam:kegg.compound:C05504"/></rdf:Bag></bqbiol:is></rdf:Description></rdf:RDF></annotation></species>
<species metaid="metaid_M_m00407c" id="M_m00407c" name="17alpha-hydroxypregnenolone sulfate" compartment="C_c" initialAmount="0" boundaryCondition="false" sboTerm="SBO:0000299"><notes><body xmlns="http://www.w3.org/1999/xhtml"><p>FORMULA: C21H32O6S</p></body></notes></species>
<species metaid="metaid_M_m00408c" id="M_m00408c" name="17alpha-hydroxypregnenolone" compartment="C_c" initialAmount="0" boundaryCondition="false" sboTerm="SBO:0000299"><notes><body xmlns="http://www.w3.org/1999/xhtml"><p>FORMULA: C21H32O3</p></body></notes><annotation><rdf:RDF xmlns:rdf="http://www.w3.org/1999/02/22-rdf-syntax-ns#" xmlns:dc="http://purl.org/dc/elements/1.1/" xmlns:dcterms="http://purl.org/dc/terms/" xmlns:vCard="http://www.w3.org/2001/vcard-rdf/3.0#" xmlns:bqbiol="http://biomodels.net/biology-qualifiers/" xmlns:bqmodel="http://biomodels.net/model-qualifiers/"><rdf:Description rdf:about="#metaid_M_m00408c"><bqbiol:is><rdf:Bag><rdf:li rdf:resource="urn:miriam:obo.chebi:CHEBI:28750"/></rdf:Bag></bqbiol:is></rdf:Description></rdf:RDF></annotation></species>
<species metaid="metaid_M_m00408r" id="M_m00408r" name="17alpha-hydroxypregnenolone" compartment="C_r" initialAmount="0" boundaryCondition="false" sboTerm="SBO:0000299"><notes><body xmlns="http://www.w3.org/1999/xhtml"><p>FORMULA: C21H32O3</p></body></notes><annotation><rdf:RDF xmlns:rdf="http://www.w3.org/1999/02/22-rdf-syntax-ns#" xmlns:dc="http://purl.org/dc/elements/1.1/" xmlns:dcterms="http://purl.org/dc/terms/" xmlns:vCard="http://www.w3.org/2001/vcard-rdf/3.0#" xmlns:bqbiol="http://biomodels.net/biology-qualifiers/" xmlns:bqmodel="http://biomodels.net/model-qualifiers/"><rdf:Description rdf:about="#metaid_M_m00408r"><bqbiol:is><rdf:Bag><rdf:li rdf:resource="urn:miriam:obo.chebi:CHEBI:28750"/></rdf:Bag></bqbiol:is></rdf:Description></rdf:RDF></annotation></species>
<species metaid="metaid_M_m00409c" id="M_m00409c" name="17alpha-hydroxyprogesterone" compartment="C_c" initialAmount="0" boundaryCondition="false" sboTerm="SBO:0000299"><notes><body xmlns="http://www.w3.org/1999/xhtml"><p>FORMULA: C21H30O3</p></body></notes><annotation><rdf:RDF xmlns:rdf="http://www.w3.org/1999/02/22-rdf-syntax-ns#" xmlns:dc="http://purl.org/dc/elements/1.1/" xmlns:dcterms="http://purl.org/dc/terms/" xmlns:vCard="http://www.w3.org/2001/vcard-rdf/3.0#" xmlns:bqbiol="http://biomodels.net/biology-qualifiers/" xmlns:bqmodel="http://biomodels.net/model-qualifiers/"><rdf:Description rdf:about="#metaid_M_m00409c"><bqbiol:is><rdf:Bag><rdf:li rdf:resource="urn:miriam:obo.chebi:CHEBI:17252"/></rdf:Bag></bqbiol:is></rdf:Description></rdf:RDF></annotation></species>
<species metaid="metaid_M_m00410c" id="M_m00410c" name="17beta-estradiol-2,3-quinone" compartment="C_c" initialAmount="0" boundaryCondition="false" sboTerm="SBO:0000299"><notes><body xmlns="http://www.w3.org/1999/xhtml"><p>FORMULA: C18H22O3</p></body></notes></species>
<species metaid="metaid_M_m00410m" id="M_m00410m" name="17beta-estradiol-2,3-quinone" compartment="C_m" initialAmount="0" boundaryCondition="false" sboTerm="SBO:0000299"><notes><body xmlns="http://www.w3.org/1999/xhtml"><p>FORMULA: C18H22O3</p></body></notes></species>
<species metaid="metaid_M_m00410p" id="M_m00410p" name="17beta-estradiol-2,3-quinone" compartment="C_p" initialAmount="0" boundaryCondition="false" sboTerm="SBO:0000299"><notes><body xmlns="http://www.w3.org/1999/xhtml"><p>FORMULA: C18H22O3</p></body></notes></species>
<species metaid="metaid_M_m00410r" id="M_m00410r" name="17beta-estradiol-2,3-quinone" compartment="C_r" initialAmount="0" boundaryCondition="false" sboTerm="SBO:0000299"><notes><body xmlns="http://www.w3.org/1999/xhtml"><p>FORMULA: C18H22O3</p></body></notes></species>
<species metaid="metaid_M_m00411c" id="M_m00411c" name="17beta-estradiol-2,3-semiquinone" compartment="C_c" initialAmount="0" boundaryCondition="false" sboTerm="SBO:0000299"><notes><body xmlns="http://www.w3.org/1999/xhtml"><p>FORMULA: C18H22O3</p></body></notes></species>
<species metaid="metaid_M_m00412c" id="M_m00412c" name="17beta-estradiol-3,4-quinone" compartment="C_c" initialAmount="0" boundaryCondition="false" sboTerm="SBO:0000299"><notes><body xmlns="http://www.w3.org/1999/xhtml"><p>FORMULA: C18H22O3</p></body></notes></species>
<species metaid="metaid_M_m00412m" id="M_m00412m" name="17beta-estradiol-3,4-quinone" compartment="C_m" initialAmount="0" boundaryCondition="false" sboTerm="SBO:0000299"><notes><body xmlns="http://www.w3.org/1999/xhtml"><p>FORMULA: C18H22O3</p></body></notes></species>
<species metaid="metaid_M_m00412p" id="M_m00412p" name="17beta-estradiol-3,4-quinone" compartment="C_p" initialAmount="0" boundaryCondition="false" sboTerm="SBO:0000299"><notes><body xmlns="http://www.w3.org/1999/xhtml"><p>FORMULA: C18H22O3</p></body></notes></species>
<species metaid="metaid_M_m00412r" id="M_m00412r" name="17beta-estradiol-3,4-quinone" compartment="C_r" initialAmount="0" boundaryCondition="false" sboTerm="SBO:0000299"><notes><body xmlns="http://www.w3.org/1999/xhtml"><p>FORMULA: C18H22O3</p></body></notes></species>
<species metaid="metaid_M_m00413c" id="M_m00413c" name="17beta-estradiol-3,4-semiquinone" compartment="C_c" initialAmount="0" boundaryCondition="false" sboTerm="SBO:0000299"><notes><body xmlns="http://www.w3.org/1999/xhtml"><p>FORMULA: C18H22O3</p></body></notes></species>
<species metaid="metaid_M_m00414c" id="M_m00414c" name="17-HETE" compartment="C_c" initialAmount="0" boundaryCondition="false" sboTerm="SBO:0000299"><notes><body xmlns="http://www.w3.org/1999/xhtml"><p>FORMULA: C20H32O3</p></body></notes><annotation><rdf:RDF xmlns:rdf="http://www.w3.org/1999/02/22-rdf-syntax-ns#" xmlns:dc="http://purl.org/dc/elements/1.1/" xmlns:dcterms="http://purl.org/dc/terms/" xmlns:vCard="http://www.w3.org/2001/vcard-rdf/3.0#" xmlns:bqbiol="http://biomodels.net/biology-qualifiers/" xmlns:bqmodel="http://biomodels.net/model-qualifiers/"><rdf:Description rdf:about="#metaid_M_m00414c"><bqbiol:is><rdf:Bag><rdf:li rdf:resource="urn:miriam:lipidmaps:LMFA03060091"/></rdf:Bag></bqbiol:is></rdf:Description></rdf:RDF></annotation></species>
<species metaid="metaid_M_m00419p" id="M_m00419p" name="18(R)-hydroxy-20-oxo-20-CoA-LTE4" compartment="C_p" initialAmount="0" boundaryCondition="false" sboTerm="SBO:0000299"><notes><body xmlns="http://www.w3.org/1999/xhtml"><p>FORMULA: C44H69N8O23P3S2</p></body></notes></species>
<species metaid="metaid_M_m00420m" id="M_m00420m" name="18,20-dioxo-20-CoA-LTB4" compartment="C_m" initialAmount="0" boundaryCondition="false" sboTerm="SBO:0000299"><notes><body xmlns="http://www.w3.org/1999/xhtml"><p>FORMULA: C41H62N7O22P3S</p></body></notes></species>
<species metaid="metaid_M_m00420p" id="M_m00420p" name="18,20-dioxo-20-CoA-LTB4" compartment="C_p" initialAmount="0" boundaryCondition="false" sboTerm="SBO:0000299"><notes><body xmlns="http://www.w3.org/1999/xhtml"><p>FORMULA: C41H62N7O22P3S</p></body></notes></species>
<species metaid="metaid_M_m00421m" id="M_m00421m" name="18-CoA-18-oxo-dinor-LTB4" compartment="C_m" initialAmount="0" boundaryCondition="false" sboTerm="SBO:0000299"><notes><body xmlns="http://www.w3.org/1999/xhtml"><p>FORMULA: C39H60N7O21P3S</p></body></notes></species>
<species metaid="metaid_M_m00421p" id="M_m00421p" name="18-CoA-18-oxo-dinor-LTB4" compartment="C_p" initialAmount="0" boundaryCondition="false" sboTerm="SBO:0000299"><notes><body xmlns="http://www.w3.org/1999/xhtml"><p>FORMULA: C39H60N7O21P3S</p></body></notes></species>
<species metaid="metaid_M_m00422p" id="M_m00422p" name="18-COOH-(15E)-dinor-LTE4-CoA" compartment="C_p" initialAmount="0" boundaryCondition="false" sboTerm="SBO:0000299"><notes><body xmlns="http://www.w3.org/1999/xhtml"><p>FORMULA: C42H65N8O22P3S2</p></body></notes></species>
<species metaid="metaid_M_m00423p" id="M_m00423p" name="18-COOH-(16E)-dinor-LTE5-CoA" compartment="C_p" initialAmount="0" boundaryCondition="false" sboTerm="SBO:0000299"><notes><body xmlns="http://www.w3.org/1999/xhtml"><p>FORMULA: C42H58N8O22P3S2</p></body></notes></species>
<species metaid="metaid_M_m00425p" id="M_m00425p" name="18-COOH-LTE4" compartment="C_p" initialAmount="0" boundaryCondition="false" sboTerm="SBO:0000299"><notes><body xmlns="http://www.w3.org/1999/xhtml"><p>FORMULA: C21H31NO7S</p></body></notes></species>
<species metaid="metaid_M_m00426c" id="M_m00426c" name="18-HETE" compartment="C_c" initialAmount="0" boundaryCondition="false" sboTerm="SBO:0000299"><notes><body xmlns="http://www.w3.org/1999/xhtml"><p>FORMULA: C20H32O3</p></body></notes><annotation><rdf:RDF xmlns:rdf="http://www.w3.org/1999/02/22-rdf-syntax-ns#" xmlns:dc="http://purl.org/dc/elements/1.1/" xmlns:dcterms="http://purl.org/dc/terms/" xmlns:vCard="http://www.w3.org/2001/vcard-rdf/3.0#" xmlns:bqbiol="http://biomodels.net/biology-qualifiers/" xmlns:bqmodel="http://biomodels.net/model-qualifiers/"><rdf:Description rdf:about="#metaid_M_m00426c"><bqbiol:is><rdf:Bag><rdf:li rdf:resource="urn:miriam:lipidmaps:LMFA03060092"/></rdf:Bag></bqbiol:is></rdf:Description></rdf:RDF></annotation></species>
<species metaid="metaid_M_m00427c" id="M_m00427c" name="18-hydroxy-all-trans-retinoate" compartment="C_c" initialAmount="0" boundaryCondition="false" sboTerm="SBO:0000299"><notes><body xmlns="http://www.w3.org/1999/xhtml"><p>FORMULA: C20H28O3</p></body></notes><annotation><rdf:RDF xmlns:rdf="http://www.w3.org/1999/02/22-rdf-syntax-ns#" xmlns:dc="http://purl.org/dc/elements/1.1/" xmlns:dcterms="http://purl.org/dc/terms/" xmlns:vCard="http://www.w3.org/2001/vcard-rdf/3.0#" xmlns:bqbiol="http://biomodels.net/biology-qualifiers/" xmlns:bqmodel="http://biomodels.net/model-qualifiers/"><rdf:Description rdf:about="#metaid_M_m00427c"><bqbiol:is><rdf:Bag><rdf:li rdf:resource="urn:miriam:kegg.compound:C16679"/></rdf:Bag></bqbiol:is></rdf:Description></rdf:RDF></annotation></species>
<species metaid="metaid_M_m00427r" id="M_m00427r" name="18-hydroxy-all-trans-retinoate" compartment="C_r" initialAmount="0" boundaryCondition="false" sboTerm="SBO:0000299"><notes><body xmlns="http://www.w3.org/1999/xhtml"><p>FORMULA: C20H28O3</p></body></notes><annotation><rdf:RDF xmlns:rdf="http://www.w3.org/1999/02/22-rdf-syntax-ns#" xmlns:dc="http://purl.org/dc/elements/1.1/" xmlns:dcterms="http://purl.org/dc/terms/" xmlns:vCard="http://www.w3.org/2001/vcard-rdf/3.0#" xmlns:bqbiol="http://biomodels.net/biology-qualifiers/" xmlns:bqmodel="http://biomodels.net/model-qualifiers/"><rdf:Description rdf:about="#metaid_M_m00427r"><bqbiol:is><rdf:Bag><rdf:li rdf:resource="urn:miriam:kegg.compound:C16679"/></rdf:Bag></bqbiol:is></rdf:Description></rdf:RDF></annotation></species>
<species metaid="metaid_M_m00430c" id="M_m00430c" name="19(S)-HETE" compartment="C_c" initialAmount="0" boundaryCondition="false" sboTerm="SBO:0000299"><notes><body xmlns="http://www.w3.org/1999/xhtml"><p>FORMULA: C20H32O3</p></body></notes><annotation><rdf:RDF xmlns:rdf="http://www.w3.org/1999/02/22-rdf-syntax-ns#" xmlns:dc="http://purl.org/dc/elements/1.1/" xmlns:dcterms="http://purl.org/dc/terms/" xmlns:vCard="http://www.w3.org/2001/vcard-rdf/3.0#" xmlns:bqbiol="http://biomodels.net/biology-qualifiers/" xmlns:bqmodel="http://biomodels.net/model-qualifiers/"><rdf:Description rdf:about="#metaid_M_m00430c"><bqbiol:is><rdf:Bag><rdf:li rdf:resource="urn:miriam:lipidmaps:LMFA03060074"/></rdf:Bag></bqbiol:is></rdf:Description></rdf:RDF></annotation></species>
<species metaid="metaid_M_m00431c" id="M_m00431c" name="19-hydroxyandrostenedione" compartment="C_c" initialAmount="0" boundaryCondition="false" sboTerm="SBO:0000299"><notes><body xmlns="http://www.w3.org/1999/xhtml"><p>FORMULA: C19H26O3</p></body></notes></species>
<species metaid="metaid_M_m00432c" id="M_m00432c" name="19-hydroxytestosterone" compartment="C_c" initialAmount="0" boundaryCondition="false" sboTerm="SBO:0000299"><notes><body xmlns="http://www.w3.org/1999/xhtml"><p>FORMULA: C19H28O3</p></body></notes></species>
<species metaid="metaid_M_m00433c" id="M_m00433c" name="19-oxoandrostenedione" compartment="C_c" initialAmount="0" boundaryCondition="false" sboTerm="SBO:0000299"><notes><body xmlns="http://www.w3.org/1999/xhtml"><p>FORMULA: C19H24O3</p></body></notes></species>
<species metaid="metaid_M_m00434c" id="M_m00434c" name="19-oxo-testosterone" compartment="C_c" initialAmount="0" boundaryCondition="false" sboTerm="SBO:0000299"><notes><body xmlns="http://www.w3.org/1999/xhtml"><p>FORMULA: C19H26O3</p></body></notes></species>
<species metaid="metaid_M_m00435c" id="M_m00435c" name="1a,11b-dihydro-4,9-dimethylbenz[a]anthra[3,4-b]oxirene" compartment="C_c" initialAmount="0" boundaryCondition="false" sboTerm="SBO:0000299"><notes><body xmlns="http://www.w3.org/1999/xhtml"><p>FORMULA: C20H16O</p></body></notes><annotation><rdf:RDF xmlns:rdf="http://www.w3.org/1999/02/22-rdf-syntax-ns#" xmlns:dc="http://purl.org/dc/elements/1.1/" xmlns:dcterms="http://purl.org/dc/terms/" xmlns:vCard="http://www.w3.org/2001/vcard-rdf/3.0#" xmlns:bqbiol="http://biomodels.net/biology-qualifiers/" xmlns:bqmodel="http://biomodels.net/model-qualifiers/"><rdf:Description rdf:about="#metaid_M_m00435c"><bqbiol:is><rdf:Bag><rdf:li rdf:resource="urn:miriam:kegg.compound:C19489"/></rdf:Bag></bqbiol:is></rdf:Description></rdf:RDF></annotation></species>
<species metaid="metaid_M_m00436c" id="M_m00436c" name="1-acylglycerol-3P-10,13,16,19-doco" compartment="C_c" initialAmount="0" boundaryCondition="false" sboTerm="SBO:0000299"><notes><body xmlns="http://www.w3.org/1999/xhtml"><p>FORMULA: C25H43O7P</p></body></notes></species>
<species metaid="metaid_M_m00437c" id="M_m00437c" name="1-acylglycerol-3P-10,13,16-docosa" compartment="C_c" initialAmount="0" boundaryCondition="false" sboTerm="SBO:0000299"><notes><body xmlns="http://www.w3.org/1999/xhtml"><p>FORMULA: C25H39O7P</p></body></notes></species>
<species metaid="metaid_M_m00438c" id="M_m00438c" name="1-acylglycerol-3P-10-heptade" compartment="C_c" initialAmount="0" boundaryCondition="false" sboTerm="SBO:0000299"><notes><body xmlns="http://www.w3.org/1999/xhtml"><p>FORMULA: C20H39O7P</p></body></notes></species>
<species metaid="metaid_M_m00439c" id="M_m00439c" name="1-acylglycerol-3P-11,14,17-eico" compartment="C_c" initialAmount="0" boundaryCondition="false" sboTerm="SBO:0000299"><notes><body xmlns="http://www.w3.org/1999/xhtml"><p>FORMULA: C23H41O7P</p></body></notes></species>
<species metaid="metaid_M_m00440c" id="M_m00440c" name="1-acylglycerol-3P-11,14-eicosa" compartment="C_c" initialAmount="0" boundaryCondition="false" sboTerm="SBO:0000299"><notes><body xmlns="http://www.w3.org/1999/xhtml"><p>FORMULA: C23H43O7P</p></body></notes><annotation><rdf:RDF xmlns:rdf="http://www.w3.org/1999/02/22-rdf-syntax-ns#" xmlns:dc="http://purl.org/dc/elements/1.1/" xmlns:dcterms="http://purl.org/dc/terms/" xmlns:vCard="http://www.w3.org/2001/vcard-rdf/3.0#" xmlns:bqbiol="http://biomodels.net/biology-qualifiers/" xmlns:bqmodel="http://biomodels.net/model-qualifiers/"><rdf:Description rdf:about="#metaid_M_m00440c"><bqbiol:is><rdf:Bag><rdf:li rdf:resource="urn:miriam:lipidmaps:LMGP10050027"/></rdf:Bag></bqbiol:is></rdf:Description></rdf:RDF></annotation></species>
<species metaid="metaid_M_m00441c" id="M_m00441c" name="1-acylglycerol-3P-11-docose" compartment="C_c" initialAmount="0" boundaryCondition="false" sboTerm="SBO:0000299"><notes><body xmlns="http://www.w3.org/1999/xhtml"><p>FORMULA: C25H49O7P</p></body></notes><annotation><rdf:RDF xmlns:rdf="http://www.w3.org/1999/02/22-rdf-syntax-ns#" xmlns:dc="http://purl.org/dc/elements/1.1/" xmlns:dcterms="http://purl.org/dc/terms/" xmlns:vCard="http://www.w3.org/2001/vcard-rdf/3.0#" xmlns:bqbiol="http://biomodels.net/biology-qualifiers/" xmlns:bqmodel="http://biomodels.net/model-qualifiers/"><rdf:Description rdf:about="#metaid_M_m00441c"><bqbiol:is><rdf:Bag><rdf:li rdf:resource="urn:miriam:lipidmaps:LMGP10050029"/></rdf:Bag></bqbiol:is></rdf:Description></rdf:RDF></annotation></species>
<species metaid="metaid_M_m00442c" id="M_m00442c" name="1-acylglycerol-3P-11-eico" compartment="C_c" initialAmount="0" boundaryCondition="false" sboTerm="SBO:0000299"><notes><body xmlns="http://www.w3.org/1999/xhtml"><p>FORMULA: C23H45O7P</p></body></notes><annotation><rdf:RDF xmlns:rdf="http://www.w3.org/1999/02/22-rdf-syntax-ns#" xmlns:dc="http://purl.org/dc/elements/1.1/" xmlns:dcterms="http://purl.org/dc/terms/" xmlns:vCard="http://www.w3.org/2001/vcard-rdf/3.0#" xmlns:bqbiol="http://biomodels.net/biology-qualifiers/" xmlns:bqmodel="http://biomodels.net/model-qualifiers/"><rdf:Description rdf:about="#metaid_M_m00442c"><bqbiol:is><rdf:Bag><rdf:li rdf:resource="urn:miriam:lipidmaps:LMGP10050026"/></rdf:Bag></bqbiol:is></rdf:Description></rdf:RDF></annotation></species>
<species metaid="metaid_M_m00443c" id="M_m00443c" name="1-acylglycerol-3P-12,15,18,21-tetra" compartment="C_c" initialAmount="0" boundaryCondition="false" sboTerm="SBO:0000299"><notes><body xmlns="http://www.w3.org/1999/xhtml"><p>FORMULA: C27H47O7P</p></body></notes></species>
<species metaid="metaid_M_m00444c" id="M_m00444c" name="1-acylglycerol-3P-13,16,19-doco" compartment="C_c" initialAmount="0" boundaryCondition="false" sboTerm="SBO:0000299"><notes><body xmlns="http://www.w3.org/1999/xhtml"><p>FORMULA: C25H45O7P</p></body></notes></species>
<species metaid="metaid_M_m00445c" id="M_m00445c" name="1-acylglycerol-3P-13,16-docosa" compartment="C_c" initialAmount="0" boundaryCondition="false" sboTerm="SBO:0000299"><notes><body xmlns="http://www.w3.org/1999/xhtml"><p>FORMULA: C25H47O7P</p></body></notes><annotation><rdf:RDF xmlns:rdf="http://www.w3.org/1999/02/22-rdf-syntax-ns#" xmlns:dc="http://purl.org/dc/elements/1.1/" xmlns:dcterms="http://purl.org/dc/terms/" xmlns:vCard="http://www.w3.org/2001/vcard-rdf/3.0#" xmlns:bqbiol="http://biomodels.net/biology-qualifiers/" xmlns:bqmodel="http://biomodels.net/model-qualifiers/"><rdf:Description rdf:about="#metaid_M_m00445c"><bqbiol:is><rdf:Bag><rdf:li rdf:resource="urn:miriam:lipidmaps:LMGP10050030"/></rdf:Bag></bqbiol:is></rdf:Description></rdf:RDF></annotation></species>
<species metaid="metaid_M_m00446c" id="M_m00446c" name="1-acylglycerol-3P-13-docose" compartment="C_c" initialAmount="0" boundaryCondition="false" sboTerm="SBO:0000299"><notes><body xmlns="http://www.w3.org/1999/xhtml"><p>FORMULA: C25H49O7P</p></body></notes></species>
<species metaid="metaid_M_m00447c" id="M_m00447c" name="1-acylglycerol-3P-13-eicose" compartment="C_c" initialAmount="0" boundaryCondition="false" sboTerm="SBO:0000299"><notes><body xmlns="http://www.w3.org/1999/xhtml"><p>FORMULA: C23H45O7P</p></body></notes></species>
<species metaid="metaid_M_m00448c" id="M_m00448c" name="1-acylglycerol-3P-13-octade" compartment="C_c" initialAmount="0" boundaryCondition="false" sboTerm="SBO:0000299"><notes><body xmlns="http://www.w3.org/1999/xhtml"><p>FORMULA: C21H41O7P</p></body></notes></species>
<species metaid="metaid_M_m00449c" id="M_m00449c" name="1-acylglycerol-3P-15-tetra" compartment="C_c" initialAmount="0" boundaryCondition="false" sboTerm="SBO:0000299"><notes><body xmlns="http://www.w3.org/1999/xhtml"><p>FORMULA: C27H53O7P</p></body></notes></species>
<species metaid="metaid_M_m00450c" id="M_m00450c" name="1-acylglycerol-3P-4,7,10,13,16,19-doco" compartment="C_c" initialAmount="0" boundaryCondition="false" sboTerm="SBO:0000299"><notes><body xmlns="http://www.w3.org/1999/xhtml"><p>FORMULA: C25H39O7P</p></body></notes><annotation><rdf:RDF xmlns:rdf="http://www.w3.org/1999/02/22-rdf-syntax-ns#" xmlns:dc="http://purl.org/dc/elements/1.1/" xmlns:dcterms="http://purl.org/dc/terms/" xmlns:vCard="http://www.w3.org/2001/vcard-rdf/3.0#" xmlns:bqbiol="http://biomodels.net/biology-qualifiers/" xmlns:bqmodel="http://biomodels.net/model-qualifiers/"><rdf:Description rdf:about="#metaid_M_m00450c"><bqbiol:is><rdf:Bag><rdf:li rdf:resource="urn:miriam:lipidmaps:LMGP10050019"/></rdf:Bag></bqbiol:is></rdf:Description></rdf:RDF></annotation></species>
<species metaid="metaid_M_m00451c" id="M_m00451c" name="1-acylglycerol-3P-4,7,10,13,16-docosa" compartment="C_c" initialAmount="0" boundaryCondition="false" sboTerm="SBO:0000299"><notes><body xmlns="http://www.w3.org/1999/xhtml"><p>FORMULA: C25H41O7P</p></body></notes></species>
<species metaid="metaid_M_m00452c" id="M_m00452c" name="1-acylglycerol-3P-5,8,11,14,17-eico" compartment="C_c" initialAmount="0" boundaryCondition="false" sboTerm="SBO:0000299"><notes><body xmlns="http://www.w3.org/1999/xhtml"><p>FORMULA: C23H37O7P</p></body></notes><annotation><rdf:RDF xmlns:rdf="http://www.w3.org/1999/02/22-rdf-syntax-ns#" xmlns:dc="http://purl.org/dc/elements/1.1/" xmlns:dcterms="http://purl.org/dc/terms/" xmlns:vCard="http://www.w3.org/2001/vcard-rdf/3.0#" xmlns:bqbiol="http://biomodels.net/biology-qualifiers/" xmlns:bqmodel="http://biomodels.net/model-qualifiers/"><rdf:Description rdf:about="#metaid_M_m00452c"><bqbiol:is><rdf:Bag><rdf:li rdf:resource="urn:miriam:lipidmaps:LMGP10050033"/></rdf:Bag></bqbiol:is></rdf:Description></rdf:RDF></annotation></species>
<species metaid="metaid_M_m00453c" id="M_m00453c" name="1-acylglycerol-3P-5,8,11-eico" compartment="C_c" initialAmount="0" boundaryCondition="false" sboTerm="SBO:0000299"><notes><body xmlns="http://www.w3.org/1999/xhtml"><p>FORMULA: C23H41O7P</p></body></notes></species>
<species metaid="metaid_M_m00454c" id="M_m00454c" name="1-acylglycerol-3P-5-tetrade" compartment="C_c" initialAmount="0" boundaryCondition="false" sboTerm="SBO:0000299"><notes><body xmlns="http://www.w3.org/1999/xhtml"><p>FORMULA: C17H33O7P</p></body></notes></species>
<species metaid="metaid_M_m00455c" id="M_m00455c" name="1-acylglycerol-3P-6,9,12,15,18,21-tetra" compartment="C_c" initialAmount="0" boundaryCondition="false" sboTerm="SBO:0000299"><notes><body xmlns="http://www.w3.org/1999/xhtml"><p>FORMULA: C27H43O7P</p></body></notes></species>
<species metaid="metaid_M_m00456c" id="M_m00456c" name="1-acylglycerol-3P-6,9,12,15,18-tetraco" compartment="C_c" initialAmount="0" boundaryCondition="false" sboTerm="SBO:0000299"><notes><body xmlns="http://www.w3.org/1999/xhtml"><p>FORMULA: C27H45O7P</p></body></notes></species>
<species metaid="metaid_M_m00457c" id="M_m00457c" name="1-acylglycerol-3P-6,9,12,15-octa" compartment="C_c" initialAmount="0" boundaryCondition="false" sboTerm="SBO:0000299"><notes><body xmlns="http://www.w3.org/1999/xhtml"><p>FORMULA: C21H35O7P</p></body></notes><annotation><rdf:RDF xmlns:rdf="http://www.w3.org/1999/02/22-rdf-syntax-ns#" xmlns:dc="http://purl.org/dc/elements/1.1/" xmlns:dcterms="http://purl.org/dc/terms/" xmlns:vCard="http://www.w3.org/2001/vcard-rdf/3.0#" xmlns:bqbiol="http://biomodels.net/biology-qualifiers/" xmlns:bqmodel="http://biomodels.net/model-qualifiers/"><rdf:Description rdf:about="#metaid_M_m00457c"><bqbiol:is><rdf:Bag><rdf:li rdf:resource="urn:miriam:lipidmaps:LMGP10050024"/></rdf:Bag></bqbiol:is></rdf:Description></rdf:RDF></annotation></species>
<species metaid="metaid_M_m00458c" id="M_m00458c" name="1-acylglycerol-3P-6,9-octa" compartment="C_c" initialAmount="0" boundaryCondition="false" sboTerm="SBO:0000299"><notes><body xmlns="http://www.w3.org/1999/xhtml"><p>FORMULA: C21H39O7P</p></body></notes></species>
<species metaid="metaid_M_m00459c" id="M_m00459c" name="1-acylglycerol-3P-7,10,13,16,19-docosa" compartment="C_c" initialAmount="0" boundaryCondition="false" sboTerm="SBO:0000299"><notes><body xmlns="http://www.w3.org/1999/xhtml"><p>FORMULA: C25H41O7P</p></body></notes></species>
<species metaid="metaid_M_m00460c" id="M_m00460c" name="1-acylglycerol-3P-7,10,13,16-docosa" compartment="C_c" initialAmount="0" boundaryCondition="false" sboTerm="SBO:0000299"><notes><body xmlns="http://www.w3.org/1999/xhtml"><p>FORMULA: C25H43O7P</p></body></notes><annotation><rdf:RDF xmlns:rdf="http://www.w3.org/1999/02/22-rdf-syntax-ns#" xmlns:dc="http://purl.org/dc/elements/1.1/" xmlns:dcterms="http://purl.org/dc/terms/" xmlns:vCard="http://www.w3.org/2001/vcard-rdf/3.0#" xmlns:bqbiol="http://biomodels.net/biology-qualifiers/" xmlns:bqmodel="http://biomodels.net/model-qualifiers/"><rdf:Description rdf:about="#metaid_M_m00460c"><bqbiol:is><rdf:Bag><rdf:li rdf:resource="urn:miriam:lipidmaps:LMGP10050020"/></rdf:Bag></bqbiol:is></rdf:Description></rdf:RDF></annotation></species>
<species metaid="metaid_M_m00461c" id="M_m00461c" name="1-acylglycerol-3P-7-hexade" compartment="C_c" initialAmount="0" boundaryCondition="false" sboTerm="SBO:0000299"><notes><body xmlns="http://www.w3.org/1999/xhtml"><p>FORMULA: C19H37O7P</p></body></notes></species>
<species metaid="metaid_M_m00462c" id="M_m00462c" name="1-acylglycerol-3P-7-octade" compartment="C_c" initialAmount="0" boundaryCondition="false" sboTerm="SBO:0000299"><notes><body xmlns="http://www.w3.org/1999/xhtml"><p>FORMULA: C21H41O7P</p></body></notes></species>
<species metaid="metaid_M_m00463c" id="M_m00463c" name="1-acylglycerol-3P-7-tetrade" compartment="C_c" initialAmount="0" boundaryCondition="false" sboTerm="SBO:0000299"><notes><body xmlns="http://www.w3.org/1999/xhtml"><p>FORMULA: C17H33O7P</p></body></notes></species>
<species metaid="metaid_M_m00464c" id="M_m00464c" name="1-acylglycerol-3P-8,11,14,17-eico" compartment="C_c" initialAmount="0" boundaryCondition="false" sboTerm="SBO:0000299"><notes><body xmlns="http://www.w3.org/1999/xhtml"><p>FORMULA: C23H39O7P</p></body></notes></species>
<species metaid="metaid_M_m00465c" id="M_m00465c" name="1-acylglycerol-3P-8,11-eico" compartment="C_c" initialAmount="0" boundaryCondition="false" sboTerm="SBO:0000299"><notes><body xmlns="http://www.w3.org/1999/xhtml"><p>FORMULA: C23H43O7P</p></body></notes></species>
<species metaid="metaid_M_m00466c" id="M_m00466c" name="1-acylglycerol-3P-9,12,15,18,21-tetra" compartment="C_c" initialAmount="0" boundaryCondition="false" sboTerm="SBO:0000299"><notes><body xmlns="http://www.w3.org/1999/xhtml"><p>FORMULA: C27H45O7P</p></body></notes></species>
<species metaid="metaid_M_m00467c" id="M_m00467c" name="1-acylglycerol-3P-9,12,15,18-tetraco" compartment="C_c" initialAmount="0" boundaryCondition="false" sboTerm="SBO:0000299"><notes><body xmlns="http://www.w3.org/1999/xhtml"><p>FORMULA: C27H47O7P</p></body></notes></species>
<species metaid="metaid_M_m00468c" id="M_m00468c" name="1-acylglycerol-3P-9-eicose" compartment="C_c" initialAmount="0" boundaryCondition="false" sboTerm="SBO:0000299"><notes><body xmlns="http://www.w3.org/1999/xhtml"><p>FORMULA: C23H45O7P</p></body></notes></species>
<species metaid="metaid_M_m00469c" id="M_m00469c" name="1-acylglycerol-3P-9-heptade" compartment="C_c" initialAmount="0" boundaryCondition="false" sboTerm="SBO:0000299"><notes><body xmlns="http://www.w3.org/1999/xhtml"><p>FORMULA: C20H39O7P</p></body></notes><annotation><rdf:RDF xmlns:rdf="http://www.w3.org/1999/02/22-rdf-syntax-ns#" xmlns:dc="http://purl.org/dc/elements/1.1/" xmlns:dcterms="http://purl.org/dc/terms/" xmlns:vCard="http://www.w3.org/2001/vcard-rdf/3.0#" xmlns:bqbiol="http://biomodels.net/biology-qualifiers/" xmlns:bqmodel="http://biomodels.net/model-qualifiers/"><rdf:Description rdf:about="#metaid_M_m00469c"><bqbiol:is><rdf:Bag><rdf:li rdf:resource="urn:miriam:lipidmaps:LMGP10050002"/></rdf:Bag></bqbiol:is></rdf:Description></rdf:RDF></annotation></species>
<species metaid="metaid_M_m00470c" id="M_m00470c" name="1-acylglycerol-3P-9-octade" compartment="C_c" initialAmount="0" boundaryCondition="false" sboTerm="SBO:0000299"><notes><body xmlns="http://www.w3.org/1999/xhtml"><p>FORMULA: C21H41O7P</p></body></notes></species>
<species metaid="metaid_M_m00471c" id="M_m00471c" name="1-acylglycerol-3P-9-tetrade" compartment="C_c" initialAmount="0" boundaryCondition="false" sboTerm="SBO:0000299"><notes><body xmlns="http://www.w3.org/1999/xhtml"><p>FORMULA: C17H33O7P</p></body></notes><annotation><rdf:RDF xmlns:rdf="http://www.w3.org/1999/02/22-rdf-syntax-ns#" xmlns:dc="http://purl.org/dc/elements/1.1/" xmlns:dcterms="http://purl.org/dc/terms/" xmlns:vCard="http://www.w3.org/2001/vcard-rdf/3.0#" xmlns:bqbiol="http://biomodels.net/biology-qualifiers/" xmlns:bqmodel="http://biomodels.net/model-qualifiers/"><rdf:Description rdf:about="#metaid_M_m00471c"><bqbiol:is><rdf:Bag><rdf:li rdf:resource="urn:miriam:lipidmaps:LMGP10050038"/></rdf:Bag></bqbiol:is></rdf:Description></rdf:RDF></annotation></species>
<species metaid="metaid_M_m00472c" id="M_m00472c" name="1-acylglycerol-3P-arach" compartment="C_c" initialAmount="0" boundaryCondition="false" sboTerm="SBO:0000299"><notes><body xmlns="http://www.w3.org/1999/xhtml"><p>FORMULA: C23H39O7P</p></body></notes><annotation><rdf:RDF xmlns:rdf="http://www.w3.org/1999/02/22-rdf-syntax-ns#" xmlns:dc="http://purl.org/dc/elements/1.1/" xmlns:dcterms="http://purl.org/dc/terms/" xmlns:vCard="http://www.w3.org/2001/vcard-rdf/3.0#" xmlns:bqbiol="http://biomodels.net/biology-qualifiers/" xmlns:bqmodel="http://biomodels.net/model-qualifiers/"><rdf:Description rdf:about="#metaid_M_m00472c"><bqbiol:is><rdf:Bag><rdf:li rdf:resource="urn:miriam:lipidmaps:LMGP10050013"/></rdf:Bag></bqbiol:is></rdf:Description></rdf:RDF></annotation></species>
<species metaid="metaid_M_m00473c" id="M_m00473c" name="1-acylglycerol-3P-bile-PC pool" compartment="C_c" initialAmount="0" boundaryCondition="false" sboTerm="SBO:0000299"><notes><body xmlns="http://www.w3.org/1999/xhtml"><p>FORMULA: C4H8O7PR</p></body></notes><annotation><rdf:RDF xmlns:rdf="http://www.w3.org/1999/02/22-rdf-syntax-ns#" xmlns:dc="http://purl.org/dc/elements/1.1/" xmlns:dcterms="http://purl.org/dc/terms/" xmlns:vCard="http://www.w3.org/2001/vcard-rdf/3.0#" xmlns:bqbiol="http://biomodels.net/biology-qualifiers/" xmlns:bqmodel="http://biomodels.net/model-qualifiers/"><rdf:Description rdf:about="#metaid_M_m00473c"><bqbiol:is><rdf:Bag><rdf:li rdf:resource="urn:miriam:obo.chebi:CHEBI:16975"/></rdf:Bag></bqbiol:is></rdf:Description></rdf:RDF></annotation></species>
<species metaid="metaid_M_m00474c" id="M_m00474c" name="1-acylglycerol-3P-cis-vac" compartment="C_c" initialAmount="0" boundaryCondition="false" sboTerm="SBO:0000299"><notes><body xmlns="http://www.w3.org/1999/xhtml"><p>FORMULA: C21H41O7P</p></body></notes></species>
<species metaid="metaid_M_m00476c" id="M_m00476c" name="1-acylglycerol-3P-dihomo-gamma" compartment="C_c" initialAmount="0" boundaryCondition="false" sboTerm="SBO:0000299"><notes><body xmlns="http://www.w3.org/1999/xhtml"><p>FORMULA: C23H41O7P</p></body></notes><annotation><rdf:RDF xmlns:rdf="http://www.w3.org/1999/02/22-rdf-syntax-ns#" xmlns:dc="http://purl.org/dc/elements/1.1/" xmlns:dcterms="http://purl.org/dc/terms/" xmlns:vCard="http://www.w3.org/2001/vcard-rdf/3.0#" xmlns:bqbiol="http://biomodels.net/biology-qualifiers/" xmlns:bqmodel="http://biomodels.net/model-qualifiers/"><rdf:Description rdf:about="#metaid_M_m00476c"><bqbiol:is><rdf:Bag><rdf:li rdf:resource="urn:miriam:lipidmaps:LMGP10050028"/></rdf:Bag></bqbiol:is></rdf:Description></rdf:RDF></annotation></species>
<species metaid="metaid_M_m00477c" id="M_m00477c" name="1-acylglycerol-3P-docosa" compartment="C_c" initialAmount="0" boundaryCondition="false" sboTerm="SBO:0000299"><notes><body xmlns="http://www.w3.org/1999/xhtml"><p>FORMULA: C25H51O7P</p></body></notes><annotation><rdf:RDF xmlns:rdf="http://www.w3.org/1999/02/22-rdf-syntax-ns#" xmlns:dc="http://purl.org/dc/elements/1.1/" xmlns:dcterms="http://purl.org/dc/terms/" xmlns:vCard="http://www.w3.org/2001/vcard-rdf/3.0#" xmlns:bqbiol="http://biomodels.net/biology-qualifiers/" xmlns:bqmodel="http://biomodels.net/model-qualifiers/"><rdf:Description rdf:about="#metaid_M_m00477c"><bqbiol:is><rdf:Bag><rdf:li rdf:resource="urn:miriam:lipidmaps:LMGP10050031"/></rdf:Bag></bqbiol:is></rdf:Description></rdf:RDF></annotation></species>
<species metaid="metaid_M_m00478c" id="M_m00478c" name="1-acylglycerol-3P-eico" compartment="C_c" initialAmount="0" boundaryCondition="false" sboTerm="SBO:0000299"><notes><body xmlns="http://www.w3.org/1999/xhtml"><p>FORMULA: C23H47O7P</p></body></notes><annotation><rdf:RDF xmlns:rdf="http://www.w3.org/1999/02/22-rdf-syntax-ns#" xmlns:dc="http://purl.org/dc/elements/1.1/" xmlns:dcterms="http://purl.org/dc/terms/" xmlns:vCard="http://www.w3.org/2001/vcard-rdf/3.0#" xmlns:bqbiol="http://biomodels.net/biology-qualifiers/" xmlns:bqmodel="http://biomodels.net/model-qualifiers/"><rdf:Description rdf:about="#metaid_M_m00478c"><bqbiol:is><rdf:Bag><rdf:li rdf:resource="urn:miriam:lipidmaps:LMGP10050018"/></rdf:Bag></bqbiol:is></rdf:Description></rdf:RDF></annotation></species>
<species metaid="metaid_M_m00479c" id="M_m00479c" name="1-acylglycerol-3P-gamma-lin" compartment="C_c" initialAmount="0" boundaryCondition="false" sboTerm="SBO:0000299"><notes><body xmlns="http://www.w3.org/1999/xhtml"><p>FORMULA: C21H37O7P</p></body></notes><annotation><rdf:RDF xmlns:rdf="http://www.w3.org/1999/02/22-rdf-syntax-ns#" xmlns:dc="http://purl.org/dc/elements/1.1/" xmlns:dcterms="http://purl.org/dc/terms/" xmlns:vCard="http://www.w3.org/2001/vcard-rdf/3.0#" xmlns:bqbiol="http://biomodels.net/biology-qualifiers/" xmlns:bqmodel="http://biomodels.net/model-qualifiers/"><rdf:Description rdf:about="#metaid_M_m00479c"><bqbiol:is><rdf:Bag><rdf:li rdf:resource="urn:miriam:lipidmaps:LMGP10050023"/></rdf:Bag></bqbiol:is></rdf:Description></rdf:RDF></annotation></species>
<species metaid="metaid_M_m00480c" id="M_m00480c" name="1-acylglycerol-3P-heneico" compartment="C_c" initialAmount="0" boundaryCondition="false" sboTerm="SBO:0000299"><notes><body xmlns="http://www.w3.org/1999/xhtml"><p>FORMULA: C24H49O7P</p></body></notes><annotation><rdf:RDF xmlns:rdf="http://www.w3.org/1999/02/22-rdf-syntax-ns#" xmlns:dc="http://purl.org/dc/elements/1.1/" xmlns:dcterms="http://purl.org/dc/terms/" xmlns:vCard="http://www.w3.org/2001/vcard-rdf/3.0#" xmlns:bqbiol="http://biomodels.net/biology-qualifiers/" xmlns:bqmodel="http://biomodels.net/model-qualifiers/"><rdf:Description rdf:about="#metaid_M_m00480c"><bqbiol:is><rdf:Bag><rdf:li rdf:resource="urn:miriam:lipidmaps:LMGP10050032"/></rdf:Bag></bqbiol:is></rdf:Description></rdf:RDF></annotation></species>
<species metaid="metaid_M_m00481c" id="M_m00481c" name="1-acylglycerol-3P-heptade" compartment="C_c" initialAmount="0" boundaryCondition="false" sboTerm="SBO:0000299"><notes><body xmlns="http://www.w3.org/1999/xhtml"><p>FORMULA: C20H41O7P</p></body></notes><annotation><rdf:RDF xmlns:rdf="http://www.w3.org/1999/02/22-rdf-syntax-ns#" xmlns:dc="http://purl.org/dc/elements/1.1/" xmlns:dcterms="http://purl.org/dc/terms/" xmlns:vCard="http://www.w3.org/2001/vcard-rdf/3.0#" xmlns:bqbiol="http://biomodels.net/biology-qualifiers/" xmlns:bqmodel="http://biomodels.net/model-qualifiers/"><rdf:Description rdf:about="#metaid_M_m00481c"><bqbiol:is><rdf:Bag><rdf:li rdf:resource="urn:miriam:lipidmaps:LMGP10050036"/></rdf:Bag></bqbiol:is></rdf:Description></rdf:RDF></annotation></species>
<species metaid="metaid_M_m00482c" id="M_m00482c" name="1-acylglycerol-3P-hexacosa" compartment="C_c" initialAmount="0" boundaryCondition="false" sboTerm="SBO:0000299"><notes><body xmlns="http://www.w3.org/1999/xhtml"><p>FORMULA: C29H59O7P</p></body></notes></species>
<species metaid="metaid_M_m00483c" id="M_m00483c" name="1-acylglycerol-3P-hexecose" compartment="C_c" initialAmount="0" boundaryCondition="false" sboTerm="SBO:0000299"><notes><body xmlns="http://www.w3.org/1999/xhtml"><p>FORMULA: C29H57O7P</p></body></notes></species>
<species metaid="metaid_M_m00484c" id="M_m00484c" name="1-acylglycerol-3P-laur" compartment="C_c" initialAmount="0" boundaryCondition="false" sboTerm="SBO:0000299"><notes><body xmlns="http://www.w3.org/1999/xhtml"><p>FORMULA: C15H31O7P</p></body></notes><annotation><rdf:RDF xmlns:rdf="http://www.w3.org/1999/02/22-rdf-syntax-ns#" xmlns:dc="http://purl.org/dc/elements/1.1/" xmlns:dcterms="http://purl.org/dc/terms/" xmlns:vCard="http://www.w3.org/2001/vcard-rdf/3.0#" xmlns:bqbiol="http://biomodels.net/biology-qualifiers/" xmlns:bqmodel="http://biomodels.net/model-qualifiers/"><rdf:Description rdf:about="#metaid_M_m00484c"><bqbiol:is><rdf:Bag><rdf:li rdf:resource="urn:miriam:lipidmaps:LMGP10050015"/></rdf:Bag></bqbiol:is></rdf:Description></rdf:RDF></annotation></species>
<species metaid="metaid_M_m00485c" id="M_m00485c" name="1-acylglycerol-3P-LD-PC pool" compartment="C_c" initialAmount="0" boundaryCondition="false" sboTerm="SBO:0000299"><notes><body xmlns="http://www.w3.org/1999/xhtml"><p>FORMULA: C4H8O7PR</p></body></notes><annotation><rdf:RDF xmlns:rdf="http://www.w3.org/1999/02/22-rdf-syntax-ns#" xmlns:dc="http://purl.org/dc/elements/1.1/" xmlns:dcterms="http://purl.org/dc/terms/" xmlns:vCard="http://www.w3.org/2001/vcard-rdf/3.0#" xmlns:bqbiol="http://biomodels.net/biology-qualifiers/" xmlns:bqmodel="http://biomodels.net/model-qualifiers/"><rdf:Description rdf:about="#metaid_M_m00485c"><bqbiol:is><rdf:Bag><rdf:li rdf:resource="urn:miriam:obo.chebi:CHEBI:16975"/></rdf:Bag></bqbiol:is></rdf:Description></rdf:RDF></annotation></species>
<species metaid="metaid_M_m00486c" id="M_m00486c" name="1-acylglycerol-3P-LD-PE pool" compartment="C_c" initialAmount="0" boundaryCondition="false" sboTerm="SBO:0000299"><notes><body xmlns="http://www.w3.org/1999/xhtml"><p>FORMULA: C4H8O7PR</p></body></notes><annotation><rdf:RDF xmlns:rdf="http://www.w3.org/1999/02/22-rdf-syntax-ns#" xmlns:dc="http://purl.org/dc/elements/1.1/" xmlns:dcterms="http://purl.org/dc/terms/" xmlns:vCard="http://www.w3.org/2001/vcard-rdf/3.0#" xmlns:bqbiol="http://biomodels.net/biology-qualifiers/" xmlns:bqmodel="http://biomodels.net/model-qualifiers/"><rdf:Description rdf:about="#metaid_M_m00486c"><bqbiol:is><rdf:Bag><rdf:li rdf:resource="urn:miriam:obo.chebi:CHEBI:16975"/></rdf:Bag></bqbiol:is></rdf:Description></rdf:RDF></annotation></species>
<species metaid="metaid_M_m00487c" id="M_m00487c" name="1-acylglycerol-3P-LD-PI pool" compartment="C_c" initialAmount="0" boundaryCondition="false" sboTerm="SBO:0000299"><notes><body xmlns="http://www.w3.org/1999/xhtml"><p>FORMULA: C4H8O7PR</p></body></notes><annotation><rdf:RDF xmlns:rdf="http://www.w3.org/1999/02/22-rdf-syntax-ns#" xmlns:dc="http://purl.org/dc/elements/1.1/" xmlns:dcterms="http://purl.org/dc/terms/" xmlns:vCard="http://www.w3.org/2001/vcard-rdf/3.0#" xmlns:bqbiol="http://biomodels.net/biology-qualifiers/" xmlns:bqmodel="http://biomodels.net/model-qualifiers/"><rdf:Description rdf:about="#metaid_M_m00487c"><bqbiol:is><rdf:Bag><rdf:li rdf:resource="urn:miriam:obo.chebi:CHEBI:16975"/></rdf:Bag></bqbiol:is></rdf:Description></rdf:RDF></annotation></species>
<species metaid="metaid_M_m00488c" id="M_m00488c" name="1-acylglycerol-3P-LD-PS pool" compartment="C_c" initialAmount="0" boundaryCondition="false" sboTerm="SBO:0000299"><notes><body xmlns="http://www.w3.org/1999/xhtml"><p>FORMULA: C4H8O7PR</p></body></notes><annotation><rdf:RDF xmlns:rdf="http://www.w3.org/1999/02/22-rdf-syntax-ns#" xmlns:dc="http://purl.org/dc/elements/1.1/" xmlns:dcterms="http://purl.org/dc/terms/" xmlns:vCard="http://www.w3.org/2001/vcard-rdf/3.0#" xmlns:bqbiol="http://biomodels.net/biology-qualifiers/" xmlns:bqmodel="http://biomodels.net/model-qualifiers/"><rdf:Description rdf:about="#metaid_M_m00488c"><bqbiol:is><rdf:Bag><rdf:li rdf:resource="urn:miriam:obo.chebi:CHEBI:16975"/></rdf:Bag></bqbiol:is></rdf:Description></rdf:RDF></annotation></species>
<species metaid="metaid_M_m00489c" id="M_m00489c" name="1-acylglycerol-3P-LD-SM pool" compartment="C_c" initialAmount="0" boundaryCondition="false" sboTerm="SBO:0000299"><notes><body xmlns="http://www.w3.org/1999/xhtml"><p>FORMULA: C4H8O7PR</p></body></notes><annotation><rdf:RDF xmlns:rdf="http://www.w3.org/1999/02/22-rdf-syntax-ns#" xmlns:dc="http://purl.org/dc/elements/1.1/" xmlns:dcterms="http://purl.org/dc/terms/" xmlns:vCard="http://www.w3.org/2001/vcard-rdf/3.0#" xmlns:bqbiol="http://biomodels.net/biology-qualifiers/" xmlns:bqmodel="http://biomodels.net/model-qualifiers/"><rdf:Description rdf:about="#metaid_M_m00489c"><bqbiol:is><rdf:Bag><rdf:li rdf:resource="urn:miriam:obo.chebi:CHEBI:16975"/></rdf:Bag></bqbiol:is></rdf:Description></rdf:RDF></annotation></species>
<species metaid="metaid_M_m00490c" id="M_m00490c" name="1-acylglycerol-3P-LD-TG1 pool" compartment="C_c" initialAmount="0" boundaryCondition="false" sboTerm="SBO:0000299"><notes><body xmlns="http://www.w3.org/1999/xhtml"><p>FORMULA: C4H8O7PR</p></body></notes><annotation><rdf:RDF xmlns:rdf="http://www.w3.org/1999/02/22-rdf-syntax-ns#" xmlns:dc="http://purl.org/dc/elements/1.1/" xmlns:dcterms="http://purl.org/dc/terms/" xmlns:vCard="http://www.w3.org/2001/vcard-rdf/3.0#" xmlns:bqbiol="http://biomodels.net/biology-qualifiers/" xmlns:bqmodel="http://biomodels.net/model-qualifiers/"><rdf:Description rdf:about="#metaid_M_m00490c"><bqbiol:is><rdf:Bag><rdf:li rdf:resource="urn:miriam:obo.chebi:CHEBI:16975"/></rdf:Bag></bqbiol:is></rdf:Description></rdf:RDF></annotation></species>
<species metaid="metaid_M_m00491c" id="M_m00491c" name="1-acylglycerol-3P-lin" compartment="C_c" initialAmount="0" boundaryCondition="false" sboTerm="SBO:0000299"><notes><body xmlns="http://www.w3.org/1999/xhtml"><p>FORMULA: C21H39O7P</p></body></notes><annotation><rdf:RDF xmlns:rdf="http://www.w3.org/1999/02/22-rdf-syntax-ns#" xmlns:dc="http://purl.org/dc/elements/1.1/" xmlns:dcterms="http://purl.org/dc/terms/" xmlns:vCard="http://www.w3.org/2001/vcard-rdf/3.0#" xmlns:bqbiol="http://biomodels.net/biology-qualifiers/" xmlns:bqmodel="http://biomodels.net/model-qualifiers/"><rdf:Description rdf:about="#metaid_M_m00491c"><bqbiol:is><rdf:Bag><rdf:li rdf:resource="urn:miriam:lipidmaps:LMGP10050017"/></rdf:Bag></bqbiol:is></rdf:Description></rdf:RDF></annotation></species>
<species metaid="metaid_M_m00492c" id="M_m00492c" name="1-acylglycerol-3P-linolen" compartment="C_c" initialAmount="0" boundaryCondition="false" sboTerm="SBO:0000299"><notes><body xmlns="http://www.w3.org/1999/xhtml"><p>FORMULA: C21H37O7P</p></body></notes><annotation><rdf:RDF xmlns:rdf="http://www.w3.org/1999/02/22-rdf-syntax-ns#" xmlns:dc="http://purl.org/dc/elements/1.1/" xmlns:dcterms="http://purl.org/dc/terms/" xmlns:vCard="http://www.w3.org/2001/vcard-rdf/3.0#" xmlns:bqbiol="http://biomodels.net/biology-qualifiers/" xmlns:bqmodel="http://biomodels.net/model-qualifiers/"><rdf:Description rdf:about="#metaid_M_m00492c"><bqbiol:is><rdf:Bag><rdf:li rdf:resource="urn:miriam:lipidmaps:LMGP10050035"/></rdf:Bag></bqbiol:is></rdf:Description></rdf:RDF></annotation></species>
<species metaid="metaid_M_m00493c" id="M_m00493c" name="1-acylglycerol-3P-myrist" compartment="C_c" initialAmount="0" boundaryCondition="false" sboTerm="SBO:0000299"><notes><body xmlns="http://www.w3.org/1999/xhtml"><p>FORMULA: C17H35O7P</p></body></notes><annotation><rdf:RDF xmlns:rdf="http://www.w3.org/1999/02/22-rdf-syntax-ns#" xmlns:dc="http://purl.org/dc/elements/1.1/" xmlns:dcterms="http://purl.org/dc/terms/" xmlns:vCard="http://www.w3.org/2001/vcard-rdf/3.0#" xmlns:bqbiol="http://biomodels.net/biology-qualifiers/" xmlns:bqmodel="http://biomodels.net/model-qualifiers/"><rdf:Description rdf:about="#metaid_M_m00493c"><bqbiol:is><rdf:Bag><rdf:li rdf:resource="urn:miriam:lipidmaps:LMGP10050007"/></rdf:Bag></bqbiol:is></rdf:Description></rdf:RDF></annotation></species>
<species metaid="metaid_M_m00494c" id="M_m00494c" name="1-acylglycerol-3P-nanode" compartment="C_c" initialAmount="0" boundaryCondition="false" sboTerm="SBO:0000299"><notes><body xmlns="http://www.w3.org/1999/xhtml"><p>FORMULA: C22H45O7P</p></body></notes><annotation><rdf:RDF xmlns:rdf="http://www.w3.org/1999/02/22-rdf-syntax-ns#" xmlns:dc="http://purl.org/dc/elements/1.1/" xmlns:dcterms="http://purl.org/dc/terms/" xmlns:vCard="http://www.w3.org/2001/vcard-rdf/3.0#" xmlns:bqbiol="http://biomodels.net/biology-qualifiers/" xmlns:bqmodel="http://biomodels.net/model-qualifiers/"><rdf:Description rdf:about="#metaid_M_m00494c"><bqbiol:is><rdf:Bag><rdf:li rdf:resource="urn:miriam:lipidmaps:LMGP10050034"/></rdf:Bag></bqbiol:is></rdf:Description></rdf:RDF></annotation></species>
<species metaid="metaid_M_m00495c" id="M_m00495c" name="1-acylglycerol-3P-ol" compartment="C_c" initialAmount="0" boundaryCondition="false" sboTerm="SBO:0000299"><notes><body xmlns="http://www.w3.org/1999/xhtml"><p>FORMULA: C21H41O7P</p></body></notes><annotation><rdf:RDF xmlns:rdf="http://www.w3.org/1999/02/22-rdf-syntax-ns#" xmlns:dc="http://purl.org/dc/elements/1.1/" xmlns:dcterms="http://purl.org/dc/terms/" xmlns:vCard="http://www.w3.org/2001/vcard-rdf/3.0#" xmlns:bqbiol="http://biomodels.net/biology-qualifiers/" xmlns:bqmodel="http://biomodels.net/model-qualifiers/"><rdf:Description rdf:about="#metaid_M_m00495c"><bqbiol:is><rdf:Bag><rdf:li rdf:resource="urn:miriam:lipidmaps:LMGP10050008"/></rdf:Bag></bqbiol:is></rdf:Description></rdf:RDF></annotation></species>
<species metaid="metaid_M_m00496c" id="M_m00496c" name="1-acylglycerol-3P-palm" compartment="C_c" initialAmount="0" boundaryCondition="false" sboTerm="SBO:0000299"><notes><body xmlns="http://www.w3.org/1999/xhtml"><p>FORMULA: C19H39O7P</p></body></notes><annotation><rdf:RDF xmlns:rdf="http://www.w3.org/1999/02/22-rdf-syntax-ns#" xmlns:dc="http://purl.org/dc/elements/1.1/" xmlns:dcterms="http://purl.org/dc/terms/" xmlns:vCard="http://www.w3.org/2001/vcard-rdf/3.0#" xmlns:bqbiol="http://biomodels.net/biology-qualifiers/" xmlns:bqmodel="http://biomodels.net/model-qualifiers/"><rdf:Description rdf:about="#metaid_M_m00496c"><bqbiol:is><rdf:Bag><rdf:li rdf:resource="urn:miriam:lipidmaps:LMGP10050006"/></rdf:Bag></bqbiol:is></rdf:Description></rdf:RDF></annotation></species>
<species metaid="metaid_M_m00497c" id="M_m00497c" name="1-acylglycerol-3P-palmn" compartment="C_c" initialAmount="0" boundaryCondition="false" sboTerm="SBO:0000299"><notes><body xmlns="http://www.w3.org/1999/xhtml"><p>FORMULA: C19H37O7P</p></body></notes><annotation><rdf:RDF xmlns:rdf="http://www.w3.org/1999/02/22-rdf-syntax-ns#" xmlns:dc="http://purl.org/dc/elements/1.1/" xmlns:dcterms="http://purl.org/dc/terms/" xmlns:vCard="http://www.w3.org/2001/vcard-rdf/3.0#" xmlns:bqbiol="http://biomodels.net/biology-qualifiers/" xmlns:bqmodel="http://biomodels.net/model-qualifiers/"><rdf:Description rdf:about="#metaid_M_m00497c"><bqbiol:is><rdf:Bag><rdf:li rdf:resource="urn:miriam:lipidmaps:LMGP10050016"/></rdf:Bag></bqbiol:is></rdf:Description></rdf:RDF></annotation></species>
<species metaid="metaid_M_m00498c" id="M_m00498c" name="1-acylglycerol-3P-pentade" compartment="C_c" initialAmount="0" boundaryCondition="false" sboTerm="SBO:0000299"><notes><body xmlns="http://www.w3.org/1999/xhtml"><p>FORMULA: C18H37O7P</p></body></notes><annotation><rdf:RDF xmlns:rdf="http://www.w3.org/1999/02/22-rdf-syntax-ns#" xmlns:dc="http://purl.org/dc/elements/1.1/" xmlns:dcterms="http://purl.org/dc/terms/" xmlns:vCard="http://www.w3.org/2001/vcard-rdf/3.0#" xmlns:bqbiol="http://biomodels.net/biology-qualifiers/" xmlns:bqmodel="http://biomodels.net/model-qualifiers/"><rdf:Description rdf:about="#metaid_M_m00498c"><bqbiol:is><rdf:Bag><rdf:li rdf:resource="urn:miriam:lipidmaps:LMGP10050037"/></rdf:Bag></bqbiol:is></rdf:Description></rdf:RDF></annotation></species>
<species metaid="metaid_M_m00499c" id="M_m00499c" name="1-acylglycerol-3P-stea" compartment="C_c" initialAmount="0" boundaryCondition="false" sboTerm="SBO:0000299"><notes><body xmlns="http://www.w3.org/1999/xhtml"><p>FORMULA: C21H43O7P</p></body></notes><annotation><rdf:RDF xmlns:rdf="http://www.w3.org/1999/02/22-rdf-syntax-ns#" xmlns:dc="http://purl.org/dc/elements/1.1/" xmlns:dcterms="http://purl.org/dc/terms/" xmlns:vCard="http://www.w3.org/2001/vcard-rdf/3.0#" xmlns:bqbiol="http://biomodels.net/biology-qualifiers/" xmlns:bqmodel="http://biomodels.net/model-qualifiers/"><rdf:Description rdf:about="#metaid_M_m00499c"><bqbiol:is><rdf:Bag><rdf:li rdf:resource="urn:miriam:lipidmaps:LMGP10050005"/></rdf:Bag></bqbiol:is></rdf:Description></rdf:RDF></annotation></species>
<species metaid="metaid_M_m00500c" id="M_m00500c" name="1-acylglycerol-3P-tetraco" compartment="C_c" initialAmount="0" boundaryCondition="false" sboTerm="SBO:0000299"><notes><body xmlns="http://www.w3.org/1999/xhtml"><p>FORMULA: C27H55O7P</p></body></notes></species>
<species metaid="metaid_M_m00501c" id="M_m00501c" name="1-acylglycerol-3P-trico" compartment="C_c" initialAmount="0" boundaryCondition="false" sboTerm="SBO:0000299"><notes><body xmlns="http://www.w3.org/1999/xhtml"><p>FORMULA: C26H53O7P</p></body></notes></species>
<species metaid="metaid_M_m00502c" id="M_m00502c" name="1-acylglycerol-3P-tridec" compartment="C_c" initialAmount="0" boundaryCondition="false" sboTerm="SBO:0000299"><notes><body xmlns="http://www.w3.org/1999/xhtml"><p>FORMULA: C16H33O7P</p></body></notes><annotation><rdf:RDF xmlns:rdf="http://www.w3.org/1999/02/22-rdf-syntax-ns#" xmlns:dc="http://purl.org/dc/elements/1.1/" xmlns:dcterms="http://purl.org/dc/terms/" xmlns:vCard="http://www.w3.org/2001/vcard-rdf/3.0#" xmlns:bqbiol="http://biomodels.net/biology-qualifiers/" xmlns:bqmodel="http://biomodels.net/model-qualifiers/"><rdf:Description rdf:about="#metaid_M_m00502c"><bqbiol:is><rdf:Bag><rdf:li rdf:resource="urn:miriam:lipidmaps:LMGP10050001"/></rdf:Bag></bqbiol:is></rdf:Description></rdf:RDF></annotation></species>
<species metaid="metaid_M_m00503s" id="M_m00503s" name="1-acylglycerol-chylomicron pool" compartment="C_s" initialAmount="0" boundaryCondition="false" sboTerm="SBO:0000299"><notes><body xmlns="http://www.w3.org/1999/xhtml"><p>FORMULA: C4H7O4R</p></body></notes><annotation><rdf:RDF xmlns:rdf="http://www.w3.org/1999/02/22-rdf-syntax-ns#" xmlns:dc="http://purl.org/dc/elements/1.1/" xmlns:dcterms="http://purl.org/dc/terms/" xmlns:vCard="http://www.w3.org/2001/vcard-rdf/3.0#" xmlns:bqbiol="http://biomodels.net/biology-qualifiers/" xmlns:bqmodel="http://biomodels.net/model-qualifiers/"><rdf:Description rdf:about="#metaid_M_m00503s"><bqbiol:is><rdf:Bag><rdf:li rdf:resource="urn:miriam:obo.chebi:CHEBI:17408"/></rdf:Bag></bqbiol:is></rdf:Description></rdf:RDF></annotation></species>
<species metaid="metaid_M_m00504c" id="M_m00504c" name="1-acylglycerol-LD-PC pool" compartment="C_c" initialAmount="0" boundaryCondition="false" sboTerm="SBO:0000299"><notes><body xmlns="http://www.w3.org/1999/xhtml"><p>FORMULA: C4H7O4R</p></body></notes><annotation><rdf:RDF xmlns:rdf="http://www.w3.org/1999/02/22-rdf-syntax-ns#" xmlns:dc="http://purl.org/dc/elements/1.1/" xmlns:dcterms="http://purl.org/dc/terms/" xmlns:vCard="http://www.w3.org/2001/vcard-rdf/3.0#" xmlns:bqbiol="http://biomodels.net/biology-qualifiers/" xmlns:bqmodel="http://biomodels.net/model-qualifiers/"><rdf:Description rdf:about="#metaid_M_m00504c"><bqbiol:is><rdf:Bag><rdf:li rdf:resource="urn:miriam:obo.chebi:CHEBI:17408"/></rdf:Bag></bqbiol:is></rdf:Description></rdf:RDF></annotation></species>
<species metaid="metaid_M_m00505c" id="M_m00505c" name="1-acylglycerol-LD-PE pool" compartment="C_c" initialAmount="0" boundaryCondition="false" sboTerm="SBO:0000299"><notes><body xmlns="http://www.w3.org/1999/xhtml"><p>FORMULA: C4H7O4R</p></body></notes><annotation><rdf:RDF xmlns:rdf="http://www.w3.org/1999/02/22-rdf-syntax-ns#" xmlns:dc="http://purl.org/dc/elements/1.1/" xmlns:dcterms="http://purl.org/dc/terms/" xmlns:vCard="http://www.w3.org/2001/vcard-rdf/3.0#" xmlns:bqbiol="http://biomodels.net/biology-qualifiers/" xmlns:bqmodel="http://biomodels.net/model-qualifiers/"><rdf:Description rdf:about="#metaid_M_m00505c"><bqbiol:is><rdf:Bag><rdf:li rdf:resource="urn:miriam:obo.chebi:CHEBI:17408"/></rdf:Bag></bqbiol:is></rdf:Description></rdf:RDF></annotation></species>
<species metaid="metaid_M_m00506c" id="M_m00506c" name="1-acylglycerol-LD-PI pool" compartment="C_c" initialAmount="0" boundaryCondition="false" sboTerm="SBO:0000299"><notes><body xmlns="http://www.w3.org/1999/xhtml"><p>FORMULA: C4H7O4R</p></body></notes><annotation><rdf:RDF xmlns:rdf="http://www.w3.org/1999/02/22-rdf-syntax-ns#" xmlns:dc="http://purl.org/dc/elements/1.1/" xmlns:dcterms="http://purl.org/dc/terms/" xmlns:vCard="http://www.w3.org/2001/vcard-rdf/3.0#" xmlns:bqbiol="http://biomodels.net/biology-qualifiers/" xmlns:bqmodel="http://biomodels.net/model-qualifiers/"><rdf:Description rdf:about="#metaid_M_m00506c"><bqbiol:is><rdf:Bag><rdf:li rdf:resource="urn:miriam:obo.chebi:CHEBI:17408"/></rdf:Bag></bqbiol:is></rdf:Description></rdf:RDF></annotation></species>
<species metaid="metaid_M_m00507c" id="M_m00507c" name="1-acylglycerol-LD-PS pool" compartment="C_c" initialAmount="0" boundaryCondition="false" sboTerm="SBO:0000299"><notes><body xmlns="http://www.w3.org/1999/xhtml"><p>FORMULA: C4H7O4R</p></body></notes><annotation><rdf:RDF xmlns:rdf="http://www.w3.org/1999/02/22-rdf-syntax-ns#" xmlns:dc="http://purl.org/dc/elements/1.1/" xmlns:dcterms="http://purl.org/dc/terms/" xmlns:vCard="http://www.w3.org/2001/vcard-rdf/3.0#" xmlns:bqbiol="http://biomodels.net/biology-qualifiers/" xmlns:bqmodel="http://biomodels.net/model-qualifiers/"><rdf:Description rdf:about="#metaid_M_m00507c"><bqbiol:is><rdf:Bag><rdf:li rdf:resource="urn:miriam:obo.chebi:CHEBI:17408"/></rdf:Bag></bqbiol:is></rdf:Description></rdf:RDF></annotation></species>
<species metaid="metaid_M_m00508c" id="M_m00508c" name="1-acylglycerol-LD-SM pool" compartment="C_c" initialAmount="0" boundaryCondition="false" sboTerm="SBO:0000299"><notes><body xmlns="http://www.w3.org/1999/xhtml"><p>FORMULA: C4H7O4R</p></body></notes><annotation><rdf:RDF xmlns:rdf="http://www.w3.org/1999/02/22-rdf-syntax-ns#" xmlns:dc="http://purl.org/dc/elements/1.1/" xmlns:dcterms="http://purl.org/dc/terms/" xmlns:vCard="http://www.w3.org/2001/vcard-rdf/3.0#" xmlns:bqbiol="http://biomodels.net/biology-qualifiers/" xmlns:bqmodel="http://biomodels.net/model-qualifiers/"><rdf:Description rdf:about="#metaid_M_m00508c"><bqbiol:is><rdf:Bag><rdf:li rdf:resource="urn:miriam:obo.chebi:CHEBI:17408"/></rdf:Bag></bqbiol:is></rdf:Description></rdf:RDF></annotation></species>
<species metaid="metaid_M_m00509c" id="M_m00509c" name="1-acylglycerol-LD-TG1 pool" compartment="C_c" initialAmount="0" boundaryCondition="false" sboTerm="SBO:0000299"><notes><body xmlns="http://www.w3.org/1999/xhtml"><p>FORMULA: C4H7O4R</p></body></notes><annotation><rdf:RDF xmlns:rdf="http://www.w3.org/1999/02/22-rdf-syntax-ns#" xmlns:dc="http://purl.org/dc/elements/1.1/" xmlns:dcterms="http://purl.org/dc/terms/" xmlns:vCard="http://www.w3.org/2001/vcard-rdf/3.0#" xmlns:bqbiol="http://biomodels.net/biology-qualifiers/" xmlns:bqmodel="http://biomodels.net/model-qualifiers/"><rdf:Description rdf:about="#metaid_M_m00509c"><bqbiol:is><rdf:Bag><rdf:li rdf:resource="urn:miriam:obo.chebi:CHEBI:17408"/></rdf:Bag></bqbiol:is></rdf:Description></rdf:RDF></annotation></species>
<species metaid="metaid_M_m00511c" id="M_m00511c" name="1-acyl-PE pool" compartment="C_c" initialAmount="0" boundaryCondition="false" sboTerm="SBO:0000299"><notes><body xmlns="http://www.w3.org/1999/xhtml"><p>FORMULA: C6H13NO7PR</p></body></notes><annotation><rdf:RDF xmlns:rdf="http://www.w3.org/1999/02/22-rdf-syntax-ns#" xmlns:dc="http://purl.org/dc/elements/1.1/" xmlns:dcterms="http://purl.org/dc/terms/" xmlns:vCard="http://www.w3.org/2001/vcard-rdf/3.0#" xmlns:bqbiol="http://biomodels.net/biology-qualifiers/" xmlns:bqmodel="http://biomodels.net/model-qualifiers/"><rdf:Description rdf:about="#metaid_M_m00511c"><bqbiol:is><rdf:Bag><rdf:li rdf:resource="urn:miriam:kegg.compound:C04438"/></rdf:Bag></bqbiol:is></rdf:Description></rdf:RDF></annotation></species>
<species metaid="metaid_M_m00516c" id="M_m00516c" name="1-alkyl-2-lysoglycerol-3-phosphocholine" compartment="C_c" initialAmount="0" boundaryCondition="false" sboTerm="SBO:0000299"><notes><body xmlns="http://www.w3.org/1999/xhtml"><p>FORMULA: C8H20NO6PR</p></body></notes><annotation><rdf:RDF xmlns:rdf="http://www.w3.org/1999/02/22-rdf-syntax-ns#" xmlns:dc="http://purl.org/dc/elements/1.1/" xmlns:dcterms="http://purl.org/dc/terms/" xmlns:vCard="http://www.w3.org/2001/vcard-rdf/3.0#" xmlns:bqbiol="http://biomodels.net/biology-qualifiers/" xmlns:bqmodel="http://biomodels.net/model-qualifiers/"><rdf:Description rdf:about="#metaid_M_m00516c"><bqbiol:is><rdf:Bag><rdf:li rdf:resource="urn:miriam:kegg.compound:C04317"/></rdf:Bag></bqbiol:is></rdf:Description></rdf:RDF></annotation></species>
<species metaid="metaid_M_m00526c" id="M_m00526c" name="1D-myo-inositol-1,4-bisphosphate" compartment="C_c" initialAmount="0" boundaryCondition="false" sboTerm="SBO:0000299"><notes><body xmlns="http://www.w3.org/1999/xhtml"><p>FORMULA: C6H14O12P2</p></body></notes><annotation><rdf:RDF xmlns:rdf="http://www.w3.org/1999/02/22-rdf-syntax-ns#" xmlns:dc="http://purl.org/dc/elements/1.1/" xmlns:dcterms="http://purl.org/dc/terms/" xmlns:vCard="http://www.w3.org/2001/vcard-rdf/3.0#" xmlns:bqbiol="http://biomodels.net/biology-qualifiers/" xmlns:bqmodel="http://biomodels.net/model-qualifiers/"><rdf:Description rdf:about="#metaid_M_m00526c"><bqbiol:is><rdf:Bag><rdf:li rdf:resource="urn:miriam:obo.chebi:CHEBI:17816"/></rdf:Bag></bqbiol:is></rdf:Description></rdf:RDF></annotation></species>
<species metaid="metaid_M_m00529c" id="M_m00529c" name="1D-myo-inositol-3-phosphate" compartment="C_c" initialAmount="0" boundaryCondition="false" sboTerm="SBO:0000299"><notes><body xmlns="http://www.w3.org/1999/xhtml"><p>FORMULA: C6H13O9P</p></body></notes><annotation><rdf:RDF xmlns:rdf="http://www.w3.org/1999/02/22-rdf-syntax-ns#" xmlns:dc="http://purl.org/dc/elements/1.1/" xmlns:dcterms="http://purl.org/dc/terms/" xmlns:vCard="http://www.w3.org/2001/vcard-rdf/3.0#" xmlns:bqbiol="http://biomodels.net/biology-qualifiers/" xmlns:bqmodel="http://biomodels.net/model-qualifiers/"><rdf:Description rdf:about="#metaid_M_m00529c"><bqbiol:is><rdf:Bag><rdf:li rdf:resource="urn:miriam:obo.chebi:CHEBI:18169"/></rdf:Bag></bqbiol:is></rdf:Description></rdf:RDF></annotation></species>
<species metaid="metaid_M_m00530c" id="M_m00530c" name="1D-myo-inositol-4-phosphate" compartment="C_c" initialAmount="0" boundaryCondition="false" sboTerm="SBO:0000299"><notes><body xmlns="http://www.w3.org/1999/xhtml"><p>FORMULA: C6H13O9P</p></body></notes><annotation><rdf:RDF xmlns:rdf="http://www.w3.org/1999/02/22-rdf-syntax-ns#" xmlns:dc="http://purl.org/dc/elements/1.1/" xmlns:dcterms="http://purl.org/dc/terms/" xmlns:vCard="http://www.w3.org/2001/vcard-rdf/3.0#" xmlns:bqbiol="http://biomodels.net/biology-qualifiers/" xmlns:bqmodel="http://biomodels.net/model-qualifiers/"><rdf:Description rdf:about="#metaid_M_m00530c"><bqbiol:is><rdf:Bag><rdf:li rdf:resource="urn:miriam:obo.chebi:CHEBI:18384"/></rdf:Bag></bqbiol:is></rdf:Description></rdf:RDF></annotation></species>
<species metaid="metaid_M_m00535c" id="M_m00535c" name="1-lysolecithin pool" compartment="C_c" initialAmount="0" boundaryCondition="false" sboTerm="SBO:0000299"><notes><body xmlns="http://www.w3.org/1999/xhtml"><p>FORMULA: C9H20NO7PR</p></body></notes><annotation><rdf:RDF xmlns:rdf="http://www.w3.org/1999/02/22-rdf-syntax-ns#" xmlns:dc="http://purl.org/dc/elements/1.1/" xmlns:dcterms="http://purl.org/dc/terms/" xmlns:vCard="http://www.w3.org/2001/vcard-rdf/3.0#" xmlns:bqbiol="http://biomodels.net/biology-qualifiers/" xmlns:bqmodel="http://biomodels.net/model-qualifiers/"><rdf:Description rdf:about="#metaid_M_m00535c"><bqbiol:is><rdf:Bag><rdf:li rdf:resource="urn:miriam:obo.chebi:CHEBI:16728"/></rdf:Bag></bqbiol:is></rdf:Description></rdf:RDF></annotation></species>
<species metaid="metaid_M_m00540c" id="M_m00540c" name="1-nitro-5,6-dihydroxy-dihydronaphthalene" compartment="C_c" initialAmount="0" boundaryCondition="false" sboTerm="SBO:0000299"><notes><body xmlns="http://www.w3.org/1999/xhtml"><p>FORMULA: C10H9NO4</p></body></notes><annotation><rdf:RDF xmlns:rdf="http://www.w3.org/1999/02/22-rdf-syntax-ns#" xmlns:dc="http://purl.org/dc/elements/1.1/" xmlns:dcterms="http://purl.org/dc/terms/" xmlns:vCard="http://www.w3.org/2001/vcard-rdf/3.0#" xmlns:bqbiol="http://biomodels.net/biology-qualifiers/" xmlns:bqmodel="http://biomodels.net/model-qualifiers/"><rdf:Description rdf:about="#metaid_M_m00540c"><bqbiol:is><rdf:Bag><rdf:li rdf:resource="urn:miriam:kegg.compound:C14801"/></rdf:Bag></bqbiol:is></rdf:Description></rdf:RDF></annotation></species>
<species metaid="metaid_M_m00541c" id="M_m00541c" name="1-nitro-5-glutathionyl-6-hydroxy-5,6-dihydronaphthalene" compartment="C_c" initialAmount="0" boundaryCondition="false" sboTerm="SBO:0000299"><notes><body xmlns="http://www.w3.org/1999/xhtml"><p>FORMULA: C20H24N4O9S</p></body></notes><annotation><rdf:RDF xmlns:rdf="http://www.w3.org/1999/02/22-rdf-syntax-ns#" xmlns:dc="http://purl.org/dc/elements/1.1/" xmlns:dcterms="http://purl.org/dc/terms/" xmlns:vCard="http://www.w3.org/2001/vcard-rdf/3.0#" xmlns:bqbiol="http://biomodels.net/biology-qualifiers/" xmlns:bqmodel="http://biomodels.net/model-qualifiers/"><rdf:Description rdf:about="#metaid_M_m00541c"><bqbiol:is><rdf:Bag><rdf:li rdf:resource="urn:miriam:kegg.compound:C14806"/></rdf:Bag></bqbiol:is></rdf:Description></rdf:RDF></annotation></species>
<species metaid="metaid_M_m00542c" id="M_m00542c" name="1-nitro-5-hydroxy-6-glutathionyl-5,6-dihydronaphthalene" compartment="C_c" initialAmount="0" boundaryCondition="false" sboTerm="SBO:0000299"><notes><body xmlns="http://www.w3.org/1999/xhtml"><p>FORMULA: C20H24N4O9S</p></body></notes><annotation><rdf:RDF xmlns:rdf="http://www.w3.org/1999/02/22-rdf-syntax-ns#" xmlns:dc="http://purl.org/dc/elements/1.1/" xmlns:dcterms="http://purl.org/dc/terms/" xmlns:vCard="http://www.w3.org/2001/vcard-rdf/3.0#" xmlns:bqbiol="http://biomodels.net/biology-qualifiers/" xmlns:bqmodel="http://biomodels.net/model-qualifiers/"><rdf:Description rdf:about="#metaid_M_m00542c"><bqbiol:is><rdf:Bag><rdf:li rdf:resource="urn:miriam:kegg.compound:C14805"/></rdf:Bag></bqbiol:is></rdf:Description></rdf:RDF></annotation></species>
<species metaid="metaid_M_m00543c" id="M_m00543c" name="1-nitro-7-glutathionyl-8-hydroxy-7,8-dihydronaphthalene" compartment="C_c" initialAmount="0" boundaryCondition="false" sboTerm="SBO:0000299"><notes><body xmlns="http://www.w3.org/1999/xhtml"><p>FORMULA: C20H24N4O9S</p></body></notes><annotation><rdf:RDF xmlns:rdf="http://www.w3.org/1999/02/22-rdf-syntax-ns#" xmlns:dc="http://purl.org/dc/elements/1.1/" xmlns:dcterms="http://purl.org/dc/terms/" xmlns:vCard="http://www.w3.org/2001/vcard-rdf/3.0#" xmlns:bqbiol="http://biomodels.net/biology-qualifiers/" xmlns:bqmodel="http://biomodels.net/model-qualifiers/"><rdf:Description rdf:about="#metaid_M_m00543c"><bqbiol:is><rdf:Bag><rdf:li rdf:resource="urn:miriam:kegg.compound:C14804"/></rdf:Bag></bqbiol:is></rdf:Description></rdf:RDF></annotation></species>
<species metaid="metaid_M_m00544c" id="M_m00544c" name="1-nitro-7-hydroxy-8-glutathionyl-7,8-dihydronaphthalene" compartment="C_c" initialAmount="0" boundaryCondition="false" sboTerm="SBO:0000299"><notes><body xmlns="http://www.w3.org/1999/xhtml"><p>FORMULA: C20H24N4O9S</p></body></notes><annotation><rdf:RDF xmlns:rdf="http://www.w3.org/1999/02/22-rdf-syntax-ns#" xmlns:dc="http://purl.org/dc/elements/1.1/" xmlns:dcterms="http://purl.org/dc/terms/" xmlns:vCard="http://www.w3.org/2001/vcard-rdf/3.0#" xmlns:bqbiol="http://biomodels.net/biology-qualifiers/" xmlns:bqmodel="http://biomodels.net/model-qualifiers/"><rdf:Description rdf:about="#metaid_M_m00544c"><bqbiol:is><rdf:Bag><rdf:li rdf:resource="urn:miriam:kegg.compound:C14803"/></rdf:Bag></bqbiol:is></rdf:Description></rdf:RDF></annotation></species>
<species metaid="metaid_M_m00545c" id="M_m00545c" name="1-nitronaphthalene" compartment="C_c" initialAmount="0" boundaryCondition="false" sboTerm="SBO:0000299"><notes><body xmlns="http://www.w3.org/1999/xhtml"><p>FORMULA: C10H7NO2</p></body></notes><annotation><rdf:RDF xmlns:rdf="http://www.w3.org/1999/02/22-rdf-syntax-ns#" xmlns:dc="http://purl.org/dc/elements/1.1/" xmlns:dcterms="http://purl.org/dc/terms/" xmlns:vCard="http://www.w3.org/2001/vcard-rdf/3.0#" xmlns:bqbiol="http://biomodels.net/biology-qualifiers/" xmlns:bqmodel="http://biomodels.net/model-qualifiers/"><rdf:Description rdf:about="#metaid_M_m00545c"><bqbiol:is><rdf:Bag><rdf:li rdf:resource="urn:miriam:obo.chebi:CHEBI:34104"/></rdf:Bag></bqbiol:is></rdf:Description></rdf:RDF></annotation></species>
<species metaid="metaid_M_m00545s" id="M_m00545s" name="1-nitronaphthalene" compartment="C_s" initialAmount="0" boundaryCondition="false" sboTerm="SBO:0000299"><notes><body xmlns="http://www.w3.org/1999/xhtml"><p>FORMULA: C10H7NO2</p></body></notes><annotation><rdf:RDF xmlns:rdf="http://www.w3.org/1999/02/22-rdf-syntax-ns#" xmlns:dc="http://purl.org/dc/elements/1.1/" xmlns:dcterms="http://purl.org/dc/terms/" xmlns:vCard="http://www.w3.org/2001/vcard-rdf/3.0#" xmlns:bqbiol="http://biomodels.net/biology-qualifiers/" xmlns:bqmodel="http://biomodels.net/model-qualifiers/"><rdf:Description rdf:about="#metaid_M_m00545s"><bqbiol:is><rdf:Bag><rdf:li rdf:resource="urn:miriam:obo.chebi:CHEBI:34104"/></rdf:Bag></bqbiol:is></rdf:Description></rdf:RDF></annotation></species>
<species metaid="metaid_M_m00546c" id="M_m00546c" name="1-nitronaphthalene-5,6-oxide" compartment="C_c" initialAmount="0" boundaryCondition="false" sboTerm="SBO:0000299"><notes><body xmlns="http://www.w3.org/1999/xhtml"><p>FORMULA: C10H7NO3</p></body></notes><annotation><rdf:RDF xmlns:rdf="http://www.w3.org/1999/02/22-rdf-syntax-ns#" xmlns:dc="http://purl.org/dc/elements/1.1/" xmlns:dcterms="http://purl.org/dc/terms/" xmlns:vCard="http://www.w3.org/2001/vcard-rdf/3.0#" xmlns:bqbiol="http://biomodels.net/biology-qualifiers/" xmlns:bqmodel="http://biomodels.net/model-qualifiers/"><rdf:Description rdf:about="#metaid_M_m00546c"><bqbiol:is><rdf:Bag><rdf:li rdf:resource="urn:miriam:kegg.compound:C14800"/></rdf:Bag></bqbiol:is></rdf:Description></rdf:RDF></annotation></species>
<species metaid="metaid_M_m00547c" id="M_m00547c" name="1-nitronaphthalene-7,8-oxide" compartment="C_c" initialAmount="0" boundaryCondition="false" sboTerm="SBO:0000299"><notes><body xmlns="http://www.w3.org/1999/xhtml"><p>FORMULA: C10H7NO3</p></body></notes><annotation><rdf:RDF xmlns:rdf="http://www.w3.org/1999/02/22-rdf-syntax-ns#" xmlns:dc="http://purl.org/dc/elements/1.1/" xmlns:dcterms="http://purl.org/dc/terms/" xmlns:vCard="http://www.w3.org/2001/vcard-rdf/3.0#" xmlns:bqbiol="http://biomodels.net/biology-qualifiers/" xmlns:bqmodel="http://biomodels.net/model-qualifiers/"><rdf:Description rdf:about="#metaid_M_m00547c"><bqbiol:is><rdf:Bag><rdf:li rdf:resource="urn:miriam:kegg.compound:C14802"/></rdf:Bag></bqbiol:is></rdf:Description></rdf:RDF></annotation></species>
<species metaid="metaid_M_m00549c" id="M_m00549c" name="1-organyl-2-lyso-sn-glycero-3-phosphocholine" compartment="C_c" initialAmount="0" boundaryCondition="false" sboTerm="SBO:0000299"><notes><body xmlns="http://www.w3.org/1999/xhtml"><p>FORMULA: C8H20NO6PR</p></body></notes><annotation><rdf:RDF xmlns:rdf="http://www.w3.org/1999/02/22-rdf-syntax-ns#" xmlns:dc="http://purl.org/dc/elements/1.1/" xmlns:dcterms="http://purl.org/dc/terms/" xmlns:vCard="http://www.w3.org/2001/vcard-rdf/3.0#" xmlns:bqbiol="http://biomodels.net/biology-qualifiers/" xmlns:bqmodel="http://biomodels.net/model-qualifiers/"><rdf:Description rdf:about="#metaid_M_m00549c"><bqbiol:is><rdf:Bag><rdf:li rdf:resource="urn:miriam:kegg.compound:C04317"/></rdf:Bag></bqbiol:is></rdf:Description></rdf:RDF></annotation></species>
<species metaid="metaid_M_m00551c" id="M_m00551c" name="1-phosphatidyl-1D-myo-inositol-3,4-bisphosphate" compartment="C_c" initialAmount="0" boundaryCondition="false" sboTerm="SBO:0000299"><notes><body xmlns="http://www.w3.org/1999/xhtml"><p>FORMULA: C11H19O19P3R2</p></body></notes><annotation><rdf:RDF xmlns:rdf="http://www.w3.org/1999/02/22-rdf-syntax-ns#" xmlns:dc="http://purl.org/dc/elements/1.1/" xmlns:dcterms="http://purl.org/dc/terms/" xmlns:vCard="http://www.w3.org/2001/vcard-rdf/3.0#" xmlns:bqbiol="http://biomodels.net/biology-qualifiers/" xmlns:bqmodel="http://biomodels.net/model-qualifiers/"><rdf:Description rdf:about="#metaid_M_m00551c"><bqbiol:is><rdf:Bag><rdf:li rdf:resource="urn:miriam:obo.chebi:CHEBI:16152"/></rdf:Bag></bqbiol:is></rdf:Description></rdf:RDF></annotation></species>
<species metaid="metaid_M_m00552c" id="M_m00552c" name="1-phosphatidyl-1D-myo-inositol-3-phosphate" compartment="C_c" initialAmount="0" boundaryCondition="false" sboTerm="SBO:0000299"><notes><body xmlns="http://www.w3.org/1999/xhtml"><p>FORMULA: C11H18O16P2R2</p></body></notes><annotation><rdf:RDF xmlns:rdf="http://www.w3.org/1999/02/22-rdf-syntax-ns#" xmlns:dc="http://purl.org/dc/elements/1.1/" xmlns:dcterms="http://purl.org/dc/terms/" xmlns:vCard="http://www.w3.org/2001/vcard-rdf/3.0#" xmlns:bqbiol="http://biomodels.net/biology-qualifiers/" xmlns:bqmodel="http://biomodels.net/model-qualifiers/"><rdf:Description rdf:about="#metaid_M_m00552c"><bqbiol:is><rdf:Bag><rdf:li rdf:resource="urn:miriam:obo.chebi:CHEBI:17283"/></rdf:Bag></bqbiol:is></rdf:Description></rdf:RDF></annotation></species>
<species metaid="metaid_M_m00553c" id="M_m00553c" name="1-phosphatidyl-1D-myo-inositol-4-phosphate" compartment="C_c" initialAmount="0" boundaryCondition="false" sboTerm="SBO:0000299"><notes><body xmlns="http://www.w3.org/1999/xhtml"><p>FORMULA: C11H18O16P2R2</p></body></notes><annotation><rdf:RDF xmlns:rdf="http://www.w3.org/1999/02/22-rdf-syntax-ns#" xmlns:dc="http://purl.org/dc/elements/1.1/" xmlns:dcterms="http://purl.org/dc/terms/" xmlns:vCard="http://www.w3.org/2001/vcard-rdf/3.0#" xmlns:bqbiol="http://biomodels.net/biology-qualifiers/" xmlns:bqmodel="http://biomodels.net/model-qualifiers/"><rdf:Description rdf:about="#metaid_M_m00553c"><bqbiol:is><rdf:Bag><rdf:li rdf:resource="urn:miriam:obo.chebi:CHEBI:17526"/></rdf:Bag></bqbiol:is></rdf:Description></rdf:RDF></annotation></species>
<species metaid="metaid_M_m00554c" id="M_m00554c" name="1-phosphatidyl-1D-myo-inositol-5-phosphate" compartment="C_c" initialAmount="0" boundaryCondition="false" sboTerm="SBO:0000299"><notes><body xmlns="http://www.w3.org/1999/xhtml"><p>FORMULA: C11H18O16P2R2</p></body></notes><annotation><rdf:RDF xmlns:rdf="http://www.w3.org/1999/02/22-rdf-syntax-ns#" xmlns:dc="http://purl.org/dc/elements/1.1/" xmlns:dcterms="http://purl.org/dc/terms/" xmlns:vCard="http://www.w3.org/2001/vcard-rdf/3.0#" xmlns:bqbiol="http://biomodels.net/biology-qualifiers/" xmlns:bqmodel="http://biomodels.net/model-qualifiers/"><rdf:Description rdf:about="#metaid_M_m00554c"><bqbiol:is><rdf:Bag><rdf:li rdf:resource="urn:miriam:obo.chebi:CHEBI:16500"/></rdf:Bag></bqbiol:is></rdf:Description></rdf:RDF></annotation></species>
<species metaid="metaid_M_m00554r" id="M_m00554r" name="1-phosphatidyl-1D-myo-inositol-5-phosphate" compartment="C_r" initialAmount="0" boundaryCondition="false" sboTerm="SBO:0000299"><notes><body xmlns="http://www.w3.org/1999/xhtml"><p>FORMULA: C11H18O16P2R2</p></body></notes><annotation><rdf:RDF xmlns:rdf="http://www.w3.org/1999/02/22-rdf-syntax-ns#" xmlns:dc="http://purl.org/dc/elements/1.1/" xmlns:dcterms="http://purl.org/dc/terms/" xmlns:vCard="http://www.w3.org/2001/vcard-rdf/3.0#" xmlns:bqbiol="http://biomodels.net/biology-qualifiers/" xmlns:bqmodel="http://biomodels.net/model-qualifiers/"><rdf:Description rdf:about="#metaid_M_m00554r"><bqbiol:is><rdf:Bag><rdf:li rdf:resource="urn:miriam:obo.chebi:CHEBI:16500"/></rdf:Bag></bqbiol:is></rdf:Description></rdf:RDF></annotation></species>
<species metaid="metaid_M_m00555c" id="M_m00555c" name="1-phosphatidyl-myo-inositol-3,5-bisphosphate" compartment="C_c" initialAmount="0" boundaryCondition="false" sboTerm="SBO:0000299"><notes><body xmlns="http://www.w3.org/1999/xhtml"><p>FORMULA: C11H19O19P3R2</p></body></notes><annotation><rdf:RDF xmlns:rdf="http://www.w3.org/1999/02/22-rdf-syntax-ns#" xmlns:dc="http://purl.org/dc/elements/1.1/" xmlns:dcterms="http://purl.org/dc/terms/" xmlns:vCard="http://www.w3.org/2001/vcard-rdf/3.0#" xmlns:bqbiol="http://biomodels.net/biology-qualifiers/" xmlns:bqmodel="http://biomodels.net/model-qualifiers/"><rdf:Description rdf:about="#metaid_M_m00555c"><bqbiol:is><rdf:Bag><rdf:li rdf:resource="urn:miriam:kegg.compound:C11556"/></rdf:Bag></bqbiol:is></rdf:Description></rdf:RDF></annotation></species>
<species metaid="metaid_M_m00559c" id="M_m00559c" name="1-pyrroline-5-carboxylate" compartment="C_c" initialAmount="0" boundaryCondition="false" sboTerm="SBO:0000299"><notes><body xmlns="http://www.w3.org/1999/xhtml"><p>FORMULA: C5H7NO2</p></body></notes><annotation><rdf:RDF xmlns:rdf="http://www.w3.org/1999/02/22-rdf-syntax-ns#" xmlns:dc="http://purl.org/dc/elements/1.1/" xmlns:dcterms="http://purl.org/dc/terms/" xmlns:vCard="http://www.w3.org/2001/vcard-rdf/3.0#" xmlns:bqbiol="http://biomodels.net/biology-qualifiers/" xmlns:bqmodel="http://biomodels.net/model-qualifiers/"><rdf:Description rdf:about="#metaid_M_m00559c"><bqbiol:is><rdf:Bag><rdf:li rdf:resource="urn:miriam:obo.chebi:CHEBI:371"/></rdf:Bag></bqbiol:is></rdf:Description></rdf:RDF></annotation></species>
<species metaid="metaid_M_m00559m" id="M_m00559m" name="1-pyrroline-5-carboxylate" compartment="C_m" initialAmount="0" boundaryCondition="false" sboTerm="SBO:0000299"><notes><body xmlns="http://www.w3.org/1999/xhtml"><p>FORMULA: C5H7NO2</p></body></notes><annotation><rdf:RDF xmlns:rdf="http://www.w3.org/1999/02/22-rdf-syntax-ns#" xmlns:dc="http://purl.org/dc/elements/1.1/" xmlns:dcterms="http://purl.org/dc/terms/" xmlns:vCard="http://www.w3.org/2001/vcard-rdf/3.0#" xmlns:bqbiol="http://biomodels.net/biology-qualifiers/" xmlns:bqmodel="http://biomodels.net/model-qualifiers/"><rdf:Description rdf:about="#metaid_M_m00559m"><bqbiol:is><rdf:Bag><rdf:li rdf:resource="urn:miriam:obo.chebi:CHEBI:371"/></rdf:Bag></bqbiol:is></rdf:Description></rdf:RDF></annotation></species>
<species metaid="metaid_M_m00560c" id="M_m00560c" name="1-radyl-2-acyl-sn-glycero-3-phosphocholine" compartment="C_c" initialAmount="0" boundaryCondition="false" sboTerm="SBO:0000299"><notes><body xmlns="http://www.w3.org/1999/xhtml"><p>FORMULA: C9H19NO7PR2</p></body></notes><annotation><rdf:RDF xmlns:rdf="http://www.w3.org/1999/02/22-rdf-syntax-ns#" xmlns:dc="http://purl.org/dc/elements/1.1/" xmlns:dcterms="http://purl.org/dc/terms/" xmlns:vCard="http://www.w3.org/2001/vcard-rdf/3.0#" xmlns:bqbiol="http://biomodels.net/biology-qualifiers/" xmlns:bqmodel="http://biomodels.net/model-qualifiers/"><rdf:Description rdf:about="#metaid_M_m00560c"><bqbiol:is><rdf:Bag><rdf:li rdf:resource="urn:miriam:obo.chebi:CHEBI:36702"/></rdf:Bag></bqbiol:is></rdf:Description></rdf:RDF></annotation></species>
<species metaid="metaid_M_m00562m" id="M_m00562m" name="2(R),6-dimethyl-heptanoyl-CoA" compartment="C_m" initialAmount="0" boundaryCondition="false" sboTerm="SBO:0000299"><notes><body xmlns="http://www.w3.org/1999/xhtml"><p>FORMULA: C30H52N7O17P3S</p></body></notes></species>
<species metaid="metaid_M_m00563m" id="M_m00563m" name="2(S),6-dimethyl-heptanoyl-CoA" compartment="C_m" initialAmount="0" boundaryCondition="false" sboTerm="SBO:0000299"><notes><body xmlns="http://www.w3.org/1999/xhtml"><p>FORMULA: C30H52N7O17P3S</p></body></notes></species>
<species metaid="metaid_M_m00564p" id="M_m00564p" name="2(S)-pristanal" compartment="C_p" initialAmount="0" boundaryCondition="false" sboTerm="SBO:0000299"><notes><body xmlns="http://www.w3.org/1999/xhtml"><p>FORMULA: C19H38O</p></body></notes></species>
<species metaid="metaid_M_m00568c" id="M_m00568c" name="2,2-dichloroacetaldehyde" compartment="C_c" initialAmount="0" boundaryCondition="false" sboTerm="SBO:0000299"><notes><body xmlns="http://www.w3.org/1999/xhtml"><p>FORMULA: C2H2Cl2O</p></body></notes><annotation><rdf:RDF xmlns:rdf="http://www.w3.org/1999/02/22-rdf-syntax-ns#" xmlns:dc="http://purl.org/dc/elements/1.1/" xmlns:dcterms="http://purl.org/dc/terms/" xmlns:vCard="http://www.w3.org/2001/vcard-rdf/3.0#" xmlns:bqbiol="http://biomodels.net/biology-qualifiers/" xmlns:bqmodel="http://biomodels.net/model-qualifiers/"><rdf:Description rdf:about="#metaid_M_m00568c"><bqbiol:is><rdf:Bag><rdf:li rdf:resource="urn:miriam:kegg.compound:C14858"/></rdf:Bag></bqbiol:is></rdf:Description></rdf:RDF></annotation></species>
<species metaid="metaid_M_m00569c" id="M_m00569c" name="2,3-bisphospho-D-glycerate" compartment="C_c" initialAmount="0" boundaryCondition="false" sboTerm="SBO:0000299"><notes><body xmlns="http://www.w3.org/1999/xhtml"><p>FORMULA: C3H8O10P2</p></body></notes><annotation><rdf:RDF xmlns:rdf="http://www.w3.org/1999/02/22-rdf-syntax-ns#" xmlns:dc="http://purl.org/dc/elements/1.1/" xmlns:dcterms="http://purl.org/dc/terms/" xmlns:vCard="http://www.w3.org/2001/vcard-rdf/3.0#" xmlns:bqbiol="http://biomodels.net/biology-qualifiers/" xmlns:bqmodel="http://biomodels.net/model-qualifiers/"><rdf:Description rdf:about="#metaid_M_m00569c"><bqbiol:is><rdf:Bag><rdf:li rdf:resource="urn:miriam:obo.chebi:CHEBI:17720"/></rdf:Bag></bqbiol:is></rdf:Description></rdf:RDF></annotation></species>
<species metaid="metaid_M_m00571c" id="M_m00571c" name="2,3-dihydro-2-S-glutathionyl-3-hydroxy bromobenzene" compartment="C_c" initialAmount="0" boundaryCondition="false" sboTerm="SBO:0000299"><notes><body xmlns="http://www.w3.org/1999/xhtml"><p>FORMULA: C16H22BrN3O7S</p></body></notes><annotation><rdf:RDF xmlns:rdf="http://www.w3.org/1999/02/22-rdf-syntax-ns#" xmlns:dc="http://purl.org/dc/elements/1.1/" xmlns:dcterms="http://purl.org/dc/terms/" xmlns:vCard="http://www.w3.org/2001/vcard-rdf/3.0#" xmlns:bqbiol="http://biomodels.net/biology-qualifiers/" xmlns:bqmodel="http://biomodels.net/model-qualifiers/"><rdf:Description rdf:about="#metaid_M_m00571c"><bqbiol:is><rdf:Bag><rdf:li rdf:resource="urn:miriam:kegg.compound:C14848"/></rdf:Bag></bqbiol:is></rdf:Description></rdf:RDF></annotation></species>
<species metaid="metaid_M_m00572c" id="M_m00572c" name="2,3-diketo-5-methylthiopentyl-1-phosphate" compartment="C_c" initialAmount="0" boundaryCondition="false" sboTerm="SBO:0000299"><notes><body xmlns="http://www.w3.org/1999/xhtml"><p>FORMULA: C6H11O6PS</p></body></notes><annotation><rdf:RDF xmlns:rdf="http://www.w3.org/1999/02/22-rdf-syntax-ns#" xmlns:dc="http://purl.org/dc/elements/1.1/" xmlns:dcterms="http://purl.org/dc/terms/" xmlns:vCard="http://www.w3.org/2001/vcard-rdf/3.0#" xmlns:bqbiol="http://biomodels.net/biology-qualifiers/" xmlns:bqmodel="http://biomodels.net/model-qualifiers/"><rdf:Description rdf:about="#metaid_M_m00572c"><bqbiol:is><rdf:Bag><rdf:li rdf:resource="urn:miriam:obo.chebi:CHEBI:50604"/></rdf:Bag></bqbiol:is></rdf:Description></rdf:RDF></annotation></species>
<species metaid="metaid_M_m00578m" id="M_m00578m" name="2,6-dimethyl-trans-2-heptenoyl-CoA" compartment="C_m" initialAmount="0" boundaryCondition="false" sboTerm="SBO:0000299"><notes><body xmlns="http://www.w3.org/1999/xhtml"><p>FORMULA: C30H50N7O17P3S</p></body></notes></species>
<species metaid="metaid_M_m00579m" id="M_m00579m" name="20alpha,22beta dihydroxycholesterol" compartment="C_m" initialAmount="0" boundaryCondition="false" sboTerm="SBO:0000299"><notes><body xmlns="http://www.w3.org/1999/xhtml"><p>FORMULA: C27H46O3</p></body></notes><annotation><rdf:RDF xmlns:rdf="http://www.w3.org/1999/02/22-rdf-syntax-ns#" xmlns:dc="http://purl.org/dc/elements/1.1/" xmlns:dcterms="http://purl.org/dc/terms/" xmlns:vCard="http://www.w3.org/2001/vcard-rdf/3.0#" xmlns:bqbiol="http://biomodels.net/biology-qualifiers/" xmlns:bqmodel="http://biomodels.net/model-qualifiers/"><rdf:Description rdf:about="#metaid_M_m00579m"><bqbiol:is><rdf:Bag><rdf:li rdf:resource="urn:miriam:obo.chebi:CHEBI:1294"/></rdf:Bag></bqbiol:is></rdf:Description></rdf:RDF></annotation></species>
<species metaid="metaid_M_m00580c" id="M_m00580c" name="20alpha-hydroxy-4-pregnen-3-one" compartment="C_c" initialAmount="0" boundaryCondition="false" sboTerm="SBO:0000299"><notes><body xmlns="http://www.w3.org/1999/xhtml"><p>FORMULA: C21H32O2</p></body></notes><annotation><rdf:RDF xmlns:rdf="http://www.w3.org/1999/02/22-rdf-syntax-ns#" xmlns:dc="http://purl.org/dc/elements/1.1/" xmlns:dcterms="http://purl.org/dc/terms/" xmlns:vCard="http://www.w3.org/2001/vcard-rdf/3.0#" xmlns:bqbiol="http://biomodels.net/biology-qualifiers/" xmlns:bqmodel="http://biomodels.net/model-qualifiers/"><rdf:Description rdf:about="#metaid_M_m00580c"><bqbiol:is><rdf:Bag><rdf:li rdf:resource="urn:miriam:obo.chebi:CHEBI:28453"/></rdf:Bag></bqbiol:is></rdf:Description></rdf:RDF></annotation></species>
<species metaid="metaid_M_m00581m" id="M_m00581m" name="20-CoA-20-oxo-18r-hydroxy-LTB4" compartment="C_m" initialAmount="0" boundaryCondition="false" sboTerm="SBO:0000299"><notes><body xmlns="http://www.w3.org/1999/xhtml"><p>FORMULA: C41H64N7O22P3S</p></body></notes></species>
<species metaid="metaid_M_m00581p" id="M_m00581p" name="20-CoA-20-oxo-18r-hydroxy-LTB4" compartment="C_p" initialAmount="0" boundaryCondition="false" sboTerm="SBO:0000299"><notes><body xmlns="http://www.w3.org/1999/xhtml"><p>FORMULA: C41H64N7O22P3S</p></body></notes></species>
<species metaid="metaid_M_m00582c" id="M_m00582c" name="20-CoA-20-oxo-LTB4" compartment="C_c" initialAmount="0" boundaryCondition="false" sboTerm="SBO:0000299"><notes><body xmlns="http://www.w3.org/1999/xhtml"><p>FORMULA: C41H64N7O21P3S</p></body></notes></species>
<species metaid="metaid_M_m00582m" id="M_m00582m" name="20-CoA-20-oxo-LTB4" compartment="C_m" initialAmount="0" boundaryCondition="false" sboTerm="SBO:0000299"><notes><body xmlns="http://www.w3.org/1999/xhtml"><p>FORMULA: C41H64N7O21P3S</p></body></notes></species>
<species metaid="metaid_M_m00582p" id="M_m00582p" name="20-CoA-20-oxo-LTB4" compartment="C_p" initialAmount="0" boundaryCondition="false" sboTerm="SBO:0000299"><notes><body xmlns="http://www.w3.org/1999/xhtml"><p>FORMULA: C41H64N7O21P3S</p></body></notes></species>
<species metaid="metaid_M_m00582r" id="M_m00582r" name="20-CoA-20-oxo-LTB4" compartment="C_r" initialAmount="0" boundaryCondition="false" sboTerm="SBO:0000299"><notes><body xmlns="http://www.w3.org/1999/xhtml"><p>FORMULA: C41H64N7O21P3S</p></body></notes></species>
<species metaid="metaid_M_m00583c" id="M_m00583c" name="20-COOH-10,11-dihydro-LTB4" compartment="C_c" initialAmount="0" boundaryCondition="false" sboTerm="SBO:0000299"><notes><body xmlns="http://www.w3.org/1999/xhtml"><p>FORMULA: C20H32O6</p></body></notes></species>
<species metaid="metaid_M_m00583m" id="M_m00583m" name="20-COOH-10,11-dihydro-LTB4" compartment="C_m" initialAmount="0" boundaryCondition="false" sboTerm="SBO:0000299"><notes><body xmlns="http://www.w3.org/1999/xhtml"><p>FORMULA: C20H32O6</p></body></notes></species>
<species metaid="metaid_M_m00583p" id="M_m00583p" name="20-COOH-10,11-dihydro-LTB4" compartment="C_p" initialAmount="0" boundaryCondition="false" sboTerm="SBO:0000299"><notes><body xmlns="http://www.w3.org/1999/xhtml"><p>FORMULA: C20H32O6</p></body></notes></species>
<species metaid="metaid_M_m00584p" id="M_m00584p" name="20-COOH-18-oxo-LTE4-CoA" compartment="C_p" initialAmount="0" boundaryCondition="false" sboTerm="SBO:0000299"><notes><body xmlns="http://www.w3.org/1999/xhtml"><p>FORMULA: C44H67N8O23P3S2</p></body></notes></species>
<species metaid="metaid_M_m00585c" id="M_m00585c" name="20-COOH-LTB4" compartment="C_c" initialAmount="0" boundaryCondition="false" sboTerm="SBO:0000299"><notes><body xmlns="http://www.w3.org/1999/xhtml"><p>FORMULA: C20H30O6</p></body></notes><annotation><rdf:RDF xmlns:rdf="http://www.w3.org/1999/02/22-rdf-syntax-ns#" xmlns:dc="http://purl.org/dc/elements/1.1/" xmlns:dcterms="http://purl.org/dc/terms/" xmlns:vCard="http://www.w3.org/2001/vcard-rdf/3.0#" xmlns:bqbiol="http://biomodels.net/biology-qualifiers/" xmlns:bqmodel="http://biomodels.net/model-qualifiers/"><rdf:Description rdf:about="#metaid_M_m00585c"><bqbiol:is><rdf:Bag><rdf:li rdf:resource="urn:miriam:lipidmaps:LMFA03020016"/></rdf:Bag></bqbiol:is></rdf:Description></rdf:RDF></annotation></species>
<species metaid="metaid_M_m00585m" id="M_m00585m" name="20-COOH-LTB4" compartment="C_m" initialAmount="0" boundaryCondition="false" sboTerm="SBO:0000299"><notes><body xmlns="http://www.w3.org/1999/xhtml"><p>FORMULA: C20H30O6</p></body></notes><annotation><rdf:RDF xmlns:rdf="http://www.w3.org/1999/02/22-rdf-syntax-ns#" xmlns:dc="http://purl.org/dc/elements/1.1/" xmlns:dcterms="http://purl.org/dc/terms/" xmlns:vCard="http://www.w3.org/2001/vcard-rdf/3.0#" xmlns:bqbiol="http://biomodels.net/biology-qualifiers/" xmlns:bqmodel="http://biomodels.net/model-qualifiers/"><rdf:Description rdf:about="#metaid_M_m00585m"><bqbiol:is><rdf:Bag><rdf:li rdf:resource="urn:miriam:lipidmaps:LMFA03020016"/></rdf:Bag></bqbiol:is></rdf:Description></rdf:RDF></annotation></species>
<species metaid="metaid_M_m00585p" id="M_m00585p" name="20-COOH-LTB4" compartment="C_p" initialAmount="0" boundaryCondition="false" sboTerm="SBO:0000299"><notes><body xmlns="http://www.w3.org/1999/xhtml"><p>FORMULA: C20H30O6</p></body></notes><annotation><rdf:RDF xmlns:rdf="http://www.w3.org/1999/02/22-rdf-syntax-ns#" xmlns:dc="http://purl.org/dc/elements/1.1/" xmlns:dcterms="http://purl.org/dc/terms/" xmlns:vCard="http://www.w3.org/2001/vcard-rdf/3.0#" xmlns:bqbiol="http://biomodels.net/biology-qualifiers/" xmlns:bqmodel="http://biomodels.net/model-qualifiers/"><rdf:Description rdf:about="#metaid_M_m00585p"><bqbiol:is><rdf:Bag><rdf:li rdf:resource="urn:miriam:lipidmaps:LMFA03020016"/></rdf:Bag></bqbiol:is></rdf:Description></rdf:RDF></annotation></species>
<species metaid="metaid_M_m00585r" id="M_m00585r" name="20-COOH-LTB4" compartment="C_r" initialAmount="0" boundaryCondition="false" sboTerm="SBO:0000299"><notes><body xmlns="http://www.w3.org/1999/xhtml"><p>FORMULA: C20H30O6</p></body></notes><annotation><rdf:RDF xmlns:rdf="http://www.w3.org/1999/02/22-rdf-syntax-ns#" xmlns:dc="http://purl.org/dc/elements/1.1/" xmlns:dcterms="http://purl.org/dc/terms/" xmlns:vCard="http://www.w3.org/2001/vcard-rdf/3.0#" xmlns:bqbiol="http://biomodels.net/biology-qualifiers/" xmlns:bqmodel="http://biomodels.net/model-qualifiers/"><rdf:Description rdf:about="#metaid_M_m00585r"><bqbiol:is><rdf:Bag><rdf:li rdf:resource="urn:miriam:lipidmaps:LMFA03020016"/></rdf:Bag></bqbiol:is></rdf:Description></rdf:RDF></annotation></species>
<species metaid="metaid_M_m00586p" id="M_m00586p" name="20-COOH-LTE4" compartment="C_p" initialAmount="0" boundaryCondition="false" sboTerm="SBO:0000299"><notes><body xmlns="http://www.w3.org/1999/xhtml"><p>FORMULA: C23H35NO7S</p></body></notes></species>
<species metaid="metaid_M_m00587p" id="M_m00587p" name="20-COOH-LTE4-CoA" compartment="C_p" initialAmount="0" boundaryCondition="false" sboTerm="SBO:0000299"><notes><body xmlns="http://www.w3.org/1999/xhtml"><p>FORMULA: C44H69N8O22P3S2</p></body></notes></species>
<species metaid="metaid_M_m00596p" id="M_m00596p" name="20-hydroxy-LTE4" compartment="C_p" initialAmount="0" boundaryCondition="false" sboTerm="SBO:0000299"><notes><body xmlns="http://www.w3.org/1999/xhtml"><p>FORMULA: C23H37NO5S</p></body></notes><annotation><rdf:RDF xmlns:rdf="http://www.w3.org/1999/02/22-rdf-syntax-ns#" xmlns:dc="http://purl.org/dc/elements/1.1/" xmlns:dcterms="http://purl.org/dc/terms/" xmlns:vCard="http://www.w3.org/2001/vcard-rdf/3.0#" xmlns:bqbiol="http://biomodels.net/biology-qualifiers/" xmlns:bqmodel="http://biomodels.net/model-qualifiers/"><rdf:Description rdf:about="#metaid_M_m00596p"><bqbiol:is><rdf:Bag><rdf:li rdf:resource="urn:miriam:obo.chebi:CHEBI:28700"/></rdf:Bag></bqbiol:is></rdf:Description></rdf:RDF></annotation></species>
<species metaid="metaid_M_m00597r" id="M_m00597r" name="20-OH-10,11-dihydro-LTB4" compartment="C_r" initialAmount="0" boundaryCondition="false" sboTerm="SBO:0000299"><notes><body xmlns="http://www.w3.org/1999/xhtml"><p>FORMULA: C20H34O5</p></body></notes></species>
<species metaid="metaid_M_m00599c" id="M_m00599c" name="20-OH-LTB4" compartment="C_c" initialAmount="0" boundaryCondition="false" sboTerm="SBO:0000299"><notes><body xmlns="http://www.w3.org/1999/xhtml"><p>FORMULA: C20H32O5</p></body></notes><annotation><rdf:RDF xmlns:rdf="http://www.w3.org/1999/02/22-rdf-syntax-ns#" xmlns:dc="http://purl.org/dc/elements/1.1/" xmlns:dcterms="http://purl.org/dc/terms/" xmlns:vCard="http://www.w3.org/2001/vcard-rdf/3.0#" xmlns:bqbiol="http://biomodels.net/biology-qualifiers/" xmlns:bqmodel="http://biomodels.net/model-qualifiers/"><rdf:Description rdf:about="#metaid_M_m00599c"><bqbiol:is><rdf:Bag><rdf:li rdf:resource="urn:miriam:obo.chebi:CHEBI:15646"/></rdf:Bag></bqbiol:is></rdf:Description></rdf:RDF></annotation></species>
<species metaid="metaid_M_m00599m" id="M_m00599m" name="20-OH-LTB4" compartment="C_m" initialAmount="0" boundaryCondition="false" sboTerm="SBO:0000299"><notes><body xmlns="http://www.w3.org/1999/xhtml"><p>FORMULA: C20H32O5</p></body></notes><annotation><rdf:RDF xmlns:rdf="http://www.w3.org/1999/02/22-rdf-syntax-ns#" xmlns:dc="http://purl.org/dc/elements/1.1/" xmlns:dcterms="http://purl.org/dc/terms/" xmlns:vCard="http://www.w3.org/2001/vcard-rdf/3.0#" xmlns:bqbiol="http://biomodels.net/biology-qualifiers/" xmlns:bqmodel="http://biomodels.net/model-qualifiers/"><rdf:Description rdf:about="#metaid_M_m00599m"><bqbiol:is><rdf:Bag><rdf:li rdf:resource="urn:miriam:obo.chebi:CHEBI:15646"/></rdf:Bag></bqbiol:is></rdf:Description></rdf:RDF></annotation></species>
<species metaid="metaid_M_m00599r" id="M_m00599r" name="20-OH-LTB4" compartment="C_r" initialAmount="0" boundaryCondition="false" sboTerm="SBO:0000299"><notes><body xmlns="http://www.w3.org/1999/xhtml"><p>FORMULA: C20H32O5</p></body></notes><annotation><rdf:RDF xmlns:rdf="http://www.w3.org/1999/02/22-rdf-syntax-ns#" xmlns:dc="http://purl.org/dc/elements/1.1/" xmlns:dcterms="http://purl.org/dc/terms/" xmlns:vCard="http://www.w3.org/2001/vcard-rdf/3.0#" xmlns:bqbiol="http://biomodels.net/biology-qualifiers/" xmlns:bqmodel="http://biomodels.net/model-qualifiers/"><rdf:Description rdf:about="#metaid_M_m00599r"><bqbiol:is><rdf:Bag><rdf:li rdf:resource="urn:miriam:obo.chebi:CHEBI:15646"/></rdf:Bag></bqbiol:is></rdf:Description></rdf:RDF></annotation></species>
<species metaid="metaid_M_m00600c" id="M_m00600c" name="20-oxo-LTB4" compartment="C_c" initialAmount="0" boundaryCondition="false" sboTerm="SBO:0000299"><notes><body xmlns="http://www.w3.org/1999/xhtml"><p>FORMULA: C20H30O5</p></body></notes></species>
<species metaid="metaid_M_m00600m" id="M_m00600m" name="20-oxo-LTB4" compartment="C_m" initialAmount="0" boundaryCondition="false" sboTerm="SBO:0000299"><notes><body xmlns="http://www.w3.org/1999/xhtml"><p>FORMULA: C20H30O5</p></body></notes></species>
<species metaid="metaid_M_m00600r" id="M_m00600r" name="20-oxo-LTB4" compartment="C_r" initialAmount="0" boundaryCondition="false" sboTerm="SBO:0000299"><notes><body xmlns="http://www.w3.org/1999/xhtml"><p>FORMULA: C20H30O5</p></body></notes></species>
<species metaid="metaid_M_m00601p" id="M_m00601p" name="20-oxo-LTE4" compartment="C_p" initialAmount="0" boundaryCondition="false" sboTerm="SBO:0000299"><notes><body xmlns="http://www.w3.org/1999/xhtml"><p>FORMULA: C23H35NO6S</p></body></notes></species>
<species metaid="metaid_M_m00606m" id="M_m00606m" name="22beta-hydroxycholesterol" compartment="C_m" initialAmount="0" boundaryCondition="false" sboTerm="SBO:0000299"><notes><body xmlns="http://www.w3.org/1999/xhtml"><p>FORMULA: C27H46O2</p></body></notes><annotation><rdf:RDF xmlns:rdf="http://www.w3.org/1999/02/22-rdf-syntax-ns#" xmlns:dc="http://purl.org/dc/elements/1.1/" xmlns:dcterms="http://purl.org/dc/terms/" xmlns:vCard="http://www.w3.org/2001/vcard-rdf/3.0#" xmlns:bqbiol="http://biomodels.net/biology-qualifiers/" xmlns:bqmodel="http://biomodels.net/model-qualifiers/"><rdf:Description rdf:about="#metaid_M_m00606m"><bqbiol:is><rdf:Bag><rdf:li rdf:resource="urn:miriam:obo.chebi:CHEBI:1301"/></rdf:Bag></bqbiol:is></rdf:Description></rdf:RDF></annotation></species>
<species metaid="metaid_M_m00607c" id="M_m00607c" name="23S,25,26-trihydroxyvitamin D3" compartment="C_c" initialAmount="0" boundaryCondition="false" sboTerm="SBO:0000299"><notes><body xmlns="http://www.w3.org/1999/xhtml"><p>FORMULA: C27H44O4</p></body></notes></species>
<species metaid="metaid_M_m00607m" id="M_m00607m" name="23S,25,26-trihydroxyvitamin D3" compartment="C_m" initialAmount="0" boundaryCondition="false" sboTerm="SBO:0000299"><notes><body xmlns="http://www.w3.org/1999/xhtml"><p>FORMULA: C27H44O4</p></body></notes></species>
<species metaid="metaid_M_m00608c" id="M_m00608c" name="23s,25-dihydroxyvitamin D3" compartment="C_c" initialAmount="0" boundaryCondition="false" sboTerm="SBO:0000299"><notes><body xmlns="http://www.w3.org/1999/xhtml"><p>FORMULA: C27H44O3</p></body></notes><annotation><rdf:RDF xmlns:rdf="http://www.w3.org/1999/02/22-rdf-syntax-ns#" xmlns:dc="http://purl.org/dc/elements/1.1/" xmlns:dcterms="http://purl.org/dc/terms/" xmlns:vCard="http://www.w3.org/2001/vcard-rdf/3.0#" xmlns:bqbiol="http://biomodels.net/biology-qualifiers/" xmlns:bqmodel="http://biomodels.net/model-qualifiers/"><rdf:Description rdf:about="#metaid_M_m00608c"><bqbiol:is><rdf:Bag><rdf:li rdf:resource="urn:miriam:lipidmaps:LMST03020689"/></rdf:Bag></bqbiol:is></rdf:Description></rdf:RDF></annotation></species>
<species metaid="metaid_M_m00608m" id="M_m00608m" name="23s,25-dihydroxyvitamin D3" compartment="C_m" initialAmount="0" boundaryCondition="false" sboTerm="SBO:0000299"><notes><body xmlns="http://www.w3.org/1999/xhtml"><p>FORMULA: C27H44O3</p></body></notes><annotation><rdf:RDF xmlns:rdf="http://www.w3.org/1999/02/22-rdf-syntax-ns#" xmlns:dc="http://purl.org/dc/elements/1.1/" xmlns:dcterms="http://purl.org/dc/terms/" xmlns:vCard="http://www.w3.org/2001/vcard-rdf/3.0#" xmlns:bqbiol="http://biomodels.net/biology-qualifiers/" xmlns:bqmodel="http://biomodels.net/model-qualifiers/"><rdf:Description rdf:about="#metaid_M_m00608m"><bqbiol:is><rdf:Bag><rdf:li rdf:resource="urn:miriam:lipidmaps:LMST03020689"/></rdf:Bag></bqbiol:is></rdf:Description></rdf:RDF></annotation></species>
<species metaid="metaid_M_m00611c" id="M_m00611c" name="24-oxo-1alpha,23,25-trihydroxyvitamin D3" compartment="C_c" initialAmount="0" boundaryCondition="false" sboTerm="SBO:0000299"><notes><body xmlns="http://www.w3.org/1999/xhtml"><p>FORMULA: C27H42O5</p></body></notes></species>
<species metaid="metaid_M_m00611m" id="M_m00611m" name="24-oxo-1alpha,23,25-trihydroxyvitamin D3" compartment="C_m" initialAmount="0" boundaryCondition="false" sboTerm="SBO:0000299"><notes><body xmlns="http://www.w3.org/1999/xhtml"><p>FORMULA: C27H42O5</p></body></notes></species>
<species metaid="metaid_M_m00612c" id="M_m00612c" name="24-oxo-1alpha,25-dihydroxyvitamin D3" compartment="C_c" initialAmount="0" boundaryCondition="false" sboTerm="SBO:0000299"><notes><body xmlns="http://www.w3.org/1999/xhtml"><p>FORMULA: C27H42O4</p></body></notes></species>
<species metaid="metaid_M_m00612m" id="M_m00612m" name="24-oxo-1alpha,25-dihydroxyvitamin D3" compartment="C_m" initialAmount="0" boundaryCondition="false" sboTerm="SBO:0000299"><notes><body xmlns="http://www.w3.org/1999/xhtml"><p>FORMULA: C27H42O4</p></body></notes></species>
<species metaid="metaid_M_m00614c" id="M_m00614c" name="25(R)DHCA-CoA" compartment="C_c" initialAmount="0" boundaryCondition="false" sboTerm="SBO:0000299"><notes><body xmlns="http://www.w3.org/1999/xhtml"><p>FORMULA: C48H80N7O19P3S</p></body></notes><annotation><rdf:RDF xmlns:rdf="http://www.w3.org/1999/02/22-rdf-syntax-ns#" xmlns:dc="http://purl.org/dc/elements/1.1/" xmlns:dcterms="http://purl.org/dc/terms/" xmlns:vCard="http://www.w3.org/2001/vcard-rdf/3.0#" xmlns:bqbiol="http://biomodels.net/biology-qualifiers/" xmlns:bqmodel="http://biomodels.net/model-qualifiers/"><rdf:Description rdf:about="#metaid_M_m00614c"><bqbiol:is><rdf:Bag><rdf:li rdf:resource="urn:miriam:obo.chebi:CHEBI:48474"/></rdf:Bag></bqbiol:is></rdf:Description></rdf:RDF></annotation></species>
<species metaid="metaid_M_m00614p" id="M_m00614p" name="25(R)DHCA-CoA" compartment="C_p" initialAmount="0" boundaryCondition="false" sboTerm="SBO:0000299"><notes><body xmlns="http://www.w3.org/1999/xhtml"><p>FORMULA: C48H80N7O19P3S</p></body></notes><annotation><rdf:RDF xmlns:rdf="http://www.w3.org/1999/02/22-rdf-syntax-ns#" xmlns:dc="http://purl.org/dc/elements/1.1/" xmlns:dcterms="http://purl.org/dc/terms/" xmlns:vCard="http://www.w3.org/2001/vcard-rdf/3.0#" xmlns:bqbiol="http://biomodels.net/biology-qualifiers/" xmlns:bqmodel="http://biomodels.net/model-qualifiers/"><rdf:Description rdf:about="#metaid_M_m00614p"><bqbiol:is><rdf:Bag><rdf:li rdf:resource="urn:miriam:obo.chebi:CHEBI:48474"/></rdf:Bag></bqbiol:is></rdf:Description></rdf:RDF></annotation></species>
<species metaid="metaid_M_m00614r" id="M_m00614r" name="25(R)DHCA-CoA" compartment="C_r" initialAmount="0" boundaryCondition="false" sboTerm="SBO:0000299"><notes><body xmlns="http://www.w3.org/1999/xhtml"><p>FORMULA: C48H80N7O19P3S</p></body></notes><annotation><rdf:RDF xmlns:rdf="http://www.w3.org/1999/02/22-rdf-syntax-ns#" xmlns:dc="http://purl.org/dc/elements/1.1/" xmlns:dcterms="http://purl.org/dc/terms/" xmlns:vCard="http://www.w3.org/2001/vcard-rdf/3.0#" xmlns:bqbiol="http://biomodels.net/biology-qualifiers/" xmlns:bqmodel="http://biomodels.net/model-qualifiers/"><rdf:Description rdf:about="#metaid_M_m00614r"><bqbiol:is><rdf:Bag><rdf:li rdf:resource="urn:miriam:obo.chebi:CHEBI:48474"/></rdf:Bag></bqbiol:is></rdf:Description></rdf:RDF></annotation></species>
<species metaid="metaid_M_m00616c" id="M_m00616c" name="25(R)THCA-CoA" compartment="C_c" initialAmount="0" boundaryCondition="false" sboTerm="SBO:0000299"><notes><body xmlns="http://www.w3.org/1999/xhtml"><p>FORMULA: C48H80N7O20P3S</p></body></notes><annotation><rdf:RDF xmlns:rdf="http://www.w3.org/1999/02/22-rdf-syntax-ns#" xmlns:dc="http://purl.org/dc/elements/1.1/" xmlns:dcterms="http://purl.org/dc/terms/" xmlns:vCard="http://www.w3.org/2001/vcard-rdf/3.0#" xmlns:bqbiol="http://biomodels.net/biology-qualifiers/" xmlns:bqmodel="http://biomodels.net/model-qualifiers/"><rdf:Description rdf:about="#metaid_M_m00616c"><bqbiol:is><rdf:Bag><rdf:li rdf:resource="urn:miriam:obo.chebi:CHEBI:37642"/></rdf:Bag></bqbiol:is></rdf:Description></rdf:RDF></annotation></species>
<species metaid="metaid_M_m00616m" id="M_m00616m" name="25(R)THCA-CoA" compartment="C_m" initialAmount="0" boundaryCondition="false" sboTerm="SBO:0000299"><notes><body xmlns="http://www.w3.org/1999/xhtml"><p>FORMULA: C48H80N7O20P3S</p></body></notes><annotation><rdf:RDF xmlns:rdf="http://www.w3.org/1999/02/22-rdf-syntax-ns#" xmlns:dc="http://purl.org/dc/elements/1.1/" xmlns:dcterms="http://purl.org/dc/terms/" xmlns:vCard="http://www.w3.org/2001/vcard-rdf/3.0#" xmlns:bqbiol="http://biomodels.net/biology-qualifiers/" xmlns:bqmodel="http://biomodels.net/model-qualifiers/"><rdf:Description rdf:about="#metaid_M_m00616m"><bqbiol:is><rdf:Bag><rdf:li rdf:resource="urn:miriam:obo.chebi:CHEBI:37642"/></rdf:Bag></bqbiol:is></rdf:Description></rdf:RDF></annotation></species>
<species metaid="metaid_M_m00616p" id="M_m00616p" name="25(R)THCA-CoA" compartment="C_p" initialAmount="0" boundaryCondition="false" sboTerm="SBO:0000299"><notes><body xmlns="http://www.w3.org/1999/xhtml"><p>FORMULA: C48H80N7O20P3S</p></body></notes><annotation><rdf:RDF xmlns:rdf="http://www.w3.org/1999/02/22-rdf-syntax-ns#" xmlns:dc="http://purl.org/dc/elements/1.1/" xmlns:dcterms="http://purl.org/dc/terms/" xmlns:vCard="http://www.w3.org/2001/vcard-rdf/3.0#" xmlns:bqbiol="http://biomodels.net/biology-qualifiers/" xmlns:bqmodel="http://biomodels.net/model-qualifiers/"><rdf:Description rdf:about="#metaid_M_m00616p"><bqbiol:is><rdf:Bag><rdf:li rdf:resource="urn:miriam:obo.chebi:CHEBI:37642"/></rdf:Bag></bqbiol:is></rdf:Description></rdf:RDF></annotation></species>
<species metaid="metaid_M_m00616r" id="M_m00616r" name="25(R)THCA-CoA" compartment="C_r" initialAmount="0" boundaryCondition="false" sboTerm="SBO:0000299"><notes><body xmlns="http://www.w3.org/1999/xhtml"><p>FORMULA: C48H80N7O20P3S</p></body></notes><annotation><rdf:RDF xmlns:rdf="http://www.w3.org/1999/02/22-rdf-syntax-ns#" xmlns:dc="http://purl.org/dc/elements/1.1/" xmlns:dcterms="http://purl.org/dc/terms/" xmlns:vCard="http://www.w3.org/2001/vcard-rdf/3.0#" xmlns:bqbiol="http://biomodels.net/biology-qualifiers/" xmlns:bqmodel="http://biomodels.net/model-qualifiers/"><rdf:Description rdf:about="#metaid_M_m00616r"><bqbiol:is><rdf:Bag><rdf:li rdf:resource="urn:miriam:obo.chebi:CHEBI:37642"/></rdf:Bag></bqbiol:is></rdf:Description></rdf:RDF></annotation></species>
<species metaid="metaid_M_m00617p" id="M_m00617p" name="25(S)DHCA-CoA" compartment="C_p" initialAmount="0" boundaryCondition="false" sboTerm="SBO:0000299"><notes><body xmlns="http://www.w3.org/1999/xhtml"><p>FORMULA: C48H80N7O19P3S</p></body></notes><annotation><rdf:RDF xmlns:rdf="http://www.w3.org/1999/02/22-rdf-syntax-ns#" xmlns:dc="http://purl.org/dc/elements/1.1/" xmlns:dcterms="http://purl.org/dc/terms/" xmlns:vCard="http://www.w3.org/2001/vcard-rdf/3.0#" xmlns:bqbiol="http://biomodels.net/biology-qualifiers/" xmlns:bqmodel="http://biomodels.net/model-qualifiers/"><rdf:Description rdf:about="#metaid_M_m00617p"><bqbiol:is><rdf:Bag><rdf:li rdf:resource="urn:miriam:kegg.compound:C17346"/></rdf:Bag></bqbiol:is></rdf:Description></rdf:RDF></annotation></species>
<species metaid="metaid_M_m00618m" id="M_m00618m" name="25(S)THCA-CoA" compartment="C_m" initialAmount="0" boundaryCondition="false" sboTerm="SBO:0000299"><notes><body xmlns="http://www.w3.org/1999/xhtml"><p>FORMULA: C48H80N7O20P3S</p></body></notes><annotation><rdf:RDF xmlns:rdf="http://www.w3.org/1999/02/22-rdf-syntax-ns#" xmlns:dc="http://purl.org/dc/elements/1.1/" xmlns:dcterms="http://purl.org/dc/terms/" xmlns:vCard="http://www.w3.org/2001/vcard-rdf/3.0#" xmlns:bqbiol="http://biomodels.net/biology-qualifiers/" xmlns:bqmodel="http://biomodels.net/model-qualifiers/"><rdf:Description rdf:about="#metaid_M_m00618m"><bqbiol:is><rdf:Bag><rdf:li rdf:resource="urn:miriam:obo.chebi:CHEBI:37643"/></rdf:Bag></bqbiol:is></rdf:Description></rdf:RDF></annotation></species>
<species metaid="metaid_M_m00618p" id="M_m00618p" name="25(S)THCA-CoA" compartment="C_p" initialAmount="0" boundaryCondition="false" sboTerm="SBO:0000299"><notes><body xmlns="http://www.w3.org/1999/xhtml"><p>FORMULA: C48H80N7O20P3S</p></body></notes><annotation><rdf:RDF xmlns:rdf="http://www.w3.org/1999/02/22-rdf-syntax-ns#" xmlns:dc="http://purl.org/dc/elements/1.1/" xmlns:dcterms="http://purl.org/dc/terms/" xmlns:vCard="http://www.w3.org/2001/vcard-rdf/3.0#" xmlns:bqbiol="http://biomodels.net/biology-qualifiers/" xmlns:bqmodel="http://biomodels.net/model-qualifiers/"><rdf:Description rdf:about="#metaid_M_m00618p"><bqbiol:is><rdf:Bag><rdf:li rdf:resource="urn:miriam:obo.chebi:CHEBI:37643"/></rdf:Bag></bqbiol:is></rdf:Description></rdf:RDF></annotation></species>
<species metaid="metaid_M_m00621c" id="M_m00621c" name="25-hydroxyvitamin D3-26,23-lactol" compartment="C_c" initialAmount="0" boundaryCondition="false" sboTerm="SBO:0000299"><notes><body xmlns="http://www.w3.org/1999/xhtml"><p>FORMULA: C27H42O4</p></body></notes></species>
<species metaid="metaid_M_m00621m" id="M_m00621m" name="25-hydroxyvitamin D3-26,23-lactol" compartment="C_m" initialAmount="0" boundaryCondition="false" sboTerm="SBO:0000299"><notes><body xmlns="http://www.w3.org/1999/xhtml"><p>FORMULA: C27H42O4</p></body></notes></species>
<species metaid="metaid_M_m00622c" id="M_m00622c" name="25-hydroxyvitamin D3-26,23-lactone" compartment="C_c" initialAmount="0" boundaryCondition="false" sboTerm="SBO:0000299"><notes><body xmlns="http://www.w3.org/1999/xhtml"><p>FORMULA: C27H40O4</p></body></notes></species>
<species metaid="metaid_M_m00622m" id="M_m00622m" name="25-hydroxyvitamin D3-26,23-lactone" compartment="C_m" initialAmount="0" boundaryCondition="false" sboTerm="SBO:0000299"><notes><body xmlns="http://www.w3.org/1999/xhtml"><p>FORMULA: C27H40O4</p></body></notes></species>
<species metaid="metaid_M_m00623r" id="M_m00623r" name="26-hydroxycholesterol" compartment="C_r" initialAmount="0" boundaryCondition="false" sboTerm="SBO:0000299"><notes><body xmlns="http://www.w3.org/1999/xhtml"><p>FORMULA: C27H46O2</p></body></notes><annotation><rdf:RDF xmlns:rdf="http://www.w3.org/1999/02/22-rdf-syntax-ns#" xmlns:dc="http://purl.org/dc/elements/1.1/" xmlns:dcterms="http://purl.org/dc/terms/" xmlns:vCard="http://www.w3.org/2001/vcard-rdf/3.0#" xmlns:bqbiol="http://biomodels.net/biology-qualifiers/" xmlns:bqmodel="http://biomodels.net/model-qualifiers/"><rdf:Description rdf:about="#metaid_M_m00623r"><bqbiol:is><rdf:Bag><rdf:li rdf:resource="urn:miriam:obo.chebi:CHEBI:17703"/></rdf:Bag></bqbiol:is></rdf:Description></rdf:RDF></annotation></species>
<species metaid="metaid_M_m00626c" id="M_m00626c" name="2-acetyl-1-alkyl-sn-glycero-3-phosphocholine" compartment="C_c" initialAmount="0" boundaryCondition="false" sboTerm="SBO:0000299"><notes><body xmlns="http://www.w3.org/1999/xhtml"><p>FORMULA: C10H22NO7PR</p></body></notes><annotation><rdf:RDF xmlns:rdf="http://www.w3.org/1999/02/22-rdf-syntax-ns#" xmlns:dc="http://purl.org/dc/elements/1.1/" xmlns:dcterms="http://purl.org/dc/terms/" xmlns:vCard="http://www.w3.org/2001/vcard-rdf/3.0#" xmlns:bqbiol="http://biomodels.net/biology-qualifiers/" xmlns:bqmodel="http://biomodels.net/model-qualifiers/"><rdf:Description rdf:about="#metaid_M_m00626c"><bqbiol:is><rdf:Bag><rdf:li rdf:resource="urn:miriam:obo.chebi:CHEBI:36707"/></rdf:Bag></bqbiol:is></rdf:Description></rdf:RDF></annotation></species>
<species metaid="metaid_M_m00629c" id="M_m00629c" name="2-amino-3-carboxymuconate semialdehyde" compartment="C_c" initialAmount="0" boundaryCondition="false" sboTerm="SBO:0000299"><notes><body xmlns="http://www.w3.org/1999/xhtml"><p>FORMULA: C7H7NO5</p></body></notes><annotation><rdf:RDF xmlns:rdf="http://www.w3.org/1999/02/22-rdf-syntax-ns#" xmlns:dc="http://purl.org/dc/elements/1.1/" xmlns:dcterms="http://purl.org/dc/terms/" xmlns:vCard="http://www.w3.org/2001/vcard-rdf/3.0#" xmlns:bqbiol="http://biomodels.net/biology-qualifiers/" xmlns:bqmodel="http://biomodels.net/model-qualifiers/"><rdf:Description rdf:about="#metaid_M_m00629c"><bqbiol:is><rdf:Bag><rdf:li rdf:resource="urn:miriam:obo.chebi:CHEBI:995"/></rdf:Bag></bqbiol:is></rdf:Description></rdf:RDF></annotation></species>
<species metaid="metaid_M_m00630m" id="M_m00630m" name="2-amino-3-oxoadipate" compartment="C_m" initialAmount="0" boundaryCondition="false" sboTerm="SBO:0000299"><notes><body xmlns="http://www.w3.org/1999/xhtml"><p>FORMULA: C6H9NO5</p></body></notes><annotation><rdf:RDF xmlns:rdf="http://www.w3.org/1999/02/22-rdf-syntax-ns#" xmlns:dc="http://purl.org/dc/elements/1.1/" xmlns:dcterms="http://purl.org/dc/terms/" xmlns:vCard="http://www.w3.org/2001/vcard-rdf/3.0#" xmlns:bqbiol="http://biomodels.net/biology-qualifiers/" xmlns:bqmodel="http://biomodels.net/model-qualifiers/"><rdf:Description rdf:about="#metaid_M_m00630m"><bqbiol:is><rdf:Bag><rdf:li rdf:resource="urn:miriam:kegg.compound:C05520"/></rdf:Bag></bqbiol:is></rdf:Description></rdf:RDF></annotation></species>
<species metaid="metaid_M_m00631c" id="M_m00631c" name="2-aminoadipate 6-semialdehyde" compartment="C_c" initialAmount="0" boundaryCondition="false" sboTerm="SBO:0000299"><notes><body xmlns="http://www.w3.org/1999/xhtml"><p>FORMULA: C6H11NO3</p></body></notes><annotation><rdf:RDF xmlns:rdf="http://www.w3.org/1999/02/22-rdf-syntax-ns#" xmlns:dc="http://purl.org/dc/elements/1.1/" xmlns:dcterms="http://purl.org/dc/terms/" xmlns:vCard="http://www.w3.org/2001/vcard-rdf/3.0#" xmlns:bqbiol="http://biomodels.net/biology-qualifiers/" xmlns:bqmodel="http://biomodels.net/model-qualifiers/"><rdf:Description rdf:about="#metaid_M_m00631c"><bqbiol:is><rdf:Bag><rdf:li rdf:resource="urn:miriam:obo.chebi:CHEBI:17917"/></rdf:Bag></bqbiol:is></rdf:Description></rdf:RDF></annotation></species>
<species metaid="metaid_M_m00631m" id="M_m00631m" name="2-aminoadipate 6-semialdehyde" compartment="C_m" initialAmount="0" boundaryCondition="false" sboTerm="SBO:0000299"><notes><body xmlns="http://www.w3.org/1999/xhtml"><p>FORMULA: C6H11NO3</p></body></notes><annotation><rdf:RDF xmlns:rdf="http://www.w3.org/1999/02/22-rdf-syntax-ns#" xmlns:dc="http://purl.org/dc/elements/1.1/" xmlns:dcterms="http://purl.org/dc/terms/" xmlns:vCard="http://www.w3.org/2001/vcard-rdf/3.0#" xmlns:bqbiol="http://biomodels.net/biology-qualifiers/" xmlns:bqmodel="http://biomodels.net/model-qualifiers/"><rdf:Description rdf:about="#metaid_M_m00631m"><bqbiol:is><rdf:Bag><rdf:li rdf:resource="urn:miriam:obo.chebi:CHEBI:17917"/></rdf:Bag></bqbiol:is></rdf:Description></rdf:RDF></annotation></species>
<species metaid="metaid_M_m00636c" id="M_m00636c" name="2-bromoacetaldehyde" compartment="C_c" initialAmount="0" boundaryCondition="false" sboTerm="SBO:0000299"><notes><body xmlns="http://www.w3.org/1999/xhtml"><p>FORMULA: C2H3BrO</p></body></notes><annotation><rdf:RDF xmlns:rdf="http://www.w3.org/1999/02/22-rdf-syntax-ns#" xmlns:dc="http://purl.org/dc/elements/1.1/" xmlns:dcterms="http://purl.org/dc/terms/" xmlns:vCard="http://www.w3.org/2001/vcard-rdf/3.0#" xmlns:bqbiol="http://biomodels.net/biology-qualifiers/" xmlns:bqmodel="http://biomodels.net/model-qualifiers/"><rdf:Description rdf:about="#metaid_M_m00636c"><bqbiol:is><rdf:Bag><rdf:li rdf:resource="urn:miriam:kegg.compound:C14870"/></rdf:Bag></bqbiol:is></rdf:Description></rdf:RDF></annotation></species>
<species metaid="metaid_M_m00638c" id="M_m00638c" name="2-carboxy-2,3-dihydro-5,6-dihydroxyindole" compartment="C_c" initialAmount="0" boundaryCondition="false" sboTerm="SBO:0000299"><notes><body xmlns="http://www.w3.org/1999/xhtml"><p>FORMULA: C9H9NO4</p></body></notes><annotation><rdf:RDF xmlns:rdf="http://www.w3.org/1999/02/22-rdf-syntax-ns#" xmlns:dc="http://purl.org/dc/elements/1.1/" xmlns:dcterms="http://purl.org/dc/terms/" xmlns:vCard="http://www.w3.org/2001/vcard-rdf/3.0#" xmlns:bqbiol="http://biomodels.net/biology-qualifiers/" xmlns:bqmodel="http://biomodels.net/model-qualifiers/"><rdf:Description rdf:about="#metaid_M_m00638c"><bqbiol:is><rdf:Bag><rdf:li rdf:resource="urn:miriam:kegg.compound:C05604"/></rdf:Bag></bqbiol:is></rdf:Description></rdf:RDF></annotation></species>
<species metaid="metaid_M_m00639c" id="M_m00639c" name="2-deoxy-D-ribose-1-phosphate" compartment="C_c" initialAmount="0" boundaryCondition="false" sboTerm="SBO:0000299"><notes><body xmlns="http://www.w3.org/1999/xhtml"><p>FORMULA: C5H11O7P</p></body></notes><annotation><rdf:RDF xmlns:rdf="http://www.w3.org/1999/02/22-rdf-syntax-ns#" xmlns:dc="http://purl.org/dc/elements/1.1/" xmlns:dcterms="http://purl.org/dc/terms/" xmlns:vCard="http://www.w3.org/2001/vcard-rdf/3.0#" xmlns:bqbiol="http://biomodels.net/biology-qualifiers/" xmlns:bqmodel="http://biomodels.net/model-qualifiers/"><rdf:Description rdf:about="#metaid_M_m00639c"><bqbiol:is><rdf:Bag><rdf:li rdf:resource="urn:miriam:obo.chebi:CHEBI:28542"/></rdf:Bag></bqbiol:is></rdf:Description></rdf:RDF></annotation></species>
<species metaid="metaid_M_m00640c" id="M_m00640c" name="2-deoxy-D-ribose-5-phosphate" compartment="C_c" initialAmount="0" boundaryCondition="false" sboTerm="SBO:0000299"><notes><body xmlns="http://www.w3.org/1999/xhtml"><p>FORMULA: C5H11O7P</p></body></notes><annotation><rdf:RDF xmlns:rdf="http://www.w3.org/1999/02/22-rdf-syntax-ns#" xmlns:dc="http://purl.org/dc/elements/1.1/" xmlns:dcterms="http://purl.org/dc/terms/" xmlns:vCard="http://www.w3.org/2001/vcard-rdf/3.0#" xmlns:bqbiol="http://biomodels.net/biology-qualifiers/" xmlns:bqmodel="http://biomodels.net/model-qualifiers/"><rdf:Description rdf:about="#metaid_M_m00640c"><bqbiol:is><rdf:Bag><rdf:li rdf:resource="urn:miriam:obo.chebi:CHEBI:16132"/></rdf:Bag></bqbiol:is></rdf:Description></rdf:RDF></annotation></species>
<species metaid="metaid_M_m00641c" id="M_m00641c" name="2-hydroxy-17beta-estradiol-1-S-glutathione" compartment="C_c" initialAmount="0" boundaryCondition="false" sboTerm="SBO:0000299"><notes><body xmlns="http://www.w3.org/1999/xhtml"><p>FORMULA: C28H39N3O9S</p></body></notes></species>
<species metaid="metaid_M_m00641m" id="M_m00641m" name="2-hydroxy-17beta-estradiol-1-S-glutathione" compartment="C_m" initialAmount="0" boundaryCondition="false" sboTerm="SBO:0000299"><notes><body xmlns="http://www.w3.org/1999/xhtml"><p>FORMULA: C28H39N3O9S</p></body></notes></species>
<species metaid="metaid_M_m00641p" id="M_m00641p" name="2-hydroxy-17beta-estradiol-1-S-glutathione" compartment="C_p" initialAmount="0" boundaryCondition="false" sboTerm="SBO:0000299"><notes><body xmlns="http://www.w3.org/1999/xhtml"><p>FORMULA: C28H39N3O9S</p></body></notes></species>
<species metaid="metaid_M_m00641r" id="M_m00641r" name="2-hydroxy-17beta-estradiol-1-S-glutathione" compartment="C_r" initialAmount="0" boundaryCondition="false" sboTerm="SBO:0000299"><notes><body xmlns="http://www.w3.org/1999/xhtml"><p>FORMULA: C28H39N3O9S</p></body></notes></species>
<species metaid="metaid_M_m00642c" id="M_m00642c" name="2-hydroxy-17beta-estradiol-4-S-glutathione" compartment="C_c" initialAmount="0" boundaryCondition="false" sboTerm="SBO:0000299"><notes><body xmlns="http://www.w3.org/1999/xhtml"><p>FORMULA: C28H39N3O9S</p></body></notes></species>
<species metaid="metaid_M_m00642m" id="M_m00642m" name="2-hydroxy-17beta-estradiol-4-S-glutathione" compartment="C_m" initialAmount="0" boundaryCondition="false" sboTerm="SBO:0000299"><notes><body xmlns="http://www.w3.org/1999/xhtml"><p>FORMULA: C28H39N3O9S</p></body></notes></species>
<species metaid="metaid_M_m00642p" id="M_m00642p" name="2-hydroxy-17beta-estradiol-4-S-glutathione" compartment="C_p" initialAmount="0" boundaryCondition="false" sboTerm="SBO:0000299"><notes><body xmlns="http://www.w3.org/1999/xhtml"><p>FORMULA: C28H39N3O9S</p></body></notes></species>
<species metaid="metaid_M_m00642r" id="M_m00642r" name="2-hydroxy-17beta-estradiol-4-S-glutathione" compartment="C_r" initialAmount="0" boundaryCondition="false" sboTerm="SBO:0000299"><notes><body xmlns="http://www.w3.org/1999/xhtml"><p>FORMULA: C28H39N3O9S</p></body></notes></species>
<species metaid="metaid_M_m00644c" id="M_m00644c" name="2-hydroxy-3-methoxy-17beta-estradiol" compartment="C_c" initialAmount="0" boundaryCondition="false" sboTerm="SBO:0000299"><notes><body xmlns="http://www.w3.org/1999/xhtml"><p>FORMULA: C19H26O3</p></body></notes></species>
[truncated: 8,219,143 more chars]
